# Supplementary material for: Efficient wettability-controlled electroreduction of CO2 to CO at Au/C interfaces
Source: Nat Commun. 2020 Jun 15;11:3028. doi: 10.1038/s41467-020-16847-9 (PMC7295780; doi:10.1038/s41467-020-16847-9)
Supplement: Supplementary file 2 — Source Data [file 41467_2020_16847_MOESM2_ESM.zip]

Archive with 71 entries (59 files):
- Source Data/
- Source Data/Figure 1/
- Source Data/Figure 1/Figure 1a.tif
- Source Data/Figure 1/Figure 1a_insert.bmp
- Source Data/Figure 1/Figure 1b.tif
- Source Data/Figure 1/Figure 1b_insert.bmp
- Source Data/Figure 1/Figure 1c.tif
- Source Data/Figure 1/Figure 1e.tif
- Source Data/Figure 2/
- Source Data/Figure 2/Figure 1a_insert_1.bmp
- Source Data/Figure 2/Figure 1a_insert_2.bmp
- Source Data/Figure 2/Figure 1a_insert_3.bmp
- Source Data/Figure 2/Figure 1a_insert_4.bmp
- Source Data/Figure 2/Figure 1a_insert_5.bmp
- Source Data/Figure 2/Figure 1a_insert_6.bmp
- Source Data/Figure 2/Figure 1a_insert_7.bmp
- Source Data/Figure 2/Figure 2.xlsx
- Source Data/Figure 3/
- Source Data/Figure 3/Figure 3.xlsx
- Source Data/Figure 3/Figure 3a.jpg
- Source Data/Figure 3/Figure 3b.jpg
- Source Data/Figure 3/Figure 3c.jpg
- Source Data/Figure 3/Figure 3d_1_1.jpg
- Source Data/Figure 3/Figure 3d_1_2.jpg
- Source Data/Figure 3/Figure 3d_2_1.jpg
- Source Data/Figure 3/Figure 3d_2_2.jpg
- Source Data/Figure 3/Figure 3d_3_1.jpg
- Source Data/Figure 3/Figure 3d_3_2.jpg
- Source Data/Figure 4/
- Source Data/Figure 4/Figure 4.xlsx
- Source Data/Figure 4/Figure 4e.tif
- Source Data/Figure 5/
- Source Data/Figure 5/Figure 5.xlsx
- Source Data/SI/
- Source Data/SI/S1/
- Source Data/SI/S1/S1.xlsx
- Source Data/SI/S1/S1a.tif
- Source Data/SI/S1/S1b.tif
- Source Data/SI/S10.xlsx
- Source Data/SI/S11/
- Source Data/SI/S11/S11a.bmp
- Source Data/SI/S11/S11b.bmp
- Source Data/SI/S11/S11c.bmp
- Source Data/SI/S11/S11d.bmp
- Source Data/SI/S11/S11e.bmp
- Source Data/SI/S11/S11f.bmp
- Source Data/SI/S12/
- Source Data/SI/S12/S12b.jpg
- Source Data/SI/S12/S12c.xlsx
- Source Data/SI/S13/
- Source Data/SI/S13/S13.xlsx
- Source Data/SI/S13/S13a.jpg
- Source Data/SI/S13/S13b.jpg
- Source Data/SI/S13/S13c.jpg
- Source Data/SI/S13/S13d.jpg
- Source Data/SI/S15.xlsx
- Source Data/SI/S16/
- Source Data/SI/S16/S16a.jpg
- Source Data/SI/S16/S16b.jpg
- Source Data/SI/S16/S16c.jpg
- Source Data/SI/S17.xlsx
- Source Data/SI/S19.xlsx
- Source Data/SI/S2.tif
- Source Data/SI/S20.xlsx
- Source Data/SI/S3.xlsx
- Source Data/SI/S4.xlsx
- Source Data/SI/S5.xlsx
- Source Data/SI/S6.xlsx
- Source Data/SI/S7.xlsx
- Source Data/SI/S8.xlsx
- Source Data/SI/S9.xlsx
