# Supplementary material for: Efficient wettability-controlled electroreduction of CO2 to CO at Au/C interfaces
Source: Nat Commun. 2020 Jun 15;11:3028. doi: 10.1038/s41467-020-16847-9 (PMC7295780; doi:10.1038/s41467-020-16847-9)
Supplement: Supplementary file 2 — Source Data [file 41467_2020_16847_MOESM2_ESM.zip › Source Data/Figure 2/Figure 2.xlsx]

## Sheet: Figure 2a
time	1	2	3	Mean	Standard Deviation
0	158.7	159.4	154.4	157.5	2.7074
0	136.5	137.1	131.4	135	3.13209
0.5	109.5	109.2	103.4	107.367	3.43851
1	87.3	74.2	91.4	84.3	8.98387
1.5	69.7	62.7	56.3	62.9	6.70224
2	41.9	37.6	47.7	42.4	5.06853
2.5	21.5	15.5	26.2	21.0667	5.36315

## Sheet: Figure 2b
x	xEr	Geometric jCO (mA cm-2)			CO Faradaic efficiency (%)
		-0.3V	-0.4V	-0.5V	-0.3V	-0.4V	-0.5V
157.5	2.7074	2.91	6.21	14.19	92.4	94.2	91.7
135	3.13209	16.7933	49.96	82.03	93.1	95.1	92.3
107.367	3.43851	22.03	65.05	106.73	93.5	95.3	92.1
84.3	8.98387	23.87	64.99	103.38	93.6	95.1	90.6
62.9	6.70224	24.94	65.39	97.66	93.4	94.8	89.3
42.4	5.06853	25.74	63.51	90.48	93.2	94	88.4
21.0667	5.36315	26.1	61.21	85.91	93	93.3	86.5

## Sheet: Figure 2c
x1	Au/C-F	x2	Au/C-P-0.5	x3	Au/C-P-2.5
0.5	23.169	0.5	91.772	0.5	85.974
1	21.227	1	91.384	1	86.138
1.5	17.963	1.34722	91.116	1.5	85.58
2	12.284	2	90.703	2	84.727
3	11.495	2.97222	90.318	3	83.404
4	8.249	3.97222	89.82	4.01389	82.847
5	6.82	5.02778	89.419	5.01389	81.035
6	1.931	6	89.789	6	76.295
		6.95833	89.352	6.97222	66.17
		7.97222	88.918	7.98611	62.833
		8.98611	88.732	9.02778	59.658
		10.0139	87.258	10.0278	51.024
