# Supplementary material for: Efficient wettability-controlled electroreduction of CO2 to CO at Au/C interfaces
Source: Nat Commun. 2020 Jun 15;11:3028. doi: 10.1038/s41467-020-16847-9 (PMC7295780; doi:10.1038/s41467-020-16847-9)
Supplement: Supplementary file 2 — Source Data [file 41467_2020_16847_MOESM2_ESM.zip › Source Data/Figure 3/Figure 3.xlsx]

## Sheet: Figure 3e
x1	Au/C-P-2.5	x2	Au/C-P-0.5	x3	Au/C-F
Distance	Ch2	Distance	Ch2	Distance	Ch2
0.0382	229	-4.929	217	-4.002	236
0.0573	231	-4.871	214	-3.944	224
0.0765	239	-4.813	214	-3.886	209
0.0956	247	-4.755	214	-3.828	206
0.1147	246	-4.697	220	-3.77	215
0.1338	246	-4.639	228	-3.712	221
0.1529	241	-4.581	232	-3.654	216
0.172	233	-4.523	233	-3.596	210
0.1912	225	-4.465	233	-3.538	209
0.2103	224	-4.407	224	-3.48	211
0.2294	223	-4.349	215	-3.422	210
0.2485	225	-4.291	215	-3.364	203
0.2676	227	-4.233	218	-3.306	195
0.2867	227	-4.175	220	-3.248	204
0.3059	224	-4.117	216	-3.19	216
0.325	220	-4.059	212	-3.132	215
0.3441	224	-4.001	204	-3.074	202
0.3632	229	-3.943	195	-3.016	192
0.3823	230	-3.885	197	-2.958	208
0.4014	226	-3.827	211	-2.9	225
0.4206	224	-3.769	223	-2.842	230
0.4397	230	-3.711	219	-2.784	230
0.4588	236	-3.653	214	-2.726	229
0.4779	235	-3.595	213	-2.668	222
0.497	233	-3.537	212	-2.61	215
0.5161	230	-3.479	213	-2.552	209
0.5353	226	-3.421	216	-2.494	203
0.5544	222	-3.363	219	-2.436	202
0.5735	219	-3.305	206	-2.378	207
0.5926	217	-3.247	191	-2.32	210
0.6117	218	-3.189	186	-2.262	203
0.6308	221	-3.131	191	-2.204	196
0.65	224	-3.073	197	-2.146	201
0.6691	224	-3.015	200	-2.088	211
0.6882	223	-2.957	204	-2.03	216
0.7073	223	-2.899	206	-1.972	209
0.7264	223	-2.841	207	-1.914	203
0.7455	222	-2.783	207	-1.856	201
0.7647	220	-2.725	204	-1.798	201
0.7838	218	-2.667	201	-1.74	203
0.8029	213	-2.609	203	-1.682	209
0.822	208	-2.551	205	-1.624	213
0.8411	210	-2.493	203	-1.566	200
0.8602	217	-2.435	198	-1.508	187
0.8794	224	-2.377	194	-1.45	196
0.8985	231	-2.319	196	-1.392	214
0.9176	238	-2.261	198	-1.334	225
0.9367	235	-2.203	200	-1.276	220
0.9558	229	-2.145	203	-1.218	214
0.9749	224	-2.087	204	-1.16	213
0.9941	220	-2.029	202	-1.102	212
1.0132	216	-1.971	201	-1.044	211
1.0323	225	-1.913	199	-0.986	209
1.0514	235	-1.855	197	-0.928	207
1.0705	230	-1.797	198	-0.87	203
1.0896	216	-1.739	201	-0.812	199
1.1088	205	-1.681	203	-0.754	197
1.1279	211	-1.623	202	-0.696	195
1.147	217	-1.565	201	-0.638	196
1.1661	211	-1.507	196	-0.58	202
1.1852	202	-1.449	188	-0.522	208
1.2043	199	-1.391	185	-0.464	209
1.2235	207	-1.334	193	-0.406	209
1.2426	214	-1.276	200	-0.348	205
1.2617	210	-1.218	200	-0.29	196
1.2808	207	-1.16	199	-0.232	188
1.2999	204	-1.102	198	-0.174	190
1.319	201	-1.044	197	-0.116	192
1.3382	200	-0.986	196	-0.058	189
1.3573	207	-0.928	196	0	185
1.3764	214	-0.87	195	0.057	183
1.3955	213	-0.812	195	0.115	190
1.4146	211	-0.754	196	0.173	197
1.4337	208	-0.696	196	0.231	203
1.4529	203	-0.638	199	0.289	208
1.472	197	-0.58	201	0.347	210
1.4911	204	-0.522	193	0.405	208
1.5102	211	-0.464	184	0.463	206
1.5293	215	-0.406	178	0.521	196
1.5484	216	-0.348	176	0.579	186
1.5676	215	-0.29	174	0.637	183
1.5867	203	-0.232	182	0.695	183
1.6058	191	-0.174	190	0.753	187
1.6249	192	-0.116	196	0.811	198
1.644	196	-0.058	201	0.869	210
1.6631	199	0	203	0.927	202
1.6823	200	0.058	196	0.985	193
1.7014	201	0.116	189	1.043	187
1.7205	194	0.174	185	1.101	185
1.7396	188	0.232	181	1.159	183
1.7587	189	0.29	180	1.217	184
1.7778	195	0.348	180	1.275	186
1.797	201	0.406	181	1.333	187
1.8161	208	0.464	177	1.391	189
1.8352	215	0.522	174	1.449	188
1.8543	208	0.58	176	1.507	185
1.8734	198	0.638	180	1.565	181
1.8925	192	0.696	181	1.623	186
1.9117	189	0.754	173	1.681	192
1.9308	188	0.812	164	1.739	195
1.9499	191	0.87	173	1.797	197
1.969	194	0.928	184	1.855	197
1.9881	191	0.986	187	1.913	187
2.0072	186	1.044	182	1.971	177
2.0264	184	1.102	178	2.029	180
2.0455	192	1.16	181	2.087	188
2.0646	200	1.218	185	2.145	191
2.0837	199	1.276	185	2.203	183
2.1028	195	1.334	185	2.261	174
2.1219	192	1.392	184	2.319	170
2.1411	190	1.45	186	2.377	167
2.1602	188	1.508	187	2.435	168
2.1793	185	1.566	181	2.493	172
2.1984	183	1.624	174	2.551	176
2.2175	185	1.682	173	2.609	173
2.2366	189	1.74	178	2.667	170
2.2558	192	1.798	181	2.725	172
2.2749	190	1.856	173	2.783	177
2.294	188	1.914	165	2.841	180
2.3131	184	1.972	167	2.899	179
2.3322	180	2.03	173	2.957	177
2.3513	179	2.088	177	3.015	182
2.3705	184	2.146	176	3.073	187
2.3896	188	2.204	175	3.131	189
2.4087	186	2.262	173	3.189	186
2.4278	184	2.32	172	3.247	183
2.4469	182	2.378	172	3.305	171
2.466	180	2.436	173	3.363	159
2.4852	178	2.494	174	3.421	162
2.5043	175	2.552	169	3.479	172
2.5234	173	2.61	165	3.537	177
2.5425	175	2.668	162	3.595	170
2.5616	179	2.726	161	3.653	163
2.5807	178	2.784	162	3.711	164
2.5999	172	2.842	169	3.769	165
2.619	166	2.9	176	3.827	168
2.6381	167	2.958	172	3.885	173
2.6572	167	3.016	167	3.943	177
2.6763	171	3.074	165	4.001	178
2.6954	176	3.132	168	4.059	178
2.7146	178	3.19	171	4.117	169
2.7337	170	3.248	168	4.175	155
2.7528	161	3.306	164	4.233	145
2.7719	168	3.364	160	4.291	144
2.791	176	3.422	156	4.349	142
2.8101	178	3.48	154	4.407	143
2.8293	173	3.538	160	4.465	144
2.8484	168	3.596	166	4.523	142
2.8675	169	3.654	161	4.581	139
2.8866	169	3.712	154	4.639	134
2.9057	170	3.77	158	4.697	119
2.9248	170	3.828	157	4.755	104
2.944	169	3.886	156	4.813	100
2.9631	164	3.944	159	4.871	101
2.9822	159	4.002	157	4.929	100
3.0013	161	4.06	150	4.987	94
3.0204	163	4.118	142	5.045	88
3.0395	164	4.176	138	5.103	86
3.0587	164	4.234	139	5.161	84
3.0778	164	4.292	141	5.219	79
3.0969	161	4.35	133	5.277	70
3.116	159	4.408	124	5.335	62
3.1351	162	4.466	123	5.393	62
3.1542	167	4.524	129	5.451	61
3.1734	170	4.582	124	5.509	60
3.1925	169	4.64	127	5.567	59
3.2116	167	4.698	121	5.625	57
3.2307	165	4.756	113	5.683	54
3.2498	162	4.814	104	5.741	51
3.2689	162	4.872	97	5.799	49
3.288	165	4.93	94	5.857	46
3.3072	167	4.988	92	5.915	46
3.3263	164	5.046	91	5.973	48
3.3454	162	5.104	91	6.031	49
3.3645	164	5.162	88	6.089	48
3.3836	168	5.22	84	6.147	46
3.4027	169	5.278	79	6.205	47
3.4219	164	5.336	74	6.263	50
3.441	158	5.394	68	6.321	49
3.4601	155	5.452	63	6.379	41
3.4792	153	5.51	59	6.437	32
3.4983	152	5.568	56	6.495	35
3.5174	153	5.626	57	6.553	39
3.5366	154	5.684	59	6.611	39
3.5557	156	5.742	52	6.669	34
3.5748	158	5.8	45	6.727	29
3.5939	155	5.857	40	6.785	30
3.613	149	5.915	37	6.843	31
3.6321	146	5.973	35	6.901	28
3.6513	150	6.031	35	6.959	23
3.6704	154	6.089	35	7.017	21
3.6895	150	6.147	35	7.075	24
3.7086	145	6.205	35	7.133	28
3.7277	143	6.263	34	7.191	29
3.7468	144	6.321	32	7.249	29
3.766	144	6.379	29	7.307	30
3.7851	140	6.437	27	7.365	31
3.8042	137	6.495	26	7.423	31
3.8233	140	6.553	25	7.481	27
3.8424	146	6.611	22	7.539	22
3.8615	149	6.669	20	7.597	21
3.8807	148	6.727	21	7.655	22
3.8998	146	6.785	22	7.713	23
3.9189	142	6.843	19	7.771	22
3.938	138	6.901	15	7.829	22
3.9571	135	6.959	11	7.887	19
3.9762	133	7.017	9	7.945	16
3.9954	131	7.075	7	8.003	14
4.0145	128	7.133	6	8.06	14
4.0336	124	7.191	6	8.118	14
4.0527	119	7.249	6	8.176	12
4.0718	115	7.307	5	8.234	10
4.0909	111	7.365	5	8.292	10
4.1101	106	7.423	5	8.35	10
4.1292	101	7.481	6	8.408	11
4.1483	98	7.539	5	8.466	12
4.1674	95	7.597	3	8.524	13
4.1865	93	7.655	1	8.582	14
4.2056	90	7.713	0	8.64	14
4.2248	88	7.771	0	8.698	13
4.2439	85	7.829	0	8.756	11
4.263	82	7.887	0	8.814	9
4.2821	77	7.945	0	8.872	10
4.3012	72	8.003	0	8.93	11
4.3203	68	8.061	0	8.988	9
4.3395	64	8.119	0	9.046	5
4.3586	60	8.177	0	9.104	3
4.3777	60	8.235	0	9.162	2
4.3968	59	8.293	0	9.22	1
4.4159	57	8.351	0	9.278	3
4.435	53	8.409	0	9.336	6
4.4542	49	8.467	0	9.394	8
4.4733	47	8.525	0	9.452	9
4.4924	44	8.583	0	9.51	10
4.5115	41	8.641	0	9.568	7
4.5306	39	8.699	0	9.626	3
4.5497	36	8.757	0	9.684	2
4.5689	32	8.815	0	9.742	2
4.588	28	8.873	0	9.8	1
4.6071	31	8.931	0	9.858	2
4.6262	34	8.989	0	9.916	3
4.6453	32	9.047	0	9.974	1
4.6644	24	9.105	0	10.032	0
4.6836	18	9.163	0	10.09	0
4.7027	19	9.221	0	10.148	0
4.7218	19	9.279	0	10.206	0
4.7409	16	9.337	0	10.264	0
4.76	11	9.395	0	10.322	2
4.7791	6	9.453	0	10.38	2
4.7983	0	9.511	0	10.438	2
4.8174	0	9.569	0	10.496	1
4.8365	0	9.627	0	10.554	0
4.8556	0	9.685	0	10.612	0
4.8747	0	9.743	0	10.67	0
4.8938	0	9.801	0	10.728	1
4.913	0	9.859	0	10.786	1
4.9321	0	9.917	0	10.844	0
4.9512	0	9.975	0	10.902	0
4.9703	0	10.033	0	10.96	0
4.9894	0	10.091	0	11.018	0
5.0085	0	10.149	0	11.076	0
5.0277	0	10.207	0	11.134	0
5.0468	0	10.265	0	11.192	0
5.0659	0	10.323	0	11.25	0
5.085	0	10.381	0	11.308	0
5.1041	0	10.439	0	11.366	0
5.1232	0	10.497	0	11.424	0
5.1424	0	10.555	0	11.482	0
5.1615	0	10.613	0	11.54	0
5.1806	0	10.671	0	11.598	0
5.1997	0	10.729	0	11.656	0
5.2188	0	10.787	0	11.714	0
5.2379	0	10.845	0	11.772	0
5.2571	0	10.903	0	11.83	0
5.2762	0	10.961	0	11.888	0
5.2953	0	11.019	0	11.946	0
5.3144	0	11.077	0	12.004	0
5.3335	0	11.135	0	12.062	0
5.3526	0	11.193	0	12.12	0
5.3718	0	11.251	0	12.178	0
5.3909	0	11.309	0	12.236	0
5.41	0	11.367	0	12.294	0
5.4291	0	11.425	0	12.352	0
5.4482	0	11.483	0	12.41	0
5.4673	0	11.541	0	12.468	0
5.4865	0	11.599	0	12.526	0
5.5056	0	11.657	0	12.584	0
5.5247	0	11.715	0	12.642	0
5.5438	0	11.773	0	12.7	0
5.5629	0	11.831	0	12.758	0
5.582	0	11.889	0	12.816	0
5.6012	0	11.947	0	12.874	0
5.6203	0	12.005	0	12.932	0
5.6394	0	12.063	0	12.99	0
5.6585	0	12.121	0	13.048	0
5.6776	0	12.179	0	13.106	0
5.6967	0	12.237	0	13.164	0
5.7159	0	12.295	0	13.222	0
5.735	0	12.353	0	13.28	0
5.7541	0	12.411	0	13.338	0
5.7732	0	12.469	0	13.396	0
5.7923	0	12.527	0	13.454	0
5.8114	0	12.585	0	13.512	0
5.8306	0	12.643	0	13.57	0
5.8497	0	12.701	0	13.628	0
5.8688	0	12.759	0	13.686	0
5.8879	0	12.817	0	13.744	0
5.907	0	12.875	0	13.802	0
5.9261	0	12.933	0	13.86	0
5.9453	0	12.991	0	13.918	0
5.9644	0	13.048	0	13.976	0
5.9835	0	13.106	0	14.034	0
6.0026	0	13.164	0	14.092	0
6.0217	0	13.222	0	14.15	0
6.0408	0	13.28	0	14.208	0
6.06	0	13.338	0	14.266	0
6.0791	0	13.396	0	14.324	0
6.0982	0	13.454	0	14.382	0
6.1173	0	13.512	0	14.44	0
6.1364	0	13.57	0	14.498	0
6.1555	0	13.628	0	14.556	0
6.1747	0	13.686	0	14.614	0
6.1938	0	13.744	0	14.672	0
6.2129	0	13.802	0	14.73	0
6.232	0	13.86	0	14.788	0
6.2511	0	13.918	0	14.846	0
6.2702	0	13.976	0	14.904	0
6.2894	0	14.034	0	14.962	0
6.3085	0	14.092	0	15.02	0
6.3276	0	14.15	0	15.078	0
6.3467	0	14.208	0	15.136	0
6.3658	0	14.266	0	15.194	0
6.3849	0	14.324	0	15.252	0
6.404	0	14.382	0	15.31	0
6.4232	0	14.44	0	15.368	0
6.4423	0	14.498	0	15.426	0
6.4614	0	14.556	0	15.484	0
6.4805	0	14.614	0	15.542	0
6.4996	0	14.672	0	15.6	0
6.5187	0	14.73	0	15.658	0
6.5379	0	14.788	0	15.716	0
6.557	0	14.846	0	15.774	0
6.5761	0	14.904	0	15.832	0
6.5952	0	14.962	0	15.89	0
6.6143	0	15.02	0	15.948	0
6.6334	0	15.078	0	16.006	0
6.6526	0	15.136	0	16.063	0
6.6717	0	15.194	0	16.121	0
6.6908	0	15.252	0	16.179	0
6.7099	0	15.31	0	16.237	0
6.729	0	15.368	0	16.295	0
6.7481	0	15.426	0	16.353	0
6.7673	0	15.484	0	16.411	0
6.7864	0	15.542	0	16.469	0
6.8055	0	15.6	0	16.527	0
6.8246	0	15.658	0	16.585	0
6.8437	0	15.716	0	16.643	0
6.8628	0	15.774	0	16.701	0
6.882	0	15.832	0	16.759	0
6.9011	0	15.89	0	16.817	0
6.9202	0	15.948	0	16.875	0
6.9393	0	16.006	0	16.933	0
6.9584	0	16.064	0	16.991	0
6.9775	0	16.122	0	17.049	0
6.9967	0	16.18	0	17.107	0
7.0158	0	16.238	0
7.0349	0	16.296	0
7.054	0	16.354	0
7.0731	0	16.412	0
7.0922	0	16.47	0
7.1114	0	16.528	0
7.1305	0	16.586	0
7.1496	0	16.644	0
7.1687	0	16.702	0
7.1878	0	16.76	0
7.2069	0	16.818	0
7.2261	0	16.876	0
7.2452	0	16.934	0
7.2643	0	16.992	0
7.2834	0	17.05	0
7.3025	0	17.108	0
7.3216	0	17.166	0
7.3408	0	17.224	0
7.3599	0	17.282	0
7.379	0	17.34	0
7.3981	0	17.398	0
7.4172	0
7.4363	0
7.4555	0
7.4746	0
7.4937	0
7.5128	0
7.5319	0
7.551	0
7.5702	0
7.5893	0
7.6084	0
7.6275	0
7.6466	0
7.6657	0
7.6849	0
7.704	0
7.7231	0
7.7422	0
7.7613	0
7.7804	0
7.7996	0
7.8187	0
7.8378	0
7.8569	0
7.876	0
7.8951	0
7.9143	0
7.93338	0
7.95249	0
7.97161	0
7.99073	0
8.00985	0
8.02896	0
8.04808	0
8.0672	0
8.08631	0
8.10543	0
8.12455	0
8.14367	0
8.16278	0
8.1819	0
8.20102	0
8.22013	0
8.23925	0
8.25837	0
8.27749	0
8.2966	0
8.31572	0
8.33484	0
8.35395	0
8.37307	0
8.39219	0
8.41131	0
8.43042	0
8.44954	0
8.46866	0
8.48777	0
8.50689	0
8.52601	0
8.54513	0
8.56424	0
8.58336	0
8.60248	0
8.62159	0
8.64071	0
8.65983	0
8.67895	0
8.69806	0
8.71718	0
8.7363	0
8.75541	0
8.77453	0
8.79365	0
8.81277	0
8.83188	0
8.851	0
8.87012	0
8.88923	0
8.90835	0
8.92747	0
8.94659	0
8.9657	0
8.98482	0
9.00394	0
9.02305	0
9.04217	0
9.06129	0
9.08041	0
9.09952	0
9.11864	0
9.13776	0
9.15687	0
9.17599	0
9.19511	0
9.21423	0
9.23334	0
9.25246	0
9.27158	0
9.29069	0
9.30981	0
9.32893	0
9.34805	0
9.36716	0
9.38628	0
9.4054	0
9.42451	0
9.44363	0
9.46275	0
9.48187	0
9.50098	0
9.5201	0
9.53922	0
9.55833	0
9.57745	0
9.59657	0
9.61569	0
9.6348	0
9.65392	0
9.67304	0
9.69215	0
9.71127	0
9.73039	0
9.74951	0
9.76862	0
9.78774	0
9.80686	0
9.82597	0
9.84509	0
9.86421	0
9.88333	0
9.90244	0
9.92156	0
9.94068	0
9.95979	0
9.97891	0
9.99803	0
10.0172	0
10.0363	0
10.0554	0
10.0745	0
10.0936	0
10.1127	0
10.1319	0
10.151	0
10.1701	0
10.1892	0
10.2083	0
10.2274	0
10.2465	0
10.2657	0
10.2848	0
10.3039	0
10.323	0
10.3421	0
10.3613	0
10.3804	0
10.3995	0
10.4186	0
10.4377	0
10.4568	0
10.476	0
10.4951	0
10.5142	0
10.5333	0
10.5524	0
10.5715	0
10.5907	0
10.6098	0
10.6289	0
10.648	0
10.6671	0
10.6862	0
10.7054	0
10.7245	0
10.7436	0
10.7627	0
10.7818	0
10.801	0
10.8201	0
10.8392	0
10.8583	0
10.8774	0
10.8965	0
10.9156	0
10.9348	0
10.9539	0
10.973	0
10.9921	0
11.0112	0
11.0304	0
11.0495	0
11.0686	0
11.0877	0
11.1068	0
11.1259	0
11.1451	0
11.1642	0
11.1833	0
11.2024	0
11.2215	0
11.2406	0
11.2598	0
11.2789	0
11.298	0
11.3171	0
11.3362	0
11.3553	0
11.3745	0
11.3936	0
11.4127	0
11.4318	0
11.4509	0
11.4701	0
11.4892	0
11.5083	0
11.5274	0
11.5465	0
11.5656	0
11.5847	0
11.6039	0
11.623	0
11.6421	0
11.6612	0
11.6803	0
11.6995	0
11.7186	0
11.7377	0
11.7568	0
11.7759	0
11.795	0
11.8142	0
11.8333	0
11.8524	0
11.8715	0
11.8906	0
11.9097	0
11.9289	0
11.948	0
11.9671	0
11.9862	0
12.0053	0
12.0244	0
12.0436	0
12.0627	0
12.0818	0
12.1009	0
12.12	0
12.1392	0
12.1583	0
12.1774	0
12.1965	0
12.2156	0
12.2347	0
12.2538	0
12.273	0
12.2921	0
12.3112	0
12.3303	0
12.3494	0
12.3686	0
12.3877	0
12.4068	0
12.4259	0
12.445	0
12.4641	0
12.4833	0
12.5024	0
12.5215	0
12.5406	0
12.5597	0
12.5788	0
12.598	0
12.6171	0
12.6362	0
12.6553	0
12.6744	0
12.6936	0
12.7127	0
12.7318	0
12.7509	0
12.77	0
12.7891	0
12.8082	0
12.8274	0
12.8465	0
12.8656	0
12.8847	0
12.9038	0
12.923	0

## Sheet: Figure 3f
x	Au/C-F	Au/C-P-0.5	Au/C-P-2.5
Decay distance (μm)	x-y axis (μm)
0	5.47	2.62	0.72
2	5.8	2.42	0.76
4	6.25	2.36	0.78
6	6.37	3.08	0.76
8	5.43	3.57	0.94
10	6.04	3.5	0.59
12	6.19	3.45	0.82
14	6.49	3.87	0.82
16	5.92	2.23	0.67
18	6.43	2.36	0.64
20	5.72	2.84	0.72
22	5.29	2.45	0.65
24	4.84	2.91	0.71
26	3.68	2.23	0.56
28	4.25	2.66	0.93
30	4.54	2.53	0.87
32	5.54	2.23	0.75
34	6.39	2.93	0.71
36	7.2	3.17	0.7
38	6.55	2.91	0.6
40	5.72	2.93	0.6
42	6.35	2.29	0.48
44	6.78	3.15	0.98
46	6.31	3.78	0.89
48	5.96	3.61	1.07
50	6.53	3.34	0.98
52	5.8	3.65	0.9
54	5.62	4.29	0.81
56	6.41	4.24	0.84
58	6.61	3.76	0.94
60	6.09	2.53	0.79
62	4.9	2.56	0.87
64	4.52	2.34	0.88
66	4.09	2.73	0.85
68	4.19	3.01	0.93
70	5.09	4.29	0.86
72	4.76	4.31	1.09
74	6.19	4.4	1
76	6.11	4.86	0.87
78	6.82	4.38	0.81
80	6.39	4.9	0.89
82	5.86	4.44	0.92
84	5.82	4.74	1
86	6.19	5.06	1.18
88	5.54	5	1.11
90	6.11	4.97	1.54
92	5.88	5.16	1.07
94	5.37	5.42	1.29
96	5.72	5.27	1.15
98	5.78	4.37	1.08
100	5.86	3.44	1.35
102	6.53	3.19	1.05
104	6.06	3.39	0.88
106	5.82	2.41	0.91
108	6.66	2.88	0.88
110	6.06	1.96	0.84
112	5.84	2.16	0.81
114	5.9	2.31	0.47
116	5.82	2.26	0.97
118	5.8	3.25	0.88
120	6	3.45	0.68
122	6.29	3.8	0.79
124	5.8	4.29	0.86
126	5.66	4.52	0.74
128	5.94	4.68	0.72
130	6.13	4.88	0.63
132	5.47	4.52	0.81
134	5.66	4.02	0.52
136	6.35	4.49	0.79
138	6.25	4.4	0.69
140	6.39	4.55	0.65
142	6.17	4.92	0.78
