# Supplementary material for: Efficient wettability-controlled electroreduction of CO2 to CO at Au/C interfaces
Source: Nat Commun. 2020 Jun 15;11:3028. doi: 10.1038/s41467-020-16847-9 (PMC7295780; doi:10.1038/s41467-020-16847-9)
Supplement: Supplementary file 2 — Source Data [file 41467_2020_16847_MOESM2_ESM.zip › Source Data/Figure 4/Figure 4.xlsx]

## Sheet: Figure 4a
x1	Exposed-TPC	x2	Immersed-TPC	x3	DPC
0	-0.08992	-0.082	-0.23288	0	-0.13255
-0.001	-0.08951	-0.083	-0.29509	-0.001	-0.13189
-0.002	-0.09197	-0.084	-0.302	-0.002	-0.1327
-0.003	-0.09361	-0.085	-0.30499	-0.003	-0.13255
-0.004	-0.09361	-0.086	-0.30819	-0.004	-0.13189
-0.005	-0.09566	-0.087	-0.30814	-0.005	-0.13291
-0.006	-0.09649	-0.088	-0.31347	-0.006	-0.1327
-0.007	-0.09731	-0.089	-0.31232	-0.007	-0.13281
-0.008	-0.09936	-0.09	-0.31397	-0.008	-0.13316
-0.009	-0.09977	-0.091	-0.31689	-0.009	-0.13316
-0.01	-0.10182	-0.092	-0.32127	-0.01	-0.1327
-0.011	-0.10388	-0.093	-0.32123	-0.011	-0.13367
-0.012	-0.10347	-0.094	-0.32647	-0.012	-0.13383
-0.013	-0.10634	-0.095	-0.32477	-0.013	-0.13357
-0.014	-0.10839	-0.096	-0.32899	-0.014	-0.13403
-0.015	-0.1088	-0.097	-0.32753	-0.015	-0.13474
-0.016	-0.11168	-0.098	-0.33163	-0.016	-0.13398
-0.017	-0.1125	-0.099	-0.3336	-0.017	-0.13378
-0.018	-0.11291	-0.1	-0.33486	-0.018	-0.13378
-0.019	-0.11455	-0.101	-0.33821	-0.019	-0.13418
-0.02	-0.11496	-0.102	-0.3416	-0.02	-0.13378
-0.021	-0.11743	-0.103	-0.34223	-0.021	-0.13408
-0.022	-0.11948	-0.104	-0.34988	-0.022	-0.13531
-0.023	-0.11948	-0.105	-0.3524	-0.023	-0.13444
-0.024	-0.12317	-0.106	-0.35777	-0.024	-0.1349
-0.025	-0.12317	-0.107	-0.36203	-0.025	-0.1351
-0.026	-0.12564	-0.108	-0.36518	-0.026	-0.13551
-0.027	-0.12769	-0.109	-0.36897	-0.027	-0.13561
-0.028	-0.1281	-0.11	-0.37398	-0.028	-0.13531
-0.029	-0.13056	-0.111	-0.37717	-0.029	-0.13638
-0.03	-0.13221	-0.112	-0.38475	-0.03	-0.13587
-0.031	-0.13303	-0.113	-0.38593	-0.031	-0.13653
-0.032	-0.13672	-0.114	-0.3937	-0.032	-0.13658
-0.033	-0.13713	-0.115	-0.39986	-0.033	-0.13643
-0.034	-0.13836	-0.116	-0.40447	-0.034	-0.13745
-0.035	-0.14165	-0.117	-0.41015	-0.035	-0.1376
-0.036	-0.14165	-0.118	-0.41793	-0.036	-0.13765
-0.037	-0.14534	-0.119	-0.42175	-0.037	-0.13765
-0.038	-0.14658	-0.12	-0.43177	-0.038	-0.13796
-0.039	-0.14658	-0.121	-0.43769	-0.039	-0.13714
-0.04	-0.15109	-0.122	-0.44574	-0.04	-0.1374
-0.041	-0.15273	-0.123	-0.45371	-0.041	-0.13857
-0.042	-0.15232	-0.124	-0.46282	-0.042	-0.13883
-0.043	-0.15725	-0.125	-0.47076	-0.043	-0.13923
-0.044	-0.15766	-0.126	-0.47995	-0.044	-0.13893
-0.045	-0.16177	-0.127	-0.48733	-0.045	-0.13954
-0.046	-0.16259	-0.128	-0.50012	-0.046	-0.14005
-0.047	-0.16382	-0.129	-0.50785	-0.047	-0.13985
-0.048	-0.16834	-0.13	-0.52008	-0.048	-0.13959
-0.049	-0.16875	-0.131	-0.53169	-0.049	-0.14143
-0.05	-0.1708	-0.132	-0.54175	-0.05	-0.14097
-0.051	-0.17491	-0.133	-0.55382	-0.051	-0.14194
-0.052	-0.1745	-0.134	-0.56507	-0.052	-0.14148
-0.053	-0.17983	-0.135	-0.57584	-0.053	-0.1423
-0.054	-0.1823	-0.136	-0.59412	-0.054	-0.14301
-0.055	-0.18271	-0.137	-0.60343	-0.055	-0.1425
-0.056	-0.18763	-0.138	-0.61866	-0.056	-0.14357
-0.057	-0.18887	-0.139	-0.63216	-0.057	-0.14372
-0.058	-0.19092	-0.14	-0.647	-0.058	-0.14372
-0.059	-0.19543	-0.141	-0.66204	-0.059	-0.14474
-0.06	-0.19667	-0.142	-0.67763	-0.06	-0.14612
-0.061	-0.20077	-0.143	-0.69401	-0.061	-0.14571
-0.062	-0.20365	-0.144	-0.71374	-0.062	-0.14541
-0.063	-0.20652	-0.145	-0.72803	-0.063	-0.14571
-0.064	-0.21063	-0.146	-0.74622	-0.064	-0.14689
-0.065	-0.21227	-0.147	-0.76311	-0.065	-0.14689
-0.066	-0.21432	-0.148	-0.78234	-0.066	-0.14699
-0.067	-0.21966	-0.149	-0.80132	-0.067	-0.14821
-0.068	-0.22089	-0.15	-0.82161	-0.068	-0.1473
-0.069	-0.22664	-0.151	-0.83921	-0.069	-0.14872
-0.07	-0.2291	-0.152	-0.86502	-0.07	-0.14929
-0.071	-0.23115	-0.153	-0.88428	-0.071	-0.14847
-0.072	-0.2369	-0.154	-0.9069	-0.072	-0.15036
-0.073	-0.23978	-0.155	-0.93216	-0.073	-0.15138
-0.074	-0.24265	-0.156	-0.95734	-0.074	-0.15168
-0.075	-0.24717	-0.157	-0.98264	-0.075	-0.15148
-0.076	-0.25004	-0.158	-1.0079	-0.076	-0.15286
-0.077	-0.25456	-0.159	-1.03309	-0.077	-0.15311
-0.078	-0.25702	-0.16	-1.06328	-0.078	-0.15393
-0.079	-0.26277	-0.161	-1.08874	-0.079	-0.15485
-0.08	-0.26687	-0.162	-1.11858	-0.08	-0.15449
-0.081	-0.26975	-0.163	-1.14885	-0.081	-0.15571
-0.082	-0.27385	-0.164	-1.17842	-0.082	-0.15571
-0.083	-0.2796	-0.165	-1.21063	-0.083	-0.15633
-0.084	-0.28248	-0.166	-1.24358	-0.084	-0.15704
-0.085	-0.28822	-0.167	-1.2756	-0.085	-0.15857
-0.086	-0.29315	-0.168	-1.31294	-0.086	-0.15974
-0.087	-0.29685	-0.169	-1.34543	-0.087	-0.1602
-0.088	-0.30383	-0.17	-1.38201	-0.088	-0.16046
-0.089	-0.30629	-0.171	-1.42101	-0.089	-0.16138
-0.09	-0.31163	-0.172	-1.45804	-0.09	-0.16179
-0.091	-0.31902	-0.173	-1.49554	-0.091	-0.1627
-0.092	-0.326	-0.174	-1.53754	-0.092	-0.16306
-0.093	-0.32969	-0.175	-1.5778	-0.093	-0.16408
-0.094	-0.33585	-0.176	-1.62102	-0.094	-0.16505
-0.095	-0.34119	-0.177	-1.66223	-0.095	-0.16566
-0.096	-0.34776	-0.178	-1.70822	-0.096	-0.16699
-0.097	-0.35309	-0.179	-1.75467	-0.097	-0.16776
-0.098	-0.35925	-0.18	-1.79861	-0.098	-0.16913
-0.099	-0.36664	-0.181	-1.84704	-0.099	-0.17056
-0.1	-0.37034	-0.182	-1.89642	-0.1	-0.17056
-0.101	-0.37773	-0.183	-1.94438	-0.101	-0.17224
-0.102	-0.38594	-0.184	-1.99799	-0.102	-0.17337
-0.103	-0.39087	-0.185	-2.04702	-0.103	-0.17352
-0.104	-0.39949	-0.186	-2.10168	-0.104	-0.1749
-0.105	-0.40688	-0.187	-2.15588	-0.105	-0.17648
-0.106	-0.41304	-0.188	-2.20882	-0.106	-0.17765
-0.107	-0.42125	-0.189	-2.26641	-0.107	-0.17852
-0.108	-0.42905	-0.19	-2.32202	-0.108	-0.1799
-0.109	-0.43685	-0.191	-2.38049	-0.109	-0.18046
-0.11	-0.44547	-0.192	-2.44001	-0.11	-0.18143
-0.111	-0.45327	-0.193	-2.49752	-0.111	-0.18276
-0.112	-0.46436	-0.194	-2.5642	-0.112	-0.185
-0.113	-0.47093	-0.195	-2.62826	-0.113	-0.18638
-0.114	-0.47873	-0.196	-2.69091	-0.114	-0.18811
-0.115	-0.49023	-0.197	-2.75553	-0.115	-0.18969
-0.116	-0.49679	-0.198	-2.82528	-0.116	-0.19031
-0.117	-0.50747	-0.199	-2.88954	-0.117	-0.19092
-0.118	-0.51814	-0.2	-2.96166	-0.118	-0.19337
-0.119	-0.52677	-0.201	-3.03054	-0.119	-0.19474
-0.12	-0.53908	-0.202	-3.10282	-0.12	-0.19699
-0.121	-0.54647	-0.203	-3.1785	-0.121	-0.19781
-0.122	-0.55715	-0.204	-3.25117	-0.122	-0.19949
-0.123	-0.56823	-0.205	-3.32985	-0.123	-0.20168
-0.124	-0.57768	-0.206	-3.40887	-0.124	-0.20378
-0.125	-0.59123	-0.207	-3.48702	-0.125	-0.20541
-0.126	-0.6019	-0.208	-3.56757	-0.126	-0.2073
-0.127	-0.6134	-0.209	-3.64608	-0.127	-0.20939
-0.128	-0.62777	-0.21	-3.72893	-0.128	-0.21077
-0.129	-0.63721	-0.211	-3.81331	-0.129	-0.21235
-0.13	-0.65199	-0.212	-3.89687	-0.13	-0.2152
-0.131	-0.66636	-0.213	-3.98359	-0.131	-0.21755
-0.132	-0.67909	-0.214	-4.072	-0.132	-0.21862
-0.133	-0.69387	-0.215	-4.15852	-0.133	-0.22107
-0.134	-0.70783	-0.216	-4.24718	-0.134	-0.22332
-0.135	-0.72179	-0.217	-4.33682	-0.135	-0.22526
-0.136	-0.73985	-0.218	-4.43206	-0.136	-0.22765
-0.137	-0.75463	-0.219	-4.52578	-0.137	-0.22954
-0.138	-0.77106	-0.22	-4.61944	-0.138	-0.23224
-0.139	-0.78707	-0.221	-4.71953	-0.139	-0.23536
-0.14	-0.80349	-0.222	-4.81763	-0.14	-0.23694
-0.141	-0.82197	-0.223	-4.9165	-0.141	-0.23888
-0.142	-0.84086	-0.224	-5.01644	-0.142	-0.24189
-0.143	-0.86097	-0.225	-5.11041	-0.143	-0.24393
-0.144	-0.88027	-0.226	-5.21478	-0.144	-0.2473
-0.145	-0.89834	-0.227	-5.32268	-0.145	-0.24929
-0.146	-0.91845	-0.228	-5.42609	-0.146	-0.25189
-0.147	-0.94145	-0.229	-5.53363	-0.147	-0.25449
-0.148	-0.96238	-0.23	-5.64229	-0.148	-0.2573
-0.149	-0.9862	-0.231	-5.75121	-0.149	-0.26097
-0.15	-1.01083	-0.232	-5.86426	-0.15	-0.26413
-0.151	-1.03259	-0.233	-5.97747	-0.151	-0.26577
-0.152	-1.05764	-0.234	-6.08853	-0.152	-0.26908
-0.153	-1.08186	-0.235	-6.20658	-0.153	-0.2724
-0.154	-1.10732	-0.236	-6.32228	-0.154	-0.27495
-0.155	-1.13565	-0.237	-6.44232	-0.155	-0.27821
-0.156	-1.16233	-0.238	-6.56134	-0.156	-0.28158
-0.157	-1.19148	-0.239	-6.68251	-0.157	-0.28449
-0.158	-1.22022	-0.24	-6.80678	-0.158	-0.28714
-0.159	-1.25061	-0.241	-6.93085	-0.159	-0.2901
-0.16	-1.2851	-0.242	-7.05901	-0.16	-0.29393
-0.161	-1.31589	-0.243	-7.18884	-0.161	-0.29704
-0.162	-1.35038	-0.244	-7.31572	-0.162	-0.30158
-0.163	-1.3861	-0.245	-7.44882	-0.163	-0.30474
-0.164	-1.42141	-0.246	-7.57886	-0.164	-0.30796
-0.165	-1.45918	-0.247	-7.70941	-0.165	-0.31097
-0.166	-1.49736	-0.248	-7.84343	-0.166	-0.31633
-0.167	-1.53842	-0.249	-7.97501	-0.167	-0.31939
-0.168	-1.58153	-0.25	-8.11244	-0.168	-0.32352
-0.169	-1.62094	-0.251	-8.2509	-0.169	-0.32689
-0.17	-1.66529	-0.252	-8.39079	-0.17	-0.33061
-0.171	-1.71127	-0.253	-8.5318	-0.171	-0.33505
-0.172	-1.75766	-0.254	-8.67302	-0.172	-0.33908
-0.173	-1.80611	-0.255	-8.81566	-0.173	-0.34219
-0.174	-1.85538	-0.256	-8.96182	-0.174	-0.34699
-0.175	-1.90629	-0.257	-9.10686	-0.175	-0.35071
-0.176	-1.96131	-0.258	-9.2545	-0.176	-0.3552
-0.177	-2.01345	-0.259	-9.40546	-0.177	-0.35888
-0.178	-2.07257	-0.26	-9.55326	-0.178	-0.36337
-0.179	-2.13046	-0.261	-9.70396	-0.179	-0.3673
-0.18	-2.18918	-0.262	-9.85314	-0.18	-0.37163
-0.181	-2.25323	-0.263	-10.0068	-0.181	-0.37694
-0.182	-2.31687	-0.264	-10.1633	-0.182	-0.38179
-0.183	-2.38297	-0.265	-10.3187	-0.183	-0.38587
-0.184	-2.45153	-0.266	-10.4766	-0.184	-0.39046
-0.185	-2.52051	-0.267	-10.6375	-0.185	-0.3948
-0.186	-2.59154	-0.268	-10.7993	-0.186	-0.40031
-0.187	-2.66749	-0.269	-10.962	-0.187	-0.4051
-0.188	-2.74222	-0.27	-11.1226	-0.188	-0.4101
-0.189	-2.82064	-0.271	-11.2878	-0.189	-0.41418
-0.19	-2.90152	-0.272	-11.4527	-0.19	-0.41918
-0.191	-2.9861	-0.273	-11.6152	-0.191	-0.42367
-0.192	-3.07314	-0.274	-11.782	-0.192	-0.42908
-0.193	-3.1569	-0.275	-11.9516	-0.193	-0.43413
-0.194	-3.24804	-0.276	-12.1179	-0.194	-0.4402
-0.195	-3.34166	-0.277	-12.2904	-0.195	-0.44505
-0.196	-3.43609	-0.278	-12.4578	-0.196	-0.44985
-0.197	-3.53504	-0.279	-12.6241	-0.197	-0.45556
-0.198	-3.63768	-0.28	-12.8006	-0.198	-0.46107
-0.199	-3.73622	-0.281	-12.9733	-0.199	-0.46612
-0.2	-3.84296	-0.282	-13.1486	-0.2	-0.47245
-0.201	-3.94971	-0.283	-13.3276	-0.201	-0.47888
-0.202	-4.05646	-0.284	-13.5022	-0.202	-0.48393
-0.203	-4.16732	-0.285	-13.6837	-0.203	-0.49
-0.204	-4.27817	-0.286	-13.8634	-0.204	-0.49556
-0.205	-4.39313	-0.287	-14.0446	-0.205	-0.50148
-0.206	-4.5122	-0.288	-14.2277	-0.206	-0.50786
-0.207	-4.63537	-0.289	-14.4085	-0.207	-0.51378
-0.208	-4.75854	-0.29	-14.5978	-0.208	-0.5199
-0.209	-4.88171	-0.291	-14.785	-0.209	-0.52551
-0.21	-5.00899	-0.292	-14.9665	-0.21	-0.53214
-0.211	-5.13627	-0.293	-15.1555	-0.211	-0.53827
-0.212	-5.26765	-0.294	-15.3383	-0.212	-0.5449
-0.213	-5.40314	-0.295	-15.5269	-0.213	-0.55204
-0.214	-5.53863	-0.296	-15.7174	-0.214	-0.55816
-0.215	-5.67823	-0.297	-15.9146	-0.215	-0.56378
-0.216	-5.82193	-0.298	-16.1015	-0.216	-0.57143
-0.217	-5.96152	-0.299	-16.2925	-0.217	-0.57704
-0.218	-6.10933	-0.3	-16.4829	-0.218	-0.58418
-0.219	-6.26124	-0.301	-16.6777	-0.219	-0.59133
-0.22	-6.41315	-0.302	-16.8705	-0.22	-0.59847
-0.221	-6.56506	-0.303	-17.0646	-0.221	-0.6051
-0.222	-6.72108	-0.304	-17.26	-0.222	-0.61327
-0.223	-6.88531	-0.305	-17.4516	-0.223	-0.61939
-0.224	-7.04543	-0.306	-17.6487	-0.224	-0.62755
-0.225	-7.20556	-0.307	-17.8468	-0.225	-0.63469
-0.226	-7.37389	-0.308	-18.041	-0.226	-0.63469
-0.227	-7.53812	-0.309	-18.2434	-0.227	-0.67296
-0.228	-7.70646	-0.31	-18.4434	-0.228	-0.67296
-0.229	-7.883	-0.311	-18.6434	-0.229	-0.64541
-0.23	-8.05544	-0.312	-18.8435	-0.23	-0.65204
-0.231	-8.23199	-0.313	-19.0419	-0.231	-0.65867
-0.232	-8.41264	-0.314	-19.2373	-0.232	-0.66735
-0.233	-8.59329	-0.315	-19.441	-0.233	-0.675
-0.234	-8.77805	-0.316	-19.6395	-0.234	-0.68316
-0.235	-8.96281	-0.317	-19.8423	-0.235	-0.69184
-0.236	-9.15167	-0.318	-20.0398	-0.236	-0.7
-0.237	-9.34054	-0.319	-20.2386	-0.237	-0.70867
-0.238	-9.53351	-0.32	-20.4423	-0.238	-0.71786
-0.239	-9.72648	-0.321	-20.6449	-0.239	-0.72704
-0.24	-9.92766	-0.322	-20.8543	-0.24	-0.73622
-0.241	-10.1288	-0.323	-21.056	-0.241	-0.74541
-0.242	-10.33	-0.324	-21.2573	-0.242	-0.75408
-0.243	-10.5353	-0.325	-21.4647	-0.243	-0.76327
-0.244	-10.7365	-0.326	-21.6685	-0.244	-0.77245
-0.245	-10.9459	-0.327	-21.8745	-0.245	-0.78265
-0.246	-11.1594	-0.328	-22.0869	-0.246	-0.79184
-0.247	-11.3688	-0.329	-22.2921	-0.247	-0.80102
-0.248	-11.5823	-0.33	-22.4994	-0.248	-0.81071
-0.249	-11.7958	-0.331	-22.7095	-0.249	-0.8199
-0.25	-12.0175	-0.332	-22.9134	-0.25	-0.8301
-0.251	-12.2351	-0.333	-23.1236	-0.251	-0.8398
-0.252	-12.4568	-0.334	-23.3314	-0.252	-0.85
-0.253	-12.6826	-0.335	-23.5424	-0.253	-0.85918
-0.254	-12.9084	-0.336	-23.7537	-0.254	-0.86888
-0.255	-13.1424	-0.337	-23.9582	-0.255	-0.87806
-0.256	-13.3765	-0.338	-24.1718	-0.256	-0.88878
-0.257	-13.6064	-0.339	-24.3834	-0.257	-0.89898
-0.258	-13.8404	-0.34	-24.5881	-0.258	-0.90969
-0.259	-14.0785	-0.341	-24.8015	-0.259	-0.92041
-0.26	-14.3208	-0.342	-25.0063	-0.26	-0.92959
-0.261	-14.563	-0.343	-25.2174	-0.261	-0.94082
-0.262	-14.8053	-0.344	-25.4304	-0.262	-0.95204
-0.263	-15.0516	-0.345	-25.6444	-0.263	-0.96173
-0.264	-15.298	-0.346	-25.8544	-0.264	-0.97296
-0.265	-15.5443	-0.347	-26.0704	-0.265	-0.98418
-0.266	-15.7948	-0.348	-26.2811	-0.266	-0.99337
-0.267	-16.0493	-0.349	-26.4954	-0.267	-1.00561
-0.268	-16.3039	-0.35	-26.7052	-0.268	-1.01582
-0.269	-16.5625	-0.351	-26.9161	-0.269	-1.02755
-0.27	-16.8212	-0.352	-27.1282	-0.27	-1.04031
-0.271	-17.0798	-0.353	-27.3392	-0.271	-1.05255
-0.272	-17.3426	-0.354	-27.5505	-0.272	-1.06429
-0.273	-17.6054	-0.355	-27.7544	-0.273	-1.07755
-0.274	-17.864	-0.356	-27.9651	-0.274	-1.08929
-0.275	-18.1309	-0.357	-28.1785	-0.275	-1.10051
-0.276	-18.3978	-0.358	-28.3934	-0.276	-1.11327
-0.277	-18.6688	-0.359	-28.603	-0.277	-1.12602
-0.278	-18.9397	-0.36	-28.8155	-0.278	-1.13827
-0.279	-19.2107	-0.361	-29.0286	-0.279	-1.15102
-0.28	-19.4899	-0.362	-29.2413	-0.28	-1.16429
-0.281	-19.765	-0.363	-29.4528	-0.281	-1.17755
-0.282	-20.0442	-0.364	-29.6662	-0.282	-1.19082
-0.283	-20.3234	-0.365	-29.8864	-0.283	-1.2051
-0.284	-20.6026	-0.366	-30.0997	-0.284	-1.2199
-0.285	-20.89	-0.367	-30.3146	-0.285	-1.23469
-0.286	-21.1732	-0.368	-30.5271	-0.286	-1.24898
-0.287	-21.4607	-0.369	-30.7373	-0.287	-1.26173
-0.288	-21.748	-0.37	-30.9531	-0.288	-1.27704
-0.289	-22.0355	-0.371	-31.1693	-0.289	-1.28929
-0.29	-22.3229	-0.372	-31.3806	-0.29	-1.30612
-0.291	-22.6185	-0.373	-31.596	-0.291	-1.32143
-0.292	-22.9141	-0.374	-31.8152	-0.292	-1.33469
-0.293	-23.2056	-0.375	-32.0286	-0.293	-1.34898
-0.294	-23.5012	-0.376	-32.2476	-0.294	-1.36429
-0.295	-23.7968	-0.377	-32.4564	-0.295	-1.37857
-0.296	-24.0965	-0.378	-32.6709	-0.296	-1.3949
-0.297	-24.4004	-0.379	-32.8851	-0.297	-1.41071
-0.298	-24.7001	-0.38	-33.0998	-0.298	-1.42653
-0.299	-24.9998	-0.381	-33.3143	-0.299	-1.44235
-0.3	-25.2995			-0.3	-1.46071
-0.301	-25.6074			-0.301	-1.47755
-0.302	-25.9113			-0.302	-1.49541
-0.303	-26.2192			-0.303	-1.51276
-0.304	-26.5312			-0.304	-1.53418
-0.305	-26.835			-0.305	-1.55051
-0.306	-27.143			-0.306	-1.56837
-0.307	-27.455			-0.307	-1.58776
-0.308	-27.7671			-0.308	-1.60612
-0.309	-28.0832			-0.309	-1.625
-0.31	-28.3952			-0.31	-1.64541
-0.311	-28.7114			-0.311	-1.66378
-0.312	-29.0316			-0.312	-1.68367
-0.313	-29.3478			-0.313	-1.70561
-0.314	-29.668			-0.314	-1.72653
-0.315	-29.9841			-0.315	-1.74898
-0.316	-30.3044			-0.316	-1.7699
-0.317	-30.6205			-0.317	-1.79235
-0.318	-30.9408			-0.318	-1.81582
-0.319	-31.2651			-0.319	-1.83827
-0.32	-31.5895			-0.32	-1.86224
-0.321	-31.9097			-0.321	-1.8852
-0.322	-32.2423			-0.322	-1.90918
-0.323	-32.5667			-0.323	-1.93367
-0.324	-32.891			-0.324	-1.95816
-0.325	-33.2236			-0.325	-1.98265
-0.326	-33.552			-0.326	-2.00918
-0.327	-33.8805			-0.327	-2.03265
-0.328	-34.209			-0.328	-2.05918
-0.329	-34.5374			-0.329	-2.08673
-0.33	-34.87			-0.33	-2.11224
-0.331	-35.1984			-0.331	-2.14082
-0.332	-35.5392			-0.332	-2.16837
-0.333	-35.8718			-0.333	-2.19898
-0.334	-36.2043			-0.334	-2.22908
-0.335	-36.5369			-0.335	-2.25765
-0.336	-36.8695			-0.336	-2.28827
-0.337	-37.202			-0.337	-2.31939
-0.338	-37.5428			-0.338	-2.35051
-0.339	-37.8795			-0.339	-2.38316
-0.34	-38.2161			-0.34	-2.4148
-0.341	-38.561			-0.341	-2.44847
-0.342	-38.8977			-0.342	-2.48265
-0.343	-39.2426			-0.343	-2.51633
-0.344	-39.5834			-0.344	-2.55204
-0.345	-39.92			-0.345	-2.58571
-0.346	-40.269			-0.346	-2.62041
-0.347	-40.5934			-0.347	-2.65816
-0.348	-40.9629			-0.348	-2.69337
-0.349	-41.2913			-0.349	-2.73265
-0.35	-41.6198			-0.35	-2.77041
-0.351	-41.9893			-0.351	-2.8102
-0.352	-42.3178			-0.352	-2.84847
-0.353	-42.6873			-0.353	-2.88878
-0.354	-43.0157			-0.354	-2.93061
-0.355	-43.3852			-0.355	-2.97296
-0.356	-43.7137			-0.356	-3.01531
-0.357	-44.0832			-0.357	-3.05765
-0.358	-44.4117			-0.358	-3.1
-0.359	-44.7812			-0.359	-3.14286
-0.36	-45.1097			-0.36	-3.19082
-0.361	-45.4792			-0.361	-3.23571
-0.362	-45.8076			-0.362	-3.28112
-0.363	-46.1771			-0.363	-3.32959
-0.364	-46.5467			-0.364	-3.37602
-0.365	-46.8751			-0.365	-3.42449
-0.366	-47.2446			-0.366	-3.47347
-0.367	-47.5731			-0.367	-3.525
-0.368	-47.9426			-0.368	-3.575
-0.369	-48.3121			-0.369	-3.62653
-0.37	-48.6406			-0.37	-3.67908
-0.371	-49.0101			-0.371	-3.73214
-0.372	-49.3796			-0.372	-3.7852
-0.373	-49.7081			-0.373	-3.83878
-0.374	-50.0776			-0.374	-3.89388
-0.375	-50.4471			-0.375	-3.95051
-0.376	-50.7756			-0.376	-4.00663
-0.377	-51.1451			-0.377	-4.06327
-0.378	-51.5146			-0.378	-4.12296
-0.379	-51.8841			-0.379	-4.18367
-0.38	-52.2536			-0.38	-4.2449
-0.381	-52.6232			-0.381	-4.30714
-0.382	-52.9516			-0.382	-4.36837
-0.383	-53.3211			-0.383	-4.43112
-0.384	-53.6906			-0.384	-4.4949
-0.385	-54.0602			-0.385	-4.55867
-0.386	-54.4297			-0.386	-4.62449
-0.387	-54.7992			-0.387	-4.69184
-0.388	-55.1687			-0.388	-4.75918
				-0.389	-4.82806
				-0.39	-4.89796
				-0.391	-4.96786
				-0.392	-5.04337
				-0.393	-5.11735
				-0.394	-5.19388
				-0.395	-5.26531
				-0.396	-5.34184
				-0.397	-5.41837
				-0.398	-5.4949
				-0.399	-5.57653
				-0.4	-5.65816
				-0.401	-5.73469
				-0.402	-5.81633
				-0.403	-5.89796
				-0.404	-5.98469
				-0.405	-6.06633
				-0.406	-6.15306
				-0.407	-6.2449
				-0.408	-6.33163
				-0.409	-6.41837
				-0.41	-6.5102
				-0.411	-6.60204
				-0.412	-6.69388
				-0.413	-6.79082
				-0.414	-6.88265
				-0.415	-6.97449
				-0.416	-7.06633
				-0.417	-7.16837
				-0.418	-7.27041
				-0.419	-7.37245
				-0.42	-7.46939
				-0.421	-7.57653
				-0.422	-7.67857
				-0.423	-7.78571
				-0.424	-7.89286
				-0.425	-8
				-0.426	-8.10714
				-0.427	-8.21939
				-0.428	-8.33163
				-0.429	-8.44388
				-0.43	-8.55612
				-0.431	-8.67347
				-0.432	-8.79082
				-0.433	-8.90816
				-0.434	-9.03061
				-0.435	-9.15306
				-0.436	-9.27041
				-0.437	-9.39796
				-0.438	-9.52041
				-0.439	-9.64796
				-0.44	-9.77551
				-0.441	-9.89796
				-0.442	-10.0255
				-0.443	-10.1582
				-0.444	-10.2908
				-0.445	-10.4235
				-0.446	-10.5561
				-0.447	-10.6939
				-0.448	-10.8316
				-0.449	-10.9694
				-0.45	-11.1071
				-0.451	-11.25
				-0.452	-11.3929
				-0.453	-11.5357
				-0.454	-11.6786
				-0.455	-11.8214
				-0.456	-11.9694
				-0.457	-12.1174
				-0.458	-12.2653
				-0.459	-12.4133
				-0.46	-12.5663
				-0.461	-12.7194
				-0.462	-12.8725
				-0.463	-13.0306
				-0.464	-13.1888
				-0.465	-13.3469
				-0.466	-13.5051
				-0.467	-13.6684
				-0.468	-13.8265
				-0.469	-13.9898
				-0.47	-14.1531
				-0.471	-14.3112
				-0.472	-14.4796
				-0.473	-14.648
				-0.474	-14.8112
				-0.475	-14.9745
				-0.476	-15.1429
				-0.477	-15.3163
				-0.478	-15.4847
				-0.479	-15.6582
				-0.48	-15.8316
				-0.481	-16.0051
				-0.482	-16.1837
				-0.483	-16.3622
				-0.484	-16.5357
				-0.485	-16.7194
				-0.486	-16.9031
				-0.487	-17.0867
				-0.488	-17.2653
				-0.489	-17.449
				-0.49	-17.6327
				-0.491	-17.8163
				-0.492	-18
				-0.493	-18.1837
				-0.494	-18.3725
				-0.495	-18.5612
				-0.496	-18.7551
				-0.497	-18.9439
				-0.498	-19.1327
				-0.499	-19.3265
				-0.5	-19.5153
				-0.501	-19.7092
				-0.502	-19.898
				-0.503	-20.0918
				-0.504	-20.2857
				-0.505	-20.4796
				-0.506	-20.6735
				-0.507	-20.8725
				-0.508	-21.0765
				-0.509	-21.2704
				-0.51	-21.4694
				-0.511	-21.6633
				-0.512	-21.8622
				-0.513	-22.0612
				-0.514	-22.2602
				-0.515	-22.4643
				-0.516	-22.6633
				-0.517	-22.8571
				-0.518	-23.0612
				-0.519	-23.2602
				-0.52	-23.4643
				-0.521	-23.6633
				-0.522	-23.8673
				-0.523	-24.0714
				-0.524	-24.301
				-0.525	-24.5102
				-0.526	-24.7143
				-0.527	-24.9235
				-0.528	-25.1275
				-0.529	-25.3367
				-0.53	-25.5357
				-0.531	-25.7347
				-0.532	-25.9439
				-0.533	-26.1531
				-0.534	-26.3571
				-0.535	-26.5612
				-0.536	-26.7704
				-0.537	-26.9796
				-0.538	-27.1888
				-0.539	-27.3878
				-0.54	-27.5969
				-0.541	-27.801
				-0.542	-28.0051
				-0.543	-28.2143
				-0.544	-28.4235
				-0.545	-28.6275
				-0.546	-28.8367
				-0.547	-29.051
				-0.548	-29.2551
				-0.549	-29.4643
				-0.55	-29.6684
				-0.551	-29.8775
				-0.552	-30.0867
				-0.553	-30.2959
				-0.554	-30.5
				-0.555	-30.699
				-0.556	-30.9031
				-0.557	-31.1122
				-0.558	-31.3214
				-0.559	-31.5306
				-0.56	-31.7398
				-0.561	-31.9439
				-0.562	-32.1531
				-0.563	-32.3571
				-0.564	-32.5663
				-0.565	-32.7755
				-0.566	-32.9847
				-0.567	-33.1888
				-0.568	-33.3929
				-0.569	-33.5969
				-0.57	-33.801
				-0.571	-34.0153
				-0.572	-34.2245
				-0.573	-34.4337
				-0.574	-34.6326
				-0.575	-34.8367
				-0.576	-35.0357
				-0.577	-35.2602
				-0.578	-35.4439
				-0.579	-35.6429
				-0.58	-35.852
				-0.581	-36.0561
				-0.582	-36.2602
				-0.583	-36.4592
				-0.584	-36.6633
				-0.585	-36.8674
				-0.586	-37.0612
				-0.587	-37.2602
				-0.588	-37.4592
				-0.589	-37.6633
				-0.59	-37.8622
				-0.591	-38.0612
				-0.592	-38.2806
				-0.593	-38.4694
				-0.594	-38.6633
				-0.595	-38.8674
				-0.596	-39.0663
				-0.597	-39.2653
				-0.598	-39.4592
				-0.599	-39.6684
				-0.6	-39.8674

## Sheet: Figure 4b
jCO	E	jCO	E	jCO	E
Exposed TPC		Immersed TPC		DPC
-1.35655	-0.1324	-1.25964	-0.1324	-1.27572	-0.28
-0.56783	-0.1574	-0.64782	-0.1574	-0.63827	-0.33
0.04558	-0.1824	-0.07417	-0.1824	-0.23732	-0.38
0.42797	-0.2074	0.36135	-0.2074	0.30341	-0.43
0.73395	-0.2324	0.72206	-0.2324	0.67403	-0.48
1.20436	-0.2824	1.07059	-0.2824	0.97923	-0.53
1.53654	-0.3324	1.33612	-0.3324	1.14447	-0.58

## Sheet: Figure 4c
x1	y1	yEr	x2	y2	yEr	x3	y3
E	jCO		E	jCO		E	jCO
Exposed TPC			Immersed TPC			DPC
-0.1324	0.044	--	-0.1324	0.055	0.00849	-0.28	0.053
-0.1574	0.2705	0.02333	-0.1574	0.225	--	-0.33	0.23
-0.1824	1.11067	0.24888	-0.1824	0.843	--	-0.38	0.579
-0.2074	2.679	0.31113	-0.2074	2.298	0.77923	-0.43	2.011
-0.2324	5.41933	0.88424	-0.2324	5.273	1.42694	-0.48	4.721
-0.2824	16.009	1.34392	-0.2824	11.765	--	-0.53	9.533
-0.3324	34.3982	0.01446	-0.3324	21.683	--	-0.58	13.9465
-0.3824	56.0774	0.4774	-0.3824	31.3235	2.21819	-0.63	17.5245
-0.4324	78.856	5.5975	-0.4324	37.275	1.72534	-0.68	19.8
-0.4824	99.87	2.54697	-0.4824	41.139	--	-0.73	21.726
-0.5324	121.469	2.29147	-0.5324	43.0445	1.35835	-0.78	22.999
-0.5824	135.428	1.12642	-0.5824	44.258	0.57983

## Sheet: Figure 4f
x1	y1	x2	y2	x3	y3
Exposed TPC		Immersed TPC		DPC
time	CO2	time	CO2	time	CO2
-20	3.96155	-20	4.10775	-20	--
-19.8	3.98999	-19.5	4.04343	-19	2.33609
-19.6	3.98889	-19	4.10458	-18	2.31623
-19.4	3.98779	-18.5	4.09193	-17	--
-19.2	4.01981	-18	4.09983	-16	--
-19	3.95286	-17.5	--	-15	--
-18.8	3.9834	-17	4.03103	-14	--
-18.6	3.95178	-16.5	4.09825	-13	--
-18.4	4.00652	-16	4.04576	-12	--
-18.2	4.04769	-15.5	4.04343	-11	--
-18	3.96047	-15	4.06915	-10	2.3113
-17.8	3.98999	-14.5	4.07071	-9	2.28687
-17.6	3.98889	-14	4.1141	-8	--
-17.4	4.01316	-13.5	--	-7	--
-17.2	4.02982	-13	4.07699	-6	--
-17	4.01981	-12.5	4.07777	-5	2.2485
-16.8	3.98011	-12	4.02255	-4	--
-16.6	3.98999	-11.5	4.08799	-3	2.24377
-16.4	4.02648	-11	4.01792	-2	2.26757
-16.2	3.98999	-10.5	--	-1	2.13411
-16	3.99659	-10	4.04498	0	2.2966
-15.8	3.96264	-9.5	4.06211	1	2.2485
-15.6	4.00873	-9	4.06133	2	1.63731
-15.4	4.03986	-8.5	--	3	1.27122
-15.2	3.97574	-8	4.06836	4	0.94075
-15	3.96591	-7.5	--	5	0.74717
-14.8	3.97574	-7	4.05899	6	0.58532
-14.6	4.01648	-6.5	4.08563	7	0.46149
-14.4	3.97355	-6	4.02486	8	0.40677
-14.2	4.0021	-5.5	4.05353	9	0.34322
-14	4.02648	-5	4.00258	10	0.30914
-13.8	4.01537	-4.5	4.08248	11	0.27577
-13.6	3.97355	-4	4.06367	12	0.26458
-13.4	3.99989	-3.5	4.04032	13	0.2313
-13.2	4.0021	-3	4.04343	14	0.21964
-13	3.94852	-2.5	4.05509	15	0.20008
-12.8	4.01316	-2	4.04343	16	0.18995
-12.6	3.97792	-1.5	4.03258	17	0.1803
-12.4	4.02982	-1	4.05042	18	0.17658
-12.2	3.97683	-0.5	4.04886	19	0.16582
-12	3.97902	0	4.08091	20	0.15733
-11.8	4.01648	0.5	4.0264	21	0.15082
-11.6	4.00762	1	3.99799	22	0.14304
-11.4	3.98669	1.5	4.01485	23	0.14002
-11.2	3.99879	2	4.021	24	0.13707
-11	4.02092	2.5	3.94196	25	0.12716
-10.8	3.97246	3	3.99569	26	0.12445
-10.6	4.001	3.5	3.95625	27	0.12445
-10.4	3.96482	4	3.95549	28	0.11662
-10.2	4.01537	4.5	3.97287	29	0.11918
-10	3.97902	5	3.94647	30	0.11411
-9.8	3.97792	5.5	3.91064	31	0.11411
-9.6	4.01205	6	3.97818	32	0.12179
-9.4	3.97246	6.5	3.94196	33	0.11662
-9.2	3.98011	7	3.96002	34	0.11536
-9	3.98669	7.5	3.94647	35	0.10803
-8.8	3.98779	8	3.88921	36	0.10568
-8.6	4.02092	8.5	3.92701	37	0.10224
-8.4	3.98121	9	3.8716	38	0.10111
-8.2	4.02759	9.5	3.89216	39	0.10224
-8	3.96809	10	3.90323	40	0.09779
-7.8	4.01205	10.5	3.87892	41	0.09999
-7.6	4.00984	11	3.85046	42	0.09563
-7.4	3.9845	11.5	3.84828	43	0.09563
-7.2	4.00431	12	3.86429	44	0.09247
-7	3.99659	12.5	3.82947	45	0.09041
-6.8	3.98999	13	3.85991	46	0.09041
-6.6	4.00431	13.5	3.83742	47	0.08939
-6.4	3.99659	14	3.83308	48	0.09041
-6.2	3.97902	14.5	3.81151	49	0.09143
-6	4.01205	15	3.79224	50	0.08446
-5.8	3.99989	15.5	3.82228	51	0.0864
-5.6	3.98889	16	3.8302	52	0.08542
-5.4	3.95829	16.5	3.84973	53	0.08542
-5.2	3.96482	17	3.81796	54	0.08254
-5	3.99659	17.5	3.81438	55	0.07883
-4.8	4.01981	18	3.76675	56	0.07883
-4.6	4.02203	18.5	3.81438	57	0.08067
-4.4	4.04321	19	3.77169	58	0.07792
-4.2	3.96591	19.5	3.75339	59	0.07974
-4	4.00984	20	3.76252	60	0.07792
-3.8	3.98121	20.5	3.79651	61	0.07883
-3.6	4.06117	21	3.79865	62	0.07702
-3.4	3.97574	21.5	3.74569	63	0.08254
-3.2	3.98231	22	3.77593	64	0.07613
-3	4.01426	22.5	3.75129	65	0.07792
-2.8	3.99769	23	3.73522	66	0.07525
-2.6	4.04098	23.5	3.78088	67	0.07702
-2.4	3.95503	24	3.76041	68	0.07525
-2.2	3.99329	24.5	3.71578	69	0.07613
-2	3.97355	25	3.74989	70	0.07351
-1.8	3.99329	25.5	3.71647	71	0.07351
-1.6	3.97574	26	3.72132	72	0.07265
-1.4	4.00984	26.5	3.75269	73	0.07351
-1.2	3.97683	27	3.74289	74	0.07096
-1	3.96482	27.5	3.70198	75	0.06848
-0.8	3.99219	28	3.77663	76	0.07351
-0.6	3.96047	28.5	3.74779	77	0.0718
-0.4	3.97683	29	3.70818	78	0.07438
-0.2	3.9856	29.5	3.69579	79	0.07525
0	4.0021	30	3.70335	80	0.07265
0.2	3.96264	30.5	3.71232	81	0.07613
0.4	3.96809	31	3.68962	82	0.07613
0.6	3.97246	31.5	3.75479	83	0.07265
0.8	3.98889	32	3.7227	84	0.07265
1	3.99109	32.5	3.6951	85	0.06848
1.2	3.98231	33	3.69236	86	0.07438
1.4	3.96591	33.5	3.66846	87	0.07351
1.6	3.95395	34	3.71855	88	0.07265
1.8	3.96482	34.5	3.62531	89	0.07013
2	3.89591	35	3.67186	90	0.0718
2.2	3.85472	35.5	3.64411	91	0.0718
2.4	3.75582	36	3.61197	92	0.0693
2.6	3.78226	36.5	3.68551	93	0.07013
2.8	3.72863	37	3.65288	94	0.07013
3	3.72262	37.5	3.69991	95	0.06848
3.2	3.68292	38	3.66778	96	0.06767
3.55684	3.80754	38.5	--	97	0.06767
3.6	3.71663	39	3.66982	98	0.0693
3.8	3.66329	39.5	3.59209	99	0.06767
4	3.73264	40	3.63671	100	0.06687
4.2	3.66818	40.5	3.64276	101	0.0693
4.4	3.70171	41	3.61864	102	0.0693
4.6	3.60908	41.5	3.62531	103	0.06767
4.8	3.72262	42	3.64478	104	0.06848
5.60835	3.70197	42.5	3.65761	105	0.06767
5.2	3.63218	43	3.62531	106	0.06607
5.4	3.67407	43.5	3.5987	107	0.07013
5.6	3.66133	44	3.63872	108	0.06687
5.8	3.65548	44.5	3.58549	109	0.06687
6	3.65645	45	3.59209	110	0.06848
6.92718	3.68055	45.5	3.5987	111	0.06528
6.4	3.68095	46	3.5987	112	0.06848
6.6	3.65938	46.5	--	113	0.06607
6.8	3.60238	47	3.66643	114	0.06848
7	3.6584	47.5	3.65558	115	0.06296
7.2	3.62638	48	3.64748	116	0.0693
7.4	3.63121	48.5	3.61197	117	0.0622
7.6	3.62156	49	3.60533	118	0.0645
7.8	3.62445	49.5	3.59209	119	0.06607
8	3.5767	50	3.58549	120	0.0645
8.2	3.67702	50.5	3.5987	121	0.06687
8.4	3.58333	51	3.5987	122	0.0622
8.6	3.66818	51.5	3.57892	123	0.06767
8.8	3.59189	52	3.56581	124	0.06528
9	3.63121	52.5	3.58549	125	0.06528
9.2	3.60047	53	3.55277	126	0.06528
9.4	3.6672	53.5	3.56581	127	0.06607
9.6	3.65158	54	3.57892	128	0.06145
9.8	3.61964	54.5	--	129	0.06528
10	3.64866	55	3.60533	130	0.06848
10.2	3.60812	55.5	3.54627	131	0.06607
10.4	3.68292	56	3.60533	132	0.06373
10.6	3.56348	56.5	3.55277	133	0.06373
10.8	3.64574	57	3.54627	134	0.0622
11	3.62349	57.5	3.5398	135	0.05997
11.2	3.61387	58	3.54627	136	0.0622
11.4	3.62156	58.5	3.57892	137	0.0645
11.6	3.5767	59	3.58549	138	0.0622
11.8	3.6062	59.5	3.55928	139	0.05851
12	3.63701	60	3.54627	140	0.06296
12.2	3.61387	60.5	3.57235	141	0.06145
12.4	3.5957	61	3.5398	142	0.0645
12.6	3.65158	61.5	3.5398	143	0.06373
12.8	3.5616	62	3.53333	144	0.06767
13	3.59856	62.5	3.57235	145	0.06296
13.2	3.57575	63	3.52689	146	0.0622
13.4	3.60812	63.5	3.55928	147	0.06296
13.6	3.62831	64	3.5398	148	0.06071
13.8	3.60047	64.5	3.50764	149	0.0645
14	3.59474	65	3.53333	150	0.06607
14.2	3.65158	65.5	3.53333	151	0.06145
14.4	3.58049	66	3.50764	152	0.0622
14.6	3.62349	66.5	3.53333	153	0.06071
14.8	3.5767	67	3.48855	154	0.0622
15	3.61099	67.5	3.4949	155	0.06145
15.2	3.58238	68	3.5398	156	0.06296
15.4	3.58808	68.5	3.48855	157	0.06145
15.6	3.60142	69	3.55277	158	0.06607
15.8	3.53074	69.5	3.4949	159	0.06373
16	3.60047	70	3.55928	160	0.05924
16.2	3.57481	70.5	3.5398	161	0.06296
16.4	3.59951	71	3.52046	162	0.06373
16.6	3.60333	71.5	3.48855	163	0.06528
16.8	3.58618	72	3.50126	164	0.06373
17	3.61675	72.5	3.50764	165	0.06373
17.2	3.60716	73	3.48855	166	0.06145
17.4	3.57008	73.5	3.48855	167	0.05924
17.6	3.61579	74	3.52046	168	0.06071
17.8	3.58713	74.5	3.52046	169	0.05997
18	3.61387	75	3.50764	170	0.06145
18.2	3.58428	75.5	3.52046	171	0.05851
18.4	3.60716	76	3.45078	172	0.05997
18.6	3.5682	76.5	3.50764	173	0.06145
18.8	3.5569	77	3.48221	174	0.05924
19	3.59093	77.5	3.50126	175	0.06145
19.2	3.61579	78	3.46331	176	0.05997
19.4	3.54659	78.5	3.52046	177	0.05997
19.6	3.5682	79	3.4949	178	0.0622
19.8	3.54753	79.5	3.48855	179	0.06071
20	3.57008	80	3.45704	180	0.06373
20.2	3.59379	80.5	3.52046	181	0.05924
20.4	3.5616	81	3.48221	182	0.05997
20.6	3.57859	81.5	3.46959	183	0.05924
20.8	3.57292	82	3.51404	184	0.0622
21	3.57197	82.5	3.42592	185	0.06373
21.2	3.53819	83	3.48221	186	0.06373
21.4	3.53167	83.5	3.4759	187	0.06373
21.6	3.57859	84	3.46959	188	0.06296
21.8	3.55127	84.5	3.43211	189	0.06145
22	3.58713	85	3.50126	190	0.06071
22.2	3.5569	85.5	3.42592	191	0.06145
22.4	3.54566	86	3.50126	192	0.06071
22.6	3.55221	86.5	3.4759	193	0.06071
22.8	3.53912	87	3.4759	194	0.05708
23	3.58049	87.5	3.4759	195	0.0622
23.2	3.56443	88	3.4949	196	0.05779
23.4	3.56348	88.5	3.43211	197	0.06071
23.6	3.5494	89	3.48855	198	0.05924
23.8	3.60142	89.5	3.48221	199	0.05997
24	3.51961	90	3.46331	200	0.05568
24.2	3.56348	90.5	--	201	0.05499
24.4	3.54472	91	3.46959	202	0.06071
24.6	3.53539	91.5	3.4949	203	0.05851
24.8	3.55315	92	3.43832	204	0.05779
25	3.53074	92.5	3.46331	205	0.05779
25.2	3.5494	93	3.40744	206	0.05779
25.4	3.49199	93.5	3.44454	207	0.05779
25.6	3.57008	94	3.45078	208	0.05708
25.8	3.50576	94.5	3.4759	209	0.05708
26	3.54192	95	3.48221	210	0.05924
26.2	3.51499	95.5	3.42592	211	0.05568
26.4	3.60238	96	3.46331	212	0.05997
26.6	3.5682	96.5	3.44454	213	0.0543
26.8	3.51406	97	3.46959	214	0.05779
27	3.56914	97.5	3.43211	215	0.05779
27.2	3.5616	98	3.46331	216	0.05851
27.4	3.56254	98.5	3.44454	217	0.06071
27.6	3.53167	99	3.52689	218	0.05851
27.8	3.58333	99.5	3.43211	219	0.06071
28	3.55409	100	3.43832	220	0.05638
28.2	3.57575	100.5	3.4759	221	0.05997
28.4	3.51406	101	3.46331	222	0.06145
28.6	3.53167	101.5	3.45704	223	0.05779
28.8	3.51683	102	3.44454	224	0.05779
29	3.54285	102.5	3.40131	225	0.05997
29.2	3.53539	103	3.4759	226	0.05851
29.4	3.55596	103.5	3.45078	227	0.06145
29.6	3.50484	104	3.38301	228	0.06071
29.8	3.51961	104.5	--	229	0.0622
30	3.49749	105	3.39519	230	0.05997
30.2	3.49199	105.5	3.4759	231	0.05851
30.4	3.53446	106	3.41358	232	0.05924
30.6	3.58144	106.5	3.44454	233	0.06071
30.8	3.49474	107	3.39519	234	0.0543
31	3.54846	107.5	3.41358	235	0.05924
31.2	3.5076	108	3.43211	236	0.05568
31.4	3.52424	108.5	3.40744	237	0.05499
31.6	3.49566	109	3.39519	238	0.05708
31.8	3.52517	109.5	3.46959	239	0.05851
32	3.57859	110	3.41974	240	0.05997
32.2	3.52424	110.5	3.42592	241	0.05295
32.4	3.5261	111	3.40744	242	0.0543
32.6	3.53726	111.5	3.40131	243	0.0543
32.8	3.48012	112	3.45078	244	0.05851
33	3.51037	112.5	3.41974	245	0.05568
33.2	3.48925	113	3.40131	246	0.05568
33.4	3.56631	113.5	3.46331	247	0.05851
33.6	3.51406	114	3.40131	248	0.05851
33.8	3.54472	114.5	3.40131	249	0.05638
34	3.50945	115	3.37088	250	0.0543
34.2	3.54472	115.5	3.43832	251	0.05997
34.4	3.54472	116	3.40131	252	0.0543
34.6	3.46739	116.5	3.43211	253	0.0543
34.8	3.53539	117	3.40744	254	0.0543
35	3.53632	117.5	3.45078	255	0.05851
35.2	3.58238	118	3.43211	256	0.0543
35.4	3.47193	118.5	3.39519	257	0.05362
35.6	3.55221	119	3.41974	258	0.05229
35.8	3.503	119.5	3.38301	259	0.05295
36	3.56443	120	3.42592	260	0.05362
36.2	3.49841	120.5	3.40131	261	0.05362
36.4	3.53353	121	3.43211	262	0.05295
36.6	3.5326	121.5	3.38909	263	0.05229
36.8	3.45925	122	3.43211	264	0.05229
37	3.57481	122.5	3.39519	265	0.05362
37.2	3.47375	123	3.38301	266	0.05638
37.4	3.52146	123.5	3.39519	267	0.0543
37.6	3.49474	124	3.40131	268	0.05362
37.8	3.51037	124.5	3.37088	269	0.05295
38	3.52053	125	3.37088	270	0.05295
38.2	3.54099	125.5	3.38909	271	0.05295
38.4	3.5616	126	3.34084	272	0.05499
38.6	3.48559	126.5	3.37694	273	0.05499
38.8	3.5261	127	3.32892	274	0.05638
39	3.46286	127.5	3.35882	275	0.0543
39.2	3.55034	128	3.40131	276	0.05499
39.4	3.46105	128.5	3.32892	277	0.05568
39.6	3.54566	129	3.41358	278	0.05163
39.8	3.46649	129.5	3.41974	279	0.05638
40	3.54472	130	3.33487	280	0.05362
40.2	3.49841	130.5	3.40131	281	0.05568
40.4	3.49657	131	3.34681	282	0.05295
40.6	3.49841	131.5	3.39519	283	0.05362
40.8	3.56631	132	3.38909	284	0.0543
41	3.51314	132.5	3.34084	285	0.05163
41.2	3.53167	133	3.29939	286	0.05638
41.4	3.48377	133.5	3.35882	287	0.05295
41.6	3.49566	134	3.33487	288	0.05163
41.8	3.51683	134.5	3.37694	289	0.05097
42	3.50853	135	3.38301	290	0.05163
42.2	3.49749	135.5	3.35882	291	0.05163
42.4	3.54566	136	3.34084	292	0.05032
42.6	3.4865	136.5	3.35281	293	0.05097
42.8	3.54099	137	3.38909	294	0.05295
43	3.49199	137.5	3.37694	295	0.05295
43.2	3.50945	138	3.33487	296	0.0543
43.4	3.4865	138.5	3.36484	297	0.05295
43.6	3.48377	139	3.32299	298	0.05163
43.8	3.51683	139.5	3.35882	299	0.05032
44	3.49291	140	3.35281	300	0.05097
44.2	3.49749	140.5	3.34681
44.4	3.49841	141	3.34681
44.6	3.49016	141.5	3.32892
44.8	3.48012	142	3.32299
45	3.49199	142.5	3.31116
45.2	3.48103	143	3.31707
45.4	3.46739	143.5	3.38909
45.6	3.51221	144	3.32299
45.8	3.44393	144.5	3.35281
46	3.46196	145	3.32299
46.2	3.52239	145.5	3.28769
46.4	3.47739	146	3.35281
46.6	3.4683	146.5	3.29353
46.8	3.48833	147	3.33487
47	3.49382	147.5	3.32892
47.2	3.48742	148	3.31707
47.4	3.47921	148.5	3.33487
47.6	3.4783	149	3.34681
47.8	3.4865	149.5	3.32299
48	3.52331	150	3.37694
48.2	3.51406	150.5	3.35281
48.4	3.50484	151	3.35281
48.6	3.48103	151.5	3.28769
48.8	3.49016	152	3.32299
49	3.46558	152.5	3.32892
49.2	3.50945	153	3.31116
49.4	3.47193	153.5	3.35281
49.6	3.503	154	3.33487
49.8	3.47921	154.5	3.32299
50	3.48012	155	3.32892
50.2	3.46558	155.5	3.32299
50.4	3.45203	156	3.31707
50.6	3.46649	156.5	3.33487
50.8	3.4783	157	3.34084
51	3.48833	157.5	3.35281
51.2	3.48833	158	3.36484
51.4	3.49291	158.5	3.31116
51.6	3.50392	159	3.37088
51.8	3.503	159.5	3.31707
52	3.49566	160	3.33487
52.2	3.46558	160.5	3.31707
52.4	3.48833	161	3.34681
52.6	3.44753	161.5	3.34084
52.8	3.49108	162	3.32299
53	3.47102	162.5	3.31116
53.2	3.49016	163	3.35882
53.4	3.48377	163.5	3.30527
53.6	3.48285	164	3.30527
53.8	3.50392	164.5	3.33487
54	3.49933	165	3.32299
54.2	3.49841	165.5	3.35281
54.4	3.46015	166	3.29353
54.6	3.4865	166.5	3.29939
54.8	3.48742	167	3.33487
55	3.45473	167.5	3.30527
55.2	3.4865	168	3.34681
55.4	3.4783	168.5	3.31116
55.6	3.50576	169	3.30527
55.8	3.46286	169.5	3.34084
56	3.49749	170	3.25867
56.2	3.45563	170.5	--
56.4	3.48925	171	3.31116
56.6	3.46105	171.5	3.31707
56.8	3.48285	172	3.30527
57	3.51406	172.5	3.29939
57.2	3.46921	173	3.32892
57.4	3.51591	173.5	3.28185
57.6	3.46558	174	3.30527
57.8	3.49657	174.5	3.29939
58	3.47102	175	3.30527
58.2	3.48468	175.5	3.29939
58.4	3.46286	176	3.31707
58.6	3.51499	176.5	3.28769
58.8	3.48833	177	3.29353
59	3.48559	177.5	3.32299
59.2	3.44663	178	3.30527
59.4	3.47466	178.5	3.31707
59.6	3.44573	179	3.31707
59.8	3.49749	179.5	3.31707
60	3.48012	180	3.29353
60.2	3.46649	180.5	3.26444
60.4	3.46377	181	3.32299
60.6	3.4783	181.5	3.29939
60.8	3.49382	182	3.24143
61	3.44483	182.5	3.30527
61.2	3.47466	183	3.27603
61.4	3.50116	183.5	3.34681
61.6	3.47921	184	3.28769
61.8	3.44843	184.5	3.29939
62	3.51868	185	3.29939
62.2	3.42782	185.5	3.25867
62.4	3.48194	186	3.29353
62.6	3.45563	186.5	3.31116
62.8	3.44933	187	3.28769
63	3.4683	187.5	3.31707
63.2	3.4683	188	3.32892
63.4	3.47193	188.5	3.34084
63.6	3.45654	189	3.29353
63.8	3.45113	189.5	3.29353
64	3.48285	190	3.29353
64.2	3.44753	190.5	3.27603
64.4	3.46196	191	3.32892
64.6	3.44663	191.5	3.25291
64.8	3.45383	192	3.32892
65	3.52053	192.5	3.34084
65.2	3.43855	193	3.34084
65.4	3.50208	193.5	3.29353
65.6	3.46377	194	3.33487
65.8	3.47466	194.5	3.26444
66	3.45654	195	3.32299
66.2	3.46558	195.5	3.29939
66.4	3.4683	196	3.31116
66.6	3.41358	196.5	3.29353
66.8	3.46739	197	3.31707
67	3.4296	197.5	3.31707
67.2	3.52517	198	3.27603
67.4	3.46649	198.5	3.30527
67.6	3.50853	199	3.29939
67.8	3.44303	199.5	3.32299
68	3.46921	200	3.32299
68.2	3.49841	200.5	3.27603
68.4	3.46649	201	3.30527
68.6	3.48103	201.5	3.32892
68.8	3.43944	202	3.34084
69	3.52517	202.5	3.28769
69.2	3.42693	203	3.29353
69.4	3.49474	203.5	3.29353
69.6	3.45113	204	3.32299
69.8	3.47375	204.5	3.29939
70	3.47102	205	3.31707
70.2	3.46105	205.5	3.27603
70.4	3.51591	206	3.32892
70.6	3.39238	206.5	3.31116
70.8	3.49199	207	3.34084
71	3.41447	207.5	3.34084
71.2	3.46467	208	3.29353
71.4	3.42603	208.5	--
71.6	3.45654	209	3.29353
71.8	3.44663	209.5	3.32892
72	3.43765	210	3.31707
72.2	3.47557	210.5	3.29353
72.4	3.42425	211	3.36484
72.6	3.46739	211.5	3.27023
72.8	3.45113	212	3.32299
73	3.43228	212.5	3.31707
73.2	3.49382	213	3.31116
73.4	3.44573	213.5	3.31707
73.6	3.5076	214	3.32892
73.8	3.47648	214.5	3.32299
74	3.46196	215	3.24716
74.2	3.46467	215.5	3.32299
74.4	3.49291	216	3.29939
74.6	3.45113	216.5	3.28185
74.8	3.48012	217	3.29353
75	3.46739	217.5	3.28769
75.2	3.44753	218	3.28769
75.4	3.48377	218.5	3.25867
75.6	3.4683	219	3.27023
75.8	3.48012	219.5	3.28769
76	3.43497	220	3.31707
76.2	3.50853	220.5	3.27603
76.4	3.42693	221	3.28185
76.6	3.47557	221.5	3.31116
76.8	3.46377	222	3.29939
77	3.46377	222.5	3.25867
77.2	3.48285	223	3.32892
77.4	3.4305	223.5	3.27023
77.6	3.44663	224	3.28769
77.8	3.43944	224.5	3.34084
78	3.43944	225	3.25291
78.2	3.45383	225.5	3.29353
78.4	3.46558	226	3.26444
78.6	3.47739	226.5	3.33487
78.8	3.45023	227	3.32892
79	3.4683	227.5	3.28185
79.2	3.46196	228	3.25867
79.4	3.46739	228.5	3.24716
79.6	3.42782	229	3.31116
79.8	3.43407	229.5	3.28769
80	3.45473	230	3.30527
80.2	3.45293	230.5	3.31116
80.4	3.45293	231	3.25867
80.6	3.45563	231.5	3.32299
80.8	3.49474	232	3.27603
81	3.4683	232.5	3.27603
81.2	3.42069	233	3.28769
81.4	3.47102	233.5	3.28185
81.6	3.43676	234	3.27023
81.8	3.44393	234.5	3.28185
82	3.4683	235	3.31116
82.2	3.44843	235.5	3.29939
82.4	3.43855	236	3.27603
82.6	3.44843	236.5	3.28185
82.8	3.45203	237	3.25867
83	3.46739	237.5	3.31116
83.2	3.46558	238	3.27603
83.4	3.45744	238.5	3.25867
83.6	3.46558	239	3.31707
83.8	3.44933	239.5	3.24143
84	3.47284	240	3.31707
84.2	3.45023	240.5	3.29353
84.4	3.46286	241	3.24716
84.6	3.47102	241.5	3.30527
84.8	3.44483	242	3.31707
85	3.46467	242.5	3.31707
85.2	3.46739	243	3.25291
85.4	3.42514	243.5	3.26444
85.6	3.45925	244	3.33487
85.8	3.45203	244.5	3.28185
86	3.45563	245	3.31116
86.2	3.43676	245.5	3.28769
86.4	3.45834	246	3.29353
86.6	3.48925	246.5	3.29353
86.8	3.42603	247	3.27603
87	3.49108	247.5	3.29939
87.2	3.42603	248	3.30527
87.4	3.44124	248.5	3.25867
87.6	3.46286	249	3.33487
87.8	3.47284	249.5	3.32299
88	3.43228	250	3.32299
88.2	3.45113	250.5	3.29353
88.4	3.39943	251	3.31116
88.6	3.45654	251.5	3.32299
88.8	3.48377	252	3.29353
89	3.46649	252.5	--
89.2	3.44214	253	3.34084
89.4	3.41713	253.5	3.31707
89.6	3.45203	254	3.34084
89.8	3.45203	254.5	3.29939
90	3.46467	255	3.37694
90.2	3.44663	255.5	--
90.4	3.47011	256	3.31116
90.6	3.43676	256.5	3.29353
90.8	3.45834	257	3.32892
91	3.44393	257.5	3.31116
91.2	3.46196	258	3.35281
91.4	3.4783	258.5	3.31707
91.6	3.46196	259	3.31116
91.8	3.42871	259.5	3.30527
92	3.45834	260	3.32892
92.2	3.42782	260.5	3.33487
92.4	3.4296	261	3.35281
92.6	3.46286	261.5	3.31707
92.8	3.47648	262	3.33487
93	3.43944	262.5	3.32892
93.2	3.41713	263	3.26444
93.4	3.41092	263.5	3.31707
93.6	3.41358	264	3.34681
93.8	3.45113	264.5	3.29939
94	3.41447	265	3.31116
94.2	3.45113	265.5	3.34681
94.4	3.4683	266	3.35882
94.6	3.43586	266.5	3.33487
94.8	3.41447	267	3.30527
95	3.43228	267.5	3.34084
95.2	3.42514	268	3.28185
95.4	3.45113	268.5	3.34681
95.6	3.4296	269	3.30527
95.8	3.41802	269.5	3.29939
96	3.4305	270	3.32299
96.2	3.43497	270.5	3.32892
96.4	3.42336	271	3.32892
96.6	3.41358	271.5	3.34084
96.8	3.44303	272	3.31707
97	3.46015	272.5	3.33487
97.2	3.45473	273	3.29353
97.4	3.44663	273.5	3.32299
97.6	3.43944	274	3.32299
97.8	3.45113	274.5	3.29353
98	3.4198	275	3.32299
98.2	3.45473	275.5	3.29939
98.4	3.41092	276	3.29939
98.6	3.43228	276.5	3.29939
98.8	3.44753	277	3.29353
99	3.45473	277.5	3.33487
99.2	3.44034	278	3.27603
99.4	3.41004	278.5	3.31707
99.6	3.43228	279	3.29353
99.8	3.44753	279.5	3.27023
100	3.46377	280	3.28185
100.2	3.45563	280.5	--
100.4	3.46196	281	3.29939
100.6	3.40561	281.5	3.31116
100.8	3.42247	282	3.29353
101	3.46739	282.5	3.31116
101.2	3.40031	283	3.34084
101.4	3.47921	283.5	3.32299
101.6	3.39766	284	3.33487
101.8	3.43855	284.5	3.29939
102	3.42693	285	3.30527
102.2	3.4783	285.5	3.32299
102.4	3.41447	286	3.30527
102.6	3.44393	286.5	3.29353
102.8	3.47102	287	3.33487
103	3.44753	287.5	3.29939
103.2	3.43944	288	3.27603
103.4	3.42069	288.5	3.32299
103.6	3.47375	289	3.32892
103.8	3.45383	289.5	--
104	3.42693	290	3.31116
104.2	3.40826	290.5	3.28769
104.4	3.41269	291	3.36484
104.6	3.41891	291.5	3.34681
104.8	3.42336	292	3.34681
105	3.42514	292.5	3.31707
105.2	3.46377	293	3.32892
105.4	3.45834	293.5	3.27603
105.6	3.44214	294	3.35281
105.8	3.45654	294.5	3.30527
106	3.42693	295	3.32299
106.2	3.43676	295.5	3.28769
106.4	3.42871	296	3.35882
106.6	3.41447	296.5	3.31707
106.8	3.47648	297	3.34084
107	3.42158	297.5	3.31116
107.2	3.46467	298	3.34681
107.4	3.41269	298.5	3.33487
107.6	3.49749	299	3.31116
107.8	3.43765	299.5	--
108	3.44214	300	3.34084
108.2	3.44393
108.4	3.44483
108.6	3.4198
108.8	3.46377
109	3.40208
109.2	3.42782
109.4	3.43139
109.6	3.45023
109.8	3.42693
110	3.43944
110.2	3.45293
110.4	3.44393
110.6	3.43855
110.8	3.44124
111	3.43139
111.2	3.4305
111.4	3.42247
111.6	3.45203
111.8	3.44663
112	3.45203
112.2	3.44843
112.4	3.43318
112.6	3.46558
112.8	3.46649
113	3.44753
113.2	3.44663
113.4	3.44663
113.6	3.45925
113.8	3.45203
114	3.46105
114.2	3.45654
114.4	3.42247
114.6	3.45834
114.8	3.43139
115	3.40296
115.2	3.44573
115.4	3.41624
115.6	3.41891
115.8	3.41802
116	3.44034
116.2	3.42158
116.4	3.44214
116.6	3.42693
116.8	3.39238
117	3.45744
117.2	3.38273
117.4	3.45925
117.6	3.42693
117.8	3.46739
118	3.40208
118.2	3.44483
118.4	3.45293
118.6	3.40473
118.8	3.44124
119	3.44573
119.2	3.41802
119.4	3.46739
119.6	3.43497
119.8	3.44753
120	3.41181
120.2	3.41713
120.4	3.4198
120.6	3.45654
120.8	3.45023
121	3.43318
121.2	3.41713
121.4	3.42782
121.6	3.4305
121.8	3.42693
122	3.41358
122.2	3.42603
122.4	3.4305
122.6	3.45834
122.8	3.43407
123	3.4683
123.2	3.38799
123.4	3.46649
123.6	3.40384
123.8	3.46921
124	3.43139
124.2	3.44034
124.4	3.43139
124.6	3.44303
124.8	3.42336
125	3.44214
125.2	3.44303
125.4	3.46286
125.6	3.42782
125.8	3.44843
126	3.44124
126.2	3.43228
126.4	3.4305
126.6	3.42782
126.8	3.45563
127	3.4683
127.2	3.41624
127.4	3.43944
127.6	3.46105
127.8	3.42336
128	3.47102
128.2	3.4305
128.4	3.44573
128.6	3.42514
128.8	3.48833
129	3.41004
129.2	3.42425
129.4	3.45834
129.6	3.42247
129.8	3.42158
130	3.42336
130.2	3.41269
130.4	3.42782
130.6	3.46196
130.8	3.4683
131	3.41802
131.2	3.41713
131.4	3.45834
131.6	3.47102
131.8	3.39414
132	3.46467
132.2	3.41447
132.4	3.41447
132.6	3.44393
132.8	3.43586
133	3.46105
133.2	3.38097
133.4	3.4683
133.6	3.44214
133.8	3.43318
134	3.44034
134.2	3.43855
134.4	3.46739
134.6	3.44393
134.8	3.45473
135	3.39502
135.2	3.49841
135.4	3.44034
135.6	3.49108
135.8	3.41891
136	3.43497
136.2	3.43407
136.4	3.44124
136.6	3.43139
136.8	3.41536
137	3.42336
137.2	3.39766
137.4	3.48559
137.6	3.39855
137.8	3.45654
138	3.44843
138.2	3.41802
138.4	3.45023
138.6	3.38711
138.8	3.46286
139	3.3959
139.2	3.45834
139.4	3.46558
139.6	3.43139
139.8	3.4305
140	3.43139
140.2	3.48833
140.4	3.37748
140.6	3.46558
140.8	3.43944
141	3.41713
141.2	3.48012
141.4	3.46377
141.6	3.44573
141.8	3.42069
142	3.44663
142.2	3.43765
142.4	3.503
142.6	3.42693
142.8	3.44393
143	3.44303
143.2	3.42871
143.4	3.43676
143.6	3.44303
143.8	3.43497
144	3.44753
144.2	3.46286
144.4	3.46467
144.6	3.41269
144.8	3.43407
145	3.42514
145.2	3.45383
145.4	3.46649
145.6	3.41004
145.8	3.46015
146	3.4296
146.2	3.43228
146.4	3.43139
146.6	3.44933
146.8	3.40208
147	3.43228
147.2	3.45473
147.4	3.41358
147.6	3.4865
147.8	3.38536
148	3.48194
148.2	3.4296
148.4	3.43676
148.6	3.41536
148.8	3.46286
149	3.42603
149.2	3.4296
149.4	3.45925
149.6	3.43139
149.8	3.47375
150	3.41269
150.2	3.44483
150.4	3.42158
150.6	3.44483
150.8	3.43228
151	3.3959
151.2	3.47011
151.4	3.42603
151.6	3.48468
151.8	3.40561
152	3.45925
152.2	3.45654
152.4	3.45383
152.6	3.42425
152.8	3.3915
153	3.47648
153.2	3.43676
153.4	3.45473
153.6	3.43765
153.8	3.3915
154	3.45023
154.2	3.46196
154.4	3.44933
154.6	3.42336
154.8	3.4305
155	3.42693
155.2	3.43855
155.4	3.43228
155.6	3.41358
155.8	3.48742
156	3.42069
156.2	3.42782
156.4	3.42425
156.6	3.43318
156.8	3.47011
157	3.41447
157.2	3.45925
157.4	3.43497
157.6	3.4198
157.8	3.43586
158	3.42425
158.2	3.42336
158.4	3.44843
158.6	3.43407
158.8	3.46196
159	3.49841
159.2	3.47921
159.4	3.44214
159.6	3.40384
159.8	3.46015
160	3.41802
160.2	3.42158
160.4	3.41447
160.6	3.47375
160.8	3.44034
161	3.44483
161.2	3.42158
161.4	3.41624
161.6	3.47102
161.8	3.46377
162	3.44843
162.2	3.42514
162.4	3.45293
162.6	3.45744
162.8	3.41624
163	3.42871
163.2	3.45654
163.4	3.40915
163.6	3.45113
163.8	3.41092
164	3.41536
164.2	3.43765
164.4	3.42336
164.6	3.40473
164.8	3.41713
165	3.45563
165.2	3.43944
165.4	3.46649
165.6	3.41181
165.8	3.42603
166	3.46105
166.2	3.43676
166.4	3.40915
166.6	3.42336
166.8	3.42247
167	3.42693
167.2	3.3915
167.4	3.43228
167.6	3.41802
167.8	3.44843
168	3.4296
168.2	3.43676
168.4	3.39502
168.6	3.4296
168.8	3.43497
169	3.43407
169.2	3.46558
169.4	3.49199
169.6	3.41092
169.8	3.42871
170	3.44034
170.2	3.40738
170.4	3.43855
170.6	3.44753
170.8	3.4296
171	3.4305
171.2	3.47284
171.4	3.41624
171.6	3.46649
171.8	3.39766
172	3.43497
172.2	3.45383
172.4	3.45473
172.6	3.42336
172.8	3.43855
173	3.39326
173.2	3.44663
173.4	3.43586
173.6	3.43944
173.8	3.42693
174	3.41447
174.2	3.41536
174.4	3.41891
174.6	3.45834
174.8	3.42158
175	3.48377
175.2	3.44124
175.4	3.46649
175.6	3.39855
175.8	3.40649
176	3.42158
176.2	3.41181
176.4	3.39326
176.6	3.43139
176.8	3.40208
177	3.42782
177.2	3.39678
177.4	3.41181
177.6	3.4198
177.8	3.43318
178	3.41802
178.2	3.41358
178.4	3.44393
178.6	3.39678
178.8	3.45925
179	3.37573
179.2	3.42514
179.4	3.39943
179.6	3.44933
179.8	3.43586
180	3.42871
180.2	3.45113
180.4	3.44483
180.6	3.42247
180.8	3.44393
181	3.41447
181.2	3.44483
181.4	3.40915
181.6	3.44393
181.8	3.39414
182	3.40208
182.2	3.45473
182.4	3.41536
182.6	3.43765
182.8	3.3801
183	3.42425
183.2	3.38887
183.4	3.4198
183.6	3.41447
183.8	3.44393
184	3.41802
184.2	3.39502
184.4	3.46649
184.6	3.40296
184.8	3.43228
185	3.40738
185.2	3.40649
185.4	3.43139
185.6	3.42693
185.8	3.46105
186	3.40119
186.2	3.41802
186.4	3.37136
186.6	3.43318
186.8	3.40473
187	3.42158
187.2	3.43765
187.4	3.40738
187.6	3.41891
187.8	3.41181
188	3.43139
188.2	3.44483
188.4	3.3915
188.6	3.41181
188.8	3.4296
189	3.44933
189.2	3.41447
189.4	3.46286
189.6	3.38711
189.8	3.42514
190	3.3915
190.2	3.45203
190.4	3.40208
190.6	3.43318
190.8	3.40119
191	3.46921
191.2	3.43765
191.4	3.39678
191.6	3.44483
191.8	3.40826
192	3.44303
192.2	3.40119
192.4	3.43228
192.6	3.45473
192.8	3.42247
193	3.42693
193.2	3.38887
193.4	3.39855
193.6	3.41891
193.8	3.45744
194	3.45744
194.2	3.41713
194.4	3.41624
194.6	3.45654
194.8	3.40119
195	3.45383
195.2	3.44483
195.4	3.43497
195.6	3.42069
195.8	3.41536
196	3.43139
196.2	3.41713
196.4	3.44124
196.6	3.43497
196.8	3.39678
197	3.42158
197.2	3.43944
197.4	3.43407
197.6	3.43586
197.8	3.42336
198	3.44573
198.2	3.42603
198.4	3.44753
198.6	3.41447
198.8	3.41536
199	3.42871
199.2	3.46467
199.4	3.41624
199.6	3.41447
199.8	3.42425
200	3.41181
200.2	3.41004
200.4	3.39678
200.6	3.43765
200.8	3.40384
201	3.43944
201.2	3.4305
201.4	3.41447
201.6	3.38623
201.8	3.4305
202	3.42871
202.2	3.41536
202.4	3.40119
202.6	3.4305
202.8	3.39943
203	3.42514
203.2	3.40473
203.4	3.47648
203.6	3.38799
203.8	3.45654
204	3.40915
204.2	3.38097
204.4	3.46649
204.6	3.37398
204.8	3.41713
205	3.40031
205.2	3.43318
205.4	3.40738
205.6	3.4296
205.8	3.3959
206	3.42069
206.2	3.42871
206.4	3.41536
206.6	3.40915
206.8	3.40473
207	3.41802
207.2	3.42336
207.4	3.40384
207.6	3.41891
207.8	3.42069
208	3.43139
208.2	3.40296
208.4	3.44393
208.6	3.41004
208.8	3.43586
209	3.39502
209.2	3.42247
209.4	3.39855
209.6	3.42069
209.8	3.39678
210	3.41891
210.2	3.39943
210.4	3.3915
210.6	3.42247
210.8	3.42336
211	3.41802
211.2	3.41447
211.4	3.43855
211.6	3.38536
211.8	3.40826
212	3.41358
212.2	3.35832
212.4	3.46558
212.6	3.40473
212.8	3.47557
213	3.41181
213.2	3.41092
213.4	3.42603
213.6	3.39678
213.8	3.39766
214	3.43586
214.2	3.43318
214.4	3.40915
214.6	3.42603
214.8	3.41092
215	3.42069
215.2	3.41092
215.4	3.41536
215.6	3.4305
215.8	3.4198
216	3.43855
216.2	3.43855
216.4	3.43586
216.6	3.45203
216.8	3.41802
217	3.42158
217.2	3.41536
217.4	3.44124
217.6	3.4296
217.8	3.42069
218	3.41802
218.2	3.40826
218.4	3.41624
218.6	3.39326
218.8	3.46015
219	3.43318
219.2	3.43586
219.4	3.43318
219.6	3.41624
219.8	3.42425
220	3.43139
220.2	3.4305
220.4	3.40915
220.6	3.44214
220.8	3.38799
221	3.44753
221.2	3.40738
221.4	3.42782
221.6	3.40738
221.8	3.46015
222	3.4198
222.2	3.38799
222.4	3.43586
222.6	3.43676
222.8	3.45113
223	3.40384
223.2	3.45383
223.4	3.3959
223.6	3.43318
223.8	3.4296
224	3.42158
224.2	3.45113
224.4	3.43586
224.6	3.41891
224.8	3.43586
225	3.44214
225.2	3.43855
225.4	3.41802
225.6	3.40208
225.8	3.41802
226	3.41181
226.2	3.44034
226.4	3.44393
226.6	3.44483
226.8	3.42336
227	3.4296
227.2	3.46015
227.4	3.41181
227.6	3.43586
227.8	3.43676
228	3.44663
228.2	3.40473
228.4	3.41181
228.6	3.42247
228.8	3.42693
229	3.40826
229.2	3.47284
229.4	3.4305
229.6	3.42603
229.8	3.46286
230	3.41891
230.2	3.41713
230.4	3.40649
230.6	3.43765
230.8	3.42693
231	3.41891
231.2	3.42425
231.4	3.44933
231.6	3.4683
231.8	3.40826
232	3.43676
232.2	3.41447
232.4	3.45473
232.6	3.47011
232.8	3.43855
233	3.4305
233.2	3.4198
233.4	3.41447
233.6	3.39502
233.8	3.44663
234	3.3801
234.2	3.42871
234.4	3.38974
234.6	3.42603
234.8	3.43855
235	3.4296
235.2	3.43497
235.4	3.42603
235.6	3.45383
235.8	3.44753
236	3.41358
236.2	3.41092
236.4	3.43765
236.6	3.46196
236.8	3.43855
237	3.44843
237.2	3.4296
237.4	3.42782
237.6	3.45293
237.8	3.44933
238	3.40296
238.2	3.46196
238.4	3.42514
238.6	3.46105
238.8	3.43318
239	3.47102
239.2	3.44214
239.4	3.44933
239.6	3.46649
239.8	3.46196
240	3.45113
240.2	3.41269
240.4	3.47011
240.6	3.42069
240.8	3.47284
241	3.4198
241.2	3.47739
241.4	3.42336
241.6	3.4683
241.8	3.43497
242	3.44663
242.2	3.43944
242.4	3.44124
242.6	3.47739
242.8	3.43139
243	3.44034
243.2	3.4198
243.4	3.48285
243.6	3.43318
243.8	3.43944
244	3.45563
244.2	3.45293
244.4	3.41447
244.6	3.42247
244.8	3.45113
245	3.41891
245.2	3.44663
245.4	3.44843
245.6	3.42247
245.8	3.45023
246	3.42782
246.2	3.50945
246.4	3.41624
246.6	3.44214
246.8	3.39062
247	3.46739
247.2	3.42336
247.4	3.43765
247.6	3.44034
247.8	3.43586
248	3.41802
248.2	3.39943
248.4	3.43497
248.6	3.44483
248.8	3.45113
249	3.47648
249.2	3.43855
249.4	3.45113
249.6	3.40208
249.8	3.42693
250	3.45203
250.2	3.44483
250.4	3.44483
250.6	3.40384
250.8	3.46739
251	3.44124
251.2	3.4198
251.4	3.41624
251.6	3.45023
251.8	3.47102
252	3.40296
252.2	3.45203
252.4	3.39062
252.6	3.46015
252.8	3.44034
253	3.42693
253.2	3.44393
253.4	3.4305
253.6	3.44214
253.8	3.42871
254	3.42247
254.2	3.46196
254.4	3.43228
254.6	3.43855
254.8	3.41004
255	3.48103
255.2	3.40031
255.4	3.44393
255.6	3.43944
255.8	3.42603
256	3.44843
256.2	3.44303
256.4	3.44753
256.6	3.41181
256.8	3.48925
257	3.42871
257.2	3.42247
257.4	3.41624
257.6	3.44933
257.8	3.46286
258	3.4296
258.2	3.47466
258.4	3.35226
258.6	3.41092
258.8	3.42425
259	3.44663
259.2	3.41713
259.4	3.4305
259.6	3.42336
259.8	3.45473
260	3.42336
260.2	3.37573
260.4	3.46105
260.6	3.42782
260.8	3.4198
261	3.39326
261.2	3.42158
261.4	3.43676
261.6	3.42603
261.8	3.42514
262	3.37573
262.2	3.46286
262.4	3.42336
262.6	3.43765
262.8	3.3959
263	3.42603
263.2	3.44663
263.4	3.44214
263.6	3.42782
263.8	3.43586
264	3.45654
264.2	3.41713
264.4	3.48377
264.6	3.42158
264.8	3.45023
265	3.44483
265.2	3.40296
265.4	3.42425
265.6	3.44933
265.8	3.44843
266	3.39062
266.2	3.45383
266.4	3.39326
266.6	3.40119
266.8	3.4296
267	3.40031
267.2	3.48103
267.4	3.39943
267.6	3.47193
267.8	3.40649
268	3.44124
268.2	3.42871
268.4	3.43497
268.6	3.42603
268.8	3.40384
269	3.46286
269.2	3.40384
269.4	3.47375
269.6	3.41181
269.8	3.44663
270	3.43228
270.2	3.46649
270.4	3.37922
270.6	3.42425
270.8	3.45473
271	3.41891
271.2	3.46015
271.4	3.39766
271.6	3.47648
271.8	3.43765
272	3.4683
272.2	3.44214
272.4	3.40915
272.6	3.44303
272.8	3.45113
273	3.45654
273.2	3.46467
273.4	3.44843
273.6	3.46467
273.8	3.46015
274	3.43676
274.2	3.42247
274.4	3.46649
274.6	3.46467
274.8	3.42782
275	3.44843
275.2	3.44214
275.4	3.46649
275.6	3.43944
275.8	3.42603
276	3.50392
276.2	3.40826
276.4	3.45925
276.6	3.45293
276.8	3.45113
277	3.43139
277.2	3.48285
277.4	3.46286
277.6	3.44393
277.8	3.46105
278	3.45473
278.2	3.46286
278.4	3.44034
278.6	3.44034
278.8	3.44663
279	3.48103
279.2	3.44303
279.4	3.46015
279.6	3.47011
279.8	3.44573
280	3.42069
280.2	3.41269
280.4	3.44214
280.6	3.47102
280.8	3.44303
281	3.42425
281.2	3.47284
281.4	3.45834
281.6	3.44753
281.8	3.45293
282	3.46649
282.2	3.44303
282.4	3.42425
282.6	3.44663
282.8	3.45203
283	3.45113
283.2	3.46196
283.4	3.46739
283.6	3.44753
283.8	3.45293
284	3.42871
284.2	3.42425
284.4	3.47375
284.6	3.44214
284.8	3.46467
285	3.42336
285.2	3.44124
285.4	3.45834
285.6	3.47193
285.8	3.45834
286	3.45383
286.2	3.50668
286.4	3.44034
286.6	3.43765
286.8	3.43407
287	3.44933
287.2	3.48377
287.4	3.43944
287.6	3.47284
287.8	3.48833
288	3.45293
288.2	3.43407
288.4	3.45834
288.6	3.43497
288.8	3.46105
289	3.47011
289.2	3.45113
289.4	3.44034
289.6	3.47557
289.8	3.46196
290	3.44393
290.2	3.45113
290.4	3.48377
290.6	3.44483
290.8	3.47011
291	3.45473
291.2	3.48285
291.4	3.44214
291.6	3.45023
291.8	3.4683
292	3.45023
292.2	3.46377
292.4	3.44303
292.6	3.41891
292.8	3.43855
293	3.50025
293.2	3.44034
293.4	3.49108
293.6	3.42871
293.8	3.42782
294	3.45834
294.2	3.45383
294.4	3.46921
294.6	3.45383
294.8	3.44753
295	3.43765
295.2	3.47011
295.4	3.45383
295.6	3.43944
295.8	3.43765
296	3.47648
296.2	3.44393
296.4	3.46921
296.6	3.45383
296.8	3.45113
297	3.46015
297.2	3.47193
297.4	3.46921
297.6	3.42603
297.8	3.46196
298	3.45023
298.2	3.43765
298.4	3.45473
298.6	3.40561
298.8	3.42871
299	3.42603
299.2	3.44034
299.4	3.44753
299.6	3.46105
299.8	3.44753
300	3.41802
