# Supplementary material for: Efficient wettability-controlled electroreduction of CO2 to CO at Au/C interfaces
Source: Nat Commun. 2020 Jun 15;11:3028. doi: 10.1038/s41467-020-16847-9 (PMC7295780; doi:10.1038/s41467-020-16847-9)
Supplement: Supplementary file 2 — Source Data [file 41467_2020_16847_MOESM2_ESM.zip › Source Data/Figure 5/Figure 5.xlsx]

## Sheet: Figure 5a
x1	y1	x2	y2	x3	y3
Exposed TPC		Immersed TPC		DPC
j	CO2	j	CO2	j	CO2
0.18679	4.03832	8.87311e-05	3.99281	0.00276	4.29358
0.1526	4.03941	-0.000362319	3.92419	0.00204	4.37509
0.12556	4.04596	-0.00201	3.97638	0.000510204	4.412
0.10107	4.05911	-0.000133097	4.04199	0.00209	4.32051
0.08474	4.04596	0.00238	4.02706	0.00138	4.46816
0.07199	4.04487	-0.0016	3.992	0.00158	4.38428
0.06128	4.05801	0.0011	4.01734	0.00122	4.55425
0	4.05581	0.000273588	3.92858	0.000204082	4.4871
0.00398	4.069	0.000828157	4.06802	-3.45728e-17	4.50615
0.00184	4.069	0.00165	3.9994	0.00209	4.42129
0.00173	4.07341	0.00393	4.05158	0.000357143	4.05293
0.00158	4.04815	0.00577	4.02994	0.00117	4.39349
0.000816327	4.03614	0.00467	4.08062	-3.45728e-17	4.21413
0.00352	4.08004	0.00549	4.03063	-0.00148	4.43996
0.00204	4.04815	0.00531	3.96201	-0.000102041	4.46816
0.00163	4.0646	0.00504	3.98064	0.000816327	4.17086
0.00265	4.05911	0.00673	3.95229	0.000612245	3.83821
0.000867347	4.069	0.00833	3.99776	0.00107	4.0612
0.00235	4.05362	0.00705	3.9627	0.00143	4.43061
0.00148	4.02744	0.00815	4.04173	0.00337	4.23161
0.00342	4.0613	0.01007	3.99325	0.00194	4.21413
0.00122	4.05472	0.00907	3.97161	0.00179	4.3386
0.00398	4.0624	0.01089	4.05064	0.00418	4.26687
0.00393	4.04487	0.01263	3.97531	0.00398	4.0612
0.00352	4.03396	0.01428	4.00736	0.00449	3.99569
0.00439	4.05691	0.01574	3.96558	0.00612	3.87676
0.00413	4.069	0.0173	4.02448	0.00653	3.78513
0.00556	4.0657	0.01803	3.98942	0.00704	4.03646
0.00709	4.05253	0.01762	4.02147	0.00755	3.7627
0.00689	4.05362	0.01822	4.03338	0.00964	3.88453
0.00628	4.04924	0.01977	3.97148	0.01214	3.90799
0.00959	4.0657	0.02161	4.01024	0.01128	3.80019
0.01071	4.03396	0.02261	3.9886	0.01332	4.03646
0.00995	4.08114	0.02325	4.02065	0.01388	4.26687
0.01066	4.05911	0.02444	4.02586	0.01321	4.45874
0.0123	4.03396	0.02632	4.00422	0.01709	4.37509
0.01133	4.069	0.02911	3.95573	0.01735	4.28465
0.01214	4.02961	0.02765	4.01463	0.01765	4.42129
0.01209	4.07231	0.03131	4.01983	0.02138	4.42129
0.01352	4.04596	0.0352	3.99148	0.02347	4.21413
0.01362	4.05691	0.03501	4.05709	0.02321	3.81533
0.01383	4.03614	0.03227	4.00189	0.02673	--
0.01459	4.03178	0.03551	4.04066	0.02857	4.24919
0.01597	4.069	0.03716	3.99217	0.02923	4.32955
0.0152	4.02744	0.039	3.97053	0.03143	4.36593
0.01699	4.03832	0.04151	4.016	0.03408	4.49661
0.01699	4.08004	0.04174	3.96081	0.03582	4.22286
0.01806	4.04378	0.04412	3.99286	0.0376	4.11131
0.02117	4.04487	0.04792	3.91082	0.03964	3.87676
0.02143	4.04378	0.04925	3.99656	0.04245	3.74045
0.02281	4.05911	0.05154	3.97492	0.04561	3.88453
0.0249	4.05362	0.05369	4.02039	0.04908	3.90799
0.02587	4.04815	0.0563	3.97862	0.05066	3.80775
0.02536	4.05143	0.05739	4.00396	0.0526	3.9715
0.02577	4.02201	0.05699	3.98232	0.05663	3.88453
0.02515	4.0405	0.05978	4.0345	0.06071	3.83056
0.02857	4.04378	0.06247	3.9726	0.06168	4.01193
0.02679	4.02201	0.06504	3.94424	0.06622	3.99569
0.02888	4.02526	0.06563	4.04341	0.06867	4.02826
0.03148	4.04705	0.06939	3.98821	0.07393	3.84587
0.03092	4.0307	0.07003	4.0404	0.07658	4.19675
0.03255	4.03505	0.07282	4.00534	0.07959	4.16228
0.03163	4.05362	0.07561	4.0441	0.08276	3.93164
0.03735	4.04378	0.07923	3.97548	0.08786	4.04469
0.03602	4.0668	0.0823	4.00753	0.09224	3.84587
0.03408	4.03614	0.0854	3.92549	0.09699	4.02009
0.03622	4.04378	0.08394	4.03136	0.1002	3.85356
0.0374	4.05911	0.08577	4.01644	0.10434	4.06949
0.03872	4.05253	0.08953	3.92768	0.1101	--
0.03949	4.04159	0.0909	4.05369	0.11408	4.04469
0.04087	4.04705	0.09227	4.05219	0.11939	--
0.04342	4.05911	0.09607	4.0037	0.12469	3.88453
0.04087	4.03614	0.09644	3.99548	0.13026	4.07781
0.04291	4.069	0.1007	4.04767	0.13561	--
0.04495	4.08225	0.10294	3.95892	0.14173	3.99569
0.04546	4.05691	0.10546	4.0715	0.14699	3.98761
0.04393	4.0657	0.10399	4.0096	0.15495	4.04469
0.04699	4.04705	0.11003	4.0752	0.15949	--
0.04699	4.0679	0.11447	3.93947	0.16546	3.96349
0.04954	4.05472	0.11479	3.97152	0.17158	3.96349
0.05107	4.0602	0.12001	4.03713	0.17929	--
0.05209	4.0602	0.12229	4.04234	0.1873	4.08615
0.05311	4.05472	0.1228	3.94687	0.1924	3.87676
0.05515	4.069	0.12473	3.98563	0.20005	4.05293
0.05515	4.0602	0.12912	4.01768	0.20816	3.88453
0.05617	4.05801	0.12953	3.98262	0.21454	3.90015
0.05923	4.04705	0.13264	3.96769	0.22347	--
0.05923	4.08446	0.13548	4.01988	0.23026	4.08615
0.06179	4.0646	0.14175	4.00495	0.23883	4.0612
0.06128	4.0657	0.14179	4.01016	0.2476	3.84587
0.06281	4.0602	0.14399	3.93482	0.25526	3.98761
0.06638	4.05362	0.14674	4.01386	0.26342	3.94752
0.06638	4.05034	0.14912	4.04591	0.27311	--
0.06893	4.05801	0.1541	4.01084	0.28281	--
0.07097	4.04705	0.15525	3.9892	0.29046	3.91585
0.07148	4.07121	0.15745	4.02125	0.30015	3.75526
0.07352	4.04815	0.1644	3.9325	0.30934	--
0.07403	4.04378	0.16175	4.07865	0.32005	3.90799
0.07556	4.05691	0.16568	4.03016	0.32974	3.75526
0.07556	4.05253	0.17278	4.00852	0.33995	--
0.08015	4.0701	0.17558	4.02715	0.35015	3.74785
0.08015	4.03941	0.17694	4.03235	0.36036	--
0.08117	4.0635	0.18043	3.99729	0.37005	3.78513
0.08474	4.04487	0.18455	4.0025	0.38026	--
0.08526	4.0668	0.18665	3.98757	0.39046	3.82294
0.08423	4.03832	0.18999	4.01291	0.40423	3.80775
0.08934	4.03832	0.19727	3.99798	0.41342	3.869
0.09189	4.04924	0.19603	4.09043	0.42617	3.869
0.09291	4.05472	0.19928	4.04866	0.43638	3.81533
0.09444	4.069	0.20084	4.05387	0.44862	3.72572
0.09546	4.0679	0.20551	4.00538	0.45883	3.74785
0.0975	4.0657	0.20862	3.95689	0.47209	3.79265
0.10005	4.0635	0.21205	4.08962	0.48485	3.89233
0.10362	4.0624	0.2153	3.98744	0.4925	3.69651
0.10566	4.0613	0.21837	4.05305	0.50577	3.66044
0.1077	4.07451	0.22107	3.94937	0.51597	--
0.10872	4.02852	0.22272	4.05524	0.52872	3.65328
0.11281	4.0624	0.22748	4.07387	0.54046	3.69651
0.11383	4.04378	0.23214	4.06565	0.55474	3.81533
0.11587	4.03396	0.23343	4.00375	0.5675	--
0.11791	4.03723	0.23649	4.00224	0.5777	3.59675
0.12097	4.07121	0.24281	3.9806	0.58995	3.77763
0.12454	4.03723	0.24533	4.08648	0.60321	3.66761
0.1276	4.05691	0.24688	4.03799	0.61444	--
0.13117	4.03941	0.25183	4.08347	0.62719	3.83056
0.13474	4.0602	0.25512	4.04169	0.64046	3.64615
0.13577	4.07451	0.25814	4.05361	0.65168	--
0.13883	4.04705	0.26455	4.07224	0.66444	3.95549
0.13985	4.0602	0.26684	4.01704	0.67668	3.56895
0.14138	4.05034	0.26849	4.02225	0.68944	3.95549
0.14342	4.05362	0.27238	4.03416	0.70066	3.82294
0.14954	4.04378	0.27526	3.95883	0.71495	3.80019
0.15107	4.0668	0.28071	4.04457	0.72719	3.54829
0.15515	4.04159	0.28469	4.01622	0.73995	3.57587
0.15974	4.0613	0.28648	4.02143	0.75423	3.70378
0.16281	4.07672	0.29156	4.01992	0.7675	3.75526
0.16689	4.04705	0.2954	3.98486	0.77974	3.51424
0.16791	4.03505	0.29888	3.96322	0.79301	3.68202
0.17097	4.05581	0.30446	4.00198	0.80526	3.64615
0.17199	4.04596	0.30885	3.98034	0.81546	3.65328
0.17658	4.05143	0.30872	3.99226	0.82872	--
0.18066	4.05362	0.31618	3.96391	0.84148	3.65328
0.18474	4.02418	0.31696	3.96911	0.85321	3.74785
0.18985	4.05253	0.32066	4.04143	0.86648	3.77016
0.19138	4.04815	0.32547	3.97281	0.87974	3.58281
0.19597	4.04268	0.32858	3.99144	0.8925	3.73308
0.19954	4.03723	0.33366	4.04363	0.90423	3.66761
0.2026	4.04487	0.33705	3.97501	0.91597	--
0.20515	4.0624	0.3419	4.00035	0.9277	3.62486
0.20872	4.069	0.3462	4.03911	0.93995	3.55516
0.21281	4.04268	0.35106	3.95036	0.95219	3.46734
0.21638	4.05362	0.35554	4.0361	0.96291	3.5278
0.21995	4.02961	0.35746	4.00775	0.97617	--
0.22352	4.04159	0.36588	4.02638	0.98638	--
0.22709	4.0679	0.36818	3.96447	0.99964	3.55516
0.23117	4.01551	0.37422	3.95625	1.01189	3.46071
0.23372	4.03832	0.37916	4.02186	1.02413	--
0.23628	4.05143	0.38552	3.94653	1.03791	3.52101
0.24189	4.01335	0.39014	3.95173	1.05066	--
0.24444	4.01227	0.39399	3.97707	1.06189	3.47398
0.24801	4.03178	0.39746	3.96215	1.07515	--
0.25107	4.03178	0.40543	3.94722	1.08791	3.5278
0.25617	4.0602	0.40996	3.99269	1.09964	3.42784
0.26179	4.02961	0.41692	3.94421	1.11291	3.38256
0.26383	4.03832	0.42447	3.99639	1.12668	3.50748
0.26587	4.0602	0.42799	3.95462	1.13995	3.66761
0.27046	4.04924	0.43074	3.99338	1.15526	3.66044
0.27505	4.02309	0.44131	3.98516	1.16801	3.41482
0.27862	4.01984	0.44516	3.95681	1.1823	--
0.28423	4.03941	0.4479	3.97544	1.19658	--
0.28883	4.04487	0.45486	3.93367	1.21444	--
0.29342	4.02418	0.46177	3.93887	1.22923	3.53461
0.29648	4.03287	0.46758	3.98434	1.24607	3.58281
0.29852	4.02961	0.47143	3.96942	1.2624	3.42784
0.30362	4.01984	0.47898	3.96791	1.28026	3.63903
0.30719	4.02309	0.48525	3.99996	1.29709	--
0.31332	4.00687	0.49298	3.99846	1.31597	--
0.31434	4.02201	0.50063	3.97682	1.33536	3.52101
0.31893	4.04705	0.50796	4.00887	1.35321	3.43438
0.32403	4.01876	0.51468	3.89998	1.37413	3.34443
0.32658	4.04596	0.52013	3.97901	1.39352	--
0.33219	4.04487	0.52626	3.94395	1.41393	3.44751
0.33474	4.04705	0.53166	3.96929	1.43791	3.21568
0.33985	4.02201	0.54086	3.99463	1.45679	3.33813
0.34495	4.04487	0.54768	3.9193	1.4777	3.31311
0.34801	4.01335	0.55271	3.93792	1.50219	3.26997
0.35311	4.02744	0.56306	3.93642	1.52362	3.39541
0.35668	4.03396	0.56947	3.95505	1.54658	3.48065
0.36077	4.04815	0.57606	3.94012	1.57056	3.26997
0.36332	4.02526	0.58485	4.00573	1.59454	3.46071
0.36995	4.02744	0.594	4.03778	1.61852	3.31311
0.37352	4.0657	0.60041	3.95574	1.64454	3.31934
0.37862	4.0679	0.61038	3.96094	1.67056	3.18019
0.38117	4.03614	0.61542	3.95272	1.69607	3.09391
0.38679	4.0668	0.62338	3.9378	1.72209	3.08827
0.39036	4.04159	0.63455	3.91616	1.75015	3.26388
0.39138	4.02418	0.64068	3.95492	1.77719	--
0.39954	4.0646	0.65121	3.91314	1.80423	3.20972
0.40209	4.03287	0.65954	4.0056	1.83383	3.04926
0.40617	4.05472	0.66892	3.9504	1.86036	3.04374
0.41179	4.01119	0.67684	3.92876	1.89097	3.23965
0.41689	4.05253	0.68595	3.91383	1.92158	3.24568
0.42148	4.02093	0.69694	3.96602	1.95066	--
0.4225	4.04268	0.70577	3.94438	1.98179	--
0.42709	4.03614	0.71236	3.88918	2.01444	3.03275
0.43168	4.04487	0.72646	3.9615	2.04556	3.09955
0.43526	4.04705	0.73593	3.89959	2.0777	3.03275
0.43934	4.08668	0.74321	3.88466	2.10934	--
0.44393	4.03614	0.75254	3.97712	2.14403	--
0.45056	4.04815	0.76326	3.95548	2.1777	2.97333
0.45464	4.03178	0.77026	3.90028	2.21342	3.01095
0.45668	4.05143	0.78312	3.93233	2.24862	2.94162
0.46077	4.03505	0.79392	3.89727	2.2823	--
0.46689	4.03832	0.8022	3.88905	2.31903	--
0.46995	4.02526	0.81616	3.90097	2.35372	3.04926
0.47556	4.03178	0.82477	3.93302	2.39046	2.95214
0.48117	4.01227	0.83896	3.95165	2.42617	3.04926
0.48526	4.04596	0.85123	3.89645	2.46393	3.06589
0.48934	4.04815	0.86102	4.00233	2.49964	2.86952
0.49189	4.02093	0.87146	3.89344	2.53944	3.05479
0.49801	4.01119	0.88409	3.83153	2.5777	2.94162
0.50005	4.02852	0.89796	3.95083	2.61648	2.98937
0.51077	4.02418	0.90725	3.94262	2.65423	2.92076
0.51077	4.03396	0.92006	3.96796	2.69199	--
0.51536	4.04487	0.93004	3.89262	2.73179	--
0.52403	4.02093	0.94231	3.8777	2.77005	2.79996
0.53117	4.04378	0.95498	3.90975	2.80832	2.96801
0.53117	4.00903	0.96547	3.90153	2.84658	2.91041
0.53577	4.02961	0.98103	3.89331	2.88842	--
0.54393	4.03614	0.9944	3.84483	2.92821	2.79022
0.5475	4.04487	1.00474	3.99097	2.96954	2.74227
0.55464	4.04378	1.01718	3.86195	3.01036	2.85441
0.55974	4.02526	1.03238	3.91414	3.05219	2.82947
0.56485	4.03396	1.04712	3.94619	3.09505	2.75176
0.57403	4.04378	1.05765	3.86414	3.13689	--
0.5776	4.02852	1.0733	3.92975	3.17872	2.79508
0.5827	4.04596	1.08895	3.85442	3.21903	--
0.59036	4.03396	1.1047	3.8462	3.26291	2.64092
0.59699	4.00795	1.11797	3.86483	3.30474	2.73282
0.60464	4.05253	1.13161	3.82977	3.34607	2.53649
0.60923	4.01659	1.14507	3.85511	3.38995	2.59665
0.6174	4.05362	1.15861	3.84689	3.43179	2.55774
0.62301	4.05362	1.17235	3.89908	3.47464	2.57925
0.6327	4.03178	1.18791	3.83046	3.51801	2.66347
0.63985	4.02635	1.2004	3.88264	3.56036	2.62308
0.64648	4.01984	1.21345	3.86772	3.60577	2.56631
0.65362	4.01227	1.22938	3.7991	3.64964	2.63198
0.66281	4.02526	1.24411	3.91839	3.69199	2.43006
0.66842	4.03287	1.25807	3.85649	3.73587	2.36019
0.67811	4.0307	1.27317	3.8684	3.77923	2.442
0.68628	4.01876	1.29043	3.85347	3.82158	2.45403
0.69699	4.03614	1.3021	3.85868	3.86495	2.53649
0.70515	4.02309	1.31643	3.86389	3.90934	2.39087
0.71485	4.01984	1.33062	3.82882	3.95423	2.32636
0.72403	4.05143	1.34787	3.84074	4.00015	2.35639
0.73526	4.03832	1.36467	3.85266	4.04505	2.29324
0.74495	4.02309	1.37904	3.88471	4.09097	2.27154
0.75362	4.03505	1.39437	3.82951	4.13536	2.30787
0.76485	4.01011	1.41474	3.81458	4.17821	2.27514
0.77964	4.01551	1.42902	3.88019	4.22311	2.25015
0.79087	4.02852	1.44623	3.8854	4.26699	2.12783
0.79852	4.01119	1.45987	3.83691	4.30934	2.24309
0.81026	4.03396	1.47927	3.8891	4.35526	2.10519
0.82046	4.04815	1.49392	3.74665	4.40015	2.16749
0.83168	4.01659	1.50949	3.87937	4.44709	2.17757
0.8475	4.01335	1.52537	3.81747	4.49352	2.13109
0.85872	4.04378	1.5455	3.79583	4.53842	2.10519
0.87148	4.03832	1.56084	3.79432	4.5874	2.03631
0.88628	4.02961	1.57805	3.90691	4.63332	2.09879
0.89903	4.01876	1.59911	3.81144	4.67872	2.04243
0.91332	4.02418	1.61526	3.82336	4.72719	2.0766
0.9276	4.01984	1.63114	3.80843	4.77668	--
0.94189	4.01768	1.64831	3.84719	4.82617	2.02718
0.95617	4.04705	1.6662	3.82555	4.87617	--
0.97046	4.01335	1.68616	3.81734	4.92209	1.95912
0.98577	4.03723	1.70209	3.72858	4.97311	1.9942
0.99954	4.03287	1.71984	3.80761	5.01393	1.95049
1.01383	4.03941	1.73966	3.73899	5.06495	1.94762
1.03015	4.01768	1.75614	3.82474	5.11087	1.8699
1.04801	4.02418	1.77751	3.85679	5.15168	1.87259
1.06281	4.04924	1.79545	3.67407	5.2027	1.89712
1.08015	3.99933	1.81248	3.81351	5.24352	1.87801
1.09801	4.03396	1.8296	3.812	5.29454	1.81714
1.11434	4.03941	1.85267	3.77023	5.34046	1.76655
1.13168	4.01119	1.86996	3.84926	5.38638	1.74445
1.15566	4.01984	1.88846	3.76051	5.4323	1.76903
1.17199	4.03614	1.90841	3.74558	5.47821	1.70615
1.19189	4.03614	1.92892	3.75749	5.52923	1.74933
1.21026	4.02309	1.94595	3.78955	5.57515	1.75668
1.23321	4.00363	1.9621	3.83502	5.62107	1.79158
1.25362	3.9961	1.98485	3.83351	5.66699	1.82232
1.27505	4.02526	2.007	3.77832	5.71291	1.86721
1.29903	4.01011	2.02508	3.79695	5.76393	1.69677
1.31995	4.05911	2.04581	3.67463	5.80474	1.78402
1.34036	4.03832	2.06701	3.80065	5.85577	1.6398
1.3623	4.02852	2.0871	3.76558	5.90168	1.779
1.38679	4.04268	2.10595	3.81106	5.9527	1.66452
1.40923	4.02635	2.12591	3.71559	6.00372	1.70145
1.43423	4.02744	2.14257	3.76107	6.05474	1.61997
1.4577	4.03287	2.16432	3.79312	6.10066	1.68284
1.48219	4.04268	2.18422	3.73121	6.15168	1.63536
1.50617	4.01659	2.20546	3.71628	6.1976	1.62654
1.53321	4.01768	2.22569	3.75504	6.24862	1.64873
1.5577	4.03396	2.24592	3.69985	6.29454	1.58345
1.57913	4.03287	2.26624	3.72519	6.34556	1.55015
1.60566	4.00903	2.28638	3.71026	6.39148	1.53388
1.63321	4.01551	2.3056	3.71546	6.4425	1.52583
1.65923	4.02961	2.32876	3.77436	6.49352	1.54606
1.68321	4.01768	2.34986	3.72587	6.54454	1.63094
1.7123	4.04378	2.36758	3.77806	6.59556	1.54606
1.73883	4.03941	2.39055	3.70944	6.64658	1.58345
1.76587	4.01551	2.41527	3.6878	6.6976	1.49231
1.7924	4.04815	2.43669	3.62589	6.74352	1.53995
1.82199	4.01443	2.45728	3.73177	6.78944	1.58345
1.84903	4.02201	2.47816	3.65644	6.84046	1.50206
1.87964	4.03287	2.50268	3.73547	6.89148	1.4962
1.91179	4.02201	2.52649	3.65343	6.9425	1.49426
1.93934	4.0307	2.54956	3.73917	6.99352	1.47882
1.96995	4.03723	2.57244	3.71082	7.04454	1.42835
2.00158	4.01984	2.59368	3.62206	7.09556	1.45421
2.03832	4.0405	2.61702	3.63398	7.14658	1.45983
2.06485	4.02201	2.64073	3.71301	7.1925	1.39959
2.09954	4.02635	2.6648	3.67124	7.24352	1.41207
2.13219	4.02961	2.6865	3.68987	7.29454	1.39959
2.16842	4.00471	2.70993	3.66151	7.34556	1.42108
2.20005	4.03505	2.73364	3.68685	7.39658	1.38203
2.23372	4.01876	2.75717	3.63837	7.4476	1.32457
2.27046	4.03178	2.78179	3.68384	7.49862	1.3682
2.30362	4.02309	2.80632	3.69576	7.55474	1.4412
2.33679	4.02309	2.83099	3.67412	7.61087	1.42835
2.36944	4.01443	2.85612	3.69275	7.66189	1.39782
2.40566	4.02635	2.88184	3.67782	7.71801	1.29231
2.44189	4.02852	2.90697	3.67631	7.76393	1.32785
2.47811	4.04268	2.93128	3.6681	7.82005	1.3295
2.51434	4.02309	2.95732	3.68673	7.87107	1.3495
2.55209	3.99503	2.98144	3.66509	7.92719	1.28127
2.59291	3.9961	3.00487	3.63002	7.97821	1.38551
2.62913	4.02744	3.03096	3.64865	8.03434	1.33778
2.67301	3.99933	3.05796	3.71426	8.09046	1.3682
2.7123	4.0405	3.08401	3.63893	8.14148	1.27192
2.7526	4.03287	3.10831	3.63742	8.1925	1.27815
2.79648	4.01443	3.13523	3.66276	8.24862	1.27037
2.83781	4.05472	3.16196	3.57401	8.30474	1.23244
2.8776	4.02418	3.18909	3.61277	8.35577	1.25349
2.91842	4.01551	3.21551	3.67167	8.42209	1.21917
2.96128	4.00579	3.24337	3.54936	8.48332	1.22504
3.00566	4.01984	3.27079	3.62839	8.53434	1.19177
3.04597	4.03614	3.30027	3.60004	8.59556	1.15153
3.08832	4.02526	3.32288	3.63209	8.65168	1.17908
3.12913	4.01119	3.3518	3.63729	8.70781	1.18189
3.17352	4.02744	3.38119	3.63579	8.76903	1.15424
3.21638	4.01119	3.41405	3.67455	8.82005	1.16657
3.26281	4.03832	3.44692	3.56566	8.88128	1.22357
3.30464	3.99825	3.47365	3.61114	8.9425	1.17768
3.35362	4.02093	3.50381	3.58279	8.99862	1.12613
3.39852	4.03723	3.53251	3.52088	9.05474	1.13274
3.4475	4.00687	3.56088	3.56635	9.11087	1.15288
3.49036	3.99395	3.59063	3.55813	9.16699	1.12745
3.53883	4.02744	3.62029	3.61703	9.21801	1.14612
3.58832	4.01335	3.65045	3.60881	9.27923	1.1354
3.63474	4.02526	3.68194	3.55362	9.33536	1.11827
3.67964	4.01876	3.70853	3.6058	9.39148	1.12351
3.72556	4.00148	3.74172	3.61101	9.4425	1.14074
3.77301	3.99288	3.77169	3.5491	9.49862	1.10148
3.81893	4.00363	3.80163	3.46706	9.55985	1.07877
3.8623	4.00903	3.83486	3.58636	9.62107	1.04225
3.90821	4.01335	3.86205	3.4976	9.6823	1.05183
3.95719	4.01984	3.89829	3.53636	9.73842	1.04583
4.00566	4.00363	3.93647	3.63553	9.80474	1.04822
4.05515	4.02093	3.96791	3.4998	9.86597	1.06396
4.10821	4.02418	3.99986	3.52514	9.9323	1.04942
4.15311	4.02744	4.03537	3.51692	9.99352	1.03632
4.20362	3.99288	4.06344	3.52212	10.0547	--
4.24852	3.99718	4.09859	3.5072	10.116	0.98483
4.29852	4.03505	4.13154	3.51911	10.1772	0.9915
4.34903	4.02635	4.16733	3.46392	10.2384	0.99038
4.39852	4.02201	4.19937	3.52952	10.2996	1.04702
4.44699	4.04378	4.23228	3.42735	10.3609	0.95548
4.49291	3.9961	4.2677	3.50638	10.4272	1.03868
4.53985	3.99933	4.30601	3.47803	10.4884	0.98151
4.58832	3.99933	4.33888	3.46981	10.5547	1.04702
4.63679	4.00903	4.37632	3.48844	10.616	0.99598
4.68781	4.00795	4.4144	3.48693	10.6874	0.97164
4.73883	4.00148	4.44565	3.55925	10.7486	0.9386
4.78474	4.00903	4.47957	3.45708	10.8099	0.93029
4.83577	3.98323	4.51756	3.5294	10.8762	0.93964
4.88679	4.01443	4.55381	3.52118	10.9425	0.9673
4.94291	4.00795	4.59207	3.49283	11.0088	0.92413
4.98883	4.00363	4.62988	3.49803	11.0803	0.93755
5.03474	4.00148	4.66622	3.55693	11.1415	0.92515
5.08577	4.02093	4.70448	3.42791	11.2078	0.94488
5.14189	4.00579	4.74119	3.48009	11.2741	0.91295
5.18781	3.99825	4.77927	3.45174	11.3456	0.89207
5.24393	3.99395	4.81905	3.44352	11.417	0.9334
5.30005	3.99825	4.85891	3.489	11.4833	0.91497
5.35107	3.99718	4.89672	3.41367	11.5496	0.91801
5.40209	3.98323	4.93114	3.4927	11.6262	0.89995
5.44801	4.00795	4.96757	3.40394	11.6925	0.93236
5.50413	3.99073	5.01434	3.42257	11.7639	0.88233
5.56026	3.99503	5.05352	3.48147	11.8303	0.88233
5.61128	4.02635	5.09238	3.45983	11.9017	0.89798
5.6623	3.9961	5.13202	3.37108	11.9731	0.87559
5.71332	3.99933	5.1707	3.47024	12.0445	0.89502
5.76434	3.9961	5.21225	3.34793	12.116	0.86606
5.82046	4.00471	5.25345	3.42696	12.1823	0.90793
5.87148	3.97788	5.29537	3.47244	12.2537	0.87655
5.9225	3.99395	5.33601	3.43737	12.3252	0.84096
5.97352	3.97788	5.38462	3.44929	12.4017	0.84279
6.02454	3.9918	5.42692	3.48805	12.4731	0.90393
6.07046	3.95024	5.47378	3.41272	12.5394	0.86796
6.12148	3.96935	5.5147	3.3441	12.6109	0.85666
6.1776	3.99288	5.56037	3.51709	12.6874	0.81407
6.23372	3.97682	5.60148	3.3478	12.769	0.85294
6.28474	3.97255	5.64455	3.44697	12.8456	0.85853
6.33577	3.98751	5.69407	3.49244	12.917	0.82471
6.38679	3.98751	5.73787	3.36342	12.9986	0.81056
6.43781	3.97895	5.78355	3.40218	13.0803	0.86229
6.48883	4.00363	5.82918	3.36712	13.1619	0.82203
6.54495	3.97148	5.87404	3.37904	13.2282	0.80015
6.60107	3.98002	5.91884	3.39766	13.3047	0.80882
6.65209	3.97788	5.96636	3.30891	13.3813	0.79158
6.71332	3.95554	6.0156	3.39465	13.4527	0.78312
6.75923	3.97042	6.06256	3.33274	13.5343	0.79158
6.81536	3.97575	6.10783	3.30439	13.6109	0.78312
6.87148	3.95766	6.15758	3.39014	13.6925	0.76652
6.9276	3.97148	6.21049	3.40876	13.769	0.75032
6.97862	3.97148	6.25773	3.35357	13.8507	0.76652
7.02964	3.99395	6.31118	3.33193	13.9272	0.75837
7.08066	3.95554	6.35576	3.39082	14.0088	0.76652
7.13679	3.96829	6.40776	3.27522	14.0854	0.7345
7.19801	3.98644	6.46039	3.37439	14.167	0.72673
7.25413	3.97042	6.50561	3.39973	14.2486	0.71148
7.30515	3.96297	6.56044	3.34453	14.3303	0.7345
7.36128	3.97895	6.61738	3.34303	14.4119	0.70398
7.4174	3.97682	6.66803	3.25427	14.4935	0.7345
7.47352	3.9843	6.7229	3.35344	14.5701	0.70398
7.52964	3.94601	6.77821	3.3922	14.6517	0.71906
7.58577	3.96084	6.82893	3.29674	14.7231	0.68926
7.64189	3.95978	6.87988	3.30194	14.8099	0.72673
7.69801	3.94284	6.93682	3.28701	14.8915	0.70398
7.75413	3.96829	6.99079	3.2788	14.9731	0.70398
7.81536	3.96191	7.0427	3.3444	15.0496	0.68926
7.86638	3.95554	7.09897	3.24223	15.1313	0.69658
7.9276	3.95554	7.1497	3.23401	15.2231	0.68202
7.99393	3.94179	7.20737	3.33989	15.3047	0.70398
8.05515	3.9513	7.26431	3.231	15.3966	0.70398
8.11128	3.95024	7.32391	3.22278	15.4833	0.69658
8.1674	3.95448	7.37936	3.25483	15.5701	0.67487
8.22352	3.93968	7.43393	3.21306	15.6568	0.68926
8.28985	3.92811	7.48983	3.21155	15.7435	0.66081
8.35107	3.96722	7.5484	3.30401	15.8303	0.67487
8.4123	3.95236	7.60548	3.2421	15.9221	0.68202
8.46332	3.94813	7.66582	3.28086	16.0088	0.69658
8.52964	3.93863	7.72438	3.25922	16.1058	0.67487
8.59597	3.95448	7.78479	3.21745	16.1976	0.68202
8.65209	3.94813	7.84764	3.22265	16.2843	0.68202
8.71842	3.96829	7.90546	3.17417	16.3711	0.62703
8.77964	3.95448	7.96491	3.23978	16.4629	0.6678
8.84087	3.93126	8.0257	3.16444	16.5547	0.64031
8.90209	3.9439	8.08529	3.1965	16.6415	0.61404
8.96332	3.94918	8.14829	3.16814	16.7282	0.64031
9.02454	3.92916	8.21181	3.2002	16.8149	0.6539
9.09087	3.93231	8.27555	3.16513	16.9119	0.62703
9.15209	3.93231	8.33781	3.25759	17.0139	0.61404
9.22352	3.94179	8.39999	3.14199	17.1058	0.61404
9.28474	3.92706	8.46528	3.18746	17.1976	0.6205
9.35107	3.93757	8.53131	3.17924	17.2894	0.60134
9.4123	3.92706	8.59594	3.19116	17.3762	0.58892
9.47862	3.93231	8.66079	3.18966	17.4629	0.59509
9.54495	3.90718	8.72689	3.22842	17.5547	0.60766
9.61638	3.91658	8.79374	3.17993	17.6568	0.59509
9.68781	3.95448	8.86139	3.13145	17.7435	0.6205
9.75923	3.91867	8.93112	3.24403	17.8558	0.58892
9.83066	3.96403	8.99893	3.14857	17.9731	0.60766
9.90719	3.92706	9.07413	3.1672	18.0496	0.61404
9.96842	3.92391	9.13794	3.112	18.1466	0.57676
10.045	3.93441	9.20663	3.1105	18.2435	0.57078
10.1164	3.94179	9.27451	3.10228	18.3405	0.55323
10.1929	3.92496	9.33988	3.16118	18.4272	0.57078
10.2643	3.92286	9.40554	3.09256	18.5292	0.57078
10.3358	3.90718	9.47061	3.19172	18.6262	0.58281
10.4123	3.9513	9.54108	3.09626	18.7231	0.58281
10.4786	3.96084	9.61428	3.04777	18.8149	0.57078
10.5501	3.94284	9.69347	3.18049	18.917	0.55323
10.6266	3.92916	9.7663	3.08503	19.0088	0.56487
10.698	3.92391	9.84047	3.15063	19.1109	0.5475
10.7694	3.93441	9.91537	3.16926	19.2027	0.56487
10.846	3.93231	9.99028	3.05366	19.2945	0.55323
10.9174	3.92076	10.0645	3.17967	19.3915	0.54184
10.999	3.94918	10.1393	3.03052	19.4986	0.5475
11.0705	3.92601	10.2248	3.12968	19.5905	0.56487
11.1419	3.92286	10.3147	3.10133	19.6874	0.53623
11.2184	3.93336	10.3761	3.04614	19.7792	0.5475
11.2847	3.90093	10.4492	3.11845	19.8813	0.54184
11.3613	3.91553	10.5229	3.03641	19.9884	--
11.4327	3.93652	10.6023	3.05504	20.0854	0.5475
11.5092	3.91135	10.6835	3.00656	20.1874	0.50908
11.5909	3.91867	10.7614	3.05874	20.2894	0.53069
11.6674	3.92181	10.8383	3.04381	20.3864	0.5252
11.749	3.91553	10.9158	3.02217	20.4884	0.53069
11.8256	3.91449	10.9966	3.02738	20.5905	0.50382
11.9021	3.90614	11.0843	2.99903	20.6925	0.48837
11.9837	3.94496	11.158	2.99752	20.7945	0.47833
12.0654	3.92601	11.2385	3.00944	20.9017	0.50382
12.1521	3.91449	11.3238	3.00122	20.9935	0.50908
12.2388	3.89885	11.4114	3.03327	21.0956	0.48332
12.3256	3.8833	11.5006	3.01834	21.2027	0.49347
12.4123	3.90197	11.5853	3.03697	21.2996	0.49347
12.5041	3.90405	11.6595	2.97506	21.4068	0.49347
12.5858	3.91449	11.7446	2.98698	21.5088	0.46849
12.6725	3.89781	11.834	2.99219	21.6109	0.47833
12.7643	3.88951	11.9155	2.95041	21.7129	0.47339
12.8562	3.92601	12.0062	2.98246	21.8099	0.48332
12.9531	3.87298	12.0979	2.97425	21.9119	0.47833
13.045	3.90614	12.1829	2.99287	22.019	0.47833
13.1317	3.89055	12.2784	2.97795	22.1313	0.47339
13.2286	3.8802	12.371	3.01	22.2333	0.45886
13.3256	3.91135	12.4584	2.96151	22.3303	0.46849
13.4225	3.88537	12.5594	2.96672	22.4323	0.48837
13.5194	3.89885	12.6505	2.94508	22.5292	0.46849
13.6164	3.91972	12.7476	3.03753	22.6415	0.46849
13.7133	3.86373	12.8406	2.90851	22.7486	0.47339
13.8154	3.92916	12.9316	3.06808	22.8456	0.47339
13.9072	3.87607	13.0292	2.91221	22.9527	0.44942
14.0041	3.90301	13.1243	2.98453	23.0547	0.47339
14.096	3.91344	13.2335	2.95618	23.1568	0.44478
14.1929	3.87401	13.3212	2.90098	23.2639	0.44018
14.295	3.90927	13.4108	2.87263	23.3711	0.45412
14.3919	3.89055	13.5029	2.95166	23.4731	0.44942
14.4888	3.89677	13.5965	2.93002	23.57	0.44478
14.5909	3.89262	13.6943	2.94194	23.6772	0.43562
14.6878	3.89574	13.7888	2.91359	23.7894	0.44478
14.7847	3.90093	13.8865	3.00604	23.8966	0.42665
14.8817	3.91031	13.986	2.87702	23.9986	0.42665
14.9837	3.88123	14.0811	2.9292	24.1007	0.42665
15.0807	3.88951	14.1836	2.92099	24.218	0.39665
15.1827	3.86784	14.2896	2.8725	24.32	0.39253
15.2847	3.87711	14.389	2.87771	24.4323	--
15.3868	3.89262	14.4838	2.89633	24.5343	0.40081
15.4888	3.86373	14.5908	2.82771	24.6313	0.40925
15.5909	3.87917	14.6967	2.86648	24.7384	0.38845
15.698	3.87711	14.7976	2.91195	24.8507	0.39253
15.8051	3.87607	14.9001	2.85675	24.9527	0.39665
15.9123	3.8802	15.0011	2.90894	25.0649	0.38042
16.0194	3.8627	15.107	2.82019	25.1721	0.38042
16.1317	3.87814	15.2103	2.86566	25.2843	0.37646
16.2439	3.86065	15.319	2.81717	25.3966	0.38042
16.346	3.87092	15.4289	2.84923	25.5037	0.36482
16.4582	3.8453	15.5257	2.86785	25.6109	0.37646
16.5654	3.86989	15.6337	2.82608	25.7231	0.36867
16.6827	3.86373	15.7521	2.81786	25.8405	0.38442
16.8	3.85655	15.8582	2.81636	25.968	0.38042
16.9123	3.86475	15.9725	2.80143	26.0854	0.38042
17.0245	3.84837	16.0937	2.87375	26.1976	0.36102
17.1419	3.86578	16.1979	2.78499	26.3047	0.37646
17.2541	3.87401	16.3045	2.87074	26.417	0.36482
17.3766	3.86065	16.4125	2.82225	26.5343	0.36102
17.5041	3.86989	16.5241	2.80732	26.6568	0.37646
17.6215	3.85245	16.6319	2.86622	26.769	0.35353
17.749	3.87504	16.7471	2.83787	26.8915	0.36482
17.8766	3.83919	16.8705	2.79609	26.9986	0.35353
17.999	3.84326	16.9864	2.72747	27.0956	0.34983
18.1266	3.86167	17.1011	2.79308	27.2078	0.35725
18.2592	3.8627	17.219	2.81171	27.32	0.35725
18.397	3.85245	17.3298	2.78336	27.4323	0.35353
18.5296	3.86578	17.4497	2.78857	27.5496	0.35353
18.6674	3.84632	17.5709	2.77364	27.6772	0.33897
18.8052	3.85143	17.6912	2.76542	27.7996	0.33542
18.9429	3.84735	17.8192	2.79076	27.8966	0.33542
19.0756	3.84939	17.9444	2.76912	28.0139	0.32842
19.2133	3.83817	18.07	2.77433	28.116	0.32497
19.346	3.83716	18.2019	2.74597	28.2384	0.33542
19.4939	3.84326	18.3286	2.75789	28.3456	0.32156
19.6317	3.85143	18.4589	2.83021	28.4935	0.33897
19.7745	3.81891	18.5908	2.77501	28.6058	0.33897
19.9174	3.84632	18.7154	2.74666	28.7282	0.32497
20.0603	3.82802	18.8387	2.75187	28.8456	0.32156
20.2184	3.82903	18.9586	2.76379	28.968	0.30175
20.3715	3.83716	19.0909	2.72872	29.1007	0.31151
20.5194	3.8453	19.2225	2.65339	29.218	0.2954
20.6674	3.8453	19.3437	2.62504	29.32	0.30497
20.8205	3.83919	19.4709	2.80474	29.4374	0.30175
20.9684	3.85757	19.5988	2.6623	29.5496	0.30823
21.1164	3.85552	19.7307	2.71448	29.6772	0.2954
21.2643	3.82802	19.8479	2.68613	29.7843	0.28917
21.4123	3.81992	19.9797	2.69805	29.9017	0.2954
21.5654	3.82802	20.1111	2.71668	30.019	0.28917
21.7235	3.86784	20.2357	2.68833	30.1466	0.27119
21.8868	3.81083	20.3644	2.63313	30.2792	0.28306
22.05	3.83817	20.5046	2.67189	30.3966	0.2861
22.2031	3.81184	20.634	2.65696	30.519	0.27119
22.3664	3.80479	20.7624	2.72257	30.6517	0.28306
22.5245	3.82903	20.8874	2.61368	30.7843	0.28306
22.6929	3.82498	21.0159	2.63231	30.9119	0.27412
22.8562	3.82802	21.1592	2.67779	31.0292	0.27412
23.0194	3.827	21.2892	2.60245	31.1619	0.28306
23.1827	3.8058	21.4261	2.64793	31.2894	0.27119
23.3511	3.81689	21.5698	2.56589	31.4272	0.26258
23.5194	3.81891	21.7102	2.55096	31.5547	0.27119
23.6878	3.81184	21.8428	2.70381	31.6772	0.25422
23.8511	3.80077	21.9778	2.66204	31.7945	0.25698
24.0245	3.80379	22.1227	2.54644	31.917	0.27119
24.198	3.81588	22.2641	2.67916	32.0496	0.25977
24.3766	3.81992	22.4044	2.68437	32.1823	0.25698
24.55	3.82599	22.546	2.60233	32.3047	0.25148
24.7235	3.80178	22.6909	2.57397	32.4374	0.25977
24.897	3.79075	22.842	2.58589	32.5752	0.25422
25.0756	3.77977	22.9833	2.55754	32.7027	0.25148
25.249	3.77977	23.12	2.5963	32.8456	0.2408
25.4327	3.79776	23.254	2.61493	32.9935	0.23561
25.6164	3.76486	23.4048	2.55973	33.1211	0.25422
25.8	3.77678	23.5488	2.52467	33.2384	0.2408
25.9786	3.78376	23.707	2.52317	33.3711	0.24609
26.1623	3.78176	23.8493	2.58206	33.5088	0.23305
26.3511	3.7728	23.9926	2.58056	33.667	0.23561
26.5399	3.75991	24.1425	2.52536	33.7945	0.23305
26.7235	3.76288	24.2951	2.50372	33.9323	0.23561
26.9123	3.7738	24.4502	2.56933	34.065	0.22306
27.1062	3.77877	24.5981	2.47386	34.2231	0.22306
27.3	3.77181	24.7418	2.57303	34.3558	0.2182
27.5041	3.76585	24.8969	2.53797	34.4833	0.22552
27.7082	3.75991	25.0465	2.47606	34.6007	0.20192
27.9174	3.73725	25.197	2.5618	34.7231	0.20646
28.1266	3.76189	25.3566	2.55358	34.8456	0.21109
28.346	3.76784	25.5196	2.47154	35.0037	0.20418
28.5552	3.73333	25.6734	2.5103	35.1823	0.20646
28.7694	3.76883	25.8284	2.42155	35.3047	0.20418
28.9939	3.77579	25.9808	2.50058	35.4068	0.19526
29.2184	3.74413	26.1334	2.43867	35.5241	0.21344
29.4429	3.75004	26.2931	2.45059	35.6364	0.20646
29.6674	3.74118	26.4587	2.44908	35.7588	0.1888
29.8919	3.74708	26.6246	2.461	35.8864	0.20418
30.1113	3.73725	26.7703	2.47292	36.0496	0.19526
30.3358	3.73922	26.941	2.41101	36.1721	0.19968
30.5705	3.7402	27.0965	2.45648	36.2945	0.1888
30.8	3.71673	27.2707	2.42813	36.4119	0.18668
31.0347	3.75596	27.4178	2.47361	36.5343	0.19968
31.2592	3.72844	27.5784	2.54592	36.6925	0.19309
31.499	3.69346	27.7466	2.43704	36.8456	0.18458
31.7337	3.72355	27.8996	2.4758	36.9833	0.19526
31.9735	3.72453	28.0661	2.46087	37.1211	0.19526
32.2235	3.71575	28.2274	2.34527	37.269	0.18458
32.4786	3.71575	28.3938	2.47799	37.3966	0.19093
32.7235	3.69539	28.5618	2.37582	37.5394	0.17841
32.9735	3.70604	28.7185	2.49512	37.6823	0.18668
33.2337	3.7216	28.8822	2.43992	37.8354	0.1744
33.499	3.72258	29.0491	2.46526	37.9884	0.18251
33.7541	3.69732	29.2261	2.43691	38.1262	0.17242
34.0194	3.70313	29.3871	2.38171	38.2639	0.18045
34.2694	3.70313	29.5624	2.44732	38.4323	0.17841
34.5296	3.69153	29.7482	2.35185	38.5752	0.1764
34.795	3.67039	29.9274	2.34364	38.7231	0.17046
35.0756	3.70216	30.1045	2.37569	38.8609	0.17242
35.346	3.67326	30.2891	2.41445	39.019	0.17242
35.6266	3.68093	30.4906	2.28543	39.1823	0.16851
35.9021	3.7041	30.6552	2.37117	39.3252	0.17046
36.1929	3.68671	30.8109	2.44349	39.4833	0.15907
36.4837	3.68286	30.9859	2.3346	39.616	0.15541
36.7899	3.6656	31.1635	2.31296	39.7435	0.16851
37.0858	3.6896	31.3531	2.36515	39.9017	0.16659
37.3766	3.66083	31.5254	2.33008	40.0343	0.15361
37.6776	3.65892	31.72	2.37556	40.1925	0.14831
37.9786	3.67518	31.8762	2.33378	40.3507	0.15361
38.2847	3.65988	32.0795	2.27859	40.5139	0.15541
38.5858	3.65607	32.2602	2.36433	40.6568	0.15541
38.8919	3.66752	32.4318	2.25544	40.8098	0.14657
39.2031	3.64088	32.6112	2.3479	40.9527	0.15361
39.5194	3.65321	32.7906	2.32626	41.1058	0.15541
39.8358	3.6352	32.9936	2.25764	41.2792	0.15361
40.147	3.65321	33.1419	2.32996	41.4629	0.14485
40.4633	3.62483	33.323	2.27476	41.6007	0.14146
40.7796	3.64941	33.5165	2.24641	41.769	0.13979
41.1011	3.63899	33.6958	2.29859	41.9374	0.13979
41.4276	3.62954	33.8942	2.18971	42.1007	0.13326
41.7541	3.65321	34.0772	2.26874	42.2486	0.1365
42.096	3.62578	34.2644	2.25381	42.4119	0.1365
42.4378	3.64846	34.4738	2.17177	42.5803	0.1365
42.7796	3.60889	34.686	2.29106	42.7486	0.1365
43.1215	3.60328	34.8644	2.29627	42.8966	0.13167
43.4684	3.60982	35.0443	2.16725	43.065	0.13487
43.8051	3.60515	35.2238	2.25299	43.2282	0.12697
44.1623	3.60048	35.3992	2.1441	43.3762	0.12697
44.5245	3.62013	35.6073	2.35736	43.5292	0.12241
44.8817	3.59118	35.8253	2.22834	43.6976	0.13326
45.2337	3.60795	36.0354	2.23354	43.866	0.12544
45.5909	3.60889	36.29	2.19848	44.0292	0.12697
45.9531	3.59862	36.4626	2.16342	44.1721	0.12392
46.3256	3.60328	36.6496	2.18205	44.2894	0.12241
46.698	3.58376	36.8788	2.18725	44.4527	0.11797
47.096	3.59118	37.1101	2.15219	44.616	0.11797
47.4837	3.58376	37.3082	2.15068	44.7741	0.12241
47.8919	3.57821	37.5031	2.16931	44.9221	0.11652
48.295	3.57359	37.6918	2.16781	45.1466	0.11944
48.7184	3.54697	37.8804	2.11261	45.2843	0.11797
49.1215	3.56254	38.086	2.15137	45.4425	0.11944
49.5399	3.57267	38.3076	2.11631	45.6262	0.11366
49.9684	3.5699	38.5422	2.13494	45.7996	0.11225
50.4021	3.55337	38.7319	2.16028	45.9272	0.10947
50.8051	3.56346	38.9691	2.08495	46.1007	0.10674
51.2133	3.54241	39.1642	2.04988	46.2537	0.1081
51.6725	3.54424	39.3519	2.15576	46.4323	0.10674
52.1317	3.53422	39.5567	2.10728	46.6211	0.10406
52.5399	3.56163	39.7552	2.08564	46.7792	0.10674
52.999	3.53422	39.9566	2.10426	46.968	0.10674
53.4072	3.53422	40.181	2.1296	47.1466	0.10406
53.8664	3.52606	40.3825	2.07441	47.3201	0.10539
54.3766	3.55063	40.5911	2.0729	47.4884	0.10274
54.8358	3.52515	40.8078	2.05797	47.6466	0.1081
55.295	3.51521	41.0266	2.00949	47.7996	0.10274
55.8051	3.49813	41.1949	2.02812	47.968	0.10674
56.2643	3.52425	41.4131	2.06688	48.1619	0.10274
56.7745	3.49455	41.609	2.00497	48.3405	0.10274
57.2337	3.51702	41.7864	2.0236	48.4986	0.09631
57.7439	3.50531	42.0032	2.03552	48.6976	0.10013
58.2541	3.50711	42.213	1.96018	48.8915	0.10406
58.7133	3.49277	42.4155	1.99224	49.116	0.09383
59.2235	3.48562	42.6237	2.03771	49.2741	0.09139
59.7337	3.48741	42.8743	2.00936	49.4935	0.0926
60.1929	3.47939	43.0829	2.08839	49.7078	0.089
60.7031	3.48652	43.3279	2.08688	49.8609	0.08781
61.2133	3.49277	43.5684	1.95786	49.9935	0.08781
61.7235	3.46167	43.7474	1.96307	50.1721	0.0832
62.2847	3.45022	43.914	1.96156	50.3864	0.0832
62.795	3.45374	44.0766	1.93321	50.5394	0.08434
63.3562	3.43358	44.2971	1.91157	50.7435	0.08434
63.9684	3.44671	44.6688	1.96376	50.9119	0.0832
64.5807	3.44583	44.9	1.95554	51.065	0.0832
65.1419	3.41012	45.0504	1.94061	51.269	0.07767
65.7541	3.41705	45.2583	2.02635	51.4221	0.07876
66.2643	3.41185	45.478	1.87048	51.6262	0.08096
66.8766	3.42226	45.7008	1.92938	51.8303	0.07448
67.4888	3.41965	45.9216	1.89432	52.0343	0.07554
68.1011	3.39031	46.1373	1.91966	52.1364	0.0724
68.7133	3.3989	46.3415	1.92486	52.3405	0.0766
69.2745	3.40666	46.5642	1.8898	52.4425	0.07767
69.8868	3.40753	46.7758	1.86816	52.5956	0.06935
70.55	3.36302	46.9906	1.90021	52.7996	0.07554
71.1623	3.37919	47.2379	1.92555	53.0547	0.0766
71.8766	3.38261	47.4578	1.80324	53.3098	0.07767
72.4888	3.38774	47.658	1.90912	53.5139	0.06737
73.1011	3.37919	47.8627	1.85392	53.718	0.06737
73.7133	3.3946	48.0765	1.85242	53.9221	0.07344
74.3766	3.38517	48.2973	1.965	54.1262	0.06935
75.0399	3.33939	48.4678	1.88296	54.3303	0.06935
75.7031	3.37663	48.6505	1.86803	54.5343	0.06737
76.4174	3.35624	48.8911	1.89337	54.6874	0.06639
77.1317	3.35624	49.1205	1.88516	54.8405	0.06639
77.795	3.34612	49.3352	1.87023	55.0445	0.06737
78.4582	3.3478	49.536	1.84859	55.2486	0.06071
79.1725	3.33855	49.7287	1.92091	55.4527	0.06542
79.9378	3.33855	49.9343	1.81202	55.6058	0.06542
80.8051	3.32599	50.2072	1.79038	55.7588	0.05979
81.5194	3.32265	50.513	1.84256	55.9629	0.06351
82.1827	3.32265	50.6945	1.67998	56.167	0.05621
82.897	3.31266	50.9338	1.79928	56.3711	0.06071
83.6623	3.29034	51.1294	1.85818	56.5752	0.05888
84.3256	3.30189	51.3672	1.77614	56.7792	0.06257
85.0399	3.29034	51.577	1.77463	57.0343	0.05361
85.7541	3.29611	51.7773	1.77984	57.2384	0.06446
86.5705	3.28131	52.0084	1.83874	57.5445	0.05888
87.3868	3.27068	52.2296	1.78354	57.7486	0.05621
88.1011	3.29117	52.5408	1.74176	57.9017	0.05192
88.8664	3.28706	52.7565	1.73355	58.1058	0.05192
89.6827	3.26254	53.0459	1.826	58.3098	0.05533
90.55	3.26091	53.2571	1.71711	58.565	0.05621
91.4684	3.26335	53.4521	1.75588	58.718	0.05447
92.2847	3.24795	53.679	1.70068	58.9221	0.04944
93.3051	3.23265	53.9341	1.72602	59.0752	0.05621
94.1725	3.22464	54.1868	1.7782	59.3303	0.05361
95.1419	3.20949	54.4843	1.68274	59.5854	0.04944
96.2133	3.22144	54.7333	1.72821	59.7894	0.05276
97.1827	3.21825	54.9163	1.65288	59.8915	0.04944
98.1011	3.21108	55.1397	1.67151	60.0956	0.05108
99.0194	3.19445	55.3646	1.70356	60.3507	0.04863
99.9888	3.20473	55.6078	1.67521	60.5037	0.04703
100.856	3.18421	55.8763	1.69384	60.7078	0.04863
101.724	3.17793	56.0908	1.5581	60.9629	0.05108
102.591	3.16855	56.3371	1.69083	61.218	0.04782
103.56	3.16387	56.6485	1.62892	61.4221	0.04703
104.479	3.17871	56.8893	1.58714	61.5752	0.04468
105.448	3.16465	57.1857	1.62591	61.8303	0.04703
106.519	3.1314	57.4208	1.64454	62.0343	0.04863
107.591	3.11305	57.6703	1.57592	62.2384	0.04391
108.662	3.13524	57.8988	1.65495	62.4425	0.04391
109.581	3.1337	58.1701	1.69371	62.6466	0.04391
110.652	3.11229	58.411	1.61167	62.9017	0.04546
111.877	3.08958	58.5993	1.5766	63.0037	0.04703
113.254	3.09864	58.8116	1.58181	63.1568	0.04944
114.683	3.08958	59.0735	1.56017	63.3609	0.04468
115.703	3.06636	59.3743	1.56538	63.667	0.04624
116.877	3.06636	59.7128	1.44978	63.8711	0.04546
118.152	3.07308	59.8835	1.58921	64.2282	0.04624
119.172	3.05003	60.109	1.55415	64.3303	0.04315
120.754	3.06934	60.3371	1.55935	64.5854	0.04546
122.438	3.04338	60.5858	1.49744	64.8405	0.04391
123.56	3.02722	60.8289	1.66372	65.0956	0.04468
124.53	3.02211	61.0786	1.49443	65.3507	0.04166
125.55	3.00756	61.3379	1.56004	65.5037	0.03946
127.03	2.9931	61.5808	1.57196	65.7078	0.04391
128.203	2.9809	61.8328	1.57716	65.9119	0.04166
129.275	2.99887	62.0726	1.58237	66.116	0.04092
130.754	2.96095	62.3342	1.50704	66.32	0.03874
132.285	2.97661	62.5591	1.50553	66.4731	0.03874
133.917	2.94893	62.7933	1.53758	66.6772	0.03874
135.193	2.923	63.3073	1.54279	66.8813	0.03457
136.724	2.92718	63.3724	1.52115	67.1364	0.03732
137.795	2.91189	63.6333	1.60018	67.2894	0.03663
139.121	2.89259	63.891	1.48458	67.5445	0.03663
140.703	2.90636	64.1329	1.46965	67.7996	0.03457
141.724	2.87143	64.4069	1.41446	68.0037	0.03732
143.356	2.87143	64.6489	1.50691	68.2078	0.03525
145.142	2.8606	64.8999	1.41144	68.3609	0.03732
147.897	2.83444	65.1793	1.36296	68.616	0.03457
149.428	2.82049	65.4506	1.44199	68.769	0.03192
150.601	2.82115	65.6985	1.49418	68.9731	0.03525
151.57	2.79616	66.0615	1.47925	69.2282	0.0339
152.948	2.78443	66.3516	1.37707	69.4323	0.03063
154.887	2.78573	66.5806	1.38899	69.5854	0.03323
156.673	2.75541	66.7942	1.3405	69.8405	0.03457
158.254	2.75605	67.1748	1.35242	70.0445	0.03525
160.091	2.73504	67.2919	1.43816	70.2486	0.0339
161.621	2.73504	67.4732	1.289	70.3507	0.03257
163.152	2.70488	67.714	1.40159	70.5547	0.03323
165.346	2.70488	67.9557	1.33297	70.7078	0.03192
167.54	2.69928	68.2461	1.29791	70.9629	0.03525
169.428	2.66175	68.5032	1.46419	71.218	0.03593
171.264	2.6648	68.7732	1.4157	71.4731	0.03257
174.377	2.67213	69.0303	1.36051	71.7792	0.03457
176.826	2.63335	69.2823	1.359	72.0343	0.03063
		69.5375	1.23669	72.1874	0.02873
		69.7768	1.32243	72.3915	0.03127
		70.0517	1.32093	72.5956	0.02999
		70.3501	1.26573	72.7996	0.0263
		70.6302	1.25751	73.0547	0.0275
		70.8484	1.28285	73.2078	0.0275
		71.078	1.38873	73.4119	0.02999
		71.3207	1.253	73.616	0.02511
		71.5833	1.26491	73.82	0.0263
		71.8706	1.22985	74.1262	0.0275
		72.1464	1.25519	74.3303	0.0269
		72.4788	1.23355	74.4833	0.02812
		72.729	1.27902	74.6874	0.0263
		72.986	1.2104	74.8915	0.0257
		73.463	1.24917	75.2486	0.02395
		73.6027	1.23424	75.4527	0.02873
		73.8113	1.21931	75.7078	0.02395
		74.093	1.2715	75.7588	0.0275
		74.34	1.24314	75.9629	0.0228
		74.6439	1.15439	76.218	0.02511
		74.8612	1.17302	76.4221	0.02511
		75.1223	1.14467	76.7282	0.02337
		75.4402	1.18343	76.9833	0.02395
		75.7419	1.26917	77.1874	0.02224
		75.9571	1.16028	77.2384	0.02395
		76.1841	1.27287	77.3915	0.0263
		76.4118	1.23781	77.6466	0.0275
		76.6758	1.14906	77.7486	0.0269
		76.9339	1.18782	77.9527	0.02812
		77.1882	1.02524	78.2078	0.02873
		77.5964	1.11769	78.5649	0.0269
		77.9055	1.19001	78.8711	0.0269
		78.1768	1.08112	79.0241	0.0257
		78.4534	1.14673	79.3303	0.02999
		78.7026	1.03784	79.4833	0.0263
		79.0301	1.10345	79.7384	0.02453
		79.2882	1.10866	80.0445	0.0269
		79.564	1.134	80.2996	0.0263
		79.899	0.97142	80.6568	0.02511
		80.1644	1.03703	81.0139	0.02395
		80.4469	1.00196	81.116	0.02395
		80.7619	1.10113	81.32	0.0263
		81.2085	1.05264	81.4731	0.02337
		81.4481	1.01758	81.6772	0.02873
		81.6728	1.05634	81.8303	0.02395
		81.8851	0.94746	82.1364	0.02395
		82.2814	1.00635	82.3915	0.02224
		82.5986	1.03169	82.5445	0.02113
		82.8825	0.9228	82.8507	0.02395
		83.1406	1.02868	83.1058	0.02511
		83.4859	0.98691	83.3098	0.02113
		83.7218	1.00554	83.5139	0.02453
		83.9969	0.93692	83.667	0.02168
		84.357	0.99581	83.82	0.02113
		84.7903	0.94733	84.0751	0.02168
		85.2051	0.97267	84.3813	0.0228
		85.4432	0.97787	84.6874	0.02058
		85.6864	0.9361	84.8915	0.02224
		85.9756	0.95473	85.1976	0.01897
		86.2669	0.87268	85.4527	0.02058
		86.624	0.93158	85.6058	0.0195
		86.871	0.84954	85.8609	0.02058
		87.1357	0.89501	86.218	0.01897
		87.3701	0.91364	86.5751	0.01897
		87.5912	0.81146	86.7282	0.0195
		87.8818	0.85694	86.8813	0.01897
		88.168	0.85543	87.2384	0.01897
		88.4482	0.86735	87.3405	0.01689
		88.6885	0.75175	87.5445	0.02168
		88.9384	0.85092	87.7996	0.01588
		89.1699	0.8427	88.0037	0.01844
		89.4827	0.80764	88.3098	0.01689
		89.7954	0.79942	88.4629	0.01689
		90.1289	0.80462	88.667	0.0195
		90.3885	0.79641	89.0751	0.01844
		90.645	0.77477	89.3303	0.0195
		90.9822	0.82024	89.6364	0.01689
		91.2669	0.75833	89.8915	0.0195
		91.6019	0.70985	90.1466	0.01844
		91.939	0.72848	90.2996	0.02004
		92.5535	0.72026	90.5547	0.01897
		92.9358	0.6852	90.9119	0.0195
		93.2493	0.7508	91.0649	0.02168
		93.5066	0.66876	91.32	0.01792
		93.7713	0.66054	91.4731	0.01792
		94.0161	0.753	91.6262	0.0195
		94.2704	0.73807	91.7792	0.01588
		94.51	0.7567	91.9833	0.01638
		94.8228	0.69479	92.2384	0.01489
		95.3367	0.7	92.3405	0.01489
		95.6391	0.69849	92.5956	0.01391
		95.926	0.65	92.7996	0.0144
		96.2388	0.7089	93.0547	0.0144
		96.5738	0.7074	93.2078	0.01343
		96.8592	0.68576	93.4629	0.01343
		97.1357	0.597	93.667	0.01638
		97.4344	0.68274	93.667	0.01248
		97.697	0.68124	93.8711	0.01489
		97.9764	0.64618	94.1262	0.0144
		98.2988	0.57756	94.5854	0.00975
		98.6397	0.59618	94.9935	0.0144
		99.0013	0.62824	95.3507	0.01689
		99.218	0.62002	95.5547	0.0174
		99.5551	0.66549	95.8098	0.01489
		99.8753	0.53647	96.0139	0.01588
		100.071	0.71749	96.269	0.01638
		100.41	0.76306	96.4731	0.01792
		100.683	0.63414	96.7282	0.01489
				96.9833	0.01489
				97.2384	0.01638
				97.3915	0.01538
				97.7486	0.0144
				98.0037	0.01489
				98.1058	0.01489
				98.3609	0.01343
				98.4629	0.01343
				98.769	0.01391
				99.0241	0.01296
				99.3303	0.01489
				99.5343	0.01588
				99.8915	0.0144
				100.045	0.01155
				100.198	0.0144
				100.606	0.0144
				100.81	0.01296
				101.065	0.0111
				101.32	0.01019
				101.524	0.01248
				101.728	0.01296
				101.932	0.01296

## Sheet: Figure 5b
x1	y1	x1	y1	x1	y1
Exposed TPC		Immersed TPC		DPC
time	CO2	time	CO2	time	CO2
0	0.86561	0	-1.72571	0	0.86194
0.05	0.05994	0.05	-0.28043	0.05	0.83672
0.1	0.49368	0.1	0.40216	0.1	0.82323
0.15	1.2075	0.15	0.39634	0.15	0.81807
0.2	1.95965	0.2	-0.59293	0.2	0.81926
0.25	2.91729	0.25	0.21207	0.25	0.82448
0.3	3.73909	0.3	0.44897	0.3	0.83612
0.35	5.02351	0.35	0.24698	0.35	0.85366
0.4	7.2701	0.4	-0.34995	0.4	0.87101
0.45	10.1643	0.45	-0.84697	0.45	0.88505
0.5	11.7711	0.5	-0.68592	0.5	0.89599
0.55	13.4125	0.55	-1.42305	0.55	0.8996
0.6	14.1555	0.6	-1.0041	0.6	0.89282
0.65	14.1292	0.65	-0.32204	0.65	0.8811
0.7	15.3696	0.7	0.51592	0.7	0.87243
0.75	16.9527	0.75	1.16398	0.75	0.86507
0.8	18.4243	0.8	2.71911	0.8	0.85829
0.85	19.8484	0.85	4.15812	0.85	0.85202
0.9	21.7732	0.9	4.08848	0.9	0.84946
0.95	22.3391	0.95	5.32504	0.95	0.86126
1	22.1681	1	4.522	1	0.88852
1.05	21.8922	1.05	3.91094	1.05	0.92641
1.1	21.7237	1.1	4.32256	1.1	0.96702
1.15	21.9083	1.15	5.09408	1.15	1.0067
1.2	23.8008	1.2	5.71651	1.2	1.04689
1.25	25.3679	1.25	5.20798	1.25	1.08464
1.3	25.921	1.3	5.20164	1.3	1.11891
1.35	25.9666	1.35	5.23348	1.35	1.14154
1.4	25.9483	1.4	5.91084	1.4	1.15024
1.45	25.9831	1.45	7.55804	1.45	1.14678
1.5	26.921	1.5	9.44221	1.5	1.12945
1.55	27.9265	1.55	10.2001	1.55	1.10161
1.6	28.3342	1.6	9.5603	1.6	1.06686
1.65	28.0221	1.65	9.84376	1.65	1.03186
1.7	28.2558	1.7	8.44228	1.7	0.9989
1.75	28.1988	1.75	7.10358	1.75	0.9648
1.8	27.8379	1.8	7.66481	1.8	0.93189
1.85	27.8501	1.85	7.81017	1.85	0.90212
1.9	29.3286	1.9	7.2305	1.9	0.88102
1.95	31.2769	1.95	5.79397	1.95	0.87278
2	32.7441	2	5.55851	2	0.87777
2.05	33.6012	2.05	5.55059	2.05	0.88509
2.1	33.3773	2.1	5.92978	2.1	0.89069
2.15	33.2783	2.15	6.45701	2.15	0.89324
2.2	32.1882	2.2	6.91623	2.2	0.89129
2.25	32.4271	2.25	7.22532	2.25	0.88393
2.3	32.3727	2.3	7.35498	2.3	0.87397
2.35	32.9462	2.35	7.65256	2.35	0.86267
2.4	33.9662	2.4	7.02738	2.4	0.85561
2.45	35.0056	2.45	7.77955	2.45	0.85252
2.5	35.5865	2.5	9.07783	2.5	0.84979
2.55	36.7555	2.55	9.26033	2.55	0.8501
2.6	38.7442	2.6	9.76716	2.6	0.85482
2.65	39.8682	2.65	8.91704	2.65	0.86493
2.7	39.2241	2.7	9.04147	2.7	0.8784
2.75	39.4646	2.75	7.48202	2.75	0.89709
2.8	38.6903	2.8	6.88142	2.8	0.92324
2.85	37.195	2.85	7.27264	2.85	0.95808
2.9	36.5061	2.9	8.27433	2.9	1.00327
2.95	36.5926	2.95	8.44061	2.95	1.05408
3	36.8698	3	8.03618	3	1.10118
3.05	38.0089	3.05	8.26733	3.05	1.13291
3.1	39.3454	3.1	9.67808	3.1	1.15387
3.15	39.3819	3.15	11.5649	3.15	1.16848
3.2	38.5672	3.2	12.2595	3.2	1.1786
3.25	38.4352	3.25	13.1069	3.25	1.18722
3.3	39.1653	3.3	12.999	3.3	1.19473
3.35	39.6425	3.35	11.4302	3.35	1.19828
3.4	41.1633	3.4	10.8285	3.4	1.19378
3.45	42.7036	3.45	8.74282	3.45	1.1771
3.5	42.87	3.5	8.51101	3.5	1.15048
3.55	43.094	3.55	10.2644	3.55	1.12471
3.6	43.7943	3.6	10.7796	3.6	1.10423
3.65	44.1184	3.65	10.2303	3.65	1.08201
3.7	44.0848	3.7	9.16934	3.7	1.05621
3.75	45.047	3.75	9.13632	3.75	1.03327
3.8	45.5865	3.8	9.28847	3.8	1.01376
3.85	46.1516	3.85	9.63052	3.85	1.00618
3.9	45.635	3.9	10.423	3.9	1.01182
3.95	45.1287	3.95	10.6756	3.95	1.02381
4	44.7624	4	10.4207	4	1.03503
4.05	45.6138	4.05	9.30069	4.05	1.04966
4.1	46.0604	4.1	9.25616	4.1	1.07393
4.15	46.2588	4.15	--	4.15	1.10643
4.2	46.6658	4.2	9.86231	4.2	1.14645
4.25	46.7172	4.25	12.5264	4.25	1.19013
4.3	46.5575	4.3	12.8125	4.3	1.23318
4.35	47.2633	4.35	13.8053	4.35	1.26883
4.4	46.5113	4.4	13.9172	4.4	1.29408
4.45	46.8316	4.45	14.1285	4.45	1.31052
4.5	48.2024	4.5	14.4428	4.5	1.32402
4.55	48.4693	4.55	15.7667	4.55	1.33781
4.6	48.7127	4.6	17.0388	4.6	1.33927
4.65	49.3969	4.65	16.6328	4.65	1.32308
4.7	50.6378	4.7	16.4235	4.7	1.29818
4.75	51.1788	4.75	14.954	4.75	1.26981
4.8	51.6268	4.8	15.2684	4.8	1.24299
4.85	51.3723	4.85	15.296	4.85	1.22324
4.9	50.0511	4.9	15.1495	4.9	1.20624
4.95	49.3271	4.95	16.2375	4.95	1.18554
5	48.9618	5	15.6264	5	1.1624
5.05	48.9925	5.05	16.5371	5.05	1.14359
5.1	50.2862	5.1	16.7552	5.1	1.13053
5.15	51.2141	5.15	17.6282	5.15	1.12617
5.2	52.7278	5.2	17.7819	5.2	1.13539
5.25	53.0719	5.25	18.8348	5.25	1.15247
5.3	51.4292	5.3	20.0301	5.3	1.17173
5.35	50.1705	5.35	19.5969	5.35	1.18943
5.4	49.4242	5.4	19.7223	5.4	1.20673
5.45	49.984	5.45	18.8905	5.45	1.22765
5.5	50.4086	5.5	18.9464	5.5	1.25683
5.55	51.489	5.55	17.7845	5.55	1.29053
5.6	52.2215	5.6	18.0957	5.6	1.32214
5.65	53.0243	5.65	18.6036	5.65	1.35278
5.7	52.8123	5.7	17.3915	5.7	1.37686
5.75	52.3714	5.75	17.5651	5.75	1.38954
5.8	52.2788	5.8	16.9551	5.8	1.39946
5.85	52.8819	5.85	16.6119	5.85	1.40249
5.9	53.4843	5.9	15.5708	5.9	1.39998
5.95	53.7962	5.95	16.6776	5.95	1.39077
6	53.0212	6	17.9445	6	1.37766
6.05	52.9035	6.05	17.435	6.05	1.36254
6.1	53.451	6.1	17.9088	6.1	1.34656
6.15	54.348	6.15	17.201	6.15	1.33595
6.2	54.1581	6.2	16.9582	6.2	1.3284
6.25	55.7354	6.25	16.6077	6.25	1.31948
6.3	57.0732	6.3	17.6318	6.3	1.3065
6.35	57.5971	6.35	17.9645	6.35	1.29466
6.4	56.7237	6.4	18.1564	6.4	1.28929
6.45	56.0158	6.45	18.4404	6.45	1.29304
6.5	56.0312	6.5	18.2415	6.5	1.30678
6.55	56.1844	6.55	17.9642	6.55	1.32549
6.6	56.9034	6.6	18.2497	6.6	1.34461
6.65	56.7161	6.65	19.2943	6.65	1.35458
6.7	55.4958	6.7	20.4095	6.7	1.35248
6.75	55.202	6.75	20.6626	6.75	1.34558
6.8	54.5107	6.8	20.6417	6.8	1.34021
6.85	55.2628	6.85	19.6262	6.85	1.33076
6.9	56.29	6.9	18.8546	6.9	1.32257
6.95	58.4983	6.95	17.9474	6.95	1.31093
7	60.3576	7	17.5143	7	1.29602
7.05	60.1731	7.05	18.3852	7.05	1.27215
7.1	60.4768	7.1	19.2299	7.1	1.23817
7.15	60.1166	7.15	18.6759	7.15	1.20432
7.2	59.1937	7.2	18.464	7.2	1.17302
7.25	59.4682	7.25	17.5945	7.25	1.15196
7.3	59.908	7.3	18.061	7.3	1.14243
7.35	60.5507	7.35	17.5164	7.35	1.14569
7.4	60.7918	7.4	18.9653	7.4	1.15774
7.45	61.0465	7.45	19.7191	7.45	1.17234
7.5	60.6788	7.5	19.7985	7.5	1.196
7.55	59.5619	7.55	19.3758	7.55	1.23086
7.6	58.9764	7.6	19.5117	7.6	1.27616
7.65	58.5241	7.65	20.47	7.65	1.32922
7.7	57.3561	7.7	21.4199	7.7	1.39074
7.75	57.7341	7.75	23.1942	7.75	1.45577
7.8	57.4222	7.8	23.3783	7.8	1.51808
7.85	56.7803	7.85	22.389	7.85	1.57501
7.9	56.7555	7.9	21.1005	7.9	1.62551
7.95	57.7451	7.95	19.7425	7.95	1.66052
8	59.5233	8	19.677	8	1.68212
8.05	61.0586	8.05	18.6794	8.05	1.68146
8.1	62.4519	8.1	19.0716	8.1	1.66178
8.15	62.8487	8.15	18.0855	8.15	1.63106
8.2	63.2526	8.2	18.0828	8.2	1.5938
8.25	63.2406	8.25	17.5461	8.25	1.55422
8.3	62.7539	8.3	17.9472	8.3	1.5112
8.35	61.275	8.35	19.506	8.35	1.46328
8.4	60.1785	8.4	20.5558	8.4	1.41217
8.45	59.599	8.45	21.3503	8.45	1.36316
8.5	59.5752	8.5	22.4577	8.5	1.32868
8.55	59.0609	8.55	23.8434	8.55	1.31093
8.6	60.7189	8.6	24.381	8.6	1.31132
8.65	61.4458	8.65	24.7403	8.65	1.33007
8.7	62.5203	8.7	25.2472	8.7	1.36171
8.75	63.1402	8.75	24.282	8.75	1.39978
8.8	64.0106	8.8	24.0157	8.8	1.44344
8.85	63.426	8.85	23.0374	8.85	1.48426
8.9	62.3228	8.9	22.3886	8.9	1.5184
8.95	61.2174	8.95	21.618	8.95	1.54356
9	60.9054	9	20.5027	9	1.5661
9.05	60.8522	9.05	20.2563	9.05	1.57764
9.1	62.3044	9.1	20.2227	9.1	1.57943
9.15	63.1482	9.15	22.3266	9.15	1.5748
9.2	63.9292	9.2	24.9044	9.2	1.565
9.25	64.8455	9.25	26.3622	9.25	1.54874
9.3	65.9278	9.3	26.7393	9.3	1.52287
9.35	65.3979	9.35	26.3134	9.35	1.49175
9.4	64.5392	9.4	26.8009	9.4	1.46209
9.45	64.733	9.45	26.5498	9.45	1.43948
9.5	64.5773	9.5	26.9117	9.5	1.43097
9.55	64.5708	9.55	26.9221	9.55	1.4373
9.6	64.2687	9.6	26.967	9.6	1.46031
9.65	63.9145	9.65	26.3219	9.65	1.49309
9.7	63.6432	9.7	25.3682	9.7	1.52849
9.75	63.5085	9.75	26.009	9.75	1.56186
9.8	63.434	9.8	27.5155	9.8	1.58953
9.85	63.4992	9.85	--	9.85	1.60397
9.9	64.7994	9.9	31.5197	9.9	1.61839
9.95	65.5309	9.95	--	9.95	1.63383
10	64.9515	10	31.2162	10	1.6487
10.05	64.7423	10.05	--	10.05	1.65763
10.1	64.6835	10.1	32.0619	10.1	1.65694
10.15	64.893	10.15	--	10.15	1.64776
10.2	65.6489	10.2	33.2545	10.2	1.62296
10.25	65.7422	10.25	--	10.25	1.58875
10.3	64.9572	10.3	32.0972	10.3	1.55075
10.35	64.7298	10.35	30.5906	10.35	1.52331
10.4	64.0714	10.4	28.9856	10.4	1.51092
10.45	62.5601	10.45	27.7557	10.45	1.50965
10.5	61.8844	10.5	26.699	10.5	1.51986
10.55	61.734	10.55	26.3846	10.55	1.53831
10.6	62.5836	10.6	25.1939	10.6	1.56324
10.65	63.7983	10.65	24.1999	10.65	1.58163
10.7	64.9713	10.7	23.4105	10.7	1.5944
10.75	65.8885	10.75	22.9098	10.75	1.60041
10.8	65.5934	10.8	24.1432	10.8	1.60137
10.85	65.8784	10.85	25.7889	10.85	1.6012
10.9	65.3627	10.9	29.1016	10.9	1.60675
10.95	64.7284	10.95	--	10.95	1.60738
11	64.7737	11	31.524	11	1.60329
11.05	65.2471	11.05	31.5752	11.05	1.59891
11.1	65.3627	11.1	30.0811	11.1	1.58659
11.15	65.1879	11.15	28.6933	11.15	1.57494
11.2	65.411	11.2	27.2316	11.2	1.56588
11.25	66.3009	11.25	27.2263	11.25	1.56699
11.3	66.115	11.3	26.846	11.3	1.58092
11.35	66.5713	11.35	26.6304	11.35	1.60893
11.4	65.8752	11.4	26.2997	11.4	1.65014
11.45	65.03	11.45	25.6332	11.45	1.69624
11.5	64.9998	11.5	26.0459	11.5	1.75305
11.55	64.9987	11.55	27.0015	11.55	1.81762
11.6	65.0054	11.6	28.9464	11.6	1.87816
11.65	66.6353	11.65	29.9297	11.65	1.92329
11.7	68.5922	11.7	30.5213	11.7	1.95684
11.75	69.2664	11.75	30.345	11.75	1.9823
11.8	69.0208	11.8	28.5585	11.8	2.0033
11.85	67.6884	11.85	27.0545	11.85	2.01835
11.9	66.1136	11.9	26.355	11.9	2.01834
11.95	64.662	11.95	26.4716	11.95	1.99948
12	64.592	12	26.607	12	1.96657
12.05	64.8453	12.05	26.9328	12.05	1.9197
12.1	66.1029	12.1	27.4486	12.1	1.8608
12.15	68.2555	12.15	27.1137	12.15	1.79812
12.2	68.5524	12.2	26.5858	12.2	1.73283
12.25	68.4582	12.25	26.943	12.25	1.66117
12.3	68.3511	12.3	27.9421	12.3	1.59417
12.35	67.4106	12.35	30.4064	12.35	1.54054
12.4	67.1107	12.4	32.051	12.4	1.50791
12.45	66.5025	12.45	32.2717	12.45	1.49538
12.5	66.2696	12.5	30.2608	12.5	1.50599
12.55	65.8572	12.55	30.0049	12.55	1.53251
12.6	66.0178	12.6	29.204	12.6	1.56597
12.65	66.2521	12.65	29.8698	12.65	1.61254
12.7	66.7887	12.7	31.5489	12.7	1.67468
12.75	67.6399	12.75	32.0474	12.75	1.75167
12.8	68.1557	12.8	32.2958	12.8	1.83239
12.85	68.5088	12.85	30.9466	12.85	1.90787
12.9	69.0111	12.9	29.9124	12.9	1.96499
12.95	68.3341	12.95	29.1491	12.95	2.00458
13	67.4488	13	29.4017	13	2.03033
13.05	66.9593	13.05	30.7581	13.05	2.04012
13.1	66.8531	13.1	31.912	13.1	2.0381
13.15	67.3778	13.15	32.1604	13.15	2.01371
13.2	67.7184	13.2	31.3558	13.2	1.97238
13.25	66.7968	13.25	31.5958	13.25	1.9141
13.3	67.5907	13.3	30.6133	13.3	1.85415
13.35	69.0605	13.35	31.1154	13.35	1.79866
13.4	70.6196	13.4	30.3799	13.4	1.74683
13.45	71.3976	13.45	29.4267	13.45	1.70312
13.5	71.3034	13.5	28.144	13.5	1.66761
13.55	69.553	13.55	26.3178	13.55	1.64256
13.6	67.5428	13.6	26.0713	13.6	1.63248
13.65	65.3565	13.65	--	13.65	1.64576
13.7	63.9225	13.7	26.633	13.7	1.67528
13.75	63.9547	13.75	29.701	13.75	1.71582
13.8	66.2353	13.8	33.4584	13.8	1.76339
13.85	67.9609	13.85	35.4498	13.85	1.81278
13.9	69.3516	13.9	36.7219	13.9	1.85454
13.95	69.7578	13.95	36.3939	13.95	1.89038
14	69.5198	14	34.6435	14	1.9255
14.05	69.1006	14.05	32.6603	14.05	1.94627
14.1	69.5006	14.1	30.5401	14.1	1.95552
14.15	70.23	14.15	31.5344	14.15	1.94801
14.2	71.8485	14.2	31.6714	14.2	1.93006
14.25	72.7989	14.25	31.1101	14.25	1.9015
14.3	72.1797	14.3	31.7911	14.3	1.86435
14.35	69.8993	14.35	30.4707	14.35	1.82234
14.4	68.3426	14.4	30.6035	14.4	1.78169
14.45	67.6409	14.45	32.0498	14.45	1.75494
14.5	69.7852	14.5	33.3403	14.5	1.74591
14.55	72.5477	14.55	34.0323	14.55	1.75926
14.6	74.7708	14.6	34.2409	14.6	1.7958
14.65	--	14.65	33.8093	14.65	1.84843
14.7	75.3078	14.7	32.1525	14.7	1.90785
14.75	73.6303	14.75	30.9645	14.75	1.97474
14.8	70.8517	14.8	30.8975	14.8	2.04971
14.85	69.0402	14.85	33.1917	14.85	2.11934
14.9	68.0161	14.9	33.4543	14.9	2.17697
14.95	68.0463	14.95	33.1775	14.95	2.22161
15	69.289	15	33.1403	15	2.24711
15.05	69.9688	15.05	30.995	15.05	2.24203
15.1	71.2648	15.1	30.1108	15.1	2.2242
15.15	71.3825	15.15	30.2562	15.15	2.19484
15.2	72.3804	15.2	30.7222	15.2	2.16139
15.25	72.883	15.25	31.3682	15.25	2.12616
15.3	73.4376	15.3	32.9458	15.3	2.09046
15.35	73.3689	15.35	34.0176	15.35	2.05834
15.4	72.3792	15.4	34.0902	15.4	2.04293
15.45	71.7037	15.45	34.5196	15.45	2.04656
15.5	71.6035	15.5	34.1785	15.5	2.06612
15.55	72.3082	15.55	34.7832	15.55	2.0987
15.6	73.4856	15.6	35.505	15.6	2.13925
15.65	73.5294	15.65	36.9205	15.65	2.17938
15.7	73.6928	15.7	37.2494	15.7	2.21984
15.75	73.5286	15.75	36.3747	15.75	2.2665
15.8	73.3449	15.8	35.4592	15.8	2.30561
15.85	71.6816	15.85	33.9479	15.85	2.32397
15.9	71.5801	15.9	34.3114	15.9	2.3207
15.95	71.1351	15.95	34.8783	15.95	2.29965
16	71.2929	16	36.7903	16	2.25952
16.05	70.91	16.05	37.1998	16.05	2.21337
16.1	70.5877	16.1	37.1024	16.1	2.18105
16.15	70.3459	16.15	35.8892	16.15	2.15864
16.2	69.8301	16.2	33.0173	16.2	2.14544
16.25	69.1749	16.25	33.4002	16.25	2.1335
16.3	68.297	16.3	34.3867	16.3	2.12448
16.35	67.629	16.35	35.5845	16.35	2.116
16.4	68.5118	16.4	35.188	16.4	2.11962
16.45	69.1085	16.45	33.8801	16.45	2.12963
16.5	70.444	16.5	33.0159	16.5	2.14557
16.55	71.5896	16.55	32.1903	16.55	2.17145
16.6	73.0243	16.6	33.6419	16.6	2.202
16.65	74.2957	16.65	34.0781	16.65	2.22864
16.7	75.5686	16.7	35.9288	16.7	2.24717
16.75	75.4962	16.75	37.0749	16.75	2.25889
16.8	76.0615	16.8	37.3902	16.8	2.25408
16.85	76.3365	16.85	38.3307	16.85	2.24277
16.9	75.8453	16.9	36.8848	16.9	2.23205
16.95	75.5337	16.95	37.6552	16.95	2.21823
17	74.2141	17	37.3502	17	2.20182
17.05	72.3633	17.05	37.4673	17.05	2.1889
17.1	70.2398	17.1	36.6203	17.1	2.18277
17.15	70.3084	17.15	36.6082	17.15	2.17365
17.2	71.4591	17.2	36.6364	17.2	2.16438
17.25	72.2105	17.25	36.1975	17.25	2.15835
17.3	73.3136	17.3	35.4143	17.3	2.16037
17.35	73.1457	17.35	35.1098	17.35	2.16494
17.4	73.5077	17.4	35.2886	17.4	2.17373
17.45	73.2171	17.45	35.6448	17.45	2.18381
17.5	73.3755	17.5	35.0855	17.5	2.19398
17.55	73.0978	17.55	35.9883	17.55	2.20628
17.6	72.7246	17.6	33.9916	17.6	2.20477
17.65	72.9521	17.65	34.206	17.65	2.18666
17.7	72.3739	17.7	35.6037	17.7	2.15654
17.75	72.1813	17.75	37.2655	17.75	2.12759
17.8	71.462	17.8	38.557	17.8	2.10317
17.85	71.0977	17.85	39.5571	17.85	2.08738
17.9	73.247	17.9	39.0371	17.9	2.07211
17.95	73.9303	17.95	38.9413	17.95	2.03997
18	75.1064	18	37.6455	18	2.0018
18.05	74.028	18.05	38.0853	18.05	1.96542
18.1	72.0939	18.1	36.6619	18.1	1.93754
18.15	70.6126	18.15	35.5638	18.15	1.92122
18.2	70.7562	18.2	34.2884	18.2	1.92184
18.25	72.5282	18.25	33.4048	18.25	1.93501
18.3	73.6985	18.3	32.0447	18.3	1.95491
18.35	75.0823	18.35	33.1175	18.35	1.97373
18.4	75.3257	18.4	34.8045	18.4	1.9836
18.45	74.5547	18.45	35.8339	18.45	1.98982
18.5	72.8313	18.5	36.484	18.5	1.98789
18.55	70.9154	18.55	36.9584	18.55	1.9748
18.6	69.9585	18.6	37.6316	18.6	1.94423
18.65	70.1418	18.65	38.2713	18.65	1.91074
18.7	71.2191	18.7	39.455	18.7	1.88706
18.75	72.5575	18.75	40.4065	18.75	1.88245
18.8	72.6805	18.8	39.911	18.8	1.89802
18.85	72.5692	18.85	39.4067	18.85	1.92534
18.9	71.8998	18.9	38.0335	18.9	1.95391
18.95	72.6604	18.95	36.6859	18.95	1.97727
19	72.6818	19	35.7285	19	2.01088
19.05	73.8631	19.05	36.0167	19.05	2.06079
19.1	74.2175	19.1	36.7076	19.1	2.12384
19.15	75.2847	19.15	37.4844	19.15	2.20606
19.2	74.3939	19.2	38.5405	19.2	2.29914
19.25	73.8457	19.25	39.2754	19.25	2.39199
19.3	73.2823	19.3	39.483	19.3	2.47203
19.35	74.0894	19.35	40.2921	19.35	2.53076
19.4	74.1718	19.4	42.7418	19.4	2.56273
19.45	74.6613	19.45	43.5881	19.45	2.57877
19.5	74.4097	19.5	44.9267	19.5	2.56909
19.55	74.6143	19.55	44.2644	19.55	2.53663
19.6	74.4219	19.6	42.0756	19.6	2.49075
19.65	76.1789	19.65	40.4382	19.65	2.43861
19.7	75.2862	19.7	39.4662	19.7	2.39203
19.75	75.0352	19.75	39.7544	19.75	2.35472
19.8	73.8765	19.8	39.8574	19.8	2.32333
19.85	72.4447	19.85	39.6026	19.85	2.28945
19.9	70.4303	19.9	38.9978	19.9	2.25364
19.95	70.2422	19.95	37.544	19.95	2.22241
20	70.6618	20	37.2792	20	2.20425
20.05	71.2359	20.05	37.943	20.05	2.19986
20.1	71.9013	20.1	39.2256	20.1	2.21156
20.15	72.9197	20.15	40.2518	20.15	2.24386
20.2	73.5716	20.2	41.0547	20.2	2.28128
20.25	73.8188	20.25	40.6859	20.25	2.31228
20.3	74.7671	20.3	39.6637	20.3	2.33246
20.35	75.8435	20.35	39.9074	20.35	2.3504
20.4	77.2473	20.4	40.3316	20.4	2.36844
20.45	77.7869	20.45	41.1454	20.45	2.38518
20.5	77.1518	20.5	41.0816	20.5	2.39229
20.55	76.1341	20.55	40.8398	20.55	2.39027
20.6	74.1931	20.6	40.7608	20.6	2.38106
20.65	73.5618	20.65	39.6674	20.65	2.3655
20.7	74.223	20.7	39.7965	20.7	2.3601
20.75	74.3222	20.75	39.0097	20.75	2.36232
20.8	75.1041	20.8	38.3212	20.8	2.36773
20.85	75.347	20.85	37.9063	20.85	2.37734
20.9	74.9419	20.9	36.9427	20.9	2.38889
20.95	73.6293	20.95	36.7527	20.95	2.40009
21	73.7615	21	35.9686	21	2.41215
21.05	74.0034	21.05	35.9308	21.05	2.42981
21.1	75.8749	21.1	35.2434	21.1	2.4626
21.15	77.2627	21.15	35.8836	21.15	2.49904
21.2	77.8625	21.2	35.9986	21.2	2.53445
21.25	76.8995	21.25	37.5129	21.25	2.56439
21.3	75.6293	21.3	39.3757	21.3	2.59629
21.35	74.8661	21.35	41.083	21.35	2.62906
21.4	74.27	21.4	42.4749	21.4	2.65341
21.45	74.7125	21.45	42.42	21.45	2.67011
21.5	76.5864	21.5	41.3355	21.5	2.67714
21.55	77.0283	21.55	39.4664	21.55	2.67039
21.6	79.0669	21.6	38.283	21.6	2.65694
21.65	78.4467	21.65	37.3638	21.65	2.63888
21.7	78.6392	21.7	37.1755	21.7	2.61846
21.75	78.3048	21.75	36.7062	21.75	2.5902
21.8	78.3084	21.8	36.5241	21.8	2.55595
21.85	78.5486	21.85	37.8234	21.85	2.51748
21.9	77.7603	21.9	38.0179	21.9	2.47183
21.95	77.1785	21.95	38.711	21.95	2.42578
22	76.8638	22	39.7195	22	2.38778
22.05	76.2038	22.05	41.4917	22.05	2.36111
22.1	76.2329	22.1	42.552	22.1	2.34491
22.15	75.7793	22.15	43.8225	22.15	2.33056
22.2	76.3701	22.2	43.7309	22.2	2.32367
22.25	76.0758	22.25	43.3364	22.25	2.31779
22.3	75.6413	22.3	43.5069	22.3	2.31307
22.35	75.6172	22.35	43.1454	22.35	2.30066
22.4	75.3641	22.4	42.8026	22.4	2.28894
22.45	75.295	22.45	41.8856	22.45	2.28906
22.5	76.131	22.5	41.8233	22.5	2.29425
22.55	77.1591	22.55	41.9754	22.55	2.301
22.6	77.6314	22.6	41.0123	22.6	2.31592
22.65	78.057	22.65	39.5188	22.65	2.32823
22.7	77.9686	22.7	39.2373	22.7	2.32969
22.75	77.568	22.75	38.8271	22.75	2.32667
22.8	77.6223	22.8	39.936	22.8	2.32491
22.85	78.1561	22.85	41.4524	22.85	2.32243
22.9	79.2339	22.9	42.055	22.9	2.32574
22.95	78.5678	22.95	43.0467	22.95	2.33842
23	78.4938	23	42.8338	23	2.34918
23.05	78.2095	23.05	41.6661	23.05	2.35638
23.1	77.5303	23.1	40.0617	23.1	2.36301
23.15	76.8642	23.15	39.5374	23.15	2.3699
23.2	75.1304	23.2	39.5662	23.2	2.36944
23.25	74.5049	23.25	41.0219	23.25	2.35659
23.3	74.1945	23.3	41.8494	23.3	2.33339
23.35	74.8842	23.35	42.2432	23.35	2.31196
23.4	75.8136	23.4	41.9941	23.4	2.30995
23.45	76.1595	23.45	41.7168	23.45	2.32698
23.5	77.9745	23.5	42.5998	23.5	2.35481
23.55	79.1796	23.55	42.7702	23.55	2.38372
23.6	79.5562	23.6	43.9194	23.6	2.41466
23.65	78.9938	23.65	44.2123	23.65	2.42973
23.7	78.0975	23.7	43.8764	23.7	2.43433
23.75	77.9292	23.75	42.3902	23.75	2.44408
23.8	77.8774	23.8	41.7467	23.8	2.45876
23.85	77.8482	23.85	41.7759	23.85	2.47253
23.9	77.2235	23.9	42.8404	23.9	2.48775
23.95	77.8855	23.95	45.2576	23.95	2.49302
24	78.2543	24	45.4741	24	2.47547
24.05	77.6535	24.05	45.1084	24.05	2.45435
24.1	76.9845	24.1	43.6039	24.1	2.43454
24.15	76.1374	24.15	43.3302	24.15	2.41277
24.2	76.4478	24.2	42.8625	24.2	2.38069
24.25	76.6494	24.25	42.5386	24.25	2.35345
24.3	77.5702	24.3	43.5654	24.3	2.34147
24.35	76.9485	24.35	42.5233	24.35	2.35736
24.4	76.4522	24.4	42.6551	24.4	2.39534
24.45	76.6803	24.45	42.0655	24.45	2.44523
24.5	76.9853	24.5	42.0068	24.5	2.49271
24.55	77.4156	24.55	42.3421	24.55	2.5276
24.6	77.4772	24.6	44.1404	24.6	2.55683
24.65	77.6531	24.65	45.4806	24.65	2.57655
24.7	77.7497	24.7	44.7068	24.7	2.60119
24.75	77.1003	24.75	43.0836	24.75	2.63238
24.8	76.959	24.8	42.5159	24.8	2.65471
24.85	75.5204	24.85	42.3359	24.85	2.66312
24.9	75.3601	24.9	42.4295	24.9	2.65104
24.95	74.9482	24.95	44.0714	24.95	2.61307
25	75.6063	25	44.8335	25	2.55895
25.05	76.2088	25.05	44.4877	25.05	2.51298
25.1	76.6612	25.1	44.5922	25.1	2.47129
25.15	77.3147	25.15	43.9404	25.15	2.43661
25.2	77.7516	25.2	43.9074	25.2	2.40976
25.25	78.0526	25.25	44.4058	25.25	2.40219
25.3	78.1431	25.3	46.2895	25.3	2.41202
25.35	77.6135	25.35	47.0887	25.35	2.43973
25.4	77.8162	25.4	46.463	25.4	2.47503
25.45	76.789	25.45	45.2734	25.45	2.51751
25.5	76.6871	25.5	44.8402	25.5	2.55792
25.55	76.8632	25.55	45.1723	25.55	2.59633
25.6	77.0118	25.6	45.9475	25.6	2.63548
25.65	77.8642	25.65	48.2444	25.65	2.67255
25.7	79.5347	25.7	49.6614	25.7	2.70769
25.75	80.3464	25.75	50.4382	25.75	2.73751
25.8	80.4768	25.8	49.9375	25.8	2.75775
25.85	80.6885	25.85	49.2485	25.85	2.77347
25.9	80.4824	25.9	49.5727	25.9	2.77345
25.95	79.8427	25.95	48.7723	25.95	2.75766
26	79.1558	26	47.884	26	2.73735
26.05	77.7341	26.05	46.6766	26.05	2.71744
26.1	76.6142	26.1	45.4833	26.1	2.70187
26.15	76.8817	26.15	44.4088	26.15	2.69733
26.2	76.8108	26.2	43.9217	26.2	2.69738
26.25	76.0893	26.25	43.5529	26.25	2.70196
26.3	76.5384	26.3	42.7435	26.3	2.7141
26.35	77.9868	26.35	43.5381	26.35	2.73248
26.4	79.296	26.4	44.5424	26.4	2.75324
26.45	79.8377	26.45	45.9767	26.45	2.78077
26.5	80.1269	26.5	46.4495	26.5	2.80905
26.55	79.4361	26.55	46.3438	26.55	2.83334
26.6	78.9258	26.6	45.7447	26.6	2.85525
26.65	79.1376	26.65	44.5373	26.65	2.87638
26.7	77.8901	26.7	44.4902	26.7	2.89601
26.75	77.4761	26.75	44.509	26.75	2.90856
26.8	77.8681	26.8	44.7181	26.8	2.91504
26.85	77.9855	26.85	43.9873	26.85	2.91031
26.9	78.3891	26.9	43.518	26.9	2.88262
26.95	78.2301	26.95	43.293	26.95	2.83546
27	79.4219	27	43.9923	27	2.7811
27.05	78.8127	27.05	45.0552	27.05	2.73121
27.1	78.3453	27.1	46.0239	27.1	2.7002
27.15	77.9913	27.15	47.9656	27.15	2.67921
27.2	77.3942	27.2	48.5729	27.2	2.6622
27.25	78.4565	27.25	48.0722	27.25	2.64884
27.3	78.5308	27.3	48.3871	27.3	2.63874
27.35	79.2078	27.35	49.4432	27.35	2.62965
27.4	79.9818	27.4	50.7639	27.4	2.62645
27.45	80.0504	27.45	49.9808	27.45	2.63426
27.5	80.4407	27.5	49.7631	27.5	2.64606
27.55	80.2961	27.55	49.2064	27.55	2.6621
27.6	80.4088	27.6	48.8616	27.6	2.68702
27.65	80.3973	27.65	49.5097	27.65	2.71086
27.7	80.2933	27.7	49.3511	27.7	2.72248
27.75	80.9785	27.75	48.5612	27.75	2.71171
27.8	80.3753	27.8	47.1785	27.8	2.69541
27.85	80.0194	27.85	47.3563	27.85	2.6723
27.9	78.9548	27.9	47.1737	27.9	2.65504
27.95	77.2986	27.95	47.6737	27.95	2.64918
28	77.3923	28	49.1452	28	2.66525
28.05	78.2823	28.05	50.1181	28.05	2.70786
28.1	79.1008	28.1	49.9323	28.1	2.76741
28.15	79.4732	28.15	49.2323	28.15	2.82694
28.2	80.051	28.2	49.5309	28.2	2.8873
28.25	81.7416	28.25	49.5073	28.25	2.9487
28.3	82.5903	28.3	50.2574	28.3	3.01514
28.35	82.7653	28.35	51.2308	28.35	3.09366
28.4	83.1541	28.4	51.0153	28.4	3.17926
28.45	82.1004	28.45	49.7901	28.45	3.26147
28.5	81.9687	28.5	48.5565	28.5	3.32711
28.55	80.9626	28.55	47.8581	28.55	3.37572
28.6	80.4917	28.6	48.2331	28.6	3.40314
28.65	79.5073	28.65	50.2596	28.65	3.4054
28.7	80.2015	28.7	51.5793	28.7	3.38922
28.75	80.5713	28.75	51.3637	28.75	3.35932
28.8	80.2431	28.8	50.5497	28.8	3.32357
28.85	79.8973	28.85	49.4616	28.85	3.2715
28.9	79.1822	28.9	49.5787	28.9	3.2191
28.95	77.8252	28.95	49.6016	28.95	3.16183
29	76.2672	29	50.71	29	3.11516
29.05	76.4117	29.05	51.1514	29.05	3.0853
29.1	78.1406	29.1	51.3564	29.1	3.05631
29.15	79.8011	29.15	50.6005	29.15	3.03244
29.2	82.7813	29.2	50.3038	29.2	3.02196
29.25	83.8906	29.25	50.4403	29.25	3.03458
29.3	83.5432	29.3	51.1542	29.3	3.0718
29.35	82.8731	29.35	51.3974	29.35	3.13122
29.4	81.4738	29.4	51.5067	29.4	3.20498
29.45	80.2964	29.45	51.6855	29.45	3.28277
29.5	79.1106	29.5	51.6698	29.5	3.35347
29.55	79.3916	29.55	51.3836	29.55	3.40997
29.6	79.6792	29.6	51.9469	29.6	3.45303
29.65	79.6551	29.65	51.2118	29.65	3.49074
29.7	80.4082	29.7	51.1228	29.7	3.52635
29.75	80.0232	29.75	51.2583	29.75	3.55723
29.8	79.0094	29.8	50.8706	29.8	3.57049
29.85	78.9704	29.85	51.2037	29.85	3.56055
29.9	80.3697	29.9	50.5142	29.9	3.5307
29.95	81.4519	29.95	49.9377	29.95	3.48439
30	82.3354	30	48.1559	30	3.44097
30.05	82.932	30.05	46.1366	30.05	3.40476
30.1	82.178	30.1	46.0503	30.1	3.3671
30.15	81.3411	30.15	46.5362	30.15	3.34216
30.2	80.832	30.2	48.0039	30.2	3.32439
30.25	80.5115	30.25	50.5326	30.25	3.31818
30.3	80.4868	30.3	51.8016	30.3	3.32364
30.35	81.0469	30.35	51.6346	30.35	3.34945
30.4	80.9011	30.4	51.9474	30.4	3.40232
30.45	80.829	30.45	51.7893	30.45	3.46166
30.5	80.8234	30.5	51.2667	30.5	3.51157
30.55	81.2253	30.55	51.8101	30.55	3.53879
30.6	80.9409	30.6	50.6927	30.6	3.55354
30.65	81.0027	30.65	50.6675	30.65	3.57141
30.7	81.1142	30.7	50.7402	30.7	3.59162
30.75	80.54	30.75	49.7415	30.75	3.61548
30.8	80.2198	30.8	49.2842	30.8	3.61908
30.85	79.1719	30.85	49.1895	30.85	3.59346
30.9	77.9245	30.9	49.6639	30.9	3.52662
30.95	78.9959	30.95	51.0851	30.95	3.4446
31	80.8858	31	51.5208	31	3.36885
31.05	82.435	31.05	51.6541	31.05	3.30179
31.1	83.8319	31.1	51.5483	31.1	3.24094
31.15	84.2483	31.15	50.7349	31.15	3.17988
31.2	84.7816	31.2	49.6833	31.2	3.10624
31.25	84.7939	31.25	48.9295	31.25	3.03502
31.3	84.0208	31.3	49.5006	31.3	2.98081
31.35	83.342	31.35	51.072	31.35	2.96135
31.4	82.5119	31.4	51.7954	31.4	2.97753
31.45	82.1986	31.45	50.1679	31.45	3.01033
31.5	82.513	31.5	48.7387	31.5	3.04901
31.55	81.9765	31.55	47.6155	31.55	3.08858
31.6	80.9864	31.6	46.5567	31.6	3.13849
31.65	81.0481	31.65	46.6487	31.65	3.20278
31.7	82.0093	31.7	46.135	31.7	3.27342
31.75	82.941	31.75	46.489	31.75	3.34089
31.8	81.5135	31.8	46.2447	31.8	3.38227
31.85	81.1087	31.85	45.6043	31.85	3.3952
31.9	79.6422	31.9	45.8124	31.9	3.38331
31.95	78.7216	31.95	46.3528	31.95	3.3748
32	78.6626	32	48.8793	32	3.37341
32.05	80.7084	32.05	50.5171	32.05	3.37181
32.1	82.3696	32.1	51.1657	32.1	3.36431
32.15	84.1502	32.15	51.1557	32.15	3.34177
32.2	84.2951	32.2	50.8501	32.2	3.30351
32.25	83.4676	32.25	50.4174	32.25	3.27286
32.3	81.6361	32.3	49.6269	32.3	3.26375
32.35	81.2354	32.35	48.2621	32.35	3.2836
32.4	81.1991	32.4	48.1077	32.4	3.32202
32.45	81.2009	32.45	48.6668	32.45	3.36847
32.5	82.2675	32.5	48.8896	32.5	3.41367
32.55	83.5891	32.55	48.583	32.55	3.45223
32.6	83.4075	32.6	49.0412	32.6	3.48323
32.65	82.3648	32.65	49.7646	32.65	3.50547
32.7	80.7775	32.7	50.7772	32.7	3.51281
32.75	80.2846	32.75	51.1371	32.75	3.4848
32.8	81.0225	32.8	51.7626	32.8	3.43547
32.85	81.9015	32.85	51.5057	32.85	3.37822
32.9	81.9024	32.9	51.2206	32.9	3.33088
32.95	81.3009	32.95	51.2299	32.95	3.29175
33	81.2192	33	51.1121	33	3.26123
33.05	80.3454	33.05	50.4258	33.05	3.23853
33.1	80.228	33.1	49.8963	33.1	3.21757
33.15	81.2255	33.15	48.8987	33.15	3.20389
33.2	82.4812	33.2	49.8847	33.2	3.20464
33.25	84.1629	33.25	50.934	33.25	3.23104
33.3	84.0884	33.3	51.6804	33.3	3.27881
33.35	82.6038	33.35	51.2419	33.35	3.32832
33.4	81.3428	33.4	51.2623	33.4	3.36939
33.45	81.6266	33.45	51.7722	33.45	3.40265
33.5	81.6787	33.5	51.3087	33.5	3.43023
33.55	82.6919	33.55	51.3615	33.55	3.44747
33.6	83.0153	33.6	53.4073	33.6	3.46425
33.65	83.2463	33.65	53.3962	33.65	3.47232
33.7	83.0614	33.7	53.3046	33.7	3.44747
33.75	82.0778	33.75	51.8922	33.75	3.39203
33.8	81.1044	33.8	49.7039	33.8	3.34371
33.85	81.3527	33.85	48.9767	33.85	3.30834
33.9	82.1364	33.9	49.3972	33.9	3.29336
33.95	82.4283	33.95	50.0071	33.95	3.28734
34	82.1594	34	49.6916	34	3.29792
34.05	81.9388	34.05	48.864	34.05	3.32309
34.1	80.4902	34.1	48.8456	34.1	3.35932
34.15	80.5461	34.15	48.4951	34.15	3.41218
34.2	81.1793	34.2	47.9044	34.2	3.48172
34.25	82.7402	34.25	49.2786	34.25	3.55618
34.3	85.7593	34.3	51.5979	34.3	3.63263
34.35	87.031	34.35	52.9606	34.35	3.69694
34.4	86.3513	34.4	53.8174	34.4	3.7573
34.45	84.4319	34.45	53.3177	34.45	3.81428
34.5	82.6205	34.5	51.7682	34.5	3.86007
34.55	81.2069	34.55	50.7858	34.55	3.88984
34.6	81.6118	34.6	49.537	34.6	3.90322
34.65	82.7401	34.65	49.9894	34.65	3.88049
34.7	83.2521	34.7	49.7011	34.7	3.82237
34.75	83.8713	34.75	49.7843	34.75	3.76799
34.8	83.9523	34.8	50.5976	34.8	3.72581
34.85	82.8977	34.85	51.4921	34.85	3.69193
34.9	82.0159	34.9	52.6648	34.9	3.66718
34.95	80.8765	34.95	52.9885	34.95	3.64497
35	81.0189	35	53.8636	35	3.63166
35.05	82.0732	35.05	55.6929	35.05	3.62519
35.1	82.6571	35.1	55.8042	35.1	3.63368
35.15	83.0869	35.15	54.8762	35.15	3.6561
35.2	83.6268	35.2	53.2079	35.2	3.68989
35.25	84.2588	35.25	51.3764	35.25	3.72789
35.3	85.1994	35.3	50.1664	35.3	3.78131
35.35	86.2924	35.35	49.9168	35.35	3.83878
35.4	87.1208	35.4	49.8435	35.4	3.89418
35.45	85.2945	35.45	51.1476	35.45	3.94097
35.5	84.163	35.5	53.1395	35.5	3.94282
35.55	83.1389	35.55	53.5961	35.55	3.90312
35.6	82.267	35.6	53.7415	35.6	3.83229
35.65	83.7	35.65	52.9384	35.65	3.75032
35.7	85.018	35.7	53.1037	35.7	3.68383
35.75	84.8824	35.75	53.7789	35.75	3.64241
35.8	84.3654	35.8	54.3648	35.8	3.61096
35.85	83.8045	35.85	54.5247	35.85	3.5775
35.9	82.6171	35.9	54.7695	35.9	3.55224
35.95	80.29	35.95	53.4318	35.95	3.54331
36	80.7006	36	52.746	36	3.56924
36.05	81.9213	36.05	51.6301	36.05	3.63055
36.1	83.6835	36.1	51.1467	36.1	3.73863
36.15	84.6016	36.15	52.1249	36.15	3.87292
36.2	84.373	36.2	52.7148	36.2	4.01898
36.25	82.3299	36.25	52.6923	36.25	4.17542
36.3	81.7424	36.3	51.6465	36.3	4.3473
36.35	82.6935	36.35	50.7472	36.35	4.51783
36.4	83.0499	36.4	50.3245	36.4	4.6673
36.45	83.9348	36.45	50.6435	36.45	4.77999
36.5	84.9247	36.5	51.1488	36.5	4.81348
36.55	85.0141	36.55	52.6192	36.55	4.79046
36.6	83.726	36.6	53.9091	36.6	4.71352
36.65	82.969	36.65	53.8306	36.65	4.6081
36.7	82.563	36.7	53.8362	36.7	4.48818
36.75	82.0807	36.75	52.6728	36.75	4.36004
36.8	83.1868	36.8	52.3934	36.8	4.22179
36.85	84.7243	36.85	53.666	36.85	4.07528
36.9	84.2617	36.9	53.2046	36.9	3.95419
36.95	83.9132	36.95	52.3932	36.95	3.86861
37	82.7083	37	51.2318	37	3.81968
37.05	82.1844	37.05	50.1186	37.05	3.80685
37.1	82.049	37.1	49.2606	37.1	3.83734
37.15	84.6001	37.15	48.9744	37.15	3.89192
37.2	85.111	37.2	49.7313	37.2	3.96881
37.25	84.9038	37.25	51.7603	37.25	4.07589
37.3	85.238	37.3	54.4035	37.3	4.20918
37.35	85.0488	37.35	54.5055	37.35	4.3508
37.4	84.3912	37.4	55.0128	37.4	4.47359
37.45	83.7732	37.45	54.7831	37.45	4.56141
37.5	83.5664	37.5	54.9745	37.5	4.58449
37.55	84.323	37.55	55.4683	37.55	4.54318
37.6	85.3673	37.6	54.6725	37.6	4.4311
37.65	85.3332	37.65	55.67	37.65	4.31112
37.7	83.5439	37.7	55.8028	37.7	4.20743
37.75	82.4211	37.75	55.321	37.75	4.12601
37.8	82.0039	37.8	54.2627	37.8	4.06269
37.85	81.7429	37.85	54.1282	37.85	4.01636
37.9	82.7789	37.9	54.1061	37.9	3.9846
37.95	82.7174	37.95	55.0027	37.95	3.95875
38	83.318	38	55.4541	38	3.9355
38.05	82.6673	38.05	54.741	38.05	3.945
38.1	81.7619	38.1	55.2923	38.1	3.99595
38.15	80.3557	38.15	54.5614	38.15	4.06808
38.2	79.8984	38.2	53.1526	38.2	4.15176
38.25	81.4038	38.25	53.6401	38.25	4.23069
38.3	82.5998	38.3	54.5136	38.3	4.28297
38.35	84.2534	38.35	56.4993	38.35	4.30403
38.4	85.4001	38.4	56.8434	38.4	4.28465
38.45	86.1372	38.45	56.4207	38.45	4.2386
38.5	86.512	38.5	54.912	38.5	4.15588
38.55	86.0797	38.55	53.7825	38.55	4.05147
38.6	85.9117	38.6	53.2431	38.6	3.92142
38.65	85.5453	38.65	53.944	38.65	3.80986
38.7	85.2278	38.7	53.7274	38.7	3.71284
38.75	84.9832	38.75	53.8518	38.75	3.62371
38.8	83.8398	38.8	53.2376	38.8	3.54973
38.85	83.1054	38.85	51.516	38.85	3.4903
38.9	82.3127	38.9	51.1566	38.9	3.44952
38.95	84.1537	38.95	52.832	38.95	3.43615
39	86.0072	39	53.851	39	3.45467
39.05	87.6831	39.05	55.507	39.05	3.51587
39.1	87.3595	39.1	55.2543	39.1	3.59787
39.15	86.7628	39.15	54.2447	39.15	3.66936
39.2	84.1319	39.2	53.0409	39.2	3.72882
39.25	81.4977	39.25	51.9313	39.25	3.7758
39.3	80.4771	39.3	52.0123	39.3	3.82004
39.35	80.6007	39.35	51.9589	39.35	3.88518
39.4	82.0588	39.4	52.1786	39.4	3.97392
39.45	84.6739	39.45	51.6371	39.45	4.08545
39.5	86.0044	39.5	51.8881	39.5	4.18233
39.55	86.0667	39.55	51.3811	39.55	4.2608
39.6	85.4536	39.6	52.2086	39.6	4.29788
39.65	85.3951	39.65	52.8546	39.65	4.32838
39.7	84.2765	39.7	53.6366	39.7	4.36816
39.75	84.0654	39.75	55.3748	39.75	4.41528
39.8	84.1986	39.8	54.6246	39.8	4.46267
39.85	83.0284	39.85	54.3499	39.85	4.50109
39.9	82.4716	39.9	54.16	39.9	4.53132
39.95	82.4887	39.95	54.0521	39.95	4.5535
40	82.5864	40	54.4025	40	4.56707
40.05	83.5984	40.05	54.7012	40.05	4.57073
40.1	85.3445	40.1	54.6232	40.1	4.55785
40.15	85.915	40.15	54.5195	40.15	4.52899
40.2	85.9916	40.2	55.4066	40.2	4.50222
40.25	85.5207	40.25	55.7215	40.25	4.49089
40.3	84.3579	40.3	56.075	40.3	4.50043
40.35	82.6308	40.35	56.6258	40.35	4.53119
40.4	82.4635	40.4	56.7727	40.4	4.56188
40.45	83.72	40.45	57.6311	40.45	4.56884
40.5	84.5306	40.5	55.8451	40.5	4.53243
40.55	86.1498	40.55	55.2508	40.55	4.47396
40.6	86.4457	40.6	54.7988	40.6	4.40801
40.65	85.3573	40.65	54.3698	40.65	4.36694
40.7	84.574	40.7	54.0773	40.7	4.34628
40.75	84.3089	40.75	53.4756	40.75	4.32377
40.8	84.5329	40.8	53.5373	40.8	4.2863
40.85	85.459	40.85	53.8783	40.85	4.25111
40.9	86.5737	40.9	54.857	40.9	4.23161
40.95	85.9399	40.95	54.9762	40.95	4.24198
41	84.8373	41	55.4521	41	4.27413
41.05	83.2432	41.05	56.6264	41.05	4.32197
41.1	82.711	41.1	56.1258	41.1	4.38198
41.15	83.2987	41.15	56.0713	41.15	4.45364
41.2	83.8481	41.2	55.1662	41.2	4.5353
41.25	85.1344	41.25	55.7923	41.25	4.62104
41.3	86.5841	41.3	56.0889	41.3	4.68848
41.35	87.5995	41.35	56.308	41.35	4.7221
41.4	87.8375	41.4	57.1062	41.4	4.70575
41.45	86.6562	41.45	56.7933	41.45	4.641
41.5	86.5166	41.5	57.1061	41.5	4.53446
41.55	84.9766	41.55	56.3475	41.55	4.41111
41.6	85.6074	41.6	56.2852	41.6	4.2849
41.65	84.9619	41.65	54.7471	41.65	4.1687
41.7	84.6629	41.7	53.6784	41.7	4.04847
41.75	85.0827	41.75	53.4031	41.75	3.93262
41.8	85.0366	41.8	51.7087	41.8	3.83141
41.85	85.7084	41.85	51.75	41.85	3.76358
41.9	85.5435	41.9	52.386	41.9	3.73979
41.95	85.3748	41.95	52.8201	41.95	3.76694
42	85.1286	42	53.7292	42	3.82539
42.05	84.0991	42.05	54.4286	42.05	3.91196
42.1	83.0933	42.1	55.8807	42.1	4.01535
42.15	81.9918	42.15	56.1191	42.15	4.12773
42.2	82.8376	42.2	56.8912	42.2	4.24002
42.25	83.9409	42.25	57.2531	42.25	4.34313
42.3	85.1948	42.3	59.0159	42.3	4.42088
42.35	87.063	42.35	58.103	42.35	4.47291
42.4	87.3877	42.4	57.29	42.4	4.50243
42.45	87.3165	42.45	57.9407	42.45	4.51104
42.5	86.4903	42.5	57.6174	42.5	4.49167
42.55	85.8165	42.55	58.404	42.55	4.45128
42.6	85.183	42.6	57.6282	42.6	4.39009
42.65	84.1573	42.65	56.437	42.65	4.32143
42.7	84.2331	42.7	56.1367	42.7	4.24416
42.75	83.0345	42.75	55.3117	42.75	4.18038
42.8	82.8318	42.8	55.6516	42.8	4.12543
42.85	82.8273	42.85	56.7161	42.85	4.08293
42.9	83.6166	42.9	57.1701	42.9	4.05375
42.95	83.753	42.95	58.1875	42.95	4.03251
43	84.666	43	58.5578	43	4.00413
43.05	84.6513	43.05	56.9481	43.05	3.97968
43.1	85.2048	43.1	56.7398	43.1	3.96234
43.15	84.7769	43.15	56.6163	43.15	3.96825
43.2	84.7962	43.2	55.6276	43.2	3.99214
43.25	84.5388	43.25	55.7206	43.25	4.03954
43.3	85.6175	43.3	53.9979	43.3	4.08678
43.35	85.6943	43.35	53.2347	43.35	4.13239
43.4	85.5104	43.4	52.0027	43.4	4.18439
43.45	84.7248	43.45	51.7206	43.45	4.24054
43.5	83.9507	43.5	52.2761	43.5	4.29972
43.55	82.7194	43.55	53.531	43.55	4.36661
43.6	83.4339	43.6	53.6251	43.6	4.43578
43.65	83.5723	43.65	53.7841	43.65	4.50159
43.7	83.8005	43.7	53.9378	43.7	4.5611
43.75	85.1906	43.75	54.0554	43.75	4.6122
43.8	85.5663	43.8	54.7458	43.8	4.63397
43.85	85.259	43.85	54.8787	43.85	4.63873
43.9	84.2493	43.9	56.3888	43.9	4.61759
43.95	83.2746	43.95	58.9922	43.95	4.57921
44	82.3271	44	59.1067	44	4.53086
44.05	81.9778	44.05	58.8948	44.05	4.49557
44.1	83.0085	44.1	57.7486	44.1	4.46986
44.15	83.9493	44.15	57.9416	44.15	4.45103
44.2	84.2927	44.2	57.4901	44.2	4.4238
44.25	85.4977	44.25	57.2635	44.25	4.39784
44.3	85.0673	44.3	56.5881	44.3	4.35941
44.35	85.8642	44.35	56.2543	44.35	4.34037
44.4	85.041	44.4	55.2755	44.4	4.35744
44.45	84.8341	44.45	54.0723	44.45	4.4006
44.5	83.7651	44.5	54.6016	44.5	4.46726
44.55	84.144	44.55	56.266	44.55	4.53652
44.6	85.5433	44.6	58.7805	44.6	4.58539
44.65	86.1625	44.65	60.7934	44.65	4.61306
44.7	86.0111	44.7	60.8043	44.7	4.64301
44.75	85.9561	44.75	60.2079	44.75	4.67382
44.8	84.8324	44.8	59.3897	44.8	4.70893
44.85	84.2252	44.85	58.9675	44.85	4.76263
44.9	82.3921	44.9	58.7236	44.9	4.81695
44.95	82.1783	44.95	59.1217	44.95	4.8791
45	81.2266	45	59.2403	45	4.94761
45.05	83.3954	45.05	58.7669	45.05	5.00226
45.1	84.4205	45.1	57.7379	45.1	5.02411
45.15	84.8802	45.15	57.5087	45.15	5.01657
45.2	84.7005	45.2	57.9014	45.2	4.99648
45.25	84.1399	45.25	58.6714	45.25	4.97648
45.3	83.9395	45.3	59.433	45.3	4.96047
45.35	84.1192	45.35	59.8624	45.35	4.96058
45.4	84.6627	45.4	59.063	45.4	4.95204
45.45	85.3522	45.45	57.558	45.45	4.92166
45.5	85.8724	45.5	56.043	45.5	4.8758
45.55	86.7933	45.55	55.83	45.55	4.79731
45.6	86.9771	45.6	56.194	45.6	4.70303
45.65	86.6221	45.65	56.9425	45.65	4.62843
45.7	85.2929	45.7	57.306	45.7	4.59041
45.75	84.7281	45.75	58.0247	45.75	4.57141
45.8	83.9271	45.8	58.6236	45.8	4.57001
45.85	84.7331	45.85	58.6805	45.85	4.56952
45.9	84.6899	45.9	58.036	45.9	4.56398
45.95	85.5537	45.95	58.0098	45.95	4.56006
46	86.5955	46	58.6291	46	4.55672
46.05	87.6191	46.05	59.4785	46.05	4.53891
46.1	88.923	46.1	58.8125	46.1	4.53013
46.15	89.5623	46.15	57.7312	46.15	4.54785
46.2	88.0809	46.2	56.5547	46.2	4.58842
46.25	86.301	46.25	56.144	46.25	4.63089
46.3	84.9596	46.3	56.1	46.3	4.67407
46.35	83.4691	46.35	56.9824	46.35	4.70921
46.4	82.4782	46.4	57.8742	46.4	4.7219
46.45	82.7923	46.45	59.3315	46.45	4.73379
46.5	82.9825	46.5	59.8143	46.5	4.74977
46.55	84.0648	46.55	59.7012	46.55	4.76661
46.6	85.0173	46.6	60.2415	46.6	4.81168
46.65	85.7636	46.65	61.0591	46.65	4.8979
46.7	85.4113	46.7	62.4201	46.7	4.99729
46.75	86.1937	46.75	63.8858	46.75	5.06923
46.8	86.9997	46.8	62.9593	46.8	5.103
46.85	86.5016	46.85	61.8225	46.85	5.08317
46.9	85.4266	46.9	60.6497	46.9	5.03957
46.95	84.1638	46.95	59.7771	46.95	4.99408
47	83.0627	47	59.178	47	4.95972
47.05	83.0405	47.05	58.5958	47.05	4.94403
47.1	83.0099	47.1	56.9746	47.1	4.95049
47.15	83.6931	47.15	57.4772	47.15	4.96452
47.2	84.9874	47.2	56.7003	47.2	4.95734
47.25	86.82	47.25	56.6275	47.25	4.92687
47.3	87.485	47.3	58.2308	47.3	4.89457
47.35	87.6185	47.35	59.2885	47.35	4.86849
47.4	86.4134	47.4	60.5585	47.4	4.85845
47.45	86.1124	47.45	62.4861	47.45	4.88728
47.5	85.1222	47.5	62.7758	47.5	4.94376
47.55	85.0606	47.55	62.3704	47.55	5.01701
47.6	84.3474	47.6	61.5422	47.6	5.11901
47.65	84.7489	47.65	60.9453	47.65	5.2233
47.7	84.7631	47.7	60.5403	47.7	5.29121
47.75	84.9179	47.75	59.8456	47.75	5.30458
47.8	86.2987	47.8	59.3156	47.8	5.27143
47.85	87.9915	47.85	59.5671	47.85	5.20525
47.9	89.4418	47.9	58.1902	47.9	5.14562
47.95	89.5102	47.95	57.6127	47.95	5.10137
48	88.5948	48	57.5687	48	5.06358
48.05	87.0011	48.05	57.7642	48.05	5.03158
48.1	84.3958	48.1	58.1685	48.1	4.99418
48.15	83.1034	48.15	58.9788	48.15	4.95938
48.2	81.893	48.2	58.7579	48.2	4.92432
48.25	81.2392	48.25	58.7186	48.25	4.90787
48.3	82.4392	48.3	59.1444	48.3	4.91677
48.35	84.1534	48.35	60.1011	48.35	4.93876
48.4	85.321	48.4	60.1314	48.4	4.97511
48.45	85.7704	48.45	59.3137	48.45	5.03468
48.5	86.4014	48.5	60.341	48.5	5.09854
48.55	85.9804	48.55	60.7667	48.55	5.15881
48.6	85.786	48.6	61.6962	48.6	5.23913
48.65	86.158	48.65	62.201	48.65	5.31288
48.7	86.7206	48.7	62.2642	48.7	5.37857
48.75	86.5996	48.75	61.186	48.75	5.43142
48.8	87.2392	48.8	60.1397	48.8	5.46076
48.85	88.2795	48.85	59.9084	48.85	5.48292
48.9	89.0272	48.9	59.9413	48.9	5.5128
48.95	89.5129	48.95	60.9822	48.95	5.54645
49	89.9227	49	60.604	49	5.58457
49.05	89.7131	49.05	59.7659	49.05	5.64248
49.1	89.4464	49.1	59.4012	49.1	5.71208
49.15	89.3272	49.15	59.1359	49.15	5.78085
49.2	88.5491	49.2	61.2288	49.2	5.83068
49.25	87.3132	49.25	62.0009	49.25	5.85461
49.3	86.5172	49.3	63.0224	49.3	5.84064
49.35	85.0726	49.35	62.3758	49.35	5.79687
49.4	84.1536	49.4	61.6073	49.4	5.76591
49.45	84.2464	49.45	60.0928	49.45	5.74478
49.5	85.2886	49.5	58.8546	49.5	5.72659
49.55	86.6147	49.55	58.4041	49.55	5.70486
49.6	87.947	49.6	57.8553	49.6	5.68822
49.65	89.0851	49.65	58.0849	49.65	5.65639
49.7	89.3947	49.7	57.5575	49.7	5.62362
49.75	88.7535	49.75	57.4952	49.75	5.58909
49.8	88.3499	49.8	57.3533	49.8	5.55282
49.85	87.1647	49.85	57.0473	49.85	5.55437
49.9	86.7259	49.9	57.213	49.9	5.58598
49.95	87.1221	49.95	56.8897	49.95	5.63969
50	86.8631	50	57.0136	50	5.70541
50.05	85.8845	50.05	57.4759	50.05	5.77058
50.1	84.2672	50.1	59.5061	50.1	5.81443
50.15	83.4488	50.15	59.9653	50.15	5.83772
50.2	83.5797	50.2	59.6649	50.2	5.86329
50.25	84.0613	50.25	59.9296	50.25	5.87833
50.3	83.8747	50.3	59.5105	50.3	5.88555
50.35	83.6745	50.35	61.2231	50.35	5.89406
50.4	84.0494	50.4	62.7416	50.4	5.91366
50.45	84.8202	50.45	63.0005	50.45	5.91139
50.5	84.9571	50.5	61.6874	50.5	5.89402
50.55	84.7725	50.55	61.1799	50.55	5.85779
50.6	85.7103	50.6	60.2053	50.6	5.80992
50.65	86.865	50.65	58.9017	50.65	5.7497
50.7	87.8425	50.7	59.1417	50.7	5.69175
50.75	89.1349	50.75	59.9001	50.75	5.63964
50.8	88.3798	50.8	60.6685	50.8	5.60083
50.85	87.6587	50.85	59.3256	50.85	5.5957
50.9	87.779	50.9	58.4855	50.9	5.60141
50.95	88.4861	50.95	58.4033	50.95	5.61418
51	89.6764	51	57.5866	51	5.62662
51.05	90.6813	51.05	59.1553	51.05	5.64642
51.1	91.3903	51.1	59.8552	51.1	5.69137
51.15	89.7812	51.15	60.9469	51.15	5.78249
51.2	88.5254	51.2	60.8087	51.2	5.90965
51.25	87.9342	51.25	60.3917	51.25	6.02506
51.3	86.5732	51.3	59.7796	51.3	6.14578
51.35	85.348	51.35	59.1644	51.35	6.26837
51.4	85.5377	51.4	59.724	51.4	6.39777
51.45	86.3171	51.45	58.955	51.45	6.52321
51.5	88.1897	51.5	59.0575	51.5	6.62786
51.55	88.519	51.55	59.536	51.55	6.69734
51.6	88.3487	51.6	60.1255	51.6	6.71189
51.65	87.7647	51.65	61.1403	51.65	6.67912
51.7	87.6688	51.7	61.6926	51.7	6.61754
51.75	86.9845	51.75	63.2441	51.75	6.547
51.8	86.8005	51.8	64.0104	51.8	6.46297
51.85	86.6828	51.85	65.6335	51.85	6.36049
51.9	86.4245	51.9	65.7626	51.9	6.23183
51.95	85.8092	51.95	65.2238	51.95	6.07495
52	86.0888	52	64.3951	52	5.90855
52.05	87.7629	52.05	61.9516	52.05	5.76714
52.1	89.6624	52.1	59.2921	52.1	5.66247
52.15	90.8637	52.15	57.0274	52.15	5.60726
52.2	90.5809	52.2	56.6115	52.2	5.56979
52.25	89.6581	52.25	57.2287	52.25	5.53815
52.3	89.1937	52.3	57.134	52.3	5.52944
52.35	87.9056	52.35	57.4969	52.35	5.5316
52.4	86.8843	52.4	58.4437	52.4	5.54353
52.45	85.3696	52.45	59.3559	52.45	5.57098
52.5	86.3015	52.5	60.2043	52.5	5.60792
52.55	87.9411	52.55	61.2332	52.55	5.64551
52.6	87.4572	52.6	62.4499	52.6	5.67706
52.65	85.593	52.65	62.8547	52.65	5.73206
52.7	83.9525	52.7	63.156	52.7	5.8156
52.75	83.6725	52.75	61.4051	52.75	5.9268
52.8	84.5613	52.8	60.8222	52.8	6.04358
52.85	85.6882	52.85	59.8325	52.85	6.17643
52.9	88.1187	52.9	59.4108	52.9	6.31522
52.95	88.3937	52.95	59.8757	52.95	6.44959
53	88.8551	53	58.7782	53	6.58264
53.05	88.1739	53.05	58.8718	53.05	6.7197
53.1	87.6359	53.1	59.0972	53.1	6.83336
53.15	88.044	53.15	58.8277	53.15	6.92476
53.2	88.8248	53.2	58.316	53.2	6.95887
53.25	90.3506	53.25	58.6633	53.25	6.94908
53.3	90.8353	53.3	60.3921	53.3	6.89667
53.35	89.481	53.35	62.4254	53.35	6.81744
53.4	87.8616	53.4	65.4457	53.4	6.7297
53.45	85.1961	53.45	66.1529	53.45	6.65286
53.5	83.3879	53.5	66.3406	53.5	6.574
53.55	83.6266	53.55	65.0333	53.55	6.46895
53.6	85.0936	53.6	65.0672	53.6	6.37402
53.65	87.3448	53.65	64.7926	53.65	6.32827
53.7	88.1817	53.7	63.3707	53.7	6.32783
53.75	89.615	53.75	62.1481	53.75	6.37516
53.8	88.8568	53.8	60.4584	53.8	6.44796
53.85	87.8002	53.85	58.6991	53.85	6.53242
53.9	87.4711	53.9	56.9419	53.9	6.58136
53.95	88.2714	53.95	57.1537	53.95	6.59627
54	90.0743	54	58.4473	54	6.58679
54.05	90.7783	54.05	60.4104	54.05	6.55569
54.1	90.7526	54.1	62.8936	54.1	6.47958
54.15	90.5564	54.15	63.9957	54.15	6.37138
54.2	90.8155	54.2	64.3393	54.2	6.23081
54.25	91.1962	54.25	64.0808	54.25	6.06283
54.3	90.4503	54.3	65.151	54.3	5.87975
54.35	89.8404	54.35	65.9623	54.35	5.71254
54.4	89.5471	54.4	66.5173	54.4	5.56409
54.45	89.6302	54.45	66.8384	54.45	5.42667
54.5	89.7218	54.5	66.8378	54.5	5.29237
54.55	87.4002	54.55	65.2653	54.55	5.17835
54.6	85.7521	54.6	63.2512	54.6	5.12839
54.65	84.4655	54.65	62.1704	54.65	5.15637
54.7	84.7676	54.7	61.1142	54.7	5.25169
54.75	84.8154	54.75	60.4404	54.75	5.40579
54.8	85.5297	54.8	61.1125	54.8	5.57786
54.85	85.9262	54.85	59.7691	54.85	5.74343
54.9	87.5042	54.9	58.2724	54.9	5.89325
54.95	88.9944	54.95	56.5006	54.95	6.04338
55	89.789	55	56.0527	55	6.1941
55.05	89.0011	55.05	56.7599	55.05	6.32755
55.1	87.7987	55.1	58.1325	55.1	6.43527
55.15	85.6912	55.15	60.0543	55.15	6.4958
55.2	84.927	55.2	61.769	55.2	6.49466
55.25	85.5165	55.25	62.9083	55.25	6.43448
55.3	87.1135	55.3	64.1788	55.3	6.35493
55.35	88.4968	55.35	64.4482	55.35	6.27367
55.4	88.5748	55.4	64.694	55.4	6.18816
55.45	88.5154	55.45	65.2536	55.45	6.1027
55.5	86.0797	55.5	65.965	55.5	6.03045
55.55	84.4902	55.55	64.9506	55.55	5.99208
55.6	83.6073	55.6	64.8407	55.6	5.99827
55.65	83.2288	55.65	64.3771	55.65	6.06986
55.7	84.2532	55.7	63.5066	55.7	6.21097
55.75	86.9057	55.75	62.95	55.75	6.40075
55.8	88.2629	55.8	62.4906	55.8	6.61
55.85	88.4829	55.85	63.1382	55.85	6.81781
55.9	86.9697	55.9	63.6769	55.9	7.03804
55.95	86.2457	55.95	63.1197	55.95	7.22928
56	84.9655	56	62.0865	56	7.39941
56.05	85.8939	56.05	60.322	56.05	7.54603
56.1	87.7107	56.1	59.1533	56.1	7.64984
56.15	89.3203	56.15	59.0429	56.15	7.67399
56.2	89.8447	56.2	60.3464	56.2	7.64663
56.25	90.2926	56.25	61.5913	56.25	7.57507
56.3	89.195	56.3	62.9142	56.3	7.48217
56.35	88.3253	56.35	62.4867	56.35	7.37992
56.4	88.1382	56.4	62.1895	56.4	7.27867
56.45	88.7855	56.45	61.0909	56.45	7.17922
56.5	89.2566	56.5	61.1584	56.5	7.08629
56.55	88.5336	56.55	62.8328	56.55	7.00372
56.6	87.9657	56.6	63.2234	56.6	6.9653
56.65	86.1265	56.65	63.2956	56.65	6.95788
56.7	84.5673	56.7	62.0986	56.7	6.9624
56.75	84.521	56.75	61.066	56.75	6.96717
56.8	84.102	56.8	60.1588	56.8	6.97259
56.85	85.1	56.85	60.9209	56.85	6.9625
56.9	86.1913	56.9	62.6408	56.9	6.94875
56.95	86.8935	56.95	63.1001	56.95	6.90427
57	85.9784	57	64.425	57	6.88783
57.05	85.3127	57.05	63.4996	57.05	6.89951
57.1	85.5184	57.1	64.0279	57.1	6.92706
57.15	85.9625	57.15	64.2846	57.15	6.96982
57.2	86.8763	57.2	64.9641	57.2	7.0228
57.25	88.157	57.25	65.3992	57.25	7.05281
57.3	87.6685	57.3	64.5732	57.3	7.09236
57.35	87.3425	57.35	63.6859	57.35	7.14113
57.4	86.1279	57.4	61.9701	57.4	7.19989
57.45	84.9638	57.45	60.4556	57.45	7.26701
57.5	83.9034	57.5	59.7514	57.5	7.35355
57.55	85.5783	57.55	60.1144	57.55	7.45084
57.6	86.5613	57.6	61.5743	57.6	7.56843
57.65	86.4789	57.65	62.5666	57.65	7.62943
57.7	85.4559	57.7	64.5156	57.7	7.64753
57.75	84.8063	57.75	64.2467	57.75	7.6427
57.8	83.9188	57.8	65.2803	57.8	7.63816
57.85	84.2316	57.85	65.8629	57.85	7.62042
57.9	85.3572	57.9	65.6238	57.9	7.60532
57.95	86.8118	57.95	65.0719	57.95	7.58873
58	87.7424	58	64.3243	58	7.58421
58.05	89.235	58.05	63.8759	58.05	7.58796
58.1	88.5281	58.1	62.894	58.1	7.58726
58.15	86.7534	58.15	62.2714	58.15	7.56738
58.2	86.2684	58.2	62.3148	58.2	7.50617
58.25	86.9065	58.25	62.8409	58.25	7.41824
58.3	86.9566	58.3	63.9263	58.3	7.33336
58.35	87.3658	58.35	64.3175	58.35	7.23646
58.4	87.2826	58.4	64.3572	58.4	7.15041
58.45	87.136	58.45	63.9638	58.45	7.09635
58.5	86.722	58.5	64.0725	58.5	7.06068
58.55	87.0471	58.55	63.733	58.55	7.03119
58.6	87.7027	58.6	63.804	58.6	7.02337
58.65	87.7703	58.65	63.239	58.65	7.00249
58.7	88.9587	58.7	63.2227	58.7	6.98947
58.75	89.8059	58.75	63.2917	58.75	7.0008
58.8	88.4148	58.8	63.1101	58.8	7.03963
58.85	87.1755	58.85	63.6494	58.85	7.05987
58.9	85.8085	58.9	63.9658	58.9	7.06754
58.95	86.2731	58.95	65.3028	58.95	7.07508
59	87.0982	59	66.0126	59	7.09525
59.05	88.7766	59.05	65.366	59.05	7.11771
59.1	90.2494	59.1	64.6142	59.1	7.10691
59.15	90.2236	59.15	64.5571	59.15	7.05826
59.2	89.512	59.2	65.2988	59.2	6.98874
59.25	89.1306	59.25	64.8238	59.25	6.93754
59.3	88.0681	59.3	65.1574	59.3	6.92318
59.35	88.1305	59.35	63.9254	59.35	6.93368
59.4	88.2611	59.4	63.3908	59.4	6.97976
59.45	88.7391	59.45	62.7415	59.45	7.03703
59.5	88.8396	59.5	61.5896	59.5	7.06743
59.55	88.6628	59.55	61.3813	59.55	7.11006
59.6	88.385	59.6	60.8126	59.6	7.2057
59.65	87.6621	59.65	60.584	59.65	7.32536
59.7	86.649	59.7	59.6711	59.7	7.44098
59.75	87.308	59.75	59.3074	59.75	7.53883
59.8	87.7081	59.8	59.4748	59.8	7.57897
59.85	88.3174	59.85	60.6611	59.85	7.56174
59.9	89.5692	59.9	62.1917	59.9	7.54072
59.95	90.2674	59.95	62.6551	59.95	7.54857
60	90.2243	60	63.8325	60	7.56889
60.05	89.7337	60.05	63.1048	60.05	7.54998
60.1	89.3576	60.1	64.107	60.1	7.49434
60.15	89.2408	60.15	63.8789	60.15	7.41868
60.2	87.9385	60.2	63.7533	60.2	7.3515
60.25	87.7543	60.25	64.3485	60.25	7.3204
60.3	86.6678	60.3	63.966	60.3	7.32889
60.35	85.8168	60.35	64.5262	60.35	7.34097
60.4	86.3326	60.4	65.3919	60.4	7.34588
60.45	86.4441	60.45	66.1932	60.45	7.32891
60.5	85.5214	60.5	65.2296	60.5	7.30621
60.55	86.1915	60.55	64.9078	60.55	7.33361
60.6	87.8532	60.6	63.7595	60.6	7.4
60.65	88.899	60.65	63.2667	60.65	7.45041
60.7	89.2599	60.7	62.2288	60.7	7.4425
60.75	89.7059	60.75	60.6379	60.75	7.38994
60.8	89.2373	60.8	61.1202	60.8	7.29776
60.85	89.0037	60.85	60.2679	60.85	7.21389
60.9	88.7721	60.9	60.1455	60.9	7.16615
60.95	88.8391	60.95	60.0413	60.95	7.13855
61	87.9655	61	60.6936	61	7.11308
61.05	88.0484	61.05	62.8163	61.05	7.06482
61.1	87.576	61.1	64.5194	61.1	7.01558
61.15	86.7044	61.15	65.484	61.15	6.95962
61.2	87.1465	61.2	64.5915	61.2	6.91545
61.25	86.4799	61.25	63.9396	61.25	6.90655
61.3	87.105	61.3	62.8777	61.3	6.92321
61.35	86.9385	61.35	62.9074	61.35	6.94778
61.4	87.2782	61.4	62.8064	61.4	6.98347
61.45	87.936	61.45	63.8844	61.45	7.03407
61.5	88.0081	61.5	66.2917	61.5	7.07846
61.55	87.9999	61.55	66.957	61.55	7.11687
61.6	88.0699	61.6	68.1586	61.6	7.1278
61.65	88.4899	61.65	68.4797	61.65	7.11873
61.7	89.5099	61.7	69.3663	61.7	7.09775
61.75	90.086	61.75	69.9181	61.75	7.09572
61.8	90.144	61.8	69.6199	61.8	7.11067
61.85	89.4666	61.85	68.4674	61.85	7.16049
61.9	89.9579	61.9	66.5883	61.9	7.24752
61.95	89.8274	61.95	64.4315	61.95	7.35597
62	90.5073	62	62.3479	62	7.50295
62.05	90.6778	62.05	61.3005	62.05	7.66258
62.1	90.7885	62.1	61.4135	62.1	7.81549
62.15	91.0156	62.15	61.9977	62.15	7.9618
62.2	90.3938	62.2	63.1746	62.2	8.11188
62.25	89.0295	62.25	63.8849	62.25	8.26371
62.3	86.6925	62.3	65.8538	62.3	8.38667
62.35	86.606	62.35	66.6139	62.35	8.46744
62.4	87.2978	62.4	66.9632	62.4	8.49904
62.45	87.0217	62.45	66.8465	62.45	8.46215
62.5	87.4971	62.5	66.6628	62.5	8.34234
62.55	87.0987	62.55	67.0556	62.55	8.16494
62.6	87.5644	62.6	66.9682	62.6	7.93647
62.65	88.2231	62.65	65.9397	62.65	7.67864
62.7	87.2852	62.7	64.1438	62.7	7.38671
62.75	86.4434	62.75	63.5118	62.75	7.08826
62.8	86.1785	62.8	63.2868	62.8	6.79842
62.85	86.246	62.85	63.0419	62.85	6.5611
62.9	86.3808	62.9	63.237	62.9	6.39332
62.95	86.1263	62.95	64.8528	62.95	6.31259
63	85.4082	63	66.387	63	6.33876
63.05	84.9403	63.05	66.559	63.05	6.44058
63.1	85.1765	63.1	66.4287	63.1	6.59829
63.15	85.3505	63.15	66.7195	63.15	6.83005
63.2	86.0863	63.2	67.6453	63.2	7.11722
63.25	88.0172	63.25	68.1166	63.25	7.4319
63.3	89.9938	63.3	67.8539	63.3	7.74666
63.35	90.8577	63.35	67.371	63.35	8.05281
63.4	90.8739	63.4	66.2996	63.4	8.36017
63.45	91.3367	63.45	66.4989	63.45	8.64013
63.5	90.7093	63.5	66.163	63.5	8.89133
63.55	91.7237	63.55	65.6461	63.55	9.06936
63.6	91.6836	63.6	66.3203	63.6	9.14782
63.65	91.1312	63.65	66.9485	63.65	9.13679
63.7	90.3879	63.7	66.995	63.7	9.0276
63.75	89.8531	63.75	66.7454	63.75	8.86818
63.8	89.0413	63.8	67.4274	63.8	8.68029
63.85	87.5845	63.85	67.6602	63.85	8.51967
63.9	86.0748	63.9	68.1565	63.9	8.37522
63.95	86.873	63.95	67.8405	63.95	8.27054
64	87.429	64	67.9466	64	8.19585
64.05	89.6586	64.05	68.228	64.05	8.13511
64.1	90.6572	64.1	68.5141	64.1	8.09387
64.15	90.8188	64.15	68.1787	64.15	8.10086
64.2	90.3486	64.2	67.2077	64.2	8.15827
64.25	90.8491	64.25	66.7494	64.25	8.25097
64.3	90.4077	64.3	66.7096	64.3	8.35595
64.35	89.8844	64.35	65.5781	64.35	8.47319
64.4	89.6824	64.4	65.2432	64.4	8.59524
64.45	89.1189	64.45	64.7462	64.45	8.70736
64.5	88.6471	64.5	65.1803	64.5	8.81456
64.55	89.2362	64.55	65.6855	64.55	8.86297
64.6	89.8651	64.6	65.7639	64.6	8.86114
64.65	90.8466	64.65	66.6118	64.65	8.81227
64.7	92.6076	64.7	67.2426	64.7	8.71047
64.75	93.3255	64.75	67.6631	64.75	8.59672
64.8	93.3795	64.8	67.0934	64.8	8.48001
64.85	92.9083	64.85	66.5488	64.85	8.38083
64.9	91.3816	64.9	66.8914	64.9	8.27894
64.95	89.588	64.95	67.1978	64.95	8.18372
65	88.5466	65	66.58	65	8.08628
65.05	88.5288	65.05	65.4678	65.05	8.0112
65.1	89.3231	65.1	64.1788	65.1	7.96883
65.15	90.3195	65.15	63.4417	65.15	7.97921
65.2	91.2587	65.2	63.7905	65.2	8.01578
65.25	90.4958	65.25	64.6787	65.25	8.04558
65.3	90.5323	65.3	65.1761	65.3	8.05789
65.35	89.4078	65.35	65.7614	65.35	8.0789
65.4	88.3329	65.4	66.1573	65.4	8.10484
65.45	87.5139	65.45	66.2414	65.45	8.15887
65.5	86.2706	65.5	65.7627	65.5	8.21853
65.55	86.8873	65.55	66.5222	65.55	8.23373
65.6	86.9227	65.6	67.1033	65.6	8.22093
65.65	87.2914	65.65	67.2884	65.65	8.18192
65.7	88.0067	65.7	67.6681	65.7	8.13563
65.75	88.1365	65.75	66.59	65.75	8.10998
65.8	87.8059	65.8	65.9407	65.8	8.08564
65.85	88.3037	65.85	66.1813	65.85	8.0633
65.9	88.4842	65.9	66.6515	65.9	8.02866
65.95	87.8711	65.95	66.4197	65.95	7.9808
66	88.2589	66	66.7633	66	7.93488
66.05	89.1131	66.05	66.0497	66.05	7.90423
66.1	88.8735	66.1	67.3061	66.1	7.89062
66.15	89.6821	66.15	67.112	66.15	7.91162
66.2	90.1184	66.2	65.9428	66.2	7.91764
66.25	89.8638	66.25	65.3495	66.25	7.92957
66.3	88.9184	66.3	64.2844	66.3	7.93929
66.35	88.9245	66.35	63.9663	66.35	7.95693
66.4	89.2687	66.4	64.5427	66.4	7.96817
66.45	89.4017	66.45	64.7184	66.45	7.98777
66.5	91.3348	66.5	65.0191	66.5	8.00349
66.55	91.5165	66.55	65.1085	66.55	7.9911
66.6	91.2148	66.6	65.564	66.6	7.97876
66.65	90.3566	66.65	64.7919	66.65	7.96658
66.7	90.165	66.7	64.8049	66.7	7.96604
66.75	88.9842	66.75	65.5026	66.75	7.98306
66.8	87.9329	66.8	66.4688	66.8	7.98247
66.85	87.7925	66.85	65.3346	66.85	7.98019
66.9	88.9067	66.9	64.021	66.9	7.97424
66.95	89.7626	66.95	63.797	66.95	7.98397
67	89.4865	67	62.8998	67	7.99123
67.05	88.5323	67.05	62.7679	67.05	8.013
67.1	88.09	67.1	63.9124	67.1	8.06435
67.15	86.826	67.15	65.0983	67.15	8.14195
67.2	87.4276	67.2	65.5873	67.2	8.19249
67.25	86.6405	67.25	66.2343	67.25	8.25517
67.3	87.1466	67.3	67.0404	67.3	8.31368
67.35	87.5533	67.35	66.2222	67.35	8.38315
67.4	87.674	67.4	66.2519	67.4	8.46193
67.45	87.2943	67.45	67.0229	67.45	8.55884
67.5	86.3933	67.5	66.437	67.5	8.6512
67.55	87.8599	67.55	65.9855	67.55	8.70183
67.6	89.3881	67.6	65.5763	67.6	8.73953
67.65	90.0009	67.65	65.7666	67.65	8.77337
67.7	90.9657	67.7	65.2063	67.7	8.81468
67.75	91.0401	67.75	66.8881	67.75	8.86279
67.8	90.4279	67.8	68.1722	67.8	8.89988
67.85	89.8891	67.85	69.3178	67.85	8.95687
67.9	89.1575	67.9	68.9557	67.9	9.03957
67.95	88.6896	67.95	68.0282	67.95	9.13757
68	88.8315	68	66.5979	68	9.22441
68.05	89.8483	68.05	65.5762	68.05	9.3408
68.1	90.231	68.1	64.8642	68.1	9.48287
68.15	90.5418	68.15	63.8943	68.15	9.62514
68.2	90.2545	68.2	63.9481	68.2	9.74008
68.25	90.3706	68.25	63.3517	68.25	9.85419
68.3	89.3733	68.3	63.122	68.3	9.92455
68.35	90.6136	68.35	65.0872	68.35	9.95196
68.4	91.6872	68.4	66.6664	68.4	9.94717
68.45	91.4614	68.45	68.9806	68.45	9.91232
68.5	90.2575	68.5	69.4968	68.5	9.81681
68.55	89.0174	68.55	69.4743	68.55	9.65018
68.6	89.4248	68.6	68.5949	68.6	9.43987
68.65	90.1355	68.65	67.4534	68.65	9.19761
68.7	90.7801	68.7	66.6409	68.7	8.93928
68.75	91.0559	68.75	65.1657	68.75	8.68408
68.8	90.899	68.8	63.4326	68.8	8.46792
68.85	91.2071	68.85	62.448	68.85	8.32398
68.9	90.6079	68.9	62.6886	68.9	8.25044
68.95	89.995	68.95	61.7239	68.95	8.21942
69	88.6489	69	62.6079	69	8.22844
69.05	88.4242	69.05	64.909	69.05	8.28948
69.1	90.1256	69.1	65.725	69.1	8.38412
69.15	91.5655	69.15	66.9913	69.15	8.48945
69.2	92.6951	69.2	67.5834	69.2	8.59571
69.25	91.9748	69.25	68.3298	69.25	8.66668
69.3	91.5773	69.3	69.7029	69.3	8.66716
69.35	90.7677	69.35	70.8343	69.35	8.64793
69.4	90.4605	69.4	71.4442	69.4	8.6195
69.45	90.8603	69.45	70.3896	69.45	8.55684
69.5	90.6317	69.5	69.756	69.5	8.43391
69.55	90.8073	69.55	68.9028	69.55	8.26631
69.6	90.1546	69.6	67.7634	69.6	8.07613
69.65	91.3117	69.65	66.0559	69.65	7.8803
69.7	90.6497	69.7	64.94	69.7	7.70104
69.75	90.0668	69.75	65.0127	69.75	7.55944
69.8	91.4058	69.8	64.6653	69.8	7.49771
69.85	92.0985	69.85	63.8601	69.85	7.50803
69.9	92.8444	69.9	62.4001	69.9	7.57598
69.95	92.7578	69.95	62.7139	69.95	7.69059
70	92.4491	70	63.1192	70	7.84909
70.05	90.7075	70.05	63.9404	70.05	8.05747
70.1	89.698	70.1	63.9142	70.1	8.29648
70.15	90.867	70.15	64.3279	70.15	8.54881
70.2	89.9121	70.2	64.8468	70.2	8.79482
70.25	90.3428	70.25	64.9032	70.25	8.99798
70.3	90.8285	70.3	65.4163	70.3	9.1846
70.35	90.2387	70.35	66.0905	70.35	9.38341
70.4	90.2808	70.4	67.2036	70.4	9.56882
70.45	90.0754	70.45	68.7912	70.45	9.71793
70.5	89.7032	70.5	69.3289	70.5	9.83003
70.55	89.1288	70.55	68.8716	70.55	9.90695
70.6	90.2465	70.6	68.9165	70.6	9.9355
70.65	91.198	70.65	68.5968	70.65	9.91199
70.7	91.3346	70.7	67.8184	70.7	9.84702
70.75	90.6815	70.75	67.1597	70.75	9.77384
70.8	89.8754	70.8	65.5323	70.8	9.7253
70.85	90.324	70.85	64.2009	70.85	9.68815
70.9	90.58	70.9	64.533	70.9	9.66165
70.95	90.9689	70.95	64.8682	70.95	9.63705
71	90.3109	71	65.9217	71	9.59075
71.05	89.9217	71.05	66.066	71.05	9.52186
71.1	90.1284	71.1	65.7134	71.1	9.41563
71.15	90.1325	71.15	66.193	71.15	9.27392
71.2	89.4819	71.2	66.8829	71.2	9.12108
71.25	88.657	71.25	68.1603	71.25	8.97693
71.3	88.7623	71.3	69.9764	71.3	8.87924
71.35	88.9262	71.35	70.2709	71.35	8.8242
71.4	89.2873	71.4	69.7179	71.4	8.79205
71.45	89.9093	71.45	68.3912	71.45	8.78475
71.5	90.3881	71.5	66.3437	71.5	8.79284
71.55	91.3499	71.55	67.0519	71.55	8.80824
71.6	92.3096	71.6	69.0549	71.6	8.82589
71.65	92.2983	71.65	69.8525	71.65	8.84601
71.7	91.1333	71.7	70.7449	71.7	8.87964
71.75	90.2541	71.75	69.1713	71.75	8.95673
71.8	89.4021	71.8	67.7196	71.8	9.08374
71.85	89.1466	71.85	68.2416	71.85	9.24394
71.9	89.772	71.9	68.7531	71.9	9.39229
71.95	90.2147	71.95	69.1935	71.95	9.50841
72	90.5654	72	70.337	72	9.58113
72.05	89.9295	72.05	70.4729	72.05	9.61147
72.1	89.755	72.1	69.8582	72.1	9.61246
72.15	88.7299	72.15	69.0395	72.15	9.59715
72.2	87.597	72.2	68.1182	72.2	9.6142
72.25	88.2293	72.25	68.8003	72.25	9.67239
72.3	89.8202	72.3	68.9043	72.3	9.77233
72.35	91.1174	72.35	68.7714	72.35	9.88268
72.4	91.7712	72.4	69.1882	72.4	9.99025
72.45	91.3945	72.45	68.0713	72.45	10.0952
72.5	90.4502	72.5	67.0711	72.5	10.1746
72.55	89.1014	72.55	66.1833	72.55	10.2433
72.6	89.0142	72.6	66.2486	72.6	10.2929
72.65	89.4531	72.65	66.066	72.65	10.3121
72.7	89.9026	72.7	67.9297	72.7	10.3112
72.75	90.242	72.75	68.6223	72.75	10.2981
72.8	90.5597	72.8	68.4098	72.8	10.2773
72.85	89.4664	72.85	66.5632	72.85	10.2082
72.9	89.4713	72.9	65.4693	72.9	10.0736
72.95	89.8884	72.95	65.9955	72.95	9.91967
73	90.6135	73	67.0474	73	9.75199
73.05	90.3729	73.05	67.4166	73.05	9.5758
73.1	90.9508	73.1	67.7665	73.1	9.40725
73.15	91.7872	73.15	68.1525	73.15	9.2532
73.2	90.4328	73.2	67.8454	73.2	9.11446
73.25	88.9988	73.25	67.2239	73.25	8.9848
73.3	89.3424	73.3	67.1124	73.3	8.87355
73.35	88.8282	73.35	66.1974	73.35	8.77946
73.4	89.2203	73.4	66.1968	73.4	8.72988
73.45	90.3316	73.45	65.5219	73.45	8.73441
73.5	91.247	73.5	64.8753	73.5	8.79532
73.55	90.7192	73.55	64.5593	73.55	8.90508
73.6	90.8848	73.6	66.287	73.6	9.02579
73.65	91.0586	73.65	67.9227	73.65	9.15981
73.7	90.2373	73.7	68.3045	73.7	9.32506
73.75	90.6796	73.75	69.2387	73.75	9.51521
73.8	91.3765	73.8	69.768	73.8	9.72545
73.85	90.1419	73.85	70.3329	73.85	9.92846
73.9	89.5118	73.9	70.3935	73.9	10.1481
73.95	88.6855	73.95	69.3582	73.95	10.3953
74	88.3646	74	67.7596	74	10.6178
74.05	88.2348	74.05	65.9657	74.05	10.7956
74.1	88.4831	74.1	64.864	74.1	10.9317
74.15	89.3094	74.15	64.6165	74.15	11.0018
74.2	89.3031	74.2	64.6526	74.2	10.997
74.25	89.0998	74.25	64.7702	74.25	10.9782
74.3	89.7772	74.3	65.5061	74.3	10.9695
74.35	90.514	74.35	66.9436	74.35	10.9581
74.4	91.921	74.4	68.5181	74.4	10.9644
74.45	91.8023	74.45	70.2019	74.45	10.9499
74.5	92.3354	74.5	70.7579	74.5	10.8929
74.55	92.0337	74.55	73.1484	74.55	10.7877
74.6	90.588	74.6	74.3175	74.6	10.6611
74.65	88.8409	74.65	74.454	74.65	10.5637
74.7	87.135	74.7	74.0359	74.7	10.508
74.75	86.1684	74.75	73.0341	74.75	10.4892
74.8	87.4092	74.8	72.1976	74.8	10.4727
74.85	89.0068	74.85	70.8474	74.85	10.4751
74.9	90.5636	74.9	68.9709	74.9	10.4861
74.95	91.0076	74.95	67.1593	74.95	10.4769
75	91.6074	75	66.5127	75	10.3963
75.05	91.3975	75.05	67.3402	75.05	10.259
75.1	91.2126	75.1	67.325	75.1	10.102
75.15	90.1286	75.15	67.056	75.15	9.92878
75.2	88.9733	75.2	68.2889	75.2	9.80474
75.25	88.736	75.25	70.2296	75.25	9.74885
75.3	88.5892	75.3	70.625	75.3	9.73648
75.35	88.8291	75.35	71.4211	75.35	9.69408
75.4	89.7694	75.4	72.3997	75.4	9.62411
75.45	90.668	75.45	72.7099	75.45	9.50408
75.5	92.2932	75.5	72.3316	75.5	9.39806
75.55	93.1142	75.55	70.2961	75.55	9.36197
75.6	94.5953	75.6	69.2085	75.6	9.4156
75.65	94.4879	75.65	68.0451	75.65	9.56171
75.7	93.5657	75.7	68.8223	75.7	9.77498
75.75	93.5615	75.75	69.5316	75.75	10.0215
75.8	92.3383	75.8	69.4039	75.8	10.2459
75.85	91.5754	75.85	69.8516	75.85	10.4848
75.9	89.8672	75.9	69.7956	75.9	10.6943
75.95	88.3081	75.95	69.5052	75.95	10.8423
76	87.5379	76	70.6157	76	10.9158
76.05	86.8651	76.05	71.3725	76.05	10.9225
76.1	88.1423	76.1	72.2204	76.1	10.8794
76.15	88.0169	76.15	71.1428	76.15	10.8113
76.2	88.672	76.2	69.7261	76.2	10.7416
76.25	89.615	76.25	67.8978	76.25	10.6322
76.3	90.3938	76.3	68.0107	76.3	10.4898
76.35	91.7172	76.35	68.3831	76.35	10.2648
76.4	91.9552	76.4	69.4957	76.4	10.0126
76.45	91.5202	76.45	70.0522	76.45	9.7722
76.5	91.4369	76.5	69.4223	76.5	9.58984
76.55	90.4631	76.55	69.1612	76.55	9.47334
76.6	89.8482	76.6	69.4353	76.6	9.43167
76.65	88.3838	76.65	69.9965	76.65	9.47732
76.7	88.6514	76.7	71.402	76.7	9.59886
76.75	89.123	76.75	72.9645	76.75	9.78295
76.8	90.102	76.8	73.5571	76.8	10.0149
76.85	90.8627	76.85	72.5511	76.85	10.2827
76.9	90.531	76.9	73.8038	76.9	10.5508
76.95	89.5213	76.95	74.1255	76.95	10.7875
77	88.8748	77	74.4775	77	10.993
77.05	88.5039	77.05	74.2849	77.05	11.1466
77.1	87.9179	77.1	73.3035	77.1	11.2559
77.15	88.6098	77.15	72.6814	77.15	11.36
77.2	90.4592	77.2	70.4707	77.2	11.421
77.25	91.9343	77.25	70.2395	77.25	11.4474
77.3	91.8764	77.3	70.1081	77.3	11.4559
77.35	90.7983	77.35	69.0566	77.35	11.4306
77.4	89.6977	77.4	68.9571	77.4	11.3884
77.45	89.6478	77.45	69.2965	77.45	11.3227
77.5	89.7058	77.5	68.3753	77.5	11.2492
77.55	90.3013	77.55	67.9065	77.55	11.2087
77.6	90.8786	77.6	69.1744	77.6	11.236
77.65	92.3951	77.65	68.9965	77.65	11.338
77.7	92.3551	77.7	68.8819	77.7	11.5075
77.75	92.3294	77.75	68.0569	77.75	11.7174
77.8	91.154	77.8	67.7053	77.8	11.8898
77.85	89.8418	77.85	67.7094	77.85	11.9663
77.9	89.3905	77.9	68.0379	77.9	11.9816
77.95	89.458	77.95	69.7076	77.95	11.9548
78	88.3991	78	70.2531	78	11.9321
78.05	88.0482	78.05	71.0665	78.05	11.8995
78.1	88.6207	78.1	71.1349	78.1	11.8463
78.15	89.413	78.15	70.8979	78.15	11.7692
78.2	89.227	78.2	70.2628	78.2	11.5886
78.25	89.8456	78.25	69.7589	78.25	11.3785
78.3	89.8921	78.3	69.2797	78.3	11.1645
78.35	89.4848	78.35	69.2221	78.35	10.9825
78.4	89.2597	78.4	69.7253	78.4	10.832
78.45	89.9186	78.45	68.8139	78.45	10.7259
78.5	90.3815	78.5	69.2836	78.5	10.6858
78.55	92.3924	78.55	69.191	78.55	10.6973
78.6	93.5998	78.6	69.3933	78.6	10.7524
78.65	94.7056	78.65	69.8981	78.65	10.8667
78.7	93.9461	78.7	70.6225	78.7	11.0414
78.75	92.8854	78.75	70.8359	78.75	11.2318
78.8	92.5055	78.8	70.851	78.8	11.3915
78.85	92.2381	78.85	71.2704	78.85	11.5317
78.9	91.4084	78.9	70.9178	78.9	11.7065
78.95	92.8123	78.95	70.2733	78.95	11.9249
79	93.8112	79	69.7255	79	12.1889
79.05	94.4019	79.05	69.6993	79.05	12.4583
79.1	92.7481	79.1	70.0586	79.1	12.7023
79.15	92.0916	79.15	70.2563	79.15	12.8615
79.2	89.972	79.2	70.9645	79.2	12.9045
79.25	89.0384	79.25	71.2642	79.25	12.9167
79.3	90.312	79.3	71.6444	79.3	12.8815
79.35	90.5406	79.35	71.8792	79.35	12.8329
79.4	91.9612	79.4	71.5595	79.4	12.7463
79.45	93.6818	79.45	70.7512	79.45	12.6221
79.5	93.5098	79.5	70.3766	79.5	12.4223
79.55	92.4749	79.55	70.7589	79.55	12.1316
79.6	90.5001	79.6	70.343	79.6	11.7805
79.65	90.2969	79.65	70.0197	79.65	11.4275
79.7	90.2109	79.7	69.2721	79.7	11.1128
79.75	90.8624	79.75	68.4502	79.75	10.85
79.8	90.7159	79.8	68.6489	79.8	10.6485
79.85	89.6454	79.85	69.6783	79.85	10.5038
79.9	90.1727	79.9	70.3573	79.9	10.4143
79.95	89.9692	79.95	72.1692	79.95	10.3776
80	90.3121	80	73.1024	80	10.4003
80.05	90.5535	80.05	73.0228	80.05	10.4777
80.1	91.7678	80.1	72.5588	80.1	10.6006
80.15	93.4806	80.15	72.1983	80.15	10.7329
80.2	94.9091	80.2	72.2437	80.2	10.8775
80.25	94.9816	80.25	72.4121	80.25	11.0192
80.3	95.048	80.3	71.4631	80.3	11.1135
80.35	94.8759	80.35	71.0749	80.35	11.2024
80.4	94.1928	80.4	69.4835	80.4	11.2857
80.45	92.8678	80.45	67.6133	80.45	11.3635
80.5	92.3064	80.5	67.1231	80.5	11.4057
80.55	90.7367	80.55	67.0231	80.55	11.3958
80.6	90.4727	80.6	68.0484	80.6	11.3224
80.65	89.947	80.65	68.7744	80.65	11.2221
80.7	89.17	80.7	70.0073	80.7	11.1661
80.75	89.5174	80.75	70.7642	80.75	11.1647
80.8	90.6063	80.8	72.5704	80.8	11.1892
80.85	90.9988	80.85	72.4521	80.85	11.2178
80.9	91.1399	80.9	71.2823	80.9	11.2363
80.95	90.4505	80.95	70.8983	80.95	11.2369
81	90.5034	81	70.2302	81	11.2208
81.05	90.1871	81.05	70.1256	81.05	11.2165
81.1	89.7314	81.1	68.9537	81.1	11.2577
81.15	90.3946	81.15	68.5069	81.15	11.309
81.2	90.8738	81.2	68.5602	81.2	11.3491
81.25	91.2002	81.25	68.1186	81.25	11.3437
81.3	91.2015	81.3	68.399	81.3	11.2723
81.35	91.122	81.35	68.9403	81.35	11.1748
81.4	91.6953	81.4	70.9631	81.4	11.0739
81.45	92.7218	81.45	71.4929	81.45	10.9636
81.5	92.7738	81.5	72.8137	81.5	10.8169
81.55	92.4448	81.55	72.0583	81.55	10.6242
81.6	91.5616	81.6	70.8059	81.6	10.4088
81.65	91.3854	81.65	71.5837	81.65	10.2415
81.7	90.9735	81.7	71.3289	81.7	10.1912
81.75	91.1187	81.75	71.6102	81.75	10.2142
81.8	90.8042	81.8	72.047	81.8	10.2883
81.85	90.8299	81.85	73.1899	81.85	10.404
81.9	90.8624	81.9	73.7365	81.9	10.5658
81.95	91.4752	81.95	73.7887	81.95	10.7698
82	90.0289	82	73.4136	82	11.0444
82.05	89.9101	82.05	73.4198	82.05	11.4109
82.1	91.0971	82.1	73.5808	82.1	11.8235
82.15	91.6682	82.15	72.5701	82.15	12.203
82.2	92.2127	82.2	73.5043	82.2	12.5256
82.25	92.5785	82.25	72.5982	82.25	12.7637
82.3	91.2198	82.3	71.4861	82.3	12.8948
82.35	90.9323	82.35	71.6853	82.35	12.9625
82.4	89.3968	82.4	70.9675	82.4	13.012
82.45	88.7871	82.45	71.5188	82.45	13.0129
82.5	88.1881	82.5	72.4724	82.5	12.9529
82.55	88.6521	82.55	73.4181	82.55	12.8684
82.6	89.7119	82.6	73.5634	82.6	12.7704
82.65	89.57	82.65	73.2898	82.65	12.683
82.7	89.7733	82.7	72.3199	82.7	12.6266
82.75	89.532	82.75	72.1268	82.75	12.5663
82.8	89.7062	82.8	71.9876	82.8	12.5168
82.85	89.9497	82.85	71.4749	82.85	12.4749
82.9	89.4502	82.9	72.3808	82.9	12.4823
82.95	89.8663	82.95	70.6189	82.95	12.5424
83	90.2135	83	69.9948	83	12.6497
83.05	90.7242	83.05	69.8446	83.05	12.7809
83.1	92.7635	83.1	69.6468	83.1	12.8681
83.15	93.9641	83.15	70.4701	83.15	12.9294
83.2	95.5647	83.2	71.0475	83.2	12.9922
83.25	96.0508	83.25	71.0135	83.25	13.0778
83.3	95.9307	83.3	70.9961	83.3	13.2102
83.35	94.5176	83.35	71.0944	83.35	13.4209
83.4	93.9114	83.4	71.9266	83.4	13.6951
83.45	93.606	83.45	71.7063	83.45	13.9469
83.5	92.6697	83.5	71.928	83.5	14.1867
83.55	92.322	83.55	71.9829	83.55	14.4076
83.6	92.8131	83.6	73.0196	83.6	14.5749
83.65	93.3888	83.65	72.6754	83.65	14.6971
83.7	92.7715	83.7	72.6183	83.7	14.8059
83.75	91.714	83.75	72.2745	83.75	14.8461
83.8	91.2218	83.8	72.4455	83.8	14.8102
83.85	90.9621	83.85	72.423	83.85	14.6829
83.9	91.7411	83.9	72.4736	83.9	14.4999
83.95	91.8376	83.95	72.2695	83.95	14.2601
84	90.8081	84	71.7595	84	13.9784
84.05	89.6763	84.05	71.3252	84.05	13.6933
84.1	89.1158	84.1	71.8414	84.1	13.3873
84.15	90.0277	84.15	71.2037	84.15	13.1355
84.2	90.0264	84.2	71.1074	84.2	12.9652
84.25	89.965	84.25	71.6671	84.25	12.8839
84.3	91.3196	84.3	73.1118	84.3	12.9204
84.35	92.4371	84.35	72.9585	84.35	13.0305
84.4	92.0325	84.4	72.4238	84.4	13.1471
84.45	92.4419	84.45	71.7149	84.45	13.235
84.5	91.529	84.5	71.5715	84.5	13.3467
84.55	91.1052	84.55	71.0468	84.55	13.4726
84.6	91.6979	84.6	71.0247	84.6	13.6302
84.65	92.6847	84.65	71.5556	84.65	13.8281
84.7	93.5766	84.7	71.2228	84.7	14.065
84.75	93.6257	84.75	72.3077	84.75	14.2722
84.8	94.1721	84.8	73.3962	84.8	14.4428
84.85	94.082	84.85	73.0875	84.85	14.5642
84.9	92.9205	84.9	72.9666	84.9	14.6587
84.95	94.3079	84.95	73.5781	84.95	14.7514
85	92.9757	85	74.5792	85	14.8869
85.05	92.2977	85.05	74.9605	85.05	15.0761
85.1	92.346	85.1	75.8094	85.1	15.2934
85.15	91.0909	85.15	75.6069	85.15	15.5519
85.2	91.3156	85.2	74.8557	85.2	15.7716
85.25	92.3349	85.25	74.0249	85.25	15.8962
85.3	92.6308	85.3	72.6423	85.3	15.9323
85.35	92.8854	85.35	72.2436	85.35	15.8027
85.4	93.1577	85.4	71.54	85.4	15.5017
85.45	93.7667	85.45	70.9671	85.45	15.0945
85.5	93.4023	85.5	70.1374	85.5	14.673
85.55	93.9308	85.55	68.4843	85.55	14.2427
85.6	93.7649	85.6	68.6757	85.6	13.807
85.65	93.1906	85.65	69.5978	85.65	13.3136
85.7	93.4897	85.7	71.9329	85.7	12.7855
85.75	93.8027	85.75	73.7967	85.75	12.2492
85.8	93.3071	85.8	75.1332	85.8	11.7631
85.85	93.5799	85.85	75.8273	85.85	11.3914
85.9	93.395	85.9	76.6825	85.9	11.1544
85.95	93.3413	85.95	77.0627	85.95	11.104
86	93.479	86	76.0594	86	11.2287
86.05	93.1355	86.05	75.5336	86.05	11.4837
86.1	91.8097	86.1	74.9362	86.1	11.8263
86.15	91.2598	86.15	74.2745	86.15	12.2119
86.2	90.7131	86.25	74.694	86.2	12.5793
86.25	90.6597	86.3	74.6082	86.25	12.9472
86.3	91.1575	86.35	74.8243	86.3	13.3099
86.35	91.5294	86.4	75.1643	86.35	13.5719
86.4	91.7333	86.45	75.2322	86.4	13.7037
86.45	91.3818	86.5	75.2672	86.45	13.7455
86.5	90.8785	86.55	74.6117	86.5	13.7276
86.55	90.6746	86.6	74.5159	86.55	13.6315
86.6	90.0841	86.65	75.1765	86.6	13.448
86.65	91.0406	86.7	75.1477	86.65	13.1603
86.7	91.7504	86.75	75.1026	86.7	12.8453
86.75	92.4528	86.8	74.5653	86.75	12.5637
86.8	93.0034	86.85	76.0441	86.8	12.3515
86.85	92.1862	86.9	77.0573	86.85	12.2288
86.9	92.1787	86.95	78.0087	86.9	12.1774
86.95	92.0186	87	77.8894	86.95	12.2259
87	92.4387	87.05	76.615	87	12.3084
87.05	92.901	87.1	76.7955	87.05	12.4288
87.1	93.4733	87.15	76.6777	87.1	12.6058
87.15	93.9626	87.2	76.3543	87.15	12.8618
87.2	93.7281	87.25	75.307	87.2	13.1933
87.25	93.7261	87.3	75.6156	87.25	13.5684
87.3	94.0742	87.35	75.6924	87.3	13.8867
87.35	92.5694	87.4	75.3246	87.35	14.0486
87.4	92.1309	87.45	76.0898	87.4	14.0437
87.45	91.4852	87.5	75.9135	87.45	13.951
87.5	90.6129	87.55	76.9199	87.5	13.8116
87.55	90.5779	87.6	75.906	87.55	13.6697
87.6	91.9949	87.65	75.761	87.6	13.5096
87.65	92.8735	87.7	75.2468	87.65	13.2865
87.7	94.1741	87.75	75.5883	87.7	13.0259
87.75	94.4499	87.8	77.1738	87.75	12.7655
87.8	94.625	87.85	77.3887	87.8	12.5305
87.85	93.3317	87.9	76.5595	87.85	12.3426
87.9	91.7928	87.95	75.1188	87.9	12.2221
87.95	91.1207	88	74.7489	87.95	12.1354
88	90.924	88.05	73.1502	88	12.0364
88.05	90.7519	88.1	72.0835	88.05	11.9734
88.1	91.6445	88.15	72.4392	88.1	11.9566
88.15	90.9438	88.2	72.743	88.15	12.0028
88.2	91.6592	88.25	72.6336	88.2	12.1063
88.25	91.181	88.3	71.8531	88.25	12.2383
88.3	90.9105	88.35	72.2762	88.3	12.3534
88.35	91.3706	88.4	72.2416	88.35	12.4209
88.4	90.772	88.45	73.7434	88.4	12.4384
88.45	91.3966	88.5	74.6666	88.45	12.446
88.5	91.3763	88.55	75.152	88.5	12.4507
88.55	90.5127	88.6	74.7889	88.55	12.4725
88.6	90.1799	88.65	74.464	88.6	12.458
88.65	89.3093	88.7	74.3478	88.65	12.3968
88.7	90.5382	88.75	73.3219	88.7	12.3465
88.75	91.3973	88.8	73.2418	88.75	12.3142
88.8	91.9457	88.85	73.9647	88.8	12.3127
88.85	93.6238	88.9	75.3032	88.85	12.3229
88.9	93.3469	88.95	75.8153	88.9	12.3746
88.95	93.5718	89	75.9334	88.95	12.3983
89	93.6562	89.05	75.3705	89	12.4126
89.05	93.3688	89.1	74.8227	89.05	12.4767
89.1	93.4941	89.15	74.8389	89.1	12.6212
89.15	93.9867	89.2	74.7577	89.15	12.8668
89.2	93.6552	89.25	75.6281	89.2	13.223
89.25	93.4404	89.3	74.7953	89.25	13.6299
89.3	92.135	89.35	75.0233	89.3	14.0123
89.35	91.6582	89.4	74.1972	89.35	14.3171
89.4	91.7612	89.45	73.1583	89.4	14.5549
89.45	92.2998	89.5	72.9082	89.45	14.7509
89.5	92.8864	89.55	72.2495	89.5	14.9085
89.55	93.1067	89.6	72.4791	89.55	15.0394
89.6	93.3354	89.65	72.8148	89.6	15.1119
89.65	92.71	89.7	73.8479	89.65	15.1261
89.7	91.1258	89.75	74.3312	89.7	15.0774
89.75	90.1224	89.8	74.9264	89.75	14.9579
89.8	89.9534	89.85	75.8177	89.8	14.8125
89.85	90.3835	89.9	75.4677	89.85	14.6624
89.9	91.3715	89.95	75.567	89.9	14.5765
89.95	90.9729	90	75.4498	89.95	14.4669
90	91.4521	90.05	76.8072	90	14.3834
90.05	91.1085	90.1	75.6071	90.05	14.3589
90.1	91.3028	90.15	74.588	90.1	14.4041
90.15	91.231	90.2	73.4601	90.15	14.5109
90.2	91.9581	90.25	72.2501	90.2	14.6584
90.25	93.7246	90.3	72.453	90.25	14.7763
90.3	95.1741	90.35	73.7272	90.3	14.8484
90.35	95.2724	90.4	75.6381	90.35	14.8955
90.4	93.7243	90.45	75.6558	90.4	14.9338
90.45	92.8006	90.5	75.8692	90.45	14.9459
90.5	92.9927	90.55	76.0083	90.5	14.9194
90.55	92.596	90.6	75.2512	90.55	14.8607
90.6	93.854	90.65	75.1005	90.6	14.7429
90.65	94.8767	90.7	75.6278	90.65	14.575
90.7	94.8676	90.75	76.3046	90.7	14.3589
90.75	94.4939	90.8	74.9214	90.75	14.1356
90.8	93.6591	90.85	74.8324	90.8	13.9225
90.85	93.5366	90.9	74.2998	90.85	13.7539
90.9	92.3534	90.95	73.5648	90.9	13.6009
90.95	92.4108	91	73.8273	90.95	13.3812
91	91.8935	91.05	75.2805	91	13.1852
91.05	90.5716	91.1	75.8903	91.05	13.0203
91.1	90.1094	91.15	75.6402	91.1	12.8965
91.15	89.3051	91.2	76.3124	91.15	12.8107
91.2	88.0951	91.25	76.4907	91.2	12.718
91.25	89.2435	91.3	76.2113	91.25	12.614
91.3	91.413	91.35	75.6211	91.3	12.5446
91.35	93.9159	91.4	76.6019	91.35	12.5342
91.4	94.7358	91.45	77.7092	91.4	12.5906
91.45	94.2317	91.5	77.2012	91.45	12.7037
91.5	93.4111	91.55	77.4899	91.5	12.8792
91.55	92.0396	91.6	76.2982	91.55	13.1002
91.6	91.5342	91.65	75.1913	91.6	13.3429
91.65	90.5831	91.7	74.779	91.65	13.6137
91.7	89.8043	91.75	75.7938	91.7	13.879
91.75	91.2675	91.8	76.0118	91.75	14.1961
91.8	92.2074	91.85	75.3082	91.8	14.543
91.85	93.0241	91.9	75.6612	91.85	14.9077
91.9	93.017	91.95	74.3204	91.9	15.2005
91.95	92.7608	92	73.8276	91.95	15.4254
92	91.658	92.05	74.0535	92	15.6312
92.05	91.1838	92.1	75.2341	92.05	15.7654
92.1	91.7627	92.15	75.6959	92.1	15.8404
92.15	90.2756	92.2	75.5101	92.15	15.8591
92.2	89.7512	92.25	75.5122	92.2	15.8105
92.25	90.7124	92.3	74.7698	92.25	15.7477
92.3	91.6815	92.35	73.5546	92.3	15.7245
92.35	92.5188	92.4	72.6092	92.35	15.7417
92.4	93.126	92.45	73.6203	92.4	15.7646
92.45	93.3501	92.5	74.4494	92.45	15.7476
92.5	90.644	92.55	74.8223	92.5	15.7011
92.55	90.0651	92.6	75.2862	92.55	15.628
92.6	89.4641	92.65	74.5978	92.6	15.5422
92.65	88.5538	92.7	75.1919	92.65	15.4574
92.7	89.2943	92.75	75.3614	92.7	15.3366
92.75	90.3579	92.8	76.9463	92.75	15.2395
92.8	90.72	92.85	77.8931	92.8	15.0971
92.85	90.5424	92.9	79.2782	92.85	14.9294
92.9	90.8635	92.95	79.4748	92.9	14.7486
92.95	91.4261	93	79.2603	92.95	14.6062
93	90.9232	93.05	77.9415	93	14.54
93.05	92.6927	93.1	76.6169	93.05	14.5139
93.1	93.7134	93.15	77.0996	93.1	14.5704
93.15	94.6756	93.2	77.9716	93.15	14.6812
93.2	94.0735	93.25	78.5401	93.2	14.8137
93.25	93.8423	93.3	77.9416	93.25	15.0039
93.3	92.7012	93.35	77.3897	93.3	15.2523
93.35	92.6238	93.4	76.3194	93.35	15.5214
93.4	93.2435	93.45	75.6785	93.4	15.7208
93.45	93.2169	93.5	77.0898	93.45	15.8527
93.5	92.8675	93.55	78.3969	93.5	15.9144
93.55	93.0956	93.6	79.9411	93.55	15.9067
93.6	92.9617	93.65	79.7501	93.6	15.817
93.65	91.5305	93.7	80.4421	93.65	15.6578
93.7	89.8468	93.75	79.2818	93.7	15.413
93.75	89.7302	93.8	77.9619	93.75	15.125
93.8	91.1344	93.85	78.373	93.8	14.7871
93.85	93.2279	93.9	79.8047	93.85	14.4537
93.9	94.9001	93.95	80.3366	93.9	14.1593
93.95	95.1268	94	79.4352	93.95	13.9384
94	94.2447	94.05	77.8899	94	13.8169
94.05	94.2115	94.1	76.23	94.05	13.7474
94.1	94.2659	94.15	75.394	94.1	13.7432
94.15	93.8108	94.2	75.69	94.15	13.7529
94.2	93.9716	94.25	75.5817	94.2	13.7779
94.25	92.7996	94.3	75.9713	94.25	13.8954
94.3	92.5041	94.35	76.4724	94.3	14.0541
94.35	92.0528	94.4	78.028	94.35	14.2
94.4	91.8197	94.45	78.3225	94.4	14.2909
94.45	91.2887	94.5	78.4919	94.45	14.3781
94.5	91.0126	94.55	77.5696	94.5	14.4624
94.55	92.6994	94.6	77.9048	94.55	14.5625
94.6	93.7906	94.65	77.038	94.6	14.6863
94.65	96.0926	94.7	76.4803	94.65	14.8421
94.7	96.5678	94.75	76.4065	94.7	14.9913
94.75	95.9735	94.8	76.4639	94.75	15.1247
94.8	95.2136	94.85	75.5845	94.8	15.2373
94.85	93.8561	94.9	74.5613	94.85	15.3386
94.9	92.2843	94.95	74.3499	94.9	15.4411
94.95	91.4422	95	75.9756	94.95	15.5564
95	91.6887	95.05	77.6516	95	15.6553
95.05	91.6196	95.1	79.0676	95.05	15.7024
95.1	91.7015	95.15	79.0858	95.1	15.6894
95.15	92.3567	95.2	77.9632	95.15	15.6228
95.2	91.933	95.25	76.0705	95.2	15.5416
95.25	91.946	95.3	75.0425	95.25	15.4441
95.3	91.0409	95.35	74.8154	95.3	15.2487
95.35	89.6608	95.4	74.9874	95.35	14.9696
95.4	89.5667	95.45	76.1843	95.4	14.6897
95.45	89.2732	95.5	77.1195	95.45	14.4685
95.5	89.1142	95.55	76.3327	95.5	14.3133
95.55	88.0568	95.6	76.3959	95.55	14.2216
95.6	89.5986	95.65	77.4452	95.6	14.1801
95.65	89.6915	95.7	78.0064	95.65	14.2056
95.7	91.4364	95.75	77.9813	95.7	14.2682
95.75	92.223	95.8	78.4441	95.75	14.3857
95.8	92.83	95.85	78.2265	95.8	14.5377
95.85	92.6645	95.9	77.6243	95.85	14.7251
95.9	93.1669	95.95	76.6136	95.9	14.911
95.95	92.5437	96	75.4015	95.95	15.0934
96	91.9035	96.05	75.4725	96	15.2383
96.05	91.0541	96.1	75.7115	96.05	15.3889
96.1	91.8573	96.15	77.7825	96.1	15.5424
96.15	90.4876	96.2	77.8384	96.15	15.6871
96.2	91.6416	96.25	76.1398	96.2	15.7956
96.25	92.0708	96.3	75.0872	96.25	15.8049
96.3	91.3104	96.35	74.7424	96.3	15.7067
96.35	90.1083	96.4	74.4876	96.35	15.5323
96.4	89.8056	96.45	74.8009	96.4	15.3717
96.45	90.2305	96.5	75.6943	96.45	15.2226
96.5	90.4431	96.55	75.0121	96.5	15.0723
96.55	90.749	96.6	73.9433	96.55	14.9285
96.6	91.8962	96.65	74.0107	96.6	14.7741
96.65	93.3215	96.7	74.9449	96.65	14.6636
96.7	94.8769	96.75	76.6052	96.7	14.5545
96.75	96.3409	96.8	78.8268	96.75	14.4498
96.8	95.313	96.85	80.1355	96.8	14.3165
96.85	95.3219	96.9	78.5609	96.85	14.1824
96.9	95.1897	96.95	78.0095	96.9	14.0072
96.95	94.9312	97	77.094	96.95	13.8255
97	94.1075	97.05	77.3544	97	13.6865
97.05	93.6795	97.1	77.1885	97.05	13.6604
97.1	93.4167	97.15	77.0985	97.1	13.709
97.15	93.4641	97.2	77.0654	97.15	13.7993
97.2	92.123	97.25	76.0594	97.2	13.9144
97.25	91.8492	97.3	75.6733	97.25	13.9842
97.3	91.0824	97.35	75.3714	97.3	13.9988
97.35	91.8894	97.4	75.4106	97.35	14.018
97.4	91.6485	97.45	76.056	97.4	14.1195
97.45	91.5387	97.5	76.3557	97.45	14.2979
97.5	91.07	97.55	76.8704	97.5	14.5324
97.55	90.9853	97.6	76.7458	97.55	14.8006
97.6	91.0055	97.65	77.4085	97.6	15.0329
97.65	91.4813	97.7	76.0442	97.65	15.2593
97.7	91.6742	97.75	75.5132	97.7	15.4288
97.75	92.6808	97.8	75.0643	97.75	15.5477
97.8	93.2477	97.85	76.2443	97.8	15.6145
97.85	92.7162	97.9	77.1524	97.85	15.6789
97.9	91.275	97.95	77.9349	97.9	15.6866
97.95	90.1047	98	78.0478	97.95	15.6567
98	89.4333	98.05	77.1124	98	15.6176
98.05	90.0473	98.1	77.3373	98.05	15.5748
98.1	91.0729	98.15	78.0136	98.1	15.5261
98.15	90.7977	98.2	78.568	98.15	15.4645
98.2	89.5211	98.25	80.8006	98.2	15.3767
98.25	89.188	98.3	81.7008	98.25	15.2337
98.3	89.3807	98.35	82.0878	98.3	15.0846
98.35	90.1246	98.4	80.5519	98.35	14.9969
98.4	91.1368	98.45	79.0061	98.4	14.9789
98.45	92.2385	98.5	78.0299	98.45	15.0365
98.5	94.9797	98.55	77.7662	98.5	15.1157
98.55	96.5536	98.6	76.8972	98.55	15.2065
98.6	96.3635	98.65	77.6876	98.6	15.2439
98.65	93.7599	98.7	77.1142	98.65	15.2846
98.7	91.0791	98.75	75.6808	98.7	15.3
98.75	90.7546	98.8	75.9214	98.75	15.3245
98.8	90.7909	98.85	74.9044	98.8	15.3513
98.85	91.8803	98.9	75.4682	98.85	15.3827
98.9	92.4678	98.95	77.0296	98.9	15.3139
98.95	92.9337	99	78.3985	98.95	15.1584
99	94.3125	99.05	79.0816	99	14.9717
99.05	93.4624	99.1	78.1531	99.05	14.7954
99.1	92.8499	99.15	77.0383	99.1	14.6729
99.15	91.7217	99.2	76.6673	99.15	14.6074
99.2	90.8318	99.25	77.2034	99.2	14.6
99.25	90.0275	99.3	78.6586	99.25	14.6387
99.3	89.3468	99.35	80.4669	99.3	14.7214
99.35	90.65	99.4	80.7311	99.35	14.8428
99.4	91.9855	99.45	80.0703	99.4	15.0028
99.45	93.4944	99.5	80.0765	99.45	15.1974
99.5	94.4857	99.55	78.6458	99.5	15.3647
99.55	93.9464	99.6	78.6614	99.55	15.5092
99.6	93.3403	99.65	78.5949	99.6	15.5837
99.65	91.8074	99.7	79.1153	99.65	15.6625
99.7	91.3652	99.75	79.9778	99.7	15.718
99.75	91.265	99.8	79.4839	99.75	15.7889
99.8	91.2728	99.85	79.4415	99.8	15.8349
[truncated: 17,973 more rows]
