# Supplementary material for: Efficient wettability-controlled electroreduction of CO2 to CO at Au/C interfaces
Source: Nat Commun. 2020 Jun 15;11:3028. doi: 10.1038/s41467-020-16847-9 (PMC7295780; doi:10.1038/s41467-020-16847-9)
Supplement: Supplementary file 2 — Source Data [file 41467_2020_16847_MOESM2_ESM.zip › Source Data/SI/S1/S1.xlsx]

## Sheet: Figure S1c
No.	Particle size/nm
1	10.63
2	9.63
3	7.84
4	8.89
5	8.82
6	9.04
7	7.86
8	9.29
9	8.51
10	8.31
11	8.58
12	9.79
13	9.09
14	9.02
15	8.24
16	9.37
17	8.71
18	9.4
19	8.22
20	9.47
21	8.61
22	9.28
23	8.42
24	9.73
25	8.69
26	9.76
27	9.02
28	9.04
29	8.68
30	8.17
31	8.47
32	9.35
33	9.05
34	8.9
35	8.48
36	9.6
37	8.83
38	9.4
39	8.65
40	9.6
41	8.35
42	9.02
43	9.02
44	9.6
45	9.08
46	9.08
47	7.76
48	8.93
49	8.76
50	9.02
51	8.57
52	9.62
53	9.24
54	9.47
55	8.71
56	9.6
57	9.05
58	9.96
59	7.9
60	9.35
61	8.48
62	9.38
63	9.02
64	8.95
65	9.21
66	9.09
67	8.6
68	8.37
69	9.79
70	9.22
71	9.62
72	8.57
73	9.43
74	7.99
75	9.39
76	8.27
77	9.02
78	8.25
79	9.11
80	8.76
81	8.82
82	8.58
83	9.37
84	8.86
85	8.47
86	8.98
87	9.28
88	8.96
89	9.04
90	9.43
91	8.74
92	9.21
93	9.13
94	8.45
95	8.91
96	8.65
97	8.45
98	8.98
99	9.36
100	9.04
101	8.04
102	8.2
103	9.02
104	9.41
105	8.51
106	9.83
107	8.73
108	8.44
109	8.37
110	8.96
111	9.28
112	8.91
113	10.25
114	8.96
115	9.02
116	8.58
117	8.98
118	8.72
119	9.61
120	8.81
121	8.89
122	8.85
123	9.41
124	9.02
125	8.18
126	8.86
127	8.54
128	8.48
129	8.69
130	8.86
131	9.03
132	8.9
133	8.78
134	8.47
135	8.65
136	7.34
137	8.52
138	8.83
139	8.67
140	8.38
141	8.89
142	8.18
143	8.65
144	9
145	10.21
146	9.06
147	9.47
148	8.2
149	8.26
150	8.57
151	9.48
152	8.63
153	8.91
154	8.64
155	9.1
156	8.47
157	9.03
158	8.76
159	9.74
160	9.28
161	9.15
162	8.48
163	8.96
164	8.45
165	8.62
166	9.41
167	8.7
168	8.83
169	9.15
170	9.8
171	8.99
172	8.57
173	9.73
174	9.06
175	8.57
176	9.03
177	9.93
178	9.08
179	9.48
180	10.18
181	9.41
182	9.48
183	8.89
184	8.86
185	8.59
186	8.84
187	8.82
188	8.56
189	9.86
190	9.47
191	10.18
192	9.21
193	9.12
194	8.57
195	9.31
196	9.42
197	8.57
198	8.61
199	10.31
200	8.32

## Sheet: Figure S1d
x	y
Temp.	Weight residue (%)
23.5752	99.8302
23.5751	99.8348
23.5751	99.8396
23.5752	99.8446
23.5756	99.8495
23.5774	99.8547
23.5819	99.86
23.5844	99.8654
23.5861	99.8709
23.5862	99.876
23.5877	99.8815
23.5924	99.8873
23.6003	99.8931
23.6056	99.8989
23.6103	99.9044
23.6112	99.9098
23.6106	99.9159
23.6086	99.9206
23.6118	99.9244
23.6214	99.9274
23.6343	99.9305
23.636	99.9329
23.6325	99.9347
23.6333	99.9368
23.6363	99.9383
23.6459	99.94
23.6599	99.9413
23.6747	99.9424
23.6857	99.9437
23.6947	99.9447
23.7014	99.9458
23.7105	99.9471
23.7244	99.9482
23.7408	99.9492
23.7542	99.9503
23.7615	99.9517
23.7684	99.953
23.7757	99.9543
23.7859	99.9553
23.7964	99.9566
23.8031	99.9569
23.8189	99.9581
23.8341	99.9588
23.8452	99.9594
23.8592	99.9604
23.8759	99.962
23.8921	99.9629
23.9051	99.9638
23.9151	99.9646
23.9258	99.9655
23.9429	99.9661
23.9535	99.9664
23.9655	99.9671
23.9806	99.9676
23.9993	99.9684
24.0191	99.9693
24.0367	99.97
24.0573	99.9701
24.0836	99.9703
24.1043	99.9707
24.1218	99.9713
24.1443	99.9713
24.1673	99.9708
24.1931	99.9708
24.2153	99.9708
24.2394	99.9705
24.2648	99.9705
24.2881	99.9703
24.3138	99.9702
24.3447	99.9702
24.3795	99.9705
24.4108	99.9704
24.4419	99.97
24.4696	99.9699
24.4941	99.9698
24.5155	99.9693
24.5379	99.9694
24.5644	99.9693
24.5911	99.9687
24.6188	99.9694
24.6453	99.9697
24.6728	99.9705
24.6998	99.9708
24.7262	99.9712
24.7514	99.9717
24.7773	99.9719
24.8073	99.9724
24.8345	99.9732
24.8575	99.9738
24.8804	99.9741
24.9043	99.9746
24.93	99.9755
24.957	99.9763
24.9855	99.9773
25.0192	99.9784
25.0575	99.9792
25.0938	99.9798
25.1323	99.98
25.1788	99.981
25.2247	99.9821
25.2704	99.9832
25.3107	99.9843
25.3465	99.9852
25.3817	99.986
25.4191	99.9873
25.4526	99.9882
25.4872	99.9891
25.5203	99.9899
25.5541	99.9907
25.59	99.9912
25.6267	99.9919
25.664	99.9925
25.7061	99.9932
25.7446	99.9935
25.7792	99.994
25.8146	99.9948
25.8519	99.9954
25.8921	99.9959
25.9298	99.9963
25.9634	99.9967
25.9946	99.9971
26.0318	99.9979
26.0697	99.9977
26.115	99.9976
26.163	99.9975
26.2144	99.9975
26.2653	99.9976
26.3143	99.9978
26.3606	99.998
26.4063	99.998
26.452	99.9981
26.4943	99.9977
26.5374	99.9978
26.5753	99.9974
26.6095	99.9971
26.6434	99.9971
26.6801	99.997
26.7202	99.9967
26.7633	99.9961
26.8042	99.9957
26.8479	99.9955
26.8922	99.9956
26.9346	99.9949
26.9794	99.9951
27.0275	99.9946
27.0767	99.9938
27.1254	99.9934
27.1691	99.9925
27.2118	99.9921
27.2566	99.9919
27.2992	99.9917
27.3382	99.9911
27.3817	99.9912
27.4239	99.9908
27.467	99.9904
27.5126	99.9898
27.5568	99.989
27.6025	99.9886
27.6488	99.9884
27.6972	99.9878
27.7466	99.987
27.7985	99.9866
27.8469	99.9861
27.8975	99.9861
27.9489	99.9857
27.997	99.9853
28.0446	99.9848
28.0922	99.9843
28.1401	99.9844
28.1862	99.9845
28.2332	99.9841
28.2814	99.9841
28.3313	99.9839
28.377	99.984
28.4245	99.9844
28.4793	99.9844
28.5345	99.9849
28.5927	99.9855
28.6496	99.9863
28.7039	99.9864
28.7587	99.9868
28.8108	99.9878
28.864	99.9886
28.9218	99.9895
28.9826	99.9904
29.0348	99.9919
29.0831	99.9933
29.1315	99.9945
29.1814	99.996
29.2357	99.9965
29.2898	99.997
29.347	99.9981
29.4076	99.9989
29.4653	99.9998
29.5179	100.001
29.5747	100.001
29.6335	100.002
29.6893	100.004
29.74	100.004
29.7911	100.005
29.8477	100.006
29.9019	100.007
29.9551	100.009
30.0081	100.01
30.0627	100.011
30.115	100.012
30.1662	100.013
30.2212	100.014
30.2822	100.015
30.3438	100.016
30.4	100.017
30.457	100.018
30.5132	100.018
30.5739	100.019
30.6349	100.02
30.6981	100.02
30.7618	100.021
30.8259	100.022
30.8867	100.023
30.9467	100.023
31.0051	100.024
31.0639	100.025
31.1259	100.025
31.1868	100.026
31.2431	100.026
31.298	100.026
31.3492	100.026
31.4016	100.027
31.4509	100.027
31.4981	100.028
31.5519	100.028
31.6088	100.027
31.6645	100.026
31.7186	100.026
31.7764	100.026
31.835	100.026
31.8948	100.025
31.9543	100.025
32.0148	100.025
32.0799	100.025
32.1447	100.024
32.2067	100.023
32.2689	100.023
32.3309	100.022
32.3904	100.022
32.4499	100.02
32.5073	100.019
32.5661	100.018
32.6272	100.017
32.6874	100.016
32.7476	100.015
32.8087	100.013
32.8683	100.013
32.9302	100.012
32.9939	100.012
33.0585	100.011
33.1255	100.01
33.1889	100.01
33.2532	100.009
33.3181	100.008
33.3811	100.008
33.443	100.007
33.5064	100.006
33.5668	100.006
33.6249	100.005
33.6825	100.005
33.7412	100.004
33.8066	100.004
33.874	100.003
33.9431	100.003
34.0057	100.002
34.0666	100.002
34.1254	100.002
34.1918	100.002
34.2655	100.001
34.3395	100.001
34.4109	100.001
34.4794	100.002
34.5408	100.002
34.5996	100.002
34.6617	100.002
34.7265	100.001
34.7957	100.002
34.8619	100.001
34.9216	100.001
34.9804	100.001
35.0404	100.001
35.0981	100.001
35.1581	100.001
35.218	100.001
35.2827	100.001
35.3512	100.001
35.4144	100.001
35.4748	100
35.5386	99.9999
35.6045	99.9992
35.6705	99.999
35.7354	99.9987
35.8053	99.9982
35.8757	99.9975
35.9462	99.997
36.0099	99.9967
36.0759	99.9965
36.1461	99.9958
36.2134	99.9952
36.277	99.9947
36.3435	99.9945
36.4177	99.9942
36.4926	99.9937
36.5682	99.9939
36.6414	99.9935
36.7166	99.9941
36.7874	99.994
36.8567	99.9939
36.9202	99.9938
36.9804	99.994
37.0485	99.994
37.1123	99.9942
37.1733	99.9945
37.2297	99.9945
37.2845	99.9954
37.3406	99.9959
37.4009	99.9963
37.4659	99.997
37.5383	99.9977
37.6131	99.9993
37.6791	100
37.7421	100.001
37.8075	100.002
37.8741	100.003
37.9432	100.004
38.0118	100.005
38.078	100.005
38.1437	100.006
38.2078	100.007
38.2712	100.008
38.3365	100.008
38.4017	100.009
38.4668	100.01
38.5354	100.01
38.6022	100.011
38.6681	100.011
38.7408	100.011
38.8135	100.012
38.8812	100.012
38.9512	100.012
39.0208	100.012
39.0914	100.013
39.16	100.013
39.2257	100.013
39.2948	100.013
39.3695	100.013
39.4412	100.012
39.5101	100.012
39.5807	100.012
39.6564	100.012
39.7334	100.011
39.8073	100.012
39.8806	100.012
39.9545	100.011
40.0258	100.011
40.0936	100.011
40.159	100.01
40.2251	100.01
40.2941	100.01
40.3592	100.01
40.4259	100.01
40.4943	100.01
40.5661	100.01
40.6393	100.01
40.7157	100.01
40.7915	100.011
40.8666	100.01
40.9392	100.01
41.0124	100.01
41.085	100.01
41.1531	100.011
41.2209	100.011
41.2863	100.012
41.3513	100.012
41.4139	100.012
41.4766	100.012
41.5429	100.013
41.6094	100.013
41.6724	100.013
41.7351	100.014
41.8009	100.014
41.8708	100.015
41.9387	100.014
42.0077	100.014
42.0806	100.015
42.1519	100.015
42.2215	100.015
42.2948	100.015
42.364	100.015
42.4371	100.016
42.5114	100.016
42.5818	100.016
42.6539	100.016
42.726	100.016
42.7929	100.016
42.8602	100.016
42.9282	100.016
42.9995	100.016
43.0744	100.016
43.1503	100.017
43.2234	100.017
43.2953	100.016
43.3728	100.016
43.4509	100.016
43.5318	100.017
43.6114	100.017
43.6871	100.017
43.7551	100.016
43.8226	100.016
43.8881	100.016
43.956	100.016
44.0274	100.016
44.092	100.016
44.1575	100.017
44.2252	100.017
44.2975	100.017
44.373	100.017
44.4478	100.017
44.525	100.017
44.6053	100.017
44.6808	100.018
44.7523	100.018
44.8267	100.018
44.9019	100.018
44.9773	100.018
45.051	100.018
45.1248	100.018
45.1994	100.018
45.2771	100.018
45.3515	100.018
45.423	100.018
45.4974	100.018
45.5716	100.017
45.6456	100.017
45.7163	100.017
45.7818	100.017
45.8507	100.017
45.9253	100.017
45.9979	100.016
46.0673	100.016
46.1379	100.016
46.2097	100.016
46.2827	100.015
46.3548	100.015
46.4246	100.015
46.5018	100.015
46.5805	100.015
46.6529	100.015
46.724	100.014
46.7956	100.015
46.8694	100.015
46.9402	100.015
47.0051	100.015
47.0716	100.014
47.1415	100.014
47.213	100.015
47.2842	100.015
47.3603	100.014
47.4361	100.014
47.515	100.015
47.5935	100.015
47.6731	100.015
47.7554	100.015
47.8348	100.015
47.9113	100.015
47.9826	100.016
48.0511	100.016
48.1181	100.017
48.1887	100.017
48.2559	100.018
48.3227	100.018
48.3938	100.019
48.4666	100.019
48.5406	100.02
48.6163	100.02
48.6913	100.021
48.7668	100.021
48.8387	100.022
48.9083	100.022
48.983	100.022
49.0607	100.023
49.1396	100.023
49.2176	100.024
49.2955	100.024
49.3736	100.024
49.4567	100.025
49.5358	100.025
49.6107	100.025
49.6848	100.026
49.7549	100.026
49.8213	100.027
49.883	100.027
49.9453	100.027
50.0135	100.027
50.0839	100.028
50.1549	100.029
50.2281	100.029
50.3092	100.028
50.3879	100.029
50.4634	100.029
50.5382	100.03
50.619	100.03
50.6994	100.03
50.7731	100.03
50.8483	100.03
50.9197	100.03
50.993	100.03
51.0643	100.03
51.1368	100.03
51.2138	100.03
51.2965	100.031
51.3745	100.03
51.4502	100.03
51.5285	100.029
51.6054	100.029
51.6832	100.029
51.7618	100.028
51.8404	100.028
51.9155	100.028
51.9908	100.028
52.064	100.027
52.1392	100.026
52.2154	100.026
52.292	100.025
52.3659	100.025
52.4393	100.024
52.5122	100.023
52.5822	100.023
52.6551	100.022
52.7289	100.022
52.803	100.021
52.8742	100.02
52.9485	100.019
53.0235	100.019
53.0971	100.018
53.1755	100.017
53.2514	100.016
53.3227	100.015
53.3982	100.014
53.4744	100.014
53.5462	100.013
53.6173	100.013
53.6893	100.013
53.7651	100.012
53.8442	100.012
53.9166	100.012
53.9903	100.012
54.0702	100.012
54.15	100.012
54.229	100.012
54.3093	100.012
54.3887	100.013
54.4649	100.013
54.5418	100.013
54.6161	100.013
54.6931	100.013
54.7716	100.014
54.8466	100.014
54.9237	100.013
55.0007	100.014
55.0781	100.014
55.1589	100.015
55.2447	100.015
55.3255	100.015
55.4059	100.016
55.4863	100.016
55.5638	100.017
55.6435	100.017
55.7243	100.017
55.7996	100.017
55.8743	100.018
55.9493	100.019
56.0226	100.019
56.0963	100.02
56.1723	100.02
56.2459	100.02
56.3222	100.02
56.3995	100.021
56.4711	100.02
56.5429	100.021
56.6144	100.021
56.686	100.022
56.7562	100.022
56.8253	100.022
56.8927	100.022
56.9608	100.022
57.0324	100.023
57.1035	100.024
57.1763	100.024
57.2534	100.024
57.3335	100.024
57.4173	100.023
57.5022	100.023
57.5857	100.023
57.6684	100.023
57.7537	100.023
57.8398	100.023
57.9242	100.023
58.0072	100.023
58.0875	100.023
58.1635	100.022
58.2386	100.022
58.3096	100.021
58.38	100.021
58.4555	100.02
58.5296	100.02
58.6047	100.02
58.6804	100.02
58.7568	100.019
58.8325	100.019
58.9084	100.018
58.9836	100.018
59.06	100.018
59.1402	100.017
59.2147	100.016
59.2889	100.015
59.3624	100.014
59.4361	100.013
59.5093	100.012
59.5825	100.012
59.659	100.011
59.7359	100.011
59.8122	100.011
59.8882	100.011
59.9688	100.01
60.0511	100.01
60.1317	100.01
60.2091	100.01
60.2864	100.01
60.3666	100.009
60.4472	100.009
60.5305	100.009
60.6117	100.009
60.6917	100.009
60.7672	100.009
60.8374	100.009
60.9119	100.008
60.9892	100.008
61.0667	100.008
61.1425	100.007
61.2158	100.007
61.2855	100.007
61.3541	100.008
61.4262	100.008
61.4997	100.009
61.5798	100.008
61.6569	100.009
61.7327	100.01
61.8074	100.01
61.8841	100.011
61.9634	100.011
62.0441	100.01
62.1246	100.01
62.2042	100.01
62.2857	100.01
62.366	100.011
62.4463	100.01
62.5244	100.01
62.6009	100.01
62.6798	100.011
62.7577	100.01
62.8352	100.01
62.9144	100.01
62.9936	100.01
63.0742	100.01
63.1517	100.009
63.227	100.009
63.3009	100.009
63.378	100.009
63.4503	100.01
63.5233	100.01
63.5984	100.009
63.6713	100.009
63.7471	100.009
63.8203	100.009
63.894	100.01
63.9691	100.01
64.0472	100.009
64.1237	100.009
64.2007	100.009
64.278	100.009
64.3532	100.009
64.4287	100.009
64.5079	100.009
64.5894	100.008
64.6689	100.008
64.7466	100.008
64.8245	100.008
64.9024	100.008
64.9826	100.009
65.0648	100.009
65.1461	100.009
65.2264	100.009
65.3023	100.009
65.3757	100.009
65.4535	100.009
65.5323	100.009
65.6104	100.01
65.6864	100.01
65.7617	100.01
65.838	100.011
65.9163	100.01
65.9995	100.011
66.0817	100.011
66.1628	100.011
66.2402	100.01
66.3209	100.01
66.4024	100.011
66.49	100.011
66.5757	100.011
66.6593	100.011
66.7396	100.011
66.8195	100.011
66.8999	100.012
66.9784	100.012
67.0578	100.012
67.1388	100.012
67.2142	100.012
67.2841	100.012
67.3584	100.012
67.4341	100.012
67.5098	100.012
67.5859	100.012
67.6598	100.011
67.7382	100.011
67.8195	100.011
67.8957	100.011
67.9768	100.01
68.0584	100.01
68.1375	100.009
68.2148	100.008
68.2928	100.008
68.3669	100.007
68.4433	100.006
68.5184	100.006
68.5908	100.006
68.6686	100.005
68.746	100.004
68.8223	100.004
68.8994	100.004
68.9774	100.004
69.054	100.003
69.1305	100.003
69.2052	100.003
69.2841	100.002
69.3658	100.002
69.4467	100.002
69.5262	100.001
69.6104	99.9999
69.695	99.9995
69.7763	99.9994
69.8567	99.9992
69.9353	99.9989
70.0161	99.9992
70.0928	99.9991
70.1699	99.9992
70.2475	99.9993
70.3211	99.9995
70.3931	99.9997
70.4619	99.9998
70.5356	100
70.6152	100.001
70.6997	100.001
70.7845	100.001
70.8689	100.001
70.9569	100.002
71.0381	100.002
71.1237	100.002
71.2084	100.002
71.2926	100.003
71.372	100.003
71.4458	100.003
71.519	100.003
71.5962	100.004
71.6755	100.005
71.7551	100.006
71.8351	100.006
71.915	100.007
71.9943	100.008
72.0762	100.009
72.1634	100.009
72.2519	100.01
72.3394	100.01
72.4199	100.011
72.4989	100.012
72.574	100.013
72.6494	100.013
72.7245	100.014
72.8033	100.015
72.8834	100.016
72.9617	100.017
73.0432	100.018
73.1209	100.018
73.1989	100.019
73.2769	100.019
73.3579	100.02
73.4419	100.02
73.5272	100.021
73.609	100.021
73.692	100.022
73.7749	100.023
73.8584	100.023
73.9396	100.023
74.0259	100.023
74.1123	100.023
74.1974	100.024
74.2756	100.024
74.3526	100.024
74.43	100.024
74.5073	100.025
74.5847	100.025
74.6617	100.025
74.7436	100.024
74.8221	100.024
74.8987	100.024
74.9749	100.023
75.0535	100.023
75.1345	100.022
75.2149	100.022
75.2928	100.021
75.3638	100.021
75.4341	100.02
75.5035	100.02
75.5751	100.019
75.6537	100.019
75.7372	100.019
75.8173	100.018
75.8961	100.018
75.9732	100.019
76.0484	100.018
76.1257	100.018
76.2084	100.018
76.2904	100.018
76.371	100.018
76.4477	100.017
76.5224	100.017
76.6012	100.017
76.6836	100.016
76.7665	100.016
76.8528	100.015
76.9443	100.015
77.0324	100.013
77.1137	100.013
77.1989	100.012
77.2832	100.012
77.3664	100.011
77.4479	100.011
77.5263	100.011
77.603	100.011
77.6803	100.011
77.7525	100.011
77.825	100.011
77.9021	100.01
77.9809	100.01
78.0601	100.01
78.1414	100.01
78.2176	100.009
78.2951	100.009
78.3717	100.008
78.4488	100.008
78.526	100.007
78.6019	100.008
78.6743	100.007
78.7446	100.007
78.8157	100.006
78.8876	100.006
78.9664	100.006
79.0433	100.005
79.1221	100.005
79.2036	100.005
79.285	100.005
79.3654	100.006
79.4524	100.006
79.5389	100.007
79.6211	100.007
79.7019	100.007
79.7808	100.007
79.8619	100.008
79.9464	100.008
80.0274	100.008
80.1084	100.008
80.1916	100.008
80.2712	100.008
80.3503	100.008
80.4317	100.008
80.5128	100.009
80.592	100.009
80.6707	100.009
80.7532	100.009
80.8316	100.008
80.9096	100.009
80.989	100.008
81.0694	100.009
81.1475	100.008
81.2242	100.008
81.3013	100.008
81.3805	100.009
81.4611	100.009
81.5366	100.009
81.6129	100.009
81.6906	100.009
81.7714	100.009
81.8502	100.009
81.9269	100.008
82.0083	100.008
82.0923	100.008
82.1762	100.008
82.2564	100.008
82.3375	100.008
82.4196	100.008
82.5025	100.008
82.5822	100.008
82.6623	100.008
82.7445	100.008
82.8281	100.009
82.9085	100.009
82.9884	100.01
83.069	100.01
83.1493	100.011
83.2294	100.012
83.3098	100.012
83.388	100.013
83.4674	100.013
83.5472	100.014
83.6276	100.014
83.7093	100.015
83.7918	100.016
83.8738	100.016
83.9568	100.017
84.0397	100.017
84.122	100.018
84.2043	100.018
84.2878	100.019
84.37	100.019
84.4511	100.019
84.5305	100.02
84.6098	100.019
84.6913	100.019
84.7732	100.019
84.8568	100.018
84.9413	100.018
85.0259	100.018
85.1082	100.018
85.1904	100.017
85.2739	100.016
85.3571	100.016
85.44	100.015
85.5213	100.015
85.601	100.015
85.6771	100.014
85.752	100.013
85.8286	100.013
85.9059	100.013
85.9853	100.013
86.0653	100.012
86.1454	100.012
86.227	100.011
86.311	100.011
86.3958	100.01
86.4791	100.01
86.5619	100.009
86.646	100.008
86.7322	100.007
86.8185	100.007
86.9037	100.006
86.9873	100.005
87.0676	100.005
87.1468	100.004
87.2213	100.004
87.2979	100.003
87.3755	100.003
87.4531	100.002
87.5306	100.001
87.6088	100
87.6853	99.9995
87.7627	99.9984
87.8388	99.9971
87.9206	99.9966
88.0055	99.9957
88.0927	99.9949
88.1798	99.9941
88.2658	99.9928
88.3505	99.9919
88.4338	99.9911
88.5164	99.9908
88.6018	99.9895
88.6895	99.9896
88.772	99.9887
88.8529	99.9884
88.9337	99.9883
89.0146	99.9883
89.0976	99.9882
89.1809	99.9883
89.2612	99.9882
89.3393	99.9884
89.4158	99.9886
89.4933	99.989
89.5739	99.9894
89.6553	99.9899
89.7354	99.9905
89.8164	99.9916
89.8964	99.9918
89.9773	99.9923
90.0583	99.9929
90.1392	99.9933
90.2217	99.9939
90.3025	99.9948
90.3817	99.9949
90.4589	99.9957
90.5351	99.9963
90.6142	99.9962
90.6942	99.9969
90.7731	99.9974
90.855	99.9972
90.942	99.9971
91.0297	99.9973
91.1169	99.9974
91.2023	99.9976
91.29	99.9978
91.379	99.998
91.4645	99.998
91.5481	99.9982
91.6305	99.9986
91.7125	99.9989
91.7909	99.9992
91.8694	99.9995
91.9486	99.9998
92.0285	100
92.111	100.001
92.1956	100.002
92.2795	100.002
92.3593	100.003
92.4383	100.004
92.5163	100.005
92.5989	100.006
92.6823	100.007
92.7659	100.008
92.85	100.009
92.9297	100.01
93.008	100.01
93.0913	100.011
93.1782	100.011
93.2683	100.012
93.3574	100.013
93.4412	100.015
93.5252	100.015
93.6066	100.016
93.6867	100.016
93.7673	100.017
93.8507	100.018
93.929	100.019
94.0045	100.019
94.0808	100.02
94.156	100.02
94.2401	100.021
94.3238	100.022
94.4076	100.022
94.4902	100.022
94.574	100.022
94.6548	100.021
94.7371	100.021
94.8213	100.021
94.9033	100.02
94.9887	100.021
95.0709	100.02
95.1502	100.019
95.2306	100.019
95.3116	100.019
95.3935	100.019
95.4726	100.019
95.5507	100.019
95.6288	100.019
95.7078	100.019
95.7887	100.018
95.8695	100.017
95.948	100.018
96.0246	100.017
96.1043	100.017
96.1852	100.016
96.2714	100.015
96.358	100.015
96.4431	100.014
96.5298	100.013
96.6124	100.012
96.6904	100.012
96.7742	100.011
96.8592	100.011
96.942	100.011
97.025	100.01
97.105	100.01
97.1826	100.01
97.2618	100.01
97.3418	100.011
97.4242	100.01
97.5098	100.01
97.5931	100.01
97.678	100.01
97.7644	100.009
97.8487	100.009
97.933	100.008
98.0191	100.008
98.1043	100.008
98.1869	100.007
98.268	100.007
98.3483	100.007
98.4272	100.006
98.5044	100.006
98.5841	100.006
98.6637	100.006
98.7443	100.006
98.8239	100.006
98.9063	100.006
98.9898	100.006
99.0737	100.006
99.1578	100.005
99.2428	100.005
99.3303	100.004
99.4173	100.004
99.5034	100.004
99.587	100.003
99.6712	100.002
99.7538	100.001
99.8357	100.001
99.9175	99.9995
99.9967	99.9988
100.077	99.9974
100.157	99.9971
100.233	99.9962
100.31	99.9956
100.392	99.9949
100.474	99.9939
100.557	99.9934
100.642	99.9926
100.731	99.9916
100.819	99.9907
100.907	99.9903
100.995	99.9894
101.081	99.9884
101.167	99.9876
101.25	99.9867
101.33	99.9862
101.406	99.9851
101.483	99.9846
101.559	99.9837
101.641	99.9832
101.726	99.9826
101.808	99.9823
101.892	99.9817
101.977	99.9809
102.064	99.9803
102.152	99.9805
102.241	99.9807
102.328	99.9808
102.418	99.9811
102.503	99.981
102.584	99.9809
102.668	99.9813
102.755	99.9815
102.84	99.9813
102.923	99.9812
103.005	99.9815
103.089	99.9817
103.173	99.9822
103.25	99.9828
103.331	99.983
103.418	99.9829
103.5	99.983
103.579	99.9834
103.658	99.9837
103.74	99.9838
103.822	99.9838
103.906	99.9844
103.99	99.9843
104.079	99.9849
104.164	99.9847
104.243	99.9853
104.327	99.9851
104.41	99.9852
104.493	99.9849
104.576	99.9847
104.657	99.9848
104.74	99.9839
104.821	99.9836
104.898	99.9835
104.977	99.9828
105.056	99.9824
105.131	99.9818
105.209	99.9814
105.286	99.9812
105.365	99.9809
105.445	99.9802
105.525	99.9799
105.61	99.9791
105.698	99.9786
105.786	99.9778
105.875	99.9772
105.966	99.9772
106.054	99.9764
106.143	99.9754
106.231	99.975
106.318	99.9742
106.405	99.9735
106.488	99.9729
106.573	99.972
106.656	99.9713
106.738	99.9704
106.818	99.9701
106.903	99.97
106.985	99.9695
107.067	99.9691
107.148	99.969
107.23	99.9684
107.311	99.9679
107.393	99.9671
107.474	99.9664
107.557	99.9667
107.644	99.9664
107.728	99.9664
107.812	99.9663
107.896	99.9664
107.982	99.9668
108.068	99.9671
108.155	99.967
108.241	99.9672
108.328	99.9679
108.414	99.968
108.496	99.9684
108.577	99.9688
108.661	99.9697
108.747	99.97
108.831	99.9711
108.916	99.9712
109.002	99.9716
109.083	99.9719
109.164	99.9723
109.247	99.9729
109.332	99.9733
109.417	99.9736
109.501	99.9737
109.587	99.9741
109.671	99.9737
109.754	99.9737
109.837	99.974
109.92	99.9742
110.002	99.9743
110.083	99.974
110.163	99.9738
110.246	99.9742
110.332	99.9741
110.419	99.9733
110.508	99.9725
110.596	99.9724
110.68	99.972
110.763	99.9713
110.848	99.971
110.93	99.9702
111.012	99.9697
111.094	99.9689
111.173	99.9682
111.251	99.9678
111.328	99.9666
111.408	99.9664
111.489	99.9654
111.572	99.9649
111.659	99.9647
111.749	99.9639
111.842	99.9634
111.931	99.9624
112.017	99.9619
112.103	99.9612
112.187	99.9609
112.268	99.9608
112.349	99.9607
112.432	99.9607
112.514	99.9605
112.595	99.9611
112.676	99.9608
112.757	99.9607
112.841	99.9605
112.925	99.961
113.012	99.9612
113.098	99.9614
113.183	99.9614
113.266	99.9619
113.351	99.9621
113.435	99.9625
113.516	99.9628
113.597	99.9631
113.678	99.9636
113.757	99.9641
113.836	99.9647
113.919	99.9654
114.005	99.9662
114.095	99.9671
114.185	99.9677
114.272	99.9689
114.36	99.9693
114.448	99.9699
114.534	99.971
114.623	99.9719
114.71	99.9731
114.795	99.974
114.879	99.9746
114.964	99.9756
115.044	99.9763
115.126	99.9767
115.205	99.9773
115.287	99.9783
115.373	99.9787
115.454	99.9793
115.532	99.9803
115.615	99.9809
115.699	99.982
115.783	99.9823
115.866	99.9829
115.95	99.9838
116.034	99.9839
116.116	99.9846
116.2	99.9852
116.284	99.986
116.373	99.9867
116.459	99.9869
116.542	99.9869
116.624	99.987
116.708	99.9876
116.791	99.988
116.875	99.9882
116.961	99.9884
117.046	99.9886
117.132	99.9891
117.217	99.9897
117.302	99.9898
117.385	99.9904
117.469	99.9907
117.552	99.991
117.634	99.9913
117.719	99.9916
117.803	99.9917
117.885	99.992
117.97	99.9928
118.059	99.993
118.147	99.9932
118.237	99.993
118.322	99.9929
118.406	99.9927
118.492	99.9926
118.577	99.9921
118.662	99.992
118.748	99.9914
118.832	99.9905
118.91	99.99
118.992	99.9894
119.072	99.9891
119.155	99.9885
119.241	99.988
119.33	99.9868
119.416	99.9855
119.499	99.9844
119.582	99.9836
119.665	99.9827
119.75	99.9813
119.835	99.9805
119.919	99.9794
120.003	99.9784
120.089	99.9769
120.177	99.9757
120.264	99.9747
120.352	99.9737
120.441	99.9728
120.532	99.9715
120.623	99.9704
120.71	99.9694
120.797	99.9684
120.883	99.9676
120.968	99.967
121.048	99.9663
121.129	99.9657
121.211	99.965
121.292	99.9645
121.374	99.9635
121.456	99.9628
121.541	99.9621
121.627	99.9614
121.711	99.9611
121.797	99.9601
121.886	99.9597
121.975	99.9591
122.065	99.9594
122.155	99.9591
122.242	99.9586
122.328	99.9577
122.413	99.9571
122.498	99.9567
122.583	99.9564
122.669	99.9558
122.756	99.9556
122.841	99.9553
122.924	99.955
123.008	99.9547
123.093	99.9543
123.175	99.9543
123.258	99.954
123.344	99.9536
123.43	99.9532
123.518	99.953
123.601	99.9526
123.684	99.9521
123.767	99.952
123.851	99.9518
123.934	99.9514
124.018	99.9515
124.101	99.952
124.183	99.952
124.264	99.9517
124.345	99.9517
124.428	99.9521
124.516	99.9521
124.605	99.9525
124.69	99.9529
124.777	99.9528
124.866	99.9536
124.956	99.9535
125.046	99.9535
125.137	99.9533
125.227	99.9535
125.317	99.9536
125.401	99.9531
125.483	99.9528
125.567	99.9523
125.653	99.9519
125.741	99.951
125.823	99.9504
125.905	99.9497
125.985	99.9488
126.064	99.9484
126.143	99.948
126.225	99.9471
126.309	99.9466
126.392	99.9462
126.473	99.9458
126.552	99.9453
126.633	99.9446
126.718	99.9443
126.807	99.944
126.899	99.9433
126.991	99.9428
127.083	99.9421
127.169	99.9413
127.257	99.9404
127.346	99.9395
127.434	99.939
127.524	99.9377
127.615	99.9371
127.699	99.9365
127.781	99.9357
127.862	99.9351
127.942	99.9345
128.025	99.9336
128.11	99.9334
128.193	99.9327
128.28	99.9319
128.366	99.9313
128.449	99.931
128.536	99.9305
128.626	99.9306
128.715	99.9302
128.802	99.9294
128.889	99.9289
128.974	99.9284
129.063	99.928
129.153	99.9274
129.242	99.9269
129.332	99.9262
129.416	99.9255
129.496	99.9254
129.574	99.925
129.655	99.9245
129.739	99.9241
129.823	99.9242
129.91	99.9239
129.993	99.9238
130.074	99.923
130.155	99.9229
130.239	99.9225
130.325	99.9227
130.414	99.9228
130.503	99.9227
130.588	99.923
130.673	99.9227
130.759	99.9231
130.842	99.9227
130.928	99.9231
131.013	99.9222
131.1	99.9224
131.186	99.922
131.272	99.922
131.359	99.922
131.447	99.9215
131.535	99.9213
131.618	99.9206
131.704	99.9202
131.789	99.9202
131.876	99.92
131.964	99.92
132.052	99.9198
132.138	99.9194
132.226	99.9195
132.314	99.9194
132.403	99.9193
132.493	99.919
132.58	99.9191
132.665	99.9201
132.751	99.9204
132.84	99.9205
132.927	99.9208
133.011	99.9211
133.096	99.9215
133.182	99.9212
133.269	99.9213
133.355	99.9211
133.44	99.9216
133.526	99.9222
133.611	99.9226
133.692	99.9232
133.774	99.9234
133.858	99.9237
133.943	99.9239
134.028	99.9244
134.112	99.9248
134.196	99.9252
134.279	99.9256
134.363	99.9257
134.448	99.9257
134.532	99.9256
134.616	99.9254
134.7	99.9252
134.784	99.925
134.865	99.9247
134.947	99.9243
135.029	99.9239
135.117	99.9237
135.203	99.923
135.292	99.9227
135.381	99.9226
135.47	99.9219
135.556	99.9209
135.642	99.9206
135.73	99.9206
135.817	99.9206
135.904	99.9206
135.989	99.9204
136.078	99.9198
136.164	99.9197
136.251	99.9196
136.338	99.9194
136.424	99.9191
136.513	99.9188
136.599	99.9188
136.683	99.9183
136.769	99.9181
136.854	99.9182
136.939	99.9179
137.024	99.918
137.108	99.9182
137.187	99.918
137.27	99.9179
137.351	99.9181
137.434	99.9176
137.523	99.9176
137.61	99.9176
137.698	99.9171
137.787	99.9172
137.877	99.917
137.965	99.9162
138.054	99.9164
138.144	99.9162
138.238	99.9159
138.332	99.9156
138.425	99.9148
138.515	99.9143
138.605	99.9137
138.691	99.913
138.775	99.9126
138.862	99.9126
138.95	99.9124
139.038	99.9122
139.123	99.9121
139.209	99.912
139.292	99.9115
139.373	99.9117
139.456	99.9113
139.54	99.9108
139.623	99.9105
139.707	99.9103
139.795	99.9098
139.88	99.909
139.964	99.9088
140.048	99.9088
140.131	99.9079
140.216	99.9073
140.302	99.9069
140.387	99.9061
140.473	99.9057
140.562	99.905
140.65	99.9046
140.738	99.9033
140.827	99.9027
140.914	99.9021
140.999	99.9016
141.085	99.9013
141.169	99.9009
141.255	99.9006
141.337	99.9
141.419	99.8995
141.501	99.899
141.584	99.8981
141.67	99.8979
141.757	99.8974
141.845	99.8967
141.933	99.8968
142.017	99.8964
142.102	99.8964
142.191	99.8964
142.282	99.896
142.371	99.8958
142.457	99.8959
142.543	99.8961
142.629	99.8956
142.717	99.896
142.804	99.896
142.892	99.8957
142.982	99.8957
143.069	99.8954
143.154	99.8958
143.24	99.8962
143.329	99.8961
143.416	99.8961
143.502	99.8961
143.586	99.8962
143.672	99.8956
143.76	99.8954
143.85	99.8953
143.942	99.8953
144.031	99.8949
144.119	99.8949
144.205	99.8944
144.291	99.8937
144.379	99.8941
144.468	99.8943
144.554	99.8941
144.641	99.8939
144.724	99.8942
144.806	99.8942
144.889	99.8939
144.973	99.8941
145.062	99.8936
145.148	99.8931
145.232	99.8929
145.317	99.8928
145.406	99.8929
145.494	99.8925
145.582	99.8931
145.669	99.8932
145.759	99.8928
145.847	99.8923
145.93	99.8921
146.015	99.8919
146.104	99.8916
146.193	99.8913
146.278	99.891
146.362	99.891
146.448	99.8906
146.536	99.89
146.623	99.8895
146.711	99.8888
146.798	99.8879
146.885	99.8874
146.971	99.8865
147.058	99.8855
147.148	99.8845
147.239	99.8838
147.33	99.8829
147.419	99.8822
147.509	99.8812
147.599	99.8807
147.687	99.8802
147.774	99.8796
147.862	99.8791
147.95	99.8784
148.037	99.8777
148.124	99.8769
148.212	99.8763
148.299	99.8756
148.385	99.875
148.467	99.8746
148.552	99.8737
148.639	99.8731
148.722	99.8728
148.805	99.8722
148.89	99.8719
148.973	99.871
149.053	99.8709
149.133	99.8704
149.217	99.8706
149.303	99.8701
149.39	99.87
149.478	99.8697
149.569	99.8704
149.659	99.8705
149.746	99.8701
149.832	99.87
149.919	99.8696
150.006	99.8691
150.092	99.8689
150.18	99.8685
150.267	99.8685
150.354	99.868
150.441	99.868
150.528	99.8675
150.617	99.8672
150.704	99.8669
150.791	99.8665
150.881	99.8666
150.97	99.8655
151.058	99.865
151.146	99.8647
151.235	99.8648
151.32	99.8639
151.405	99.8637
151.491	99.8634
151.579	99.863
151.669	99.8627
151.756	99.8621
151.845	99.8615
151.934	99.8612
152.022	99.8607
152.107	99.8603
152.192	99.8592
152.276	99.8579
152.363	99.8577
152.448	99.857
152.533	99.8561
152.619	99.8555
152.704	99.855
152.787	99.8544
152.869	99.8539
152.953	99.853
153.041	99.8519
153.129	99.851
153.214	99.8501
153.301	99.8493
153.389	99.8484
153.478	99.8471
153.565	99.8466
153.653	99.8457
153.74	99.8452
153.827	99.8446
153.914	99.844
154.004	99.8438
154.094	99.8432
154.183	99.8426
154.267	99.8418
154.351	99.8412
154.436	99.8404
154.523	99.8402
154.614	99.8397
154.705	99.8393
154.794	99.8391
154.878	99.8388
154.959	99.8389
155.041	99.8388
155.125	99.8386
155.21	99.8387
155.297	99.8386
155.384	99.8384
155.468	99.8382
155.552	99.8381
155.635	99.8389
155.723	99.8391
155.817	99.8393
155.907	99.8398
155.997	99.8405
156.086	99.8408
156.17	99.8416
156.256	99.8422
156.342	99.8427
156.429	99.8435
156.517	99.8437
156.605	99.8444
156.69	99.8448
156.776	99.8455
156.864	99.8462
156.954	99.8467
157.046	99.8473
157.134	99.8473
157.224	99.8475
157.313	99.8482
157.4	99.8481
157.487	99.8481
157.574	99.8481
157.661	99.8486
157.747	99.8488
157.836	99.849
157.924	99.849
158.011	99.8495
158.097	99.8494
158.18	99.8494
158.263	99.8498
158.348	99.8497
158.436	99.8497
158.526	99.8495
158.614	99.8493
158.701	99.8492
158.784	99.8489
158.869	99.8484
158.952	99.8483
159.042	99.8477
159.133	99.8471
159.224	99.8465
159.312	99.8462
159.399	99.8452
159.488	99.8448
159.575	99.8444
159.665	99.8437
159.757	99.8438
159.85	99.8435
159.943	99.8429
160.036	99.8423
160.126	99.8421
160.217	99.8416
160.309	99.8413
160.398	99.8406
160.489	99.8401
160.582	99.8395
160.672	99.8388
160.762	99.8382
160.848	99.8375
160.933	99.8368
161.017	99.8364
161.1	99.8362
161.182	99.8359
161.264	99.8351
161.345	99.8346
161.424	99.8339
161.505	99.8335
161.591	99.833
161.677	99.8329
161.764	99.8325
161.85	99.832
161.938	99.8313
162.025	99.8309
162.114	99.8306
162.203	99.83
162.294	99.8297
162.384	99.829
162.473	99.8275
162.561	99.8267
162.649	99.8263
162.74	99.8253
162.831	99.8243
162.921	99.8237
163.012	99.8225
163.103	99.8217
163.196	99.8205
163.286	99.8197
163.374	99.8186
163.463	99.8182
163.556	99.8176
163.641	99.8168
163.728	99.8154
163.816	99.8142
163.904	99.8133
163.99	99.8124
164.073	99.8111
164.159	99.8107
164.244	99.8098
164.326	99.8087
164.404	99.8081
164.487	99.8074
164.573	99.8062
164.661	99.8057
164.746	99.805
164.83	99.8042
164.918	99.8036
165.001	99.8028
165.085	99.8019
165.171	99.8017
165.26	99.8012
165.349	99.8007
165.438	99.8001
165.521	99.799
165.606	99.7984
165.695	99.7977
165.783	99.798
165.871	99.7975
165.962	99.7972
166.054	99.7969
166.146	99.7966
166.238	99.7963
166.322	99.7965
166.41	99.7966
166.499	99.7966
166.588	99.7968
166.678	99.7966
166.767	99.7972
166.855	99.7967
166.942	99.797
167.029	99.7968
167.115	99.7969
167.207	99.7973
167.298	99.7971
167.385	99.7972
167.472	99.797
167.556	99.7975
167.643	99.798
167.732	99.7986
167.82	99.7987
167.908	99.7987
167.995	99.7989
168.081	99.7993
168.166	99.7998
168.255	99.8001
168.343	99.8008
168.432	99.801
168.52	99.8008
168.607	99.8009
168.693	99.8007
168.778	99.8005
168.867	99.8002
168.953	99.7998
169.041	99.7994
169.129	99.799
169.216	99.7986
169.304	99.7978
169.389	99.7974
169.474	99.7975
169.559	99.7972
169.649	99.7967
169.739	99.7963
169.831	99.7959
169.92	99.7954
170.009	99.7952
170.099	99.7951
170.191	99.7948
170.283	99.794
170.376	99.7933
170.468	99.7926
170.558	99.7926
170.642	99.7919
170.724	99.7912
170.807	99.7905
170.89	99.7896
170.972	99.7891
171.055	99.7883
171.14	99.7875
171.223	99.7868
171.309	99.7861
171.393	99.7856
171.482	99.785
171.572	99.7841
171.665	99.7834
171.758	99.7825
171.852	99.7818
171.944	99.7809
172.034	99.7799
172.127	99.7787
172.216	99.778
172.308	99.7772
172.401	99.7763
172.493	99.7755
172.578	99.7748
172.666	99.7738
172.753	99.7723
172.838	99.7712
172.926	99.7702
173.014	99.7695
173.099	99.7692
173.182	99.7683
173.263	99.7678
173.347	99.7676
173.434	99.7672
173.522	99.7669
173.612	99.7672
173.704	99.7669
173.794	99.7667
173.883	99.7672
173.977	99.7668
174.07	99.7668
174.163	99.7671
174.254	99.7672
174.342	99.7672
174.43	99.7672
[truncated: 7,243 more rows]
