# Supplementary material for: Efficient wettability-controlled electroreduction of CO2 to CO at Au/C interfaces
Source: Nat Commun. 2020 Jun 15;11:3028. doi: 10.1038/s41467-020-16847-9 (PMC7295780; doi:10.1038/s41467-020-16847-9)
Supplement: Supplementary file 2 — Source Data [file 41467_2020_16847_MOESM2_ESM.zip › Source Data/SI/S10.xlsx]

## Sheet: Sheet1
x1	y1	x2	y2
this work		references
35.5	83.3	22.2	80.1
58.1	79.8	9.3	47.1
79	76.6	26.3	63.1
108.4	70.9	11.3	80.2
		5.7	59.3
		6.3	65.9
		2.5	54.8
		14.3	60.5
		21.7	48.7
		4	77.5
		3.6	81.4
		27.5	66.6
		0.8	69.6
		8.73	79.7
		2.5	61
		9.4	77.5
		46	86.6
