# Supplementary material for: Efficient wettability-controlled electroreduction of CO2 to CO at Au/C interfaces
Source: Nat Commun. 2020 Jun 15;11:3028. doi: 10.1038/s41467-020-16847-9 (PMC7295780; doi:10.1038/s41467-020-16847-9)
Supplement: Supplementary file 2 — Source Data [file 41467_2020_16847_MOESM2_ESM.zip › Source Data/SI/S12/S12c.xlsx]

## Sheet: Sheet1
x	y
Wavelength	Intensity
nm	Data
500	5.445
500.2	5.619
500.4	5.277
500.6	5.882
500.8	6.273
501	6.2
501.2	6.786
501.4	6.609
501.6	6.897
501.8	7.489
502	7.222
502.2	7.68
502.4	8.079
502.6	8.365
502.8	8.705
503	9.577
503.2	9.577
503.4	9.757
503.6	10.49
503.8	10.79
504	11.29
504.2	11.49
504.4	12.56
504.6	12.58
504.8	13.89
505	14.63
505.2	15.2
505.4	15.72
505.6	16.78
505.8	17.72
506	19.21
506.2	20.25
506.4	21.04
506.6	22.97
506.8	23.86
507	26.03
507.2	27.27
507.4	29.06
507.6	30.55
507.8	34.99
508	35.16
508.2	40.56
508.4	42.3
508.6	46.63
508.8	49.9
509	52.49
509.2	59.58
509.4	64.13
509.6	72.09
509.8	76.64
510	86.9
510.2	91.99
510.4	101.7
510.6	106.2
510.8	118.5
511	125.6
511.2	143.4
511.4	157.8
511.6	163.9
511.8	189.6
512	193.4
512.2	222.3
512.4	237.1
512.6	263.3
512.8	286.2
513	310.2
513.2	334.1
513.4	354.2
513.6	391.5
513.8	405.7
514	457.3
514.2	477.8
514.4	521
514.6	557.1
514.8	597.5
515	641.8
515.2	673.3
515.4	730.9
515.6	769.8
515.8	836
516	902.2
516.2	949.6
516.4	983.8
516.6	1039
516.8	1116
517	1182
517.2	1246
517.4	1321
517.6	1369
517.8	1461
518	1526
518.2	1588
518.4	1650
518.6	1732
518.8	1819
519	1882
519.2	1950
519.4	2028
519.6	2096
519.8	2182
520	2239
520.2	2326
520.4	2383
520.6	2483
520.8	2544
521	2633
521.2	2683
521.4	2759
521.6	2817
521.8	2890
522	2962
522.2	3014
522.4	3105
522.6	3163
522.8	3225
523	3308
523.2	3358
523.4	3418
523.6	3483
523.8	3550
524	3597
524.2	3670
524.4	3693
524.6	3776
524.8	3789
525	3860
525.2	3896
525.4	3940
525.6	3983
525.8	4027
526	4065
526.2	4089
526.4	4144
526.6	4170
526.8	4196
527	4220
527.2	4253
527.4	4265
527.6	4299
527.8	4313
528	4339
528.2	4348
528.4	4362
528.6	4377
528.8	4392
529	4398
529.2	4420
529.4	4416
529.6	4413
529.8	4411
530	4421
530.2	4429
530.4	4420
530.6	4418
530.8	4428
531	4426
531.2	4404
531.4	4407
531.6	4385
531.8	4394
532	4385
532.2	4368
532.4	4361
532.6	4345
532.8	4318
533	4323
533.2	4294
533.4	4283
533.6	4269
533.8	4238
534	4225
534.2	4217
534.4	4196
534.6	4187
534.8	4161
535	4149
535.2	4117
535.4	4101
535.6	4086
535.8	4066
536	4057
536.2	4030
536.4	4012
536.6	3981
536.8	3959
537	3934
537.2	3909
537.4	3890
537.6	3870
537.8	3858
538	3821
538.2	3807
538.4	3764
538.6	3757
538.8	3731
539	3702
539.2	3691
539.4	3667
539.6	3655
539.8	3608
540	3597
540.2	3572
540.4	3548
540.6	3532
540.8	3509
541	3498
541.2	3466
541.4	3446
541.6	3415
541.8	3405
542	3378
542.2	3359
542.4	3350
542.6	3323
542.8	3306
543	3284
543.2	3267
543.4	3228
543.6	3226
543.8	3202
544	3188
544.2	3166
544.4	3141
544.6	3125
544.8	3109
545	3088
545.2	3080
545.4	3058
545.6	3035
545.8	3011
546	3000
546.2	2984
546.4	2966
546.6	2941
546.8	2940
547	2916
547.2	2898
547.4	2875
547.6	2859
547.8	2844
548	2823
548.2	2819
548.4	2788
548.6	2775
548.8	2763
549	2753
549.2	2721
549.4	2712
549.6	2699
549.8	2682
550	2661
550.2	2635
550.4	2638
550.6	2623
550.8	2602
551	2587
551.2	2580
551.4	2558
551.6	2543
551.8	2533
552	2518
552.2	2498
552.4	2485
552.6	2470
552.8	2450
553	2439
553.2	2433
553.4	2412
553.6	2397
553.8	2382
554	2368
554.2	2349
554.4	2332
554.6	2316
554.8	2308
555	2294
555.2	2283
555.4	2263
555.6	2251
555.8	2230
556	2213
556.2	2207
556.4	2190
556.6	2172
556.8	2159
557	2152
557.2	2125
557.4	2115
557.6	2096
557.8	2083
558	2072
558.2	2066
558.4	2041
558.6	2037
558.8	2015
559	2006
559.2	1994
559.4	1978
559.6	1962
559.8	1953
560	1935
560.2	1920
560.4	1915
560.6	1896
560.8	1879
561	1877
561.2	1856
561.4	1849
561.6	1831
561.8	1816
562	1807
562.2	1786
562.4	1773
562.6	1765
562.8	1746
563	1737
563.2	1715
563.4	1704
563.6	1696
563.8	1677
564	1663
564.2	1655
564.4	1637
564.6	1627
564.8	1613
565	1601
565.2	1589
565.4	1571
565.6	1565
565.8	1546
566	1536
566.2	1526
566.4	1517
566.6	1501
566.8	1488
567	1476
567.2	1460
567.4	1450
567.6	1441
567.8	1421
568	1421
568.2	1399
568.4	1395
568.6	1381
568.8	1366
569	1356
569.2	1343
569.4	1329
569.6	1326
569.8	1316
570	1295
570.2	1285
570.4	1272
570.6	1258
570.8	1250
571	1235
571.2	1227
571.4	1218
571.6	1208
571.8	1193
572	1188
572.2	1168
572.4	1163
572.6	1154
572.8	1144
573	1130
573.2	1119
573.4	1113
573.6	1099
573.8	1092
574	1082
574.2	1075
574.4	1060
574.6	1052
574.8	1047
575	1033
575.2	1027
575.4	1015
575.6	1009
575.8	998.1
576	993
576.2	978.2
576.4	971.5
576.6	960.4
576.8	951.2
577	937.1
577.2	933.7
577.4	922.1
577.6	917.1
577.8	905.7
578	899.1
578.2	891.5
578.4	878.2
578.6	872.2
578.8	869.3
579	859.3
579.2	856
579.4	841.5
579.6	837.3
579.8	826.3
580	821.6
580.2	811.5
580.4	807.7
580.6	797.9
580.8	787.2
581	782
581.2	775
581.4	765.5
581.6	759.7
581.8	754.7
582	745.2
582.2	740.4
582.4	732.5
582.6	726.7
582.8	718.3
583	712.5
583.2	704.4
583.4	696.8
583.6	689.9
583.8	683.5
584	681.8
584.2	673.5
584.4	672.2
584.6	659.5
584.8	656
585	651.6
585.2	647.1
585.4	638.3
585.6	637.1
585.8	622.1
586	618.4
586.2	613.5
586.4	610.1
586.6	606.3
586.8	598
587	588.9
587.2	587.6
587.4	580.4
587.6	575
587.8	572.3
588	564.7
588.2	561
588.4	556.5
588.6	549.6
588.8	545.6
589	541.5
589.2	536
589.4	532.3
589.6	525.2
589.8	522.4
590	518.7
590.2	510.7
590.4	509.3
590.6	505.5
590.8	499.1
591	497.4
591.2	491.8
591.4	486.7
591.6	485.5
591.8	478.5
592	477.6
592.2	470.8
592.4	467.1
592.6	465
592.8	460.8
593	456
593.2	452.1
593.4	449.8
593.6	443.2
593.8	439
594	437.3
594.2	436.5
594.4	427.8
594.6	425.7
594.8	422.8
595	420.8
595.2	417
595.4	412.4
595.6	410.7
595.8	405.2
596	403.3
596.2	399.4
596.4	394.7
596.6	393.5
596.8	390.1
597	387.4
597.2	384.1
597.4	383.3
597.6	378.1
597.8	375
598	374.1
598.2	368.5
598.4	366.3
598.6	360.9
598.8	359.4
599	357.9
599.2	353.5
599.4	352.7
599.6	349.6
599.8	346.1
600	342.6
600.2	342
600.4	338.9
600.6	336.1
600.8	334.1
601	331.1
601.2	329
601.4	323.2
601.6	323.2
601.8	319.5
602	319.6
602.2	315.4
602.4	312.3
602.6	310.8
602.8	306.9
603	304.8
603.2	303.4
603.4	300
603.6	300.4
603.8	296.4
604	293.8
604.2	290.5
604.4	288.9
604.6	286.4
604.8	284.6
605	280.4
605.2	277.3
605.4	276.6
605.6	275.5
605.8	274.1
606	269
606.2	269.9
606.4	265.4
606.6	265.5
606.8	264.2
607	259.3
607.2	259.9
607.4	253.9
607.6	253.4
607.8	252.4
608	251
608.2	247.2
608.4	247
608.6	245.3
608.8	244
609	239.4
609.2	238.5
609.4	236.1
609.6	233.7
609.8	232
610	233.1
610.2	227.3
610.4	226.8
610.6	225
610.8	223.6
611	222
611.2	219.1
611.4	218.7
611.6	216.4
611.8	213.4
612	213.5
612.2	212.1
612.4	207.3
612.6	206.4
612.8	205.8
613	202.9
613.2	201.1
613.4	201.2
613.6	198.9
613.8	197.1
614	195.2
614.2	193.8
614.4	193.2
614.6	193.4
614.8	188.8
615	187.9
615.2	187.8
615.4	183
615.6	182.1
615.8	180.2
616	180.8
616.2	178.3
616.4	175.5
616.6	176.7
616.8	173
617	171.8
617.2	170.5
617.4	169.9
617.6	167.4
617.8	166.9
618	164.5
618.2	161.7
618.4	161.7
618.6	159.5
618.8	158.4
619	155.9
619.2	157.9
619.4	153.3
619.6	152
619.8	149.7
620	149.4
620.2	149.6
620.4	145.7
620.6	146.5
620.8	146
621	143.3
621.2	141.1
621.4	139.5
621.6	136
621.8	137.5
622	135.3
622.2	133.4
622.4	133.3
622.6	131.6
622.8	132
623	129.5
623.2	128.3
623.4	127.3
623.6	126.8
623.8	126.2
624	122.6
624.2	122.5
624.4	122.7
624.6	120.4
624.8	119.2
625	119.1
625.2	118.4
625.4	117.6
625.6	116
625.8	114.2
626	113.1
626.2	113.9
626.4	111.7
626.6	111
626.8	109.3
627	110.2
627.2	108.2
627.4	106.4
627.6	107.1
627.8	105.4
628	104.6
628.2	103.7
628.4	102.2
628.6	102.2
628.8	101.2
629	99.96
629.2	99.35
629.4	99.26
629.6	97.07
629.8	96.95
630	95.96
630.2	94.65
630.4	94.55
630.6	93.99
630.8	92.18
631	91.98
631.2	90.22
631.4	89.44
631.6	89.45
631.8	89.12
632	88.07
632.2	86.1
632.4	86.92
632.6	84.79
632.8	84.72
633	84.93
633.2	82.9
633.4	83.11
633.6	81.49
633.8	80.62
634	80.33
634.2	79.35
634.4	78.74
634.6	77.55
634.8	76.4
635	75.07
635.2	75.98
635.4	74.76
635.6	73.27
635.8	72.26
636	72.7
636.2	71.78
636.4	71.69
636.6	70.35
636.8	69.82
637	70.01
637.2	68.77
637.4	68.21
637.6	67.42
637.8	66.59
638	66.87
638.2	66.11
638.4	65.31
638.6	64.51
638.8	64.89
639	63.31
639.2	62.63
639.4	62.49
639.6	61.92
639.8	60.86
640	60.72
640.2	59.34
640.4	59.32
640.6	58.96
640.8	57.94
641	57.76
641.2	57.08
641.4	56.74
641.6	55.59
641.8	55.63
642	55.12
642.2	54.68
642.4	52.76
642.6	53.85
642.8	52.43
643	52.64
643.2	51.34
643.4	51.69
643.6	50.79
643.8	50.73
644	49.77
644.2	49.03
644.4	49.88
644.6	47.93
644.8	48.67
645	47.14
645.2	46.74
645.4	46.74
645.6	46.09
645.8	45.75
646	44.82
646.2	45.11
646.4	44.32
646.6	45.03
646.8	43.85
647	43.29
647.2	43.22
647.4	42.34
647.6	42.43
647.8	42.44
648	41.6
648.2	41.08
648.4	39.99
648.6	40.43
648.8	39.45
649	39.46
649.2	38.42
649.4	39.57
649.6	39.12
649.8	38.5
650	37.88
650.2	36.96
650.4	37.19
650.6	36.28
650.8	36.15
651	36.58
651.2	36.07
651.4	34.87
651.6	35.13
651.8	34.63
652	34.38
652.2	33.78
652.4	32.95
652.6	33.25
652.8	33.43
653	33.06
653.2	33.01
653.4	31.9
653.6	32.04
653.8	31.63
654	31.75
654.2	31.13
654.4	31.03
654.6	30.97
654.8	30.04
655	29.99
655.2	29.45
655.4	29.91
655.6	29.73
655.8	28.58
656	28.96
656.2	28.76
656.4	29.48
656.6	27.89
656.8	27.63
657	27.1
657.2	26.6
657.4	27.55
657.6	26.61
657.8	26.54
658	26.7
658.2	26.01
658.4	26.15
658.6	25.33
658.8	24.72
659	24.76
659.2	24.32
659.4	24.62
659.6	24.44
659.8	24.98
660	23.54
660.2	23.89
660.4	23.65
660.6	23.29
660.8	23.37
661	23.14
661.2	22.38
661.4	22.72
661.6	22.37
661.8	22.47
662	21.94
662.2	22.08
662.4	21.58
662.6	21.61
662.8	21.72
663	21.13
663.2	20.83
663.4	21.13
663.6	20.62
663.8	20.64
664	20.02
664.2	20.63
664.4	19.97
664.6	20.21
664.8	19.56
665	19.45
665.2	19.27
665.4	19
665.6	19.05
665.8	18.84
666	18.51
666.2	18.61
666.4	18.25
666.6	18.17
666.8	17.81
667	18.03
667.2	17.58
667.4	17.83
667.6	17.19
667.8	17.84
668	17.36
668.2	17.18
668.4	16.52
668.6	16.31
668.8	16.32
669	16.57
669.2	16.26
669.4	15.74
669.6	16.16
669.8	15.43
670	15.45
670.2	15.54
670.4	15.37
670.6	15.47
670.8	15.25
671	14.66
671.2	14.97
671.4	14.7
671.6	14.92
671.8	13.98
672	15.33
672.2	13.71
672.4	13.78
672.6	13.7
672.8	13.72
673	14.11
673.2	13.59
673.4	13.21
673.6	13.06
673.8	13.19
674	12.82
674.2	13.22
674.4	12.76
674.6	12.9
674.8	12.91
675	12.88
675.2	12.62
675.4	12.55
675.6	12.2
675.8	12.05
676	12.31
676.2	12.12
676.4	11.75
676.6	11.48
676.8	11.96
677	11.55
677.2	11.57
677.4	10.75
677.6	11.24
677.8	11.27
678	11.1
678.2	11.12
678.4	10.79
678.6	10.54
678.8	10.89
679	10.56
679.2	10.52
679.4	10.25
679.6	10.49
679.8	10.25
680	10.54
680.2	10.31
680.4	9.668
680.6	9.954
680.8	9.851
681	9.884
681.2	9.705
681.4	9.635
681.6	9.432
681.8	9.665
682	9.25
682.2	9.242
682.4	9.396
682.6	8.975
682.8	9.101
683	8.982
683.2	8.776
683.4	8.859
683.6	8.541
683.8	8.245
684	8.218
684.2	8.353
684.4	8.377
684.6	8.452
684.8	8.045
685	8.035
685.2	8.136
685.4	7.942
685.6	7.8
685.8	7.787
686	7.861
686.2	7.836
686.4	7.66
686.6	7.545
686.8	7.529
687	7.374
687.2	7.301
687.4	7.057
687.6	7.132
687.8	7.248
688	7.173
688.2	6.83
688.4	7.141
688.6	6.948
688.8	6.893
689	6.76
689.2	7.051
689.4	6.501
689.6	6.86
689.8	6.726
690	7.019
690.2	6.51
690.4	6.413
690.6	6.468
690.8	6.323
691	6.087
691.2	5.887
691.4	6.141
691.6	6.227
691.8	5.984
692	6.171
692.2	5.821
692.4	5.983
692.6	6.016
692.8	5.666
693	5.781
693.2	5.598
693.4	5.38
693.6	5.478
693.8	5.663
694	5.527
694.2	5.289
694.4	5.305
694.6	5.564
694.8	5.24
695	5.336
695.2	5.114
695.4	5.095
695.6	5.09
695.8	4.786
696	4.685
696.2	4.914
696.4	4.954
696.6	4.803
696.8	4.727
697	4.671
697.2	4.728
697.4	4.957
697.6	5.069
697.8	4.552
698	4.475
698.2	4.537
698.4	4.511
698.6	4.559
698.8	4.611
699	4.619
699.2	4.371
699.4	4.287
699.6	4.246
699.8	4.412
700	4.169
