# Supplementary material for: Efficient wettability-controlled electroreduction of CO2 to CO at Au/C interfaces
Source: Nat Commun. 2020 Jun 15;11:3028. doi: 10.1038/s41467-020-16847-9 (PMC7295780; doi:10.1038/s41467-020-16847-9)
Supplement: Supplementary file 2 — Source Data [file 41467_2020_16847_MOESM2_ESM.zip › Source Data/SI/S13/S13.xlsx]

## Sheet: S13e
x	y
z-axis	Intensity
0	232
0.0296	232
0.0592	231
0.0888	231
0.1184	230
0.148	229
0.1776	231
0.2072	233
0.2368	235
0.2664	238
0.296	236
0.3256	233
0.3552	229
0.3848	226
0.4144	229
0.444	233
0.4736	238
0.5032	242
0.5328	240
0.5624	236
0.592	233
0.6216	229
0.6512	231
0.6808	233
0.7104	235
0.74	237
0.7696	237
0.7992	237
0.8288	237
0.8584	237
0.888	239
0.9176	241
0.9472	242
0.9768	243
1.0064	237
1.036	232
1.0656	226
1.0952	222
1.1248	222
1.1544	223
1.184	223
1.2136	224
1.2432	228
1.2728	232
1.3024	236
1.332	237
1.3616	233
1.3912	229
1.4208	224
1.4504	223
1.48	226
1.5096	229
1.5392	231
1.5688	231
1.5984	228
1.628	226
1.6576	223
1.6872	223
1.7168	224
1.7464	225
1.776	226
1.8056	229
1.8352	232
1.8648	236
1.8944	239
1.924	241
1.9536	242
1.9832	243
2.0128	244
2.0424	239
2.072	233
2.1016	227
2.1312	221
2.1608	222
2.1904	223
2.22	225
2.2496	226
2.2792	230
2.3088	235
2.3384	239
2.368	242
2.3976	244
2.4272	245
2.4568	246
2.4864	246
2.516	243
2.5456	239
2.5752	235
2.6048	232
2.6344	232
2.664	232
2.6936	232
2.7232	232
2.7528	235
2.7824	238
2.812	241
2.8416	240
2.8712	233
2.9008	226
2.9304	219
2.96	215
2.9896	214
3.0192	214
3.0488	213
3.0784	212
3.108	212
3.1376	212
3.1672	212
3.1968	210
3.2264	206
3.256	202
3.2856	198
3.3152	192
3.3448	186
3.3744	180
3.404	174
3.4336	173
3.4632	173
3.4928	173
3.5224	173
3.552	173
3.5816	173
3.6112	172
3.6408	172
3.6704	169
3.7	166
3.7296	162
3.7592	159
3.7888	157
3.8184	154
3.848	152
3.8776	150
3.9072	145
3.9368	141
3.9664	136
3.996	132
4.0256	129
4.0552	126
4.0848	123
4.1144	118
4.144	110
4.1736	101
4.2032	92
4.2328	86
4.2624	88
4.292	89
4.3216	90
4.3512	90
4.3808	88
4.4104	85
4.44	83
4.4696	80
4.4992	77
4.5288	74
4.5584	71
4.588	70
4.6176	70
4.6472	69
4.6768	69
4.7064	70
4.736	72
4.7656	73
4.7952	75
4.8248	75
4.8544	74
4.884	73
4.9136	73
4.9432	69
4.9728	66
5.0024	62
5.032	58
5.0616	60
5.0912	62
5.1208	64
5.1504	67
5.18	65
5.2096	64
5.2392	62
5.2688	61
5.2984	61
5.328	61
5.3576	62
5.3872	62
5.4168	59
5.4464	56
5.476	53
5.5056	51
5.5352	52
5.5648	53
5.5944	53
5.624	53
5.6536	50
5.6832	47
5.7128	44
5.7424	44
5.772	46
5.8016	49
5.8312	52
5.8608	52
5.8904	50
5.92	48
5.9496	45
5.9792	43
6.0088	42
6.0384	41
6.068	39
6.0976	39
6.1272	39
6.1568	39
6.1863	39
6.2159	38
6.2455	36
6.2751	35
6.3047	33
6.3343	35
6.3639	38
6.3935	41
6.4231	45
6.4527	42
6.4823	39
6.5119	35
6.5415	31
6.5711	30
6.6007	29
6.6303	27
6.6599	26
6.6895	27
6.7191	28
6.7487	28
6.7783	29
6.8079	30
6.8375	31
6.8671	31
6.8967	32
6.9263	30
6.9559	28
6.9855	26
7.0151	23
7.0447	22
7.0743	20
7.1039	18
7.1335	18
7.1631	21
7.1927	25
7.2223	28
7.2519	30
7.2815	28
7.3111	26
7.3407	24
7.3703	22
7.3999	20
7.4295	19
7.4591	17
7.4887	16
7.5183	15
7.5479	15
7.5775	15
7.6071	14
7.6367	13
7.6663	12
7.6959	10
7.7255	10
7.7551	11
7.7847	11
7.8143	12
7.8439	15
7.8735	18
7.9031	21
7.9327	24
7.9623	24
7.9919	23
8.0215	21
8.0511	20
8.0807	18
8.1103	17
8.1399	14
8.1695	12
8.1991	12
8.2287	11
8.2583	10
8.2879	10
8.3175	10
8.3471	10
8.3767	10
8.4063	10
8.4359	12
8.4655	13
8.4951	15
8.5247	16
8.5543	16
8.5839	16
8.6135	17
8.6431	16
8.6727	16
8.7023	15
8.7319	15
8.7615	14
8.7911	12
8.8207	11
8.8503	6
8.8799	9
8.9095	8
8.9391	8
8.9687	6
8.9983	3
9.0279	1
9.0575	0
9.0871	0
9.1167	0
9.1463	0
9.1759	0
9.2055	0
9.2351	0
9.2647	0
9.2943	0
9.3239	0
9.3535	0
9.3831	0
9.4127	0
9.4423	0
9.4719	0
9.5015	0
9.5311	0
9.5607	0
9.5903	0
9.6199	0
9.6495	0
9.6791	0
9.7087	0
9.7383	0
9.7679	0
9.7975	0
9.8271	0
9.8567	0
9.8863	0
9.9159	0
9.9455	0
9.9751	0
10.0047	0
10.0343	0
10.0639	0
10.0935	0
10.1231	0
10.1527	0
10.1823	0
10.2119	0
10.2415	0
10.2711	0
10.3007	0
10.3303	0
10.3599	0
10.3895	0
10.4191	0
10.4487	0
10.4783	0
10.5079	0
10.5375	0
10.5671	0
10.5967	0
10.6263	0
10.6559	0
10.6855	0
10.7151	0
10.7447	0
10.7743	0
10.8039	0
10.8335	0
10.8631	0
10.8927	0
10.9223	0
10.9519	0
10.9815	0
11.0111	0
11.0407	0
11.0703	0
11.0999	0
11.1295	0
11.1591	0
11.1887	0
11.2183	0
11.2479	0
11.2775	0
11.3071	0
11.3367	0
11.3663	0
11.3959	0
11.4255	0
11.4551	0
11.4847	0
11.5143	0
11.5439	0
11.5735	0
11.6031	0
11.6327	0
11.6623	0
11.6919	0
11.7215	0
11.7511	0
11.7807	0

## Sheet: S13f
x	y
z-axis	Intensity
0	222
0.0202	224
0.0404	222
0.0605	218
0.0807	214
0.1008	211
0.121	207
0.1411	203
0.1613	203
0.1814	205
0.2016	207
0.2217	208
0.2419	210
0.262	212
0.2822	212
0.3023	211
0.3225	210
0.3426	209
0.3628	208
0.3829	207
0.4031	207
0.4232	208
0.4434	209
0.4635	211
0.4837	212
0.5038	214
0.524	215
0.5441	218
0.5643	220
0.5844	223
0.6046	225
0.6247	222
0.6449	223
0.665	222
0.6852	217
0.7053	211
0.7255	205
0.7456	200
0.7658	195
0.7859	199
0.8061	203
0.8262	207
0.8464	210
0.8665	214
0.8867	218
0.9068	215
0.927	213
0.9471	210
0.9673	208
0.9874	205
1.0076	203
1.0278	201
1.0479	200
1.0681	199
1.0882	198
1.1084	197
1.1285	196
1.1487	197
1.1688	198
1.189	199
1.2091	200
1.2293	201
1.2494	202
1.2696	203
1.2897	203
1.3099	203
1.33	204
1.3502	204
1.3703	204
1.3905	204
1.4106	204
1.4308	203
1.4509	203
1.4711	202
1.4912	202
1.5114	201
1.5315	200
1.5517	198
1.5718	197
1.592	196
1.6121	194
1.6323	193
1.6524	193
1.6726	193
1.6927	193
1.7129	193
1.733	193
1.7532	192
1.7733	192
1.7935	191
1.8136	190
1.8338	190
1.8539	189
1.8741	189
1.8942	189
1.9144	189
1.9345	190
1.9547	190
1.9748	190
1.995	191
2.0151	191
2.0353	192
2.0555	192
2.0756	192
2.0958	193
2.1159	193
2.1361	194
2.1562	195
2.1764	196
2.1965	197
2.2167	198
2.2368	194
2.257	190
2.2771	191
2.2973	186
2.3174	181
2.3376	177
2.3577	172
2.3779	170
2.398	169
2.4182	168
2.4383	167
2.4585	166
2.4786	165
2.4988	167
2.5189	170
2.5391	174
2.5592	178
2.5794	182
2.5995	185
2.6197	185
2.6398	180
2.66	176
2.6801	171
2.7003	167
2.7204	162
2.7406	161
2.7607	162
2.7809	164
2.801	165
2.8212	167
2.8413	168
2.8615	170
2.8816	171
2.9018	173
2.9219	175
2.9421	177
2.9622	179
2.9824	180
3.0025	179
3.0227	177
3.0429	176
3.063	175
3.0832	173
3.1033	172
3.1235	167
3.1436	163
3.1638	159
3.1839	154
3.2041	150
3.2242	145
3.2444	145
3.2645	146
3.2847	146
3.3048	146
3.325	146
3.3451	146
3.3653	145
3.3854	143
3.4056	142
3.4257	141
3.4459	140
3.466	138
3.4862	139
3.5063	140
3.5265	140
3.5466	141
3.5668	142
3.5869	143
3.6071	143
3.6272	145
3.6474	146
3.6675	146
3.6877	145
3.7078	144
3.728	142
3.7481	142
3.7683	141
3.7884	141
3.8086	142
3.8287	142
3.8489	136
3.869	129
3.8892	121
3.9093	114
3.9295	106
3.9496	99
3.9698	94
3.9899	94
4.0101	94
4.0302	94
4.0504	94
4.0706	94
4.0907	93
4.1109	88
4.131	84
4.1512	79
4.1713	75
4.1915	71
4.2116	67
4.2318	65
4.2519	63
4.2721	62
4.2922	60
4.3124	58
4.3325	56
4.3527	54
4.3728	51
4.393	49
4.4131	47
4.4333	44
4.4534	42
4.4736	39
4.4937	35
4.5139	32
4.534	29
4.5542	26
4.5743	23
4.5945	20
4.6146	18
4.6348	15
4.6549	13
4.6751	10
4.6952	8
4.7154	7
4.7355	7
4.7557	7
4.7758	8
4.796	8
4.8161	8
4.8363	7
4.8564	5
4.8766	3
4.8967	2
4.9169	0
4.937	0
4.9572	0
4.9773	0
4.9975	0
5.0176	0
5.0378	0
5.058	0
5.0781	0
5.0983	0
5.1184	0
5.1386	0
5.1587	0
5.1789	0
5.199	0
5.2192	0
5.2393	0
5.2595	0
5.2796	0
5.2998	0
5.3199	0
5.3401	0
5.3602	0
5.3804	0
5.4005	0
5.4207	0
5.4408	0
5.461	0
5.4811	0
5.5013	0
5.5214	0
5.5416	0
5.5617	0
5.5819	0
5.602	0
5.6222	0
5.6423	0
5.6625	0
5.6826	0
5.7028	0
5.7229	0
5.7431	0
5.7632	0
5.7834	0
5.8035	0
5.8237	0
5.8438	0
5.864	0
5.8841	0
5.9043	0
5.9244	0
5.9446	0
5.9647	0
5.9849	0
6.005	0
6.0252	0
6.0453	0
6.0655	0
6.0857	0
6.1058	0
6.126	0
6.1461	0
6.1663	0
6.1864	0
6.2066	0
6.2267	0
6.2469	0
6.267	0
6.2872	0
6.3073	0
6.3275	0
6.3476	0
6.3678	0
6.3879	0
6.4081	0
6.4282	0
6.4484	0
6.4685	0
6.4887	0
6.5088	0
6.529	0
6.5491	0
6.5693	0
6.5894	0
6.6096	0
6.6297	0
6.6499	0
6.67	0
6.6902	0
6.7103	0
6.7305	0
6.7506	0
6.7708	0
6.7909	0
6.8111	0
6.8312	0
6.8514	0
6.8715	0
6.8917	0
6.9118	0
6.932	0
6.9521	0
6.9723	0
6.9924	0
7.0126	0
7.0327	0
7.0529	0
7.0731	0
7.0932	0
7.1134	0
7.1335	0
7.1537	0
7.1738	0
7.194	0
7.2141	0
7.2343	0
7.2544	0
7.2746	0
7.2947	0
7.3149	0
7.335	0
7.3552	0
7.3753	0
7.3955	0
7.4156	0
7.4358	0
7.4559	0
7.4761	0
7.4962	0
7.5164	0
7.5365	0
7.5567	0
7.5768	0
7.597	0
7.6171	0
7.6373	0
7.6574	0
7.6776	0
7.6977	0
7.7179	0
7.738	0
7.7582	0
7.7783	0
7.7985	0
7.8186	0
7.8388	0
7.8589	0
7.8791	0
7.8992	0
7.9194	0
7.9395	0
7.9597	0
7.9798	0
8	0
8.0201	0
8.0403	0
8.0604	0
8.0806	0
8.1008	0
8.1209	0
8.1411	0
8.1612	0
8.1814	0
8.2015	0
8.2217	0
8.2418	0
8.262	0
8.2821	0
8.3023	0
8.3224	0
8.3426	0
8.3627	0
8.3829	0
8.403	0
8.4232	0
8.4433	0
8.4635	0
8.4836	0
8.5038	0
8.5239	0
8.5441	0
8.5642	0
8.5844	0
8.6045	0
8.6247	0
8.6448	0
8.665	0
8.6851	0
8.7053	0
8.7254	0
8.7456	0
8.7657	0
8.7859	0
8.806	0
8.8262	0
8.8463	0
8.8665	0
8.8866	0
8.9068	0
8.9269	0
8.9471	0
8.9672	0
8.9874	0
9.0075	0
9.0277	0
9.0478	0
9.068	0
9.0882	0
9.1083	0
9.1285	0
9.1486	0
9.1688	0
9.1889	0
9.2091	0
9.2292	0
9.2494	0
9.2695	0
9.2897	0
9.3098	0
9.33	0
9.3501	0
9.3703	0
9.3904	0
9.4106	0
9.4307	0
9.4509	0
9.471	0
9.4912	0
9.5113	0
9.5315	0
9.5516	0
9.5718	0
9.5919	0
9.6121	0
9.6322	0
9.6524	0
9.6725	0
9.6927	0
9.7128	0
9.733	0
9.7531	0
9.7733	0
9.7934	0
9.8136	0
9.8337	0
9.8539	0
9.874	0
9.8942	0
9.9143	0
9.9345	0
9.9546	0
9.9748	0
9.9949	0
10.0151	0
10.0352	0
10.0554	0
10.0755	0
10.0957	0
10.1159	0
10.136	0
10.1562	0
10.1763	0
10.1965	0
10.2166	0
10.2368	0
10.2569	0
10.2771	0
10.2972	0
10.3174	0
10.3375	0
10.3577	0
10.3778	0
10.398	0
10.4181	0
10.4383	0
10.4584	0
10.4786	0
10.4987	0
10.5189	0
10.539	0
10.5592	0
10.5793	0
10.5995	0
10.6196	0
10.6398	0
10.6599	0
10.6801	0
10.7002	0
10.7204	0
10.7405	0
10.7607	0
10.7808	0

## Sheet: S13g
x	y
x-y axis	distance
0	6.58
0.635	5.91
1.27	6.28
1.905	6.35
2.54	6.22
3.175	5.94
3.81	6.22
4.445	6.39
5.08	6.24
5.715	6.44
6.35	6.06
6.985	6.39
7.62	6.35
8.255	6.32
8.89	6.22
9.525	6.2
10.16	6.4
10.795	6.15
11.43	6.66
12.065	6.58
12.7	6.09
13.335	5.99
13.97	6.2
14.605	6.37
15.24	6.42
15.875	6.26
16.51	6.29
17.145	6.49
17.78	6.37
18.415	6.4
19.05	6.67
19.685	6.54
20.32	6.05
20.955	6.03
21.59	6.37
22.225	5.98
22.86	6.49
23.495	6.29
24.13	6.02
24.765	6.23
25.4	6.35
26.035	6.06

## Sheet: S13h
x	y
x-y axis	distance
0	1.04
0.635	1.11
1.27	1.03
1.905	0.82
2.54	0.89
3.175	0.96
3.81	0.85
4.445	1.03
5.08	1.01
5.715	0.85
6.35	0.92
6.985	1.02
7.62	1.08
8.255	0.76
8.89	0.85
9.525	0.92
10.16	0.92
10.795	0.99
11.43	0.87
12.065	0.81
12.7	0.91
13.335	1.07
13.97	0.9
14.605	0.95
15.24	0.98
15.875	0.94
16.51	0.83
17.145	1.07
17.78	0.86
18.415	0.95
19.05	0.97
19.685	0.81
20.32	1.05
20.955	0.9
21.59	0.96
22.225	0.97
22.86	0.85
23.495	0.87
24.13	0.98
24.765	0.68
25.4	0.69
26.035	0.85
