# Supplementary material for: Efficient wettability-controlled electroreduction of CO2 to CO at Au/C interfaces
Source: Nat Commun. 2020 Jun 15;11:3028. doi: 10.1038/s41467-020-16847-9 (PMC7295780; doi:10.1038/s41467-020-16847-9)
Supplement: Supplementary file 2 — Source Data [file 41467_2020_16847_MOESM2_ESM.zip › Source Data/SI/S15.xlsx]

## Sheet: Sheet1
x1	y1	yEr	x2	y2	yEr	x3	y3
	Exposed TPC			Immersed TPC		DPC
E	COFE		E	COFE		E	COFE
-0.1324	20	--	-0.1324	28.902	0.28567	-0.28	11.69
-0.1574	65.3435	2.0598	-0.1574	59.516	--	-0.33	28.023
-0.1824	77.522	5.87001	-0.1824	69.739	--	-0.38	51.938
-0.2074	84.5355	4.33386	-0.2074	81.225	0.38891	-0.43	72.037
-0.2324	88.479	2.97481	-0.2324	86.4915	0.71913	-0.48	81.201
-0.2824	93.444	0.05107	-0.2824	89.508	--	-0.53	87.097
-0.3324	95.98	0.02828	-0.3324	90.961	--	-0.58	87.932
-0.3824	95.915	0.02121	-0.3824	90.5975	0.00354	-0.63	87.237
-0.4324	94.775	0.10607	-0.4324	87.6075	1.14198	-0.68	83.657
-0.4824	92.4	1.27279	-0.4824	81.76	--	-0.73	79.769
-0.5324	88.959	1.8542	-0.5324	75.8875	3.41179	-0.78	73.62
-0.5824	82.464	1.08046	-0.5824	65.6735	0.32032
