# Supplementary material for: Efficient wettability-controlled electroreduction of CO2 to CO at Au/C interfaces
Source: Nat Commun. 2020 Jun 15;11:3028. doi: 10.1038/s41467-020-16847-9 (PMC7295780; doi:10.1038/s41467-020-16847-9)
Supplement: Supplementary file 2 — Source Data [file 41467_2020_16847_MOESM2_ESM.zip › Source Data/SI/S17.xlsx]

## Sheet: S17a
x	y
E	j
0.018	0.18679
0.017	0.1526
0.016	0.12556
0.015	0.10107
0.014	0.08474
0.013	0.07199
0.012	0.06128
-0.008	0
-0.009	0.00398
-0.01	0.00184
-0.011	0.00173
-0.012	0.00158
-0.013	0.000816327
-0.014	0.00352
-0.015	0.00204
-0.016	0.00163
-0.017	0.00265
-0.018	0.000867347
-0.019	0.00235
-0.02	0.00148
-0.021	0.00342
-0.022	0.00122
-0.023	0.00398
-0.024	0.00393
-0.025	0.00352
-0.026	0.00439
-0.027	0.00413
-0.028	0.00556
-0.029	0.00709
-0.03	0.00689
-0.031	0.00628
-0.032	0.00959
-0.033	0.01071
-0.034	0.00995
-0.035	0.01066
-0.036	0.0123
-0.037	0.01133
-0.038	0.01214
-0.039	0.01209
-0.04	0.01352
-0.041	0.01362
-0.042	0.01383
-0.043	0.01459
-0.044	0.01597
-0.045	0.0152
-0.046	0.01699
-0.047	0.01699
-0.048	0.01806
-0.049	0.02117
-0.05	0.02143
-0.051	0.02281
-0.052	0.0249
-0.053	0.02587
-0.054	0.02536
-0.055	0.02577
-0.056	0.02515
-0.057	0.02857
-0.058	0.02679
-0.059	0.02888
-0.06	0.03148
-0.061	0.03092
-0.062	0.03255
-0.063	0.03163
-0.064	0.03735
-0.065	0.03602
-0.066	0.03408
-0.067	0.03622
-0.068	0.0374
-0.069	0.03872
-0.07	0.03949
-0.071	0.04087
-0.072	0.04342
-0.073	0.04087
-0.074	0.04291
-0.075	0.04495
-0.076	0.04546
-0.077	0.04393
-0.078	0.04699
-0.079	0.04699
-0.08	0.04954
-0.081	0.05107
-0.082	0.05209
-0.083	0.05311
-0.084	0.05515
-0.085	0.05515
-0.086	0.05617
-0.087	0.05923
-0.088	0.05923
-0.089	0.06179
-0.09	0.06128
-0.091	0.06281
-0.092	0.06638
-0.093	0.06638
-0.094	0.06893
-0.095	0.07097
-0.096	0.07148
-0.097	0.07352
-0.098	0.07403
-0.099	0.07556
-0.1	0.07556
-0.101	0.08015
-0.102	0.08015
-0.103	0.08117
-0.104	0.08474
-0.105	0.08526
-0.106	0.08423
-0.107	0.08934
-0.108	0.09189
-0.109	0.09291
-0.11	0.09444
-0.111	0.09546
-0.112	0.0975
-0.113	0.10005
-0.114	0.10362
-0.115	0.10566
-0.116	0.1077
-0.117	0.10872
-0.118	0.11281
-0.119	0.11383
-0.12	0.11587
-0.121	0.11791
-0.122	0.12097
-0.123	0.12454
-0.124	0.1276
-0.125	0.13117
-0.126	0.13474
-0.127	0.13577
-0.128	0.13883
-0.129	0.13985
-0.13	0.14138
-0.131	0.14342
-0.132	0.14954
-0.133	0.15107
-0.134	0.15515
-0.135	0.15974
-0.136	0.16281
-0.137	0.16689
-0.138	0.16791
-0.139	0.17097
-0.14	0.17199
-0.141	0.17658
-0.142	0.18066
-0.143	0.18474
-0.144	0.18985
-0.145	0.19138
-0.146	0.19597
-0.147	0.19954
-0.148	0.2026
-0.149	0.20515
-0.15	0.20872
-0.151	0.21281
-0.152	0.21638
-0.153	0.21995
-0.154	0.22352
-0.155	0.22709
-0.156	0.23117
-0.157	0.23372
-0.158	0.23628
-0.159	0.24189
-0.16	0.24444
-0.161	0.24801
-0.162	0.25107
-0.163	0.25617
-0.164	0.26179
-0.165	0.26383
-0.166	0.26587
-0.167	0.27046
-0.168	0.27505
-0.169	0.27862
-0.17	0.28423
-0.171	0.28883
-0.172	0.29342
-0.173	0.29648
-0.174	0.29852
-0.175	0.30362
-0.176	0.30719
-0.177	0.31332
-0.178	0.31434
-0.179	0.31893
-0.18	0.32403
-0.181	0.32658
-0.182	0.33219
-0.183	0.33474
-0.184	0.33985
-0.185	0.34495
-0.186	0.34801
-0.187	0.35311
-0.188	0.35668
-0.189	0.36077
-0.19	0.36332
-0.191	0.36995
-0.192	0.37352
-0.193	0.37862
-0.194	0.38117
-0.195	0.38679
-0.196	0.39036
-0.197	0.39138
-0.198	0.39954
-0.199	0.40209
-0.2	0.40617
-0.201	0.41179
-0.202	0.41689
-0.203	0.42148
-0.204	0.4225
-0.205	0.42709
-0.206	0.43168
-0.207	0.43526
-0.208	0.43934
-0.209	0.44393
-0.21	0.45056
-0.211	0.45464
-0.212	0.45668
-0.213	0.46077
-0.214	0.46689
-0.215	0.46995
-0.216	0.47556
-0.217	0.48117
-0.218	0.48526
-0.219	0.48934
-0.22	0.49189
-0.221	0.49801
-0.222	0.50005
-0.223	0.51077
-0.224	0.51077
-0.225	0.51536
-0.226	0.52403
-0.227	0.53117
-0.228	0.53117
-0.229	0.53577
-0.23	0.54393
-0.231	0.5475
-0.232	0.55464
-0.233	0.55974
-0.234	0.56485
-0.235	0.57403
-0.236	0.5776
-0.237	0.5827
-0.238	0.59036
-0.239	0.59699
-0.24	0.60464
-0.241	0.60923
-0.242	0.6174
-0.243	0.62301
-0.244	0.6327
-0.245	0.63985
-0.246	0.64648
-0.247	0.65362
-0.248	0.66281
-0.249	0.66842
-0.25	0.67811
-0.251	0.68628
-0.252	0.69699
-0.253	0.70515
-0.254	0.71485
-0.255	0.72403
-0.256	0.73526
-0.257	0.74495
-0.258	0.75362
-0.259	0.76485
-0.26	0.77964
-0.261	0.79087
-0.262	0.79852
-0.263	0.81026
-0.264	0.82046
-0.265	0.83168
-0.266	0.8475
-0.267	0.85872
-0.268	0.87148
-0.269	0.88628
-0.27	0.89903
-0.271	0.91332
-0.272	0.9276
-0.273	0.94189
-0.274	0.95617
-0.275	0.97046
-0.276	0.98577
-0.277	0.99954
-0.278	1.01383
-0.279	1.03015
-0.28	1.04801
-0.281	1.06281
-0.282	1.08015
-0.283	1.09801
-0.284	1.11434
-0.285	1.13168
-0.286	1.15566
-0.287	1.17199
-0.288	1.19189
-0.289	1.21026
-0.29	1.23321
-0.291	1.25362
-0.292	1.27505
-0.293	1.29903
-0.294	1.31995
-0.295	1.34036
-0.296	1.3623
-0.297	1.38679
-0.298	1.40923
-0.299	1.43423
-0.3	1.4577
-0.301	1.48219
-0.302	1.50617
-0.303	1.53321
-0.304	1.5577
-0.305	1.57913
-0.306	1.60566
-0.307	1.63321
-0.308	1.65923
-0.309	1.68321
-0.31	1.7123
-0.311	1.73883
-0.312	1.76587
-0.313	1.7924
-0.314	1.82199
-0.315	1.84903
-0.316	1.87964
-0.317	1.91179
-0.318	1.93934
-0.319	1.96995
-0.32	2.00158
-0.321	2.03832
-0.322	2.06485
-0.323	2.09954
-0.324	2.13219
-0.325	2.16842
-0.326	2.20005
-0.327	2.23372
-0.328	2.27046
-0.329	2.30362
-0.33	2.33679
-0.331	2.36944
-0.332	2.40566
-0.333	2.44189
-0.334	2.47811
-0.335	2.51434
-0.336	2.55209
-0.337	2.59291
-0.338	2.62913
-0.339	2.67301
-0.34	2.7123
-0.341	2.7526
-0.342	2.79648
-0.343	2.83781
-0.344	2.8776
-0.345	2.91842
-0.346	2.96128
-0.347	3.00566
-0.348	3.04597
-0.349	3.08832
-0.35	3.12913
-0.351	3.17352
-0.352	3.21638
-0.353	3.26281
-0.354	3.30464
-0.355	3.35362
-0.356	3.39852
-0.357	3.4475
-0.358	3.49036
-0.359	3.53883
-0.36	3.58832
-0.361	3.63474
-0.362	3.67964
-0.363	3.72556
-0.364	3.77301
-0.365	3.81893
-0.366	3.8623
-0.367	3.90821
-0.368	3.95719
-0.369	4.00566
-0.37	4.05515
-0.371	4.10821
-0.372	4.15311
-0.373	4.20362
-0.374	4.24852
-0.375	4.29852
-0.376	4.34903
-0.377	4.39852
-0.378	4.44699
-0.379	4.49291
-0.38	4.53985
-0.381	4.58832
-0.382	4.63679
-0.383	4.68781
-0.384	4.73883
-0.385	4.78474
-0.386	4.83577
-0.387	4.88679
-0.388	4.94291
-0.389	4.98883
-0.39	5.03474
-0.391	5.08577
-0.392	5.14189
-0.393	5.18781
-0.394	5.24393
-0.395	5.30005
-0.396	5.35107
-0.397	5.40209
-0.398	5.44801
-0.399	5.50413
-0.4	5.56026
-0.401	5.61128
-0.402	5.6623
-0.403	5.71332
-0.404	5.76434
-0.405	5.82046
-0.406	5.87148
-0.407	5.9225
-0.408	5.97352
-0.409	6.02454
-0.41	6.07046
-0.411	6.12148
-0.412	6.1776
-0.413	6.23372
-0.414	6.28474
-0.415	6.33577
-0.416	6.38679
-0.417	6.43781
-0.418	6.48883
-0.419	6.54495
-0.42	6.60107
-0.421	6.65209
-0.422	6.71332
-0.423	6.75923
-0.424	6.81536
-0.425	6.87148
-0.426	6.9276
-0.427	6.97862
-0.428	7.02964
-0.429	7.08066
-0.43	7.13679
-0.431	7.19801
-0.432	7.25413
-0.433	7.30515
-0.434	7.36128
-0.435	7.4174
-0.436	7.47352
-0.437	7.52964
-0.438	7.58577
-0.439	7.64189
-0.44	7.69801
-0.441	7.75413
-0.442	7.81536
-0.443	7.86638
-0.444	7.9276
-0.445	7.99393
-0.446	8.05515
-0.447	8.11128
-0.448	8.1674
-0.449	8.22352
-0.45	8.28985
-0.451	8.35107
-0.452	8.4123
-0.453	8.46332
-0.454	8.52964
-0.455	8.59597
-0.456	8.65209
-0.457	8.71842
-0.458	8.77964
-0.459	8.84087
-0.46	8.90209
-0.461	8.96332
-0.462	9.02454
-0.463	9.09087
-0.464	9.15209
-0.465	9.22352
-0.466	9.28474
-0.467	9.35107
-0.468	9.4123
-0.469	9.47862
-0.47	9.54495
-0.471	9.61638
-0.472	9.68781
-0.473	9.75923
-0.474	9.83066
-0.475	9.90719
-0.476	9.96842
-0.477	10.045
-0.478	10.1164
-0.479	10.1929
-0.48	10.2643
-0.481	10.3358
-0.482	10.4123
-0.483	10.4786
-0.484	10.5501
-0.485	10.6266
-0.486	10.698
-0.487	10.7694
-0.488	10.846
-0.489	10.9174
-0.49	10.999
-0.491	11.0705
-0.492	11.1419
-0.493	11.2184
-0.494	11.2847
-0.495	11.3613
-0.496	11.4327
-0.497	11.5092
-0.498	11.5909
-0.499	11.6674
-0.5	11.749
-0.501	11.8256
-0.502	11.9021
-0.503	11.9837
-0.504	12.0654
-0.505	12.1521
-0.506	12.2388
-0.507	12.3256
-0.508	12.4123
-0.509	12.5041
-0.51	12.5858
-0.511	12.6725
-0.512	12.7643
-0.513	12.8562
-0.514	12.9531
-0.515	13.045
-0.516	13.1317
-0.517	13.2286
-0.518	13.3256
-0.519	13.4225
-0.52	13.5194
-0.521	13.6164
-0.522	13.7133
-0.523	13.8154
-0.524	13.9072
-0.525	14.0041
-0.526	14.096
-0.527	14.1929
-0.528	14.295
-0.529	14.3919
-0.53	14.4888
-0.531	14.5909
-0.532	14.6878
-0.533	14.7847
-0.534	14.8817
-0.535	14.9837
-0.536	15.0807
-0.537	15.1827
-0.538	15.2847
-0.539	15.3868
-0.54	15.4888
-0.541	15.5909
-0.542	15.698
-0.543	15.8051
-0.544	15.9123
-0.545	16.0194
-0.546	16.1317
-0.547	16.2439
-0.548	16.346
-0.549	16.4582
-0.55	16.5654
-0.551	16.6827
-0.552	16.8
-0.553	16.9123
-0.554	17.0245
-0.555	17.1419
-0.556	17.2541
-0.557	17.3766
-0.558	17.5041
-0.559	17.6215
-0.56	17.749
-0.561	17.8766
-0.562	17.999
-0.563	18.1266
-0.564	18.2592
-0.565	18.397
-0.566	18.5296
-0.567	18.6674
-0.568	18.8052
-0.569	18.9429
-0.57	19.0756
-0.571	19.2133
-0.572	19.346
-0.573	19.4939
-0.574	19.6317
-0.575	19.7745
-0.576	19.9174
-0.577	20.0603
-0.578	20.2184
-0.579	20.3715
-0.58	20.5194
-0.581	20.6674
-0.582	20.8205
-0.583	20.9684
-0.584	21.1164
-0.585	21.2643
-0.586	21.4123
-0.587	21.5654
-0.588	21.7235
-0.589	21.8868
-0.59	22.05
-0.591	22.2031
-0.592	22.3664
-0.593	22.5245
-0.594	22.6929
-0.595	22.8562
-0.596	23.0194
-0.597	23.1827
-0.598	23.3511
-0.599	23.5194
-0.6	23.6878
-0.601	23.8511
-0.602	24.0245
-0.603	24.198
-0.604	24.3766
-0.605	24.55
-0.606	24.7235
-0.607	24.897
-0.608	25.0756
-0.609	25.249
-0.61	25.4327
-0.611	25.6164
-0.612	25.8
-0.613	25.9786
-0.614	26.1623
-0.615	26.3511
-0.616	26.5399
-0.617	26.7235
-0.618	26.9123
-0.619	27.1062
-0.62	27.3
-0.621	27.5041
-0.622	27.7082
-0.623	27.9174
-0.624	28.1266
-0.625	28.346
-0.626	28.5552
-0.627	28.7694
-0.628	28.9939
-0.629	29.2184
-0.63	29.4429
-0.631	29.6674
-0.632	29.8919
-0.633	30.1113
-0.634	30.3358
-0.635	30.5705
-0.636	30.8
-0.637	31.0347
-0.638	31.2592
-0.639	31.499
-0.64	31.7337
-0.641	31.9735
-0.642	32.2235
-0.643	32.4786
-0.644	32.7235
-0.645	32.9735
-0.646	33.2337
-0.647	33.499
-0.648	33.7541
-0.649	34.0194
-0.65	34.2694
-0.651	34.5296
-0.652	34.795
-0.653	35.0756
-0.654	35.346
-0.655	35.6266
-0.656	35.9021
-0.657	36.1929
-0.658	36.4837
-0.659	36.7899
-0.66	37.0858
-0.661	37.3766
-0.662	37.6776
-0.663	37.9786
-0.664	38.2847
-0.665	38.5858
-0.666	38.8919
-0.667	39.2031
-0.668	39.5194
-0.669	39.8358
-0.67	40.147
-0.671	40.4633
-0.672	40.7796
-0.673	41.1011
-0.674	41.4276
-0.675	41.7541
-0.676	42.096
-0.677	42.4378
-0.678	42.7796
-0.679	43.1215
-0.68	43.4684
-0.681	43.8051
-0.682	44.1623
-0.683	44.5245
-0.684	44.8817
-0.685	45.2337
-0.686	45.5909
-0.687	45.9531
-0.688	46.3256
-0.689	46.698
-0.69	47.096
-0.691	47.4837
-0.692	47.8919
-0.693	48.295
-0.694	48.7184
-0.695	49.1215
-0.696	49.5399
-0.697	49.9684
-0.698	50.4021
-0.699	50.8051
-0.7	51.2133
-0.701	51.6725
-0.702	52.1317
-0.703	52.5399
-0.704	52.999
-0.705	53.4072
-0.706	53.8664
-0.707	54.3766
-0.708	54.8358
-0.709	55.295
-0.71	55.8051
-0.711	56.2643
-0.712	56.7745
-0.713	57.2337
-0.714	57.7439
-0.715	58.2541
-0.716	58.7133
-0.717	59.2235
-0.718	59.7337
-0.719	60.1929
-0.72	60.7031
-0.721	61.2133
-0.722	61.7235
-0.723	62.2847
-0.724	62.795
-0.725	63.3562
-0.726	63.9684
-0.727	64.5807
-0.728	65.1419
-0.729	65.7541
-0.73	66.2643
-0.731	66.8766
-0.732	67.4888
-0.733	68.1011
-0.734	68.7133
-0.735	69.2745
-0.736	69.8868
-0.737	70.55
-0.738	71.1623
-0.739	71.8766
-0.74	72.4888
-0.741	73.1011
-0.742	73.7133
-0.743	74.3766
-0.744	75.0399
-0.745	75.7031
-0.746	76.4174
-0.747	77.1317
-0.748	77.795
-0.749	78.4582
-0.75	79.1725
-0.751	79.9378
-0.752	80.8051
-0.753	81.5194
-0.754	82.1827
-0.755	82.897
-0.756	83.6623
-0.757	84.3256
-0.758	85.0399
-0.759	85.7541
-0.76	86.5705
-0.761	87.3868
-0.762	88.1011
-0.763	88.8664
-0.764	89.6827
-0.765	90.55
-0.766	91.4684
-0.767	92.2847
-0.768	93.3051
-0.769	94.1725
-0.77	95.1419
-0.771	96.2133
-0.772	97.1827
-0.773	98.1011
-0.774	99.0194
-0.775	99.9888
-0.776	100.856

## Sheet: S17b
x	y
Time	CO2
0	4.03832
0.5	4.03941
1	4.04596
1.5	4.05911
2	4.04596
2.5	4.04487
3	4.05801
3.5	4.05581
4	4.069
4.5	4.069
5	4.07341
5.5	4.04815
6	4.03614
6.5	4.08004
7	4.04815
7.5	4.0646
8	4.05911
8.5	4.069
9	4.05362
9.5	4.02744
10	4.0613
10.5	4.05472
11	4.0624
11.5	4.04487
12	4.03396
12.5	4.05691
13	4.069
13.5	4.0657
14	4.05253
14.5	4.05362
15	4.04924
15.5	4.0657
16	4.03396
16.5	4.08114
17	4.05911
17.5	4.03396
18	4.069
18.5	4.02961
19	4.07231
19.5	4.04596
20	4.05691
20.5	4.03614
21	4.03178
21.5	4.069
22	4.02744
22.5	4.03832
23	4.08004
23.5	4.04378
24	4.04487
24.5	4.04378
25	4.05911
25.5	4.05362
26	4.04815
26.5	4.05143
27	4.02201
27.5	4.0405
28	4.04378
28.5	4.02201
29	4.02526
29.5	4.04705
30	4.0307
30.5	4.03505
31	4.05362
31.5	4.04378
32	4.0668
32.5	4.03614
33	4.04378
33.5	4.05911
34	4.05253
34.5	4.04159
35	4.04705
35.5	4.05911
36	4.03614
36.5	4.069
37	4.08225
37.5	4.05691
38	4.0657
38.5	4.04705
39	4.0679
39.5	4.05472
40	4.0602
40.5	4.0602
41	4.05472
41.5	4.069
42	4.0602
42.5	4.05801
43	4.04705
43.5	4.08446
44	4.0646
44.5	4.0657
45	4.0602
45.5	4.05362
46	4.05034
46.5	4.05801
47	4.04705
47.5	4.07121
48	4.04815
48.5	4.04378
49	4.05691
49.5	4.05253
50	4.0701
50.5	4.03941
51	4.0635
51.5	4.04487
52	4.0668
52.5	4.03832
53	4.03832
53.5	4.04924
54	4.05472
54.5	4.069
55	4.0679
55.5	4.0657
56	4.0635
56.5	4.0624
57	4.0613
57.5	4.07451
58	4.02852
58.5	4.0624
59	4.04378
59.5	4.03396
60	4.03723
60.5	4.07121
61	4.03723
61.5	4.05691
62	4.03941
62.5	4.0602
63	4.07451
63.5	4.04705
64	4.0602
64.5	4.05034
65	4.05362
65.5	4.04378
66	4.0668
66.5	4.04159
67	4.0613
67.5	4.07672
68	4.04705
68.5	4.03505
69	4.05581
69.5	4.04596
70	4.05143
70.5	4.05362
71	4.02418
71.5	4.05253
72	4.04815
72.5	4.04268
73	4.03723
73.5	4.04487
74	4.0624
74.5	4.069
75	4.04268
75.5	4.05362
76	4.02961
76.5	4.04159
77	4.0679
77.5	4.01551
78	4.03832
78.5	4.05143
79	4.01335
79.5	4.01227
80	4.03178
80.5	4.03178
81	4.0602
81.5	4.02961
82	4.03832
82.5	4.0602
83	4.04924
83.5	4.02309
84	4.01984
84.5	4.03941
85	4.04487
85.5	4.02418
86	4.03287
86.5	4.02961
87	4.01984
87.5	4.02309
88	4.00687
88.5	4.02201
89	4.04705
89.5	4.01876
90	4.04596
90.5	4.04487
91	4.04705
91.5	4.02201
92	4.04487
92.5	4.01335
93	4.02744
93.5	4.03396
94	4.04815
94.5	4.02526
95	4.02744
95.5	4.0657
96	4.0679
96.5	4.03614
97	4.0668
97.5	4.04159
98	4.02418
98.5	4.0646
99	4.03287
99.5	4.05472
100	4.01119
100.5	4.05253
101	4.02093
101.5	4.04268
102	4.03614
102.5	4.04487
103	4.04705
103.5	4.08668
104	4.03614
104.5	4.04815
105	4.03178
105.5	4.05143
106	4.03505
106.5	4.03832
107	4.02526
107.5	4.03178
108	4.01227
108.5	4.04596
109	4.04815
109.5	4.02093
110	4.01119
110.5	4.02852
111	4.02418
111.5	4.03396
112	4.04487
112.5	4.02093
113	4.04378
113.5	4.00903
114	4.02961
114.5	4.03614
115	4.04487
115.5	4.04378
116	4.02526
116.5	4.03396
117	4.04378
117.5	4.02852
118	4.04596
118.5	4.03396
119	4.00795
119.5	4.05253
120	4.01659
120.5	4.05362
121	4.05362
121.5	4.03178
122	4.02635
122.5	4.01984
123	4.01227
123.5	4.02526
124	4.03287
124.5	4.0307
125	4.01876
125.5	4.03614
126	4.02309
126.5	4.01984
127	4.05143
127.5	4.03832
128	4.02309
128.5	4.03505
129	4.01011
129.5	4.01551
130	4.02852
130.5	4.01119
131	4.03396
131.5	4.04815
132	4.01659
132.5	4.01335
133	4.04378
133.5	4.03832
134	4.02961
134.5	4.01876
135	4.02418
135.5	4.01984
136	4.01768
136.5	4.04705
137	4.01335
137.5	4.03723
138	4.03287
138.5	4.03941
139	4.01768
139.5	4.02418
140	4.04924
140.5	3.99933
141	4.03396
141.5	4.03941
142	4.01119
142.5	4.01984
143	4.03614
143.5	4.03614
144	4.02309
144.5	4.00363
145	3.9961
145.5	4.02526
146	4.01011
146.5	4.05911
147	4.03832
147.5	4.02852
148	4.04268
148.5	4.02635
149	4.02744
149.5	4.03287
150	4.04268
150.5	4.01659
151	4.01768
151.5	4.03396
152	4.03287
152.5	4.00903
153	4.01551
153.5	4.02961
154	4.01768
154.5	4.04378
155	4.03941
155.5	4.01551
156	4.04815
156.5	4.01443
157	4.02201
157.5	4.03287
158	4.02201
158.5	4.0307
159	4.03723
159.5	4.01984
160	4.0405
160.5	4.02201
161	4.02635
161.5	4.02961
162	4.00471
162.5	4.03505
163	4.01876
163.5	4.03178
164	4.02309
164.5	4.02309
165	4.01443
165.5	4.02635
166	4.02852
166.5	4.04268
167	4.02309
167.5	3.99503
168	3.9961
168.5	4.02744
169	3.99933
169.5	4.0405
170	4.03287
170.5	4.01443
171	4.05472
171.5	4.02418
172	4.01551
172.5	4.00579
173	4.01984
173.5	4.03614
174	4.02526
174.5	4.01119
175	4.02744
175.5	4.01119
176	4.03832
176.5	3.99825
177	4.02093
177.5	4.03723
178	4.00687
178.5	3.99395
179	4.02744
179.5	4.01335
180	4.02526
180.5	4.01876
181	4.00148
181.5	3.99288
182	4.00363
182.5	4.00903
183	4.01335
183.5	4.01984
184	4.00363
184.5	4.02093
185	4.02418
185.5	4.02744
186	3.99288
186.5	3.99718
187	4.03505
187.5	4.02635
188	4.02201
188.5	4.04378
189	3.9961
189.5	3.99933
190	3.99933
190.5	4.00903
191	4.00795
191.5	4.00148
192	4.00903
192.5	3.98323
193	4.01443
193.5	4.00795
194	4.00363
194.5	4.00148
195	4.02093
195.5	4.00579
196	3.99825
196.5	3.99395
197	3.99825
197.5	3.99718
198	3.98323
198.5	4.00795
199	3.99073
199.5	3.99503
200	4.02635
200.5	3.9961
201	3.99933
201.5	3.9961
202	4.00471
202.5	3.97788
203	3.99395
203.5	3.97788
204	3.9918
204.5	3.95024
205	3.96935
205.5	3.99288
206	3.97682
206.5	3.97255
207	3.98751
207.5	3.98751
208	3.97895
208.5	4.00363
209	3.97148
209.5	3.98002
210	3.97788
210.5	3.95554
211	3.97042
211.5	3.97575
212	3.95766
212.5	3.97148
213	3.97148
213.5	3.99395
214	3.95554
214.5	3.96829
215	3.98644
215.5	3.97042
216	3.96297
216.5	3.97895
217	3.97682
217.5	3.9843
218	3.94601
218.5	3.96084
219	3.95978
219.5	3.94284
220	3.96829
220.5	3.96191
221	3.95554
221.5	3.95554
222	3.94179
222.5	3.9513
223	3.95024
223.5	3.95448
224	3.93968
224.5	3.92811
225	3.96722
225.5	3.95236
226	3.94813
226.5	3.93863
227	3.95448
227.5	3.94813
228	3.96829
228.5	3.95448
229	3.93126
229.5	3.9439
230	3.94918
230.5	3.92916
231	3.93231
231.5	3.93231
232	3.94179
232.5	3.92706
233	3.93757
233.5	3.92706
234	3.93231
234.5	3.90718
235	3.91658
235.5	3.95448
236	3.91867
236.5	3.96403
237	3.92706
237.5	3.92391
238	3.93441
238.5	3.94179
239	3.92496
239.5	3.92286
240	3.90718
240.5	3.9513
241	3.96084
241.5	3.94284
242	3.92916
242.5	3.92391
243	3.93441
243.5	3.93231
244	3.92076
244.5	3.94918
245	3.92601
245.5	3.92286
246	3.93336
246.5	3.90093
247	3.91553
247.5	3.93652
248	3.91135
248.5	3.91867
249	3.92181
249.5	3.91553
250	3.91449
250.5	3.90614
251	3.94496
251.5	3.92601
252	3.91449
252.5	3.89885
253	3.8833
253.5	3.90197
254	3.90405
254.5	3.91449
255	3.89781
255.5	3.88951
256	3.92601
256.5	3.87298
257	3.90614
257.5	3.89055
258	3.8802
258.5	3.91135
259	3.88537
259.5	3.89885
260	3.91972
260.5	3.86373
261	3.92916
261.5	3.87607
262	3.90301
262.5	3.91344
263	3.87401
263.5	3.90927
264	3.89055
264.5	3.89677
265	3.89262
265.5	3.89574
266	3.90093
266.5	3.91031
267	3.88123
267.5	3.88951
268	3.86784
268.5	3.87711
269	3.89262
269.5	3.86373
270	3.87917
270.5	3.87711
271	3.87607
271.5	3.8802
272	3.8627
272.5	3.87814
273	3.86065
273.5	3.87092
274	3.8453
274.5	3.86989
275	3.86373
275.5	3.85655
276	3.86475
276.5	3.84837
277	3.86578
277.5	3.87401
278	3.86065
278.5	3.86989
279	3.85245
279.5	3.87504
280	3.83919
280.5	3.84326
281	3.86167
281.5	3.8627
282	3.85245
282.5	3.86578
283	3.84632
283.5	3.85143
284	3.84735
284.5	3.84939
285	3.83817
285.5	3.83716
286	3.84326
286.5	3.85143
287	3.81891
287.5	3.84632
288	3.82802
288.5	3.82903
289	3.83716
289.5	3.8453
290	3.8453
290.5	3.83919
291	3.85757
291.5	3.85552
292	3.82802
292.5	3.81992
293	3.82802
293.5	3.86784
294	3.81083
294.5	3.83817
295	3.81184
295.5	3.80479
296	3.82903
296.5	3.82498
297	3.82802
297.5	3.827
298	3.8058
298.5	3.81689
299	3.81891
299.5	3.81184
300	3.80077
300.5	3.80379
301	3.81588
301.5	3.81992
302	3.82599
302.5	3.80178
303	3.79075
303.5	3.77977
304	3.77977
304.5	3.79776
305	3.76486
305.5	3.77678
306	3.78376
306.5	3.78176
307	3.7728
307.5	3.75991
308	3.76288
308.5	3.7738
309	3.77877
309.5	3.77181
310	3.76585
310.5	3.75991
311	3.73725
311.5	3.76189
312	3.76784
312.5	3.73333
313	3.76883
313.5	3.77579
314	3.74413
314.5	3.75004
315	3.74118
315.5	3.74708
316	3.73725
316.5	3.73922
317	3.7402
317.5	3.71673
318	3.75596
318.5	3.72844
319	3.69346
319.5	3.72355
320	3.72453
320.5	3.71575
321	3.71575
321.5	3.69539
322	3.70604
322.5	3.7216
323	3.72258
323.5	3.69732
324	3.70313
324.5	3.70313
325	3.69153
325.5	3.67039
326	3.70216
326.5	3.67326
327	3.68093
327.5	3.7041
328	3.68671
328.5	3.68286
329	3.6656
329.5	3.6896
330	3.66083
330.5	3.65892
331	3.67518
331.5	3.65988
332	3.65607
332.5	3.66752
333	3.64088
333.5	3.65321
334	3.6352
334.5	3.65321
335	3.62483
335.5	3.64941
336	3.63899
336.5	3.62954
337	3.65321
337.5	3.62578
338	3.64846
338.5	3.60889
339	3.60328
339.5	3.60982
340	3.60515
340.5	3.60048
341	3.62013
341.5	3.59118
342	3.60795
342.5	3.60889
343	3.59862
343.5	3.60328
344	3.58376
344.5	3.59118
345	3.58376
345.5	3.57821
346	3.57359
346.5	3.54697
347	3.56254
347.5	3.57267
348	3.5699
348.5	3.55337
349	3.56346
349.5	3.54241
350	3.54424
350.5	3.53422
351	3.56163
351.5	3.53422
352	3.53422
352.5	3.52606
353	3.55063
353.5	3.52515
354	3.51521
354.5	3.49813
355	3.52425
355.5	3.49455
356	3.51702
356.5	3.50531
357	3.50711
357.5	3.49277
358	3.48562
358.5	3.48741
359	3.47939
359.5	3.48652
360	3.49277
360.5	3.46167
361	3.45022
361.5	3.45374
362	3.43358
362.5	3.44671
363	3.44583
363.5	3.41012
364	3.41705
364.5	3.41185
365	3.42226
365.5	3.41965
366	3.39031
366.5	3.3989
367	3.40666
367.5	3.40753
368	3.36302
368.5	3.37919
369	3.38261
369.5	3.38774
370	3.37919
370.5	3.3946
371	3.38517
371.5	3.33939
372	3.37663
372.5	3.35624
373	3.35624
373.5	3.34612
374	3.3478
374.5	3.33855
375	3.33855
375.5	3.32599
376	3.32265
376.5	3.32265
377	3.31266
377.5	3.29034
378	3.30189
378.5	3.29034
379	3.29611
379.5	3.28131
380	3.27068
380.5	3.29117
381	3.28706
381.5	3.26254
382	3.26091
382.5	3.26335
383	3.24795
383.5	3.23265
384	3.22464
384.5	3.20949
385	3.22144
385.5	3.21825
386	3.21108
386.5	3.19445
387	3.20473
387.5	3.18421

## Sheet: S17c
x	y
E	j
0.018	8.87311e-05
0.017	-0.000362319
0.016	-0.00201
0.015	-0.000133097
0.014	0.00238
0.013	-0.0016
0.012	0.0011
-0.008	0.000273588
-0.009	0.000828157
-0.01	0.00165
-0.011	0.00393
-0.012	0.00577
-0.013	0.00467
-0.014	0.00549
-0.015	0.00531
-0.016	0.00504
-0.017	0.00673
-0.018	0.00833
-0.019	0.00705
-0.02	0.00815
-0.021	0.01007
-0.022	0.00907
-0.023	0.01089
-0.024	0.01263
-0.025	0.01428
-0.026	0.01574
-0.027	0.0173
-0.028	0.01803
-0.029	0.01762
-0.03	0.01822
-0.031	0.01977
-0.032	0.02161
-0.033	0.02261
-0.034	0.02325
-0.035	0.02444
-0.036	0.02632
-0.037	0.02911
-0.038	0.02765
-0.039	0.03131
-0.04	0.0352
-0.041	0.03501
-0.042	0.03227
-0.043	0.03551
-0.044	0.03716
-0.045	0.039
-0.046	0.04151
-0.047	0.04174
-0.048	0.04412
-0.049	0.04792
-0.05	0.04925
-0.051	0.05154
-0.052	0.05369
-0.053	0.0563
-0.054	0.05739
-0.055	0.05699
-0.056	0.05978
-0.057	0.06247
-0.058	0.06504
-0.059	0.06563
-0.06	0.06939
-0.061	0.07003
-0.062	0.07282
-0.063	0.07561
-0.064	0.07923
-0.065	0.0823
-0.066	0.0854
-0.067	0.08394
-0.068	0.08577
-0.069	0.08953
-0.07	0.0909
-0.071	0.09227
-0.072	0.09607
-0.073	0.09644
-0.074	0.1007
-0.075	0.10294
-0.076	0.10546
-0.077	0.10399
-0.078	0.11003
-0.079	0.11447
-0.08	0.11479
-0.081	0.12001
-0.082	0.12229
-0.083	0.1228
-0.084	0.12473
-0.085	0.12912
-0.086	0.12953
-0.087	0.13264
-0.088	0.13548
-0.089	0.14175
-0.09	0.14179
-0.091	0.14399
-0.092	0.14674
-0.093	0.14912
-0.094	0.1541
-0.095	0.15525
-0.096	0.15745
-0.097	0.1644
-0.098	0.16175
-0.099	0.16568
-0.1	0.17278
-0.101	0.17558
-0.102	0.17694
-0.103	0.18043
-0.104	0.18455
-0.105	0.18665
-0.106	0.18999
-0.107	0.19727
-0.108	0.19603
-0.109	0.19928
-0.11	0.20084
-0.111	0.20551
-0.112	0.20862
-0.113	0.21205
-0.114	0.2153
-0.115	0.21837
-0.116	0.22107
-0.117	0.22272
-0.118	0.22748
-0.119	0.23214
-0.12	0.23343
-0.121	0.23649
-0.122	0.24281
-0.123	0.24533
-0.124	0.24688
-0.125	0.25183
-0.126	0.25512
-0.127	0.25814
-0.128	0.26455
-0.129	0.26684
-0.13	0.26849
-0.131	0.27238
-0.132	0.27526
-0.133	0.28071
-0.134	0.28469
-0.135	0.28648
-0.136	0.29156
-0.137	0.2954
-0.138	0.29888
-0.139	0.30446
-0.14	0.30885
-0.141	0.30872
-0.142	0.31618
-0.143	0.31696
-0.144	0.32066
-0.145	0.32547
-0.146	0.32858
-0.147	0.33366
-0.148	0.33705
-0.149	0.3419
-0.15	0.3462
-0.151	0.35106
-0.152	0.35554
-0.153	0.35746
-0.154	0.36588
-0.155	0.36818
-0.156	0.37422
-0.157	0.37916
-0.158	0.38552
-0.159	0.39014
-0.16	0.39399
-0.161	0.39746
-0.162	0.40543
-0.163	0.40996
-0.164	0.41692
-0.165	0.42447
-0.166	0.42799
-0.167	0.43074
-0.168	0.44131
-0.169	0.44516
-0.17	0.4479
-0.171	0.45486
-0.172	0.46177
-0.173	0.46758
-0.174	0.47143
-0.175	0.47898
-0.176	0.48525
-0.177	0.49298
-0.178	0.50063
-0.179	0.50796
-0.18	0.51468
-0.181	0.52013
-0.182	0.52626
-0.183	0.53166
-0.184	0.54086
-0.185	0.54768
-0.186	0.55271
-0.187	0.56306
-0.188	0.56947
-0.189	0.57606
-0.19	0.58485
-0.191	0.594
-0.192	0.60041
-0.193	0.61038
-0.194	0.61542
-0.195	0.62338
-0.196	0.63455
-0.197	0.64068
-0.198	0.65121
-0.199	0.65954
-0.2	0.66892
-0.201	0.67684
-0.202	0.68595
-0.203	0.69694
-0.204	0.70577
-0.205	0.71236
-0.206	0.72646
-0.207	0.73593
-0.208	0.74321
-0.209	0.75254
-0.21	0.76326
-0.211	0.77026
-0.212	0.78312
-0.213	0.79392
-0.214	0.8022
-0.215	0.81616
-0.216	0.82477
-0.217	0.83896
-0.218	0.85123
-0.219	0.86102
-0.22	0.87146
-0.221	0.88409
-0.222	0.89796
-0.223	0.90725
-0.224	0.92006
-0.225	0.93004
-0.226	0.94231
-0.227	0.95498
-0.228	0.96547
-0.229	0.98103
-0.23	0.9944
-0.231	1.00474
-0.232	1.01718
-0.233	1.03238
-0.234	1.04712
-0.235	1.05765
-0.236	1.0733
-0.237	1.08895
-0.238	1.1047
-0.239	1.11797
-0.24	1.13161
-0.241	1.14507
-0.242	1.15861
-0.243	1.17235
-0.244	1.18791
-0.245	1.2004
-0.246	1.21345
-0.247	1.22938
-0.248	1.24411
-0.249	1.25807
-0.25	1.27317
-0.251	1.29043
-0.252	1.3021
-0.253	1.31643
-0.254	1.33062
-0.255	1.34787
-0.256	1.36467
-0.257	1.37904
-0.258	1.39437
-0.259	1.41474
-0.26	1.42902
-0.261	1.44623
-0.262	1.45987
-0.263	1.47927
-0.264	1.49392
-0.265	1.50949
-0.266	1.52537
-0.267	1.5455
-0.268	1.56084
-0.269	1.57805
-0.27	1.59911
-0.271	1.61526
-0.272	1.63114
-0.273	1.64831
-0.274	1.6662
-0.275	1.68616
-0.276	1.70209
-0.277	1.71984
-0.278	1.73966
-0.279	1.75614
-0.28	1.77751
-0.281	1.79545
-0.282	1.81248
-0.283	1.8296
-0.284	1.85267
-0.285	1.86996
-0.286	1.88846
-0.287	1.90841
-0.288	1.92892
-0.289	1.94595
-0.29	1.9621
-0.291	1.98485
-0.292	2.007
-0.293	2.02508
-0.294	2.04581
-0.295	2.06701
-0.296	2.0871
-0.297	2.10595
-0.298	2.12591
-0.299	2.14257
-0.3	2.16432
-0.301	2.18422
-0.302	2.20546
-0.303	2.22569
-0.304	2.24592
-0.305	2.26624
-0.306	2.28638
-0.307	2.3056
-0.308	2.32876
-0.309	2.34986
-0.31	2.36758
-0.311	2.39055
-0.312	2.41527
-0.313	2.43669
-0.314	2.45728
-0.315	2.47816
-0.316	2.50268
-0.317	2.52649
-0.318	2.54956
-0.319	2.57244
-0.32	2.59368
-0.321	2.61702
-0.322	2.64073
-0.323	2.6648
-0.324	2.6865
-0.325	2.70993
-0.326	2.73364
-0.327	2.75717
-0.328	2.78179
-0.329	2.80632
-0.33	2.83099
-0.331	2.85612
-0.332	2.88184
-0.333	2.90697
-0.334	2.93128
-0.335	2.95732
-0.336	2.98144
-0.337	3.00487
-0.338	3.03096
-0.339	3.05796
-0.34	3.08401
-0.341	3.10831
-0.342	3.13523
-0.343	3.16196
-0.344	3.18909
-0.345	3.21551
-0.346	3.24337
-0.347	3.27079
-0.348	3.30027
-0.349	3.32288
-0.35	3.3518
-0.351	3.38119
-0.352	3.41405
-0.353	3.44692
-0.354	3.47365
-0.355	3.50381
-0.356	3.53251
-0.357	3.56088
-0.358	3.59063
-0.359	3.62029
-0.36	3.65045
-0.361	3.68194
-0.362	3.70853
-0.363	3.74172
-0.364	3.77169
-0.365	3.80163
-0.366	3.83486
-0.367	3.86205
-0.368	3.89829
-0.369	3.93647
-0.37	3.96791
-0.371	3.99986
-0.372	4.03537
-0.373	4.06344
-0.374	4.09859
-0.375	4.13154
-0.376	4.16733
-0.377	4.19937
-0.378	4.23228
-0.379	4.2677
-0.38	4.30601
-0.381	4.33888
-0.382	4.37632
-0.383	4.4144
-0.384	4.44565
-0.385	4.47957
-0.386	4.51756
-0.387	4.55381
-0.388	4.59207
-0.389	4.62988
-0.39	4.66622
-0.391	4.70448
-0.392	4.74119
-0.393	4.77927
-0.394	4.81905
-0.395	4.85891
-0.396	4.89672
-0.397	4.93114
-0.398	4.96757
-0.399	5.01434
-0.4	5.05352
-0.401	5.09238
-0.402	5.13202
-0.403	5.1707
-0.404	5.21225
-0.405	5.25345
-0.406	5.29537
-0.407	5.33601
-0.408	5.38462
-0.409	5.42692
-0.41	5.47378
-0.411	5.5147
-0.412	5.56037
-0.413	5.60148
-0.414	5.64455
-0.415	5.69407
-0.416	5.73787
-0.417	5.78355
-0.418	5.82918
-0.419	5.87404
-0.42	5.91884
-0.421	5.96636
-0.422	6.0156
-0.423	6.06256
-0.424	6.10783
-0.425	6.15758
-0.426	6.21049
-0.427	6.25773
-0.428	6.31118
-0.429	6.35576
-0.43	6.40776
-0.431	6.46039
-0.432	6.50561
-0.433	6.56044
-0.434	6.61738
-0.435	6.66803
-0.436	6.7229
-0.437	6.77821
-0.438	6.82893
-0.439	6.87988
-0.44	6.93682
-0.441	6.99079
-0.442	7.0427
-0.443	7.09897
-0.444	7.1497
-0.445	7.20737
-0.446	7.26431
-0.447	7.32391
-0.448	7.37936
-0.449	7.43393
-0.45	7.48983
-0.451	7.5484
-0.452	7.60548
-0.453	7.66582
-0.454	7.72438
-0.455	7.78479
-0.456	7.84764
-0.457	7.90546
-0.458	7.96491
-0.459	8.0257
-0.46	8.08529
-0.461	8.14829
-0.462	8.21181
-0.463	8.27555
-0.464	8.33781
-0.465	8.39999
-0.466	8.46528
-0.467	8.53131
-0.468	8.59594
-0.469	8.66079
-0.47	8.72689
-0.471	8.79374
-0.472	8.86139
-0.473	8.93112
-0.474	8.99893
-0.475	9.07413
-0.476	9.13794
-0.477	9.20663
-0.478	9.27451
-0.479	9.33988
-0.48	9.40554
-0.481	9.47061
-0.482	9.54108
-0.483	9.61428
-0.484	9.69347
-0.485	9.7663
-0.486	9.84047
-0.487	9.91537
-0.488	9.99028
-0.489	10.0645
-0.49	10.1393
-0.491	10.2248
-0.492	10.3147
-0.493	10.3761
-0.494	10.4492
-0.495	10.5229
-0.496	10.6023
-0.497	10.6835
-0.498	10.7614
-0.499	10.8383
-0.5	10.9158
-0.501	10.9966
-0.502	11.0843
-0.503	11.158
-0.504	11.2385
-0.505	11.3238
-0.506	11.4114
-0.507	11.5006
-0.508	11.5853
-0.509	11.6595
-0.51	11.7446
-0.511	11.834
-0.512	11.9155
-0.513	12.0062
-0.514	12.0979
-0.515	12.1829
-0.516	12.2784
-0.517	12.371
-0.518	12.4584
-0.519	12.5594
-0.52	12.6505
-0.521	12.7476
-0.522	12.8406
-0.523	12.9316
-0.524	13.0292
-0.525	13.1243
-0.526	13.2335
-0.527	13.3212
-0.528	13.4108
-0.529	13.5029
-0.53	13.5965
-0.531	13.6943
-0.532	13.7888
-0.533	13.8865
-0.534	13.986
-0.535	14.0811
-0.536	14.1836
-0.537	14.2896
-0.538	14.389
-0.539	14.4838
-0.54	14.5908
-0.541	14.6967
-0.542	14.7976
-0.543	14.9001
-0.544	15.0011
-0.545	15.107
-0.546	15.2103
-0.547	15.319
-0.548	15.4289
-0.549	15.5257
-0.55	15.6337
-0.551	15.7521
-0.552	15.8582
-0.553	15.9725
-0.554	16.0937
-0.555	16.1979
-0.556	16.3045
-0.557	16.4125
-0.558	16.5241
-0.559	16.6319
-0.56	16.7471
-0.561	16.8705
-0.562	16.9864
-0.563	17.1011
-0.564	17.219
-0.565	17.3298
-0.566	17.4497
-0.567	17.5709
-0.568	17.6912
-0.569	17.8192
-0.57	17.9444
-0.571	18.07
-0.572	18.2019
-0.573	18.3286
-0.574	18.4589
-0.575	18.5908
-0.576	18.7154
-0.577	18.8387
-0.578	18.9586
-0.579	19.0909
-0.58	19.2225
-0.581	19.3437
-0.582	19.4709
-0.583	19.5988
-0.584	19.7307
-0.585	19.8479
-0.586	19.9797
-0.587	20.1111
-0.588	20.2357
-0.589	20.3644
-0.59	20.5046
-0.591	20.634
-0.592	20.7624
-0.593	20.8874
-0.594	21.0159
-0.595	21.1592
-0.596	21.2892
-0.597	21.4261
-0.598	21.5698
-0.599	21.7102
-0.6	21.8428
-0.601	21.9778
-0.602	22.1227
-0.603	22.2641
-0.604	22.4044
-0.605	22.546
-0.606	22.6909
-0.607	22.842
-0.608	22.9833
-0.609	23.12
-0.61	23.254
-0.611	23.4048
-0.612	23.5488
-0.613	23.707
-0.614	23.8493
-0.615	23.9926
-0.616	24.1425
-0.617	24.2951
-0.618	24.4502
-0.619	24.5981
-0.62	24.7418
-0.621	24.8969
-0.622	25.0465
-0.623	25.197
-0.624	25.3566
-0.625	25.5196
-0.626	25.6734
-0.627	25.8284
-0.628	25.9808
-0.629	26.1334
-0.63	26.2931
-0.631	26.4587
-0.632	26.6246
-0.633	26.7703
-0.634	26.941
-0.635	27.0965
-0.636	27.2707
-0.637	27.4178
-0.638	27.5784
-0.639	27.7466
-0.64	27.8996
-0.641	28.0661
-0.642	28.2274
-0.643	28.3938
-0.644	28.5618
-0.645	28.7185
-0.646	28.8822
-0.647	29.0491
-0.648	29.2261
-0.649	29.3871
-0.65	29.5624
-0.651	29.7482
-0.652	29.9274
-0.653	30.1045
-0.654	30.2891
-0.655	30.4906
-0.656	30.6552
-0.657	30.8109
-0.658	30.9859
-0.659	31.1635
-0.66	31.3531
-0.661	31.5254
-0.662	31.72
-0.663	31.8762
-0.664	32.0795
-0.665	32.2602
-0.666	32.4318
-0.667	32.6112
-0.668	32.7906
-0.669	32.9936
-0.67	33.1419
-0.671	33.323
-0.672	33.5165
-0.673	33.6958
-0.674	33.8942
-0.675	34.0772
-0.676	34.2644
-0.677	34.4738
-0.678	34.686
-0.679	34.8644
-0.68	35.0443
-0.681	35.2238
-0.682	35.3992
-0.683	35.6073
-0.684	35.8253
-0.685	36.0354
-0.686	36.29
-0.687	36.4626
-0.688	36.6496
-0.689	36.8788
-0.69	37.1101
-0.691	37.3082
-0.692	37.5031
-0.693	37.6918
-0.694	37.8804
-0.695	38.086
-0.696	38.3076
-0.697	38.5422
-0.698	38.7319
-0.699	38.9691
-0.7	39.1642
-0.701	39.3519
-0.702	39.5567
-0.703	39.7552
-0.704	39.9566
-0.705	40.181
-0.706	40.3825
-0.707	40.5911
-0.708	40.8078
-0.709	41.0266
-0.71	41.1949
-0.711	41.4131
-0.712	41.609
-0.713	41.7864
-0.714	42.0032
-0.715	42.213
-0.716	42.4155
-0.717	42.6237
-0.718	42.8743
-0.719	43.0829
-0.72	43.3279
-0.721	43.5684
-0.722	43.7474
-0.723	43.914
-0.724	44.0766
-0.725	44.2971
-0.726	44.6688
-0.727	44.9
-0.728	45.0504
-0.729	45.2583
-0.73	45.478
-0.731	45.7008
-0.732	45.9216
-0.733	46.1373
-0.734	46.3415
-0.735	46.5642
-0.736	46.7758
-0.737	46.9906
-0.738	47.2379
-0.739	47.4578
-0.74	47.658
-0.741	47.8627
-0.742	48.0765
-0.743	48.2973
-0.744	48.4678
-0.745	48.6505
-0.746	48.8911
-0.747	49.1205
-0.748	49.3352
-0.749	49.536
-0.75	49.7287
-0.751	49.9343
-0.752	50.2072
-0.753	50.513
-0.754	50.6945
-0.755	50.9338
-0.756	51.1294
-0.757	51.3672
-0.758	51.577
-0.759	51.7773
-0.76	52.0084
-0.761	52.2296
-0.762	52.5408
-0.763	52.7565
-0.764	53.0459
-0.765	53.2571
-0.766	53.4521
-0.767	53.679
-0.768	53.9341
-0.769	54.1868
-0.77	54.4843
-0.771	54.7333
-0.772	54.9163
-0.773	55.1397
-0.774	55.3646
-0.775	55.6078
-0.776	55.8763
-0.777	56.0908
-0.778	56.3371
-0.779	56.6485
-0.78	56.8893
-0.781	57.1857
-0.782	57.4208
-0.783	57.6703
-0.784	57.8988
-0.785	58.1701
-0.786	58.411
-0.787	58.5993
-0.788	58.8116
-0.789	59.0735
-0.79	59.3743
-0.791	59.7128
-0.792	59.8835
-0.793	60.109
-0.794	60.3371
-0.795	60.5858
-0.796	60.8289
-0.797	61.0786
-0.798	61.3379
-0.799	61.5808
-0.8	61.8328
-0.801	62.0726
-0.802	62.3342
-0.803	62.5591
-0.804	62.7933
-0.805	63.3073
-0.806	63.3724
-0.807	63.6333
-0.808	63.891
-0.809	64.1329
-0.81	64.4069
-0.811	64.6489
-0.812	64.8999
-0.813	65.1793
-0.814	65.4506
-0.815	65.6985
-0.816	66.0615
-0.817	66.3516
-0.818	66.5806
-0.819	66.7942
-0.82	67.1748
-0.821	67.2919
-0.822	67.4732
-0.823	67.714
-0.824	67.9557
-0.825	68.2461
-0.826	68.5032
-0.827	68.7732
-0.828	69.0303
-0.829	69.2823
-0.83	69.5375
-0.831	69.7768
-0.832	70.0517
-0.833	70.3501
-0.834	70.6302
-0.835	70.8484
-0.836	71.078
-0.837	71.3207
-0.838	71.5833
-0.839	71.8706
-0.84	72.1464
-0.841	72.4788
-0.842	72.729
-0.843	72.986
-0.844	73.463
-0.845	73.6027
-0.846	73.8113
-0.847	74.093
-0.848	74.34
-0.849	74.6439
-0.85	74.8612
-0.851	75.1223
-0.852	75.4402
-0.853	75.7419
-0.854	75.9571
-0.855	76.1841
-0.856	76.4118
-0.857	76.6758
-0.858	76.9339
-0.859	77.1882
-0.86	77.5964
-0.861	77.9055
-0.862	78.1768
-0.863	78.4534
-0.864	78.7026
-0.865	79.0301
-0.866	79.2882
-0.867	79.564
-0.868	79.899
-0.869	80.1644
-0.87	80.4469
-0.871	80.7619
-0.872	81.2085
-0.873	81.4481
-0.874	81.6728
-0.875	81.8851
-0.876	82.2814
-0.877	82.5986
-0.878	82.8825
-0.879	83.1406
-0.88	83.4859
-0.881	83.7218
-0.882	83.9969
-0.883	84.357
-0.884	84.7903
-0.885	85.2051
-0.886	85.4432
-0.887	85.6864
-0.888	85.9756
-0.889	86.2669
-0.89	86.624
-0.891	86.871
-0.892	87.1357
-0.893	87.3701
-0.894	87.5912
-0.895	87.8818
-0.896	88.168
-0.897	88.4482
-0.898	88.6885
-0.899	88.9384
-0.9	89.1699
-0.901	89.4827
-0.902	89.7954
-0.903	90.1289
-0.904	90.3885
-0.905	90.645
-0.906	90.9822
-0.907	91.2669
-0.908	91.6019
-0.909	91.939
-0.91	92.5535
-0.911	92.9358
-0.912	93.2493
-0.913	93.5066
-0.914	93.7713
-0.915	94.0161
-0.916	94.2704
-0.917	94.51
-0.918	94.8228
-0.919	95.3367
-0.92	95.6391
-0.921	95.926
-0.922	96.2388
-0.923	96.5738
-0.924	96.8592
-0.925	97.1357
-0.926	97.4344
-0.927	97.697
-0.928	97.9764
-0.929	98.2988
-0.93	98.6397
-0.931	99.0013
-0.932	99.218
-0.933	99.5551
-0.934	99.8753
-0.935	100.071
-0.936	100.41
-0.937	100.683

## Sheet: S17d
x	y
Time	CO2
0.018	3.99281
0.017	3.92419
0.016	3.97638
0.015	4.04199
0.014	4.02706
0.013	3.992
0.012	4.01734
-0.008	3.92858
-0.009	4.06802
-0.01	3.9994
-0.011	4.05158
-0.012	4.02994
-0.013	4.08062
-0.014	4.03063
-0.015	3.96201
-0.016	3.98064
-0.017	3.95229
-0.018	3.99776
-0.019	3.9627
-0.02	4.04173
-0.021	3.99325
-0.022	3.97161
-0.023	4.05064
-0.024	3.97531
-0.025	4.00736
-0.026	3.96558
-0.027	4.02448
-0.028	3.98942
-0.029	4.02147
-0.03	4.03338
-0.031	3.97148
-0.032	4.01024
-0.033	3.9886
-0.034	4.02065
-0.035	4.02586
-0.036	4.00422
-0.037	3.95573
-0.038	4.01463
-0.039	4.01983
-0.04	3.99148
-0.041	4.05709
-0.042	4.00189
-0.043	4.04066
-0.044	3.99217
-0.045	3.97053
-0.046	4.016
-0.047	3.96081
-0.048	3.99286
-0.049	3.91082
-0.05	3.99656
-0.051	3.97492
-0.052	4.02039
-0.053	3.97862
-0.054	4.00396
-0.055	3.98232
-0.056	4.0345
-0.057	3.9726
-0.058	3.94424
-0.059	4.04341
-0.06	3.98821
-0.061	4.0404
-0.062	4.00534
-0.063	4.0441
-0.064	3.97548
-0.065	4.00753
-0.066	3.92549
-0.067	4.03136
-0.068	4.01644
-0.069	3.92768
-0.07	4.05369
-0.071	4.05219
-0.072	4.0037
-0.073	3.99548
-0.074	4.04767
-0.075	3.95892
-0.076	4.0715
-0.077	4.0096
-0.078	4.0752
-0.079	3.93947
-0.08	3.97152
-0.081	4.03713
-0.082	4.04234
-0.083	3.94687
-0.084	3.98563
-0.085	4.01768
-0.086	3.98262
-0.087	3.96769
-0.088	4.01988
-0.089	4.00495
-0.09	4.01016
-0.091	3.93482
-0.092	4.01386
-0.093	4.04591
-0.094	4.01084
-0.095	3.9892
-0.096	4.02125
-0.097	3.9325
-0.098	4.07865
-0.099	4.03016
-0.1	4.00852
-0.101	4.02715
-0.102	4.03235
-0.103	3.99729
-0.104	4.0025
-0.105	3.98757
-0.106	4.01291
-0.107	3.99798
-0.108	4.09043
-0.109	4.04866
-0.11	4.05387
-0.111	4.00538
-0.112	3.95689
-0.113	4.08962
-0.114	3.98744
-0.115	4.05305
-0.116	3.94937
-0.117	4.05524
-0.118	4.07387
-0.119	4.06565
-0.12	4.00375
-0.121	4.00224
-0.122	3.9806
-0.123	4.08648
-0.124	4.03799
-0.125	4.08347
-0.126	4.04169
-0.127	4.05361
-0.128	4.07224
-0.129	4.01704
-0.13	4.02225
-0.131	4.03416
-0.132	3.95883
-0.133	4.04457
-0.134	4.01622
-0.135	4.02143
-0.136	4.01992
-0.137	3.98486
-0.138	3.96322
-0.139	4.00198
-0.14	3.98034
-0.141	3.99226
-0.142	3.96391
-0.143	3.96911
-0.144	4.04143
-0.145	3.97281
-0.146	3.99144
-0.147	4.04363
-0.148	3.97501
-0.149	4.00035
-0.15	4.03911
-0.151	3.95036
-0.152	4.0361
-0.153	4.00775
-0.154	4.02638
-0.155	3.96447
-0.156	3.95625
-0.157	4.02186
-0.158	3.94653
-0.159	3.95173
-0.16	3.97707
-0.161	3.96215
-0.162	3.94722
-0.163	3.99269
-0.164	3.94421
-0.165	3.99639
-0.166	3.95462
-0.167	3.99338
-0.168	3.98516
-0.169	3.95681
-0.17	3.97544
-0.171	3.93367
-0.172	3.93887
-0.173	3.98434
-0.174	3.96942
-0.175	3.96791
-0.176	3.99996
-0.177	3.99846
-0.178	3.97682
-0.179	4.00887
-0.18	3.89998
-0.181	3.97901
-0.182	3.94395
-0.183	3.96929
-0.184	3.99463
-0.185	3.9193
-0.186	3.93792
-0.187	3.93642
-0.188	3.95505
-0.189	3.94012
-0.19	4.00573
-0.191	4.03778
-0.192	3.95574
-0.193	3.96094
-0.194	3.95272
-0.195	3.9378
-0.196	3.91616
-0.197	3.95492
-0.198	3.91314
-0.199	4.0056
-0.2	3.9504
-0.201	3.92876
-0.202	3.91383
-0.203	3.96602
-0.204	3.94438
-0.205	3.88918
-0.206	3.9615
-0.207	3.89959
-0.208	3.88466
-0.209	3.97712
-0.21	3.95548
-0.211	3.90028
-0.212	3.93233
-0.213	3.89727
-0.214	3.88905
-0.215	3.90097
-0.216	3.93302
-0.217	3.95165
-0.218	3.89645
-0.219	4.00233
-0.22	3.89344
-0.221	3.83153
-0.222	3.95083
-0.223	3.94262
-0.224	3.96796
-0.225	3.89262
-0.226	3.8777
-0.227	3.90975
-0.228	3.90153
-0.229	3.89331
-0.23	3.84483
-0.231	3.99097
-0.232	3.86195
-0.233	3.91414
-0.234	3.94619
-0.235	3.86414
-0.236	3.92975
-0.237	3.85442
-0.238	3.8462
-0.239	3.86483
-0.24	3.82977
-0.241	3.85511
-0.242	3.84689
-0.243	3.89908
-0.244	3.83046
-0.245	3.88264
-0.246	3.86772
-0.247	3.7991
-0.248	3.91839
-0.249	3.85649
-0.25	3.8684
-0.251	3.85347
-0.252	3.85868
-0.253	3.86389
-0.254	3.82882
-0.255	3.84074
-0.256	3.85266
-0.257	3.88471
-0.258	3.82951
-0.259	3.81458
-0.26	3.88019
-0.261	3.8854
-0.262	3.83691
-0.263	3.8891
-0.264	3.74665
-0.265	3.87937
-0.266	3.81747
-0.267	3.79583
-0.268	3.79432
-0.269	3.90691
-0.27	3.81144
-0.271	3.82336
-0.272	3.80843
-0.273	3.84719
-0.274	3.82555
-0.275	3.81734
-0.276	3.72858
-0.277	3.80761
-0.278	3.73899
-0.279	3.82474
-0.28	3.85679
-0.281	3.67407
-0.282	3.81351
-0.283	3.812
-0.284	3.77023
-0.285	3.84926
-0.286	3.76051
-0.287	3.74558
-0.288	3.75749
-0.289	3.78955
-0.29	3.83502
-0.291	3.83351
-0.292	3.77832
-0.293	3.79695
-0.294	3.67463
-0.295	3.80065
-0.296	3.76558
-0.297	3.81106
-0.298	3.71559
-0.299	3.76107
-0.3	3.79312
-0.301	3.73121
-0.302	3.71628
-0.303	3.75504
-0.304	3.69985
-0.305	3.72519
-0.306	3.71026
-0.307	3.71546
-0.308	3.77436
-0.309	3.72587
-0.31	3.77806
-0.311	3.70944
-0.312	3.6878
-0.313	3.62589
-0.314	3.73177
-0.315	3.65644
-0.316	3.73547
-0.317	3.65343
-0.318	3.73917
-0.319	3.71082
-0.32	3.62206
-0.321	3.63398
-0.322	3.71301
-0.323	3.67124
-0.324	3.68987
-0.325	3.66151
-0.326	3.68685
-0.327	3.63837
-0.328	3.68384
-0.329	3.69576
-0.33	3.67412
-0.331	3.69275
-0.332	3.67782
-0.333	3.67631
-0.334	3.6681
-0.335	3.68673
-0.336	3.66509
-0.337	3.63002
-0.338	3.64865
-0.339	3.71426
-0.34	3.63893
-0.341	3.63742
-0.342	3.66276
-0.343	3.57401
-0.344	3.61277
-0.345	3.67167
-0.346	3.54936
-0.347	3.62839
-0.348	3.60004
-0.349	3.63209
-0.35	3.63729
-0.351	3.63579
-0.352	3.67455
-0.353	3.56566
-0.354	3.61114
-0.355	3.58279
-0.356	3.52088
-0.357	3.56635
-0.358	3.55813
-0.359	3.61703
-0.36	3.60881
-0.361	3.55362
-0.362	3.6058
-0.363	3.61101
-0.364	3.5491
-0.365	3.46706
-0.366	3.58636
-0.367	3.4976
-0.368	3.53636
-0.369	3.63553
-0.37	3.4998
-0.371	3.52514
-0.372	3.51692
-0.373	3.52212
-0.374	3.5072
-0.375	3.51911
-0.376	3.46392
-0.377	3.52952
-0.378	3.42735
-0.379	3.50638
-0.38	3.47803
-0.381	3.46981
-0.382	3.48844
-0.383	3.48693
-0.384	3.55925
-0.385	3.45708
-0.386	3.5294
-0.387	3.52118
-0.388	3.49283
-0.389	3.49803
-0.39	3.55693
-0.391	3.42791
-0.392	3.48009
-0.393	3.45174
-0.394	3.44352
-0.395	3.489
-0.396	3.41367
-0.397	3.4927
-0.398	3.40394
-0.399	3.42257
-0.4	3.48147
-0.401	3.45983
-0.402	3.37108
-0.403	3.47024
-0.404	3.34793
-0.405	3.42696
-0.406	3.47244
-0.407	3.43737
-0.408	3.44929
-0.409	3.48805
-0.41	3.41272
-0.411	3.3441
-0.412	3.51709
-0.413	3.3478
-0.414	3.44697
-0.415	3.49244
-0.416	3.36342
-0.417	3.40218
-0.418	3.36712
-0.419	3.37904
-0.42	3.39766
-0.421	3.30891
-0.422	3.39465
-0.423	3.33274
-0.424	3.30439
-0.425	3.39014
-0.426	3.40876
-0.427	3.35357
-0.428	3.33193
-0.429	3.39082
-0.43	3.27522
-0.431	3.37439
-0.432	3.39973
-0.433	3.34453
-0.434	3.34303
-0.435	3.25427
-0.436	3.35344
-0.437	3.3922
-0.438	3.29674
-0.439	3.30194
-0.44	3.28701
-0.441	3.2788
-0.442	3.3444
-0.443	3.24223
-0.444	3.23401
-0.445	3.33989
-0.446	3.231
-0.447	3.22278
-0.448	3.25483
-0.449	3.21306
-0.45	3.21155
-0.451	3.30401
-0.452	3.2421
-0.453	3.28086
-0.454	3.25922
-0.455	3.21745
-0.456	3.22265
-0.457	3.17417
-0.458	3.23978
-0.459	3.16444
-0.46	3.1965
-0.461	3.16814
-0.462	3.2002
-0.463	3.16513
-0.464	3.25759
-0.465	3.14199
-0.466	3.18746
-0.467	3.17924
-0.468	3.19116
-0.469	3.18966
-0.47	3.22842
-0.471	3.17993
-0.472	3.13145
-0.473	3.24403
-0.474	3.14857
-0.475	3.1672
-0.476	3.112
-0.477	3.1105
-0.478	3.10228
-0.479	3.16118
-0.48	3.09256
-0.481	3.19172
-0.482	3.09626
-0.483	3.04777
-0.484	3.18049
-0.485	3.08503
-0.486	3.15063
-0.487	3.16926
-0.488	3.05366
-0.489	3.17967
-0.49	3.03052
-0.491	3.12968
-0.492	3.10133
-0.493	3.04614
-0.494	3.11845
-0.495	3.03641
-0.496	3.05504
-0.497	3.00656
-0.498	3.05874
-0.499	3.04381
-0.5	3.02217
-0.501	3.02738
-0.502	2.99903
-0.503	2.99752
-0.504	3.00944
-0.505	3.00122
-0.506	3.03327
-0.507	3.01834
-0.508	3.03697
-0.509	2.97506
-0.51	2.98698
-0.511	2.99219
-0.512	2.95041
-0.513	2.98246
-0.514	2.97425
-0.515	2.99287
-0.516	2.97795
-0.517	3.01
-0.518	2.96151
-0.519	2.96672
-0.52	2.94508
-0.521	3.03753
-0.522	2.90851
-0.523	3.06808
-0.524	2.91221
-0.525	2.98453
-0.526	2.95618
-0.527	2.90098
-0.528	2.87263
-0.529	2.95166
-0.53	2.93002
-0.531	2.94194
-0.532	2.91359
-0.533	3.00604
-0.534	2.87702
-0.535	2.9292
-0.536	2.92099
-0.537	2.8725
-0.538	2.87771
-0.539	2.89633
-0.54	2.82771
-0.541	2.86648
-0.542	2.91195
-0.543	2.85675
-0.544	2.90894
-0.545	2.82019
-0.546	2.86566
-0.547	2.81717
-0.548	2.84923
-0.549	2.86785
-0.55	2.82608
-0.551	2.81786
-0.552	2.81636
-0.553	2.80143
-0.554	2.87375
-0.555	2.78499
-0.556	2.87074
-0.557	2.82225
-0.558	2.80732
-0.559	2.86622
-0.56	2.83787
-0.561	2.79609
-0.562	2.72747
-0.563	2.79308
-0.564	2.81171
-0.565	2.78336
-0.566	2.78857
-0.567	2.77364
-0.568	2.76542
-0.569	2.79076
-0.57	2.76912
-0.571	2.77433
-0.572	2.74597
-0.573	2.75789
-0.574	2.83021
-0.575	2.77501
-0.576	2.74666
-0.577	2.75187
-0.578	2.76379
-0.579	2.72872
-0.58	2.65339
-0.581	2.62504
-0.582	2.80474
-0.583	2.6623
-0.584	2.71448
-0.585	2.68613
-0.586	2.69805
-0.587	2.71668
-0.588	2.68833
-0.589	2.63313
-0.59	2.67189
-0.591	2.65696
-0.592	2.72257
-0.593	2.61368
-0.594	2.63231
-0.595	2.67779
-0.596	2.60245
-0.597	2.64793
-0.598	2.56589
-0.599	2.55096
-0.6	2.70381
-0.601	2.66204
-0.602	2.54644
-0.603	2.67916
-0.604	2.68437
-0.605	2.60233
-0.606	2.57397
-0.607	2.58589
-0.608	2.55754
-0.609	2.5963
-0.61	2.61493
-0.611	2.55973
-0.612	2.52467
-0.613	2.52317
-0.614	2.58206
-0.615	2.58056
-0.616	2.52536
-0.617	2.50372
-0.618	2.56933
-0.619	2.47386
-0.62	2.57303
-0.621	2.53797
-0.622	2.47606
-0.623	2.5618
-0.624	2.55358
-0.625	2.47154
-0.626	2.5103
-0.627	2.42155
-0.628	2.50058
-0.629	2.43867
-0.63	2.45059
-0.631	2.44908
-0.632	2.461
-0.633	2.47292
-0.634	2.41101
-0.635	2.45648
-0.636	2.42813
-0.637	2.47361
-0.638	2.54592
-0.639	2.43704
-0.64	2.4758
-0.641	2.46087
-0.642	2.34527
-0.643	2.47799
-0.644	2.37582
-0.645	2.49512
-0.646	2.43992
-0.647	2.46526
-0.648	2.43691
-0.649	2.38171
-0.65	2.44732
-0.651	2.35185
-0.652	2.34364
-0.653	2.37569
-0.654	2.41445
-0.655	2.28543
-0.656	2.37117
-0.657	2.44349
-0.658	2.3346
-0.659	2.31296
-0.66	2.36515
-0.661	2.33008
-0.662	2.37556
-0.663	2.33378
-0.664	2.27859
-0.665	2.36433
-0.666	2.25544
-0.667	2.3479
-0.668	2.32626
-0.669	2.25764
-0.67	2.32996
-0.671	2.27476
-0.672	2.24641
-0.673	2.29859
-0.674	2.18971
-0.675	2.26874
-0.676	2.25381
-0.677	2.17177
-0.678	2.29106
-0.679	2.29627
-0.68	2.16725
-0.681	2.25299
-0.682	2.1441
-0.683	2.35736
-0.684	2.22834
-0.685	2.23354
-0.686	2.19848
-0.687	2.16342
-0.688	2.18205
-0.689	2.18725
-0.69	2.15219
-0.691	2.15068
-0.692	2.16931
-0.693	2.16781
-0.694	2.11261
-0.695	2.15137
-0.696	2.11631
-0.697	2.13494
-0.698	2.16028
-0.699	2.08495
-0.7	2.04988
-0.701	2.15576
-0.702	2.10728
-0.703	2.08564
-0.704	2.10426
-0.705	2.1296
-0.706	2.07441
-0.707	2.0729
-0.708	2.05797
-0.709	2.00949
-0.71	2.02812
-0.711	2.06688
-0.712	2.00497
-0.713	2.0236
-0.714	2.03552
-0.715	1.96018
-0.716	1.99224
-0.717	2.03771
-0.718	2.00936
-0.719	2.08839
-0.72	2.08688
-0.721	1.95786
-0.722	1.96307
-0.723	1.96156
-0.724	1.93321
-0.725	1.91157
-0.726	1.96376
-0.727	1.95554
-0.728	1.94061
-0.729	2.02635
-0.73	1.87048
-0.731	1.92938
-0.732	1.89432
-0.733	1.91966
-0.734	1.92486
-0.735	1.8898
-0.736	1.86816
-0.737	1.90021
-0.738	1.92555
-0.739	1.80324
-0.74	1.90912
-0.741	1.85392
-0.742	1.85242
-0.743	1.965
-0.744	1.88296
-0.745	1.86803
-0.746	1.89337
-0.747	1.88516
-0.748	1.87023
-0.749	1.84859
-0.75	1.92091
-0.751	1.81202
-0.752	1.79038
-0.753	1.84256
-0.754	1.67998
-0.755	1.79928
-0.756	1.85818
-0.757	1.77614
-0.758	1.77463
-0.759	1.77984
-0.76	1.83874
-0.761	1.78354
-0.762	1.74176
-0.763	1.73355
-0.764	1.826
-0.765	1.71711
-0.766	1.75588
-0.767	1.70068
-0.768	1.72602
-0.769	1.7782
-0.77	1.68274
-0.771	1.72821
-0.772	1.65288
-0.773	1.67151
-0.774	1.70356
-0.775	1.67521
-0.776	1.69384
-0.777	1.5581
-0.778	1.69083
-0.779	1.62892
-0.78	1.58714
-0.781	1.62591
-0.782	1.64454
-0.783	1.57592
-0.784	1.65495
-0.785	1.69371
-0.786	1.61167
-0.787	1.5766
-0.788	1.58181
-0.789	1.56017
-0.79	1.56538
-0.791	1.44978
-0.792	1.58921
-0.793	1.55415
-0.794	1.55935
-0.795	1.49744
-0.796	1.66372
-0.797	1.49443
-0.798	1.56004
-0.799	1.57196
-0.8	1.57716
-0.801	1.58237
-0.802	1.50704
-0.803	1.50553
-0.804	1.53758
-0.805	1.54279
-0.806	1.52115
-0.807	1.60018
-0.808	1.48458
-0.809	1.46965
-0.81	1.41446
-0.811	1.50691
-0.812	1.41144
-0.813	1.36296
-0.814	1.44199
-0.815	1.49418
-0.816	1.47925
-0.817	1.37707
-0.818	1.38899
-0.819	1.3405
-0.82	1.35242
-0.821	1.43816
-0.822	1.289
-0.823	1.40159
-0.824	1.33297
-0.825	1.29791
-0.826	1.46419
-0.827	1.4157
-0.828	1.36051
-0.829	1.359
-0.83	1.23669
-0.831	1.32243
-0.832	1.32093
-0.833	1.26573
-0.834	1.25751
-0.835	1.28285
-0.836	1.38873
-0.837	1.253
-0.838	1.26491
-0.839	1.22985
-0.84	1.25519
-0.841	1.23355
-0.842	1.27902
-0.843	1.2104
-0.844	1.24917
-0.845	1.23424
-0.846	1.21931
-0.847	1.2715
-0.848	1.24314
-0.849	1.15439
-0.85	1.17302
-0.851	1.14467
-0.852	1.18343
-0.853	1.26917
-0.854	1.16028
-0.855	1.27287
-0.856	1.23781
-0.857	1.14906
-0.858	1.18782
-0.859	1.02524
-0.86	1.11769
-0.861	1.19001
-0.862	1.08112
-0.863	1.14673
-0.864	1.03784
-0.865	1.10345
-0.866	1.10866
-0.867	1.134
-0.868	0.97142
-0.869	1.03703
-0.87	1.00196
-0.871	1.10113
-0.872	1.05264
-0.873	1.01758
-0.874	1.05634
-0.875	0.94746
-0.876	1.00635
-0.877	1.03169
-0.878	0.9228
-0.879	1.02868
-0.88	0.98691
-0.881	1.00554
-0.882	0.93692
-0.883	0.99581
-0.884	0.94733
-0.885	0.97267
-0.886	0.97787
-0.887	0.9361
-0.888	0.95473
-0.889	0.87268
-0.89	0.93158
-0.891	0.84954
-0.892	0.89501
-0.893	0.91364
-0.894	0.81146
-0.895	0.85694
-0.896	0.85543
-0.897	0.86735
-0.898	0.75175
-0.899	0.85092
-0.9	0.8427
-0.901	0.80764
-0.902	0.79942
-0.903	0.80462
-0.904	0.79641
-0.905	0.77477
-0.906	0.82024
-0.907	0.75833
-0.908	0.70985
-0.909	0.72848
-0.91	0.72026
-0.911	0.6852
-0.912	0.7508
-0.913	0.66876
-0.914	0.66054
-0.915	0.753
-0.916	0.73807
-0.917	0.7567
-0.918	0.69479
-0.919	0.7
-0.92	0.69849
-0.921	0.65
-0.922	0.7089
-0.923	0.7074
-0.924	0.68576
-0.925	0.597
-0.926	0.68274
-0.927	0.68124
-0.928	0.64618
-0.929	0.57756
-0.93	0.59618
-0.931	0.62824
-0.932	0.62002
-0.933	0.66549
-0.934	0.53647
-0.935	0.71749
-0.936	0.76306
-0.937	0.63414

## Sheet: S17e
x	y
E	j
-0.082	0.11684
-0.083	0.10296
-0.084	0.08862
-0.085	0.07669
-0.086	0.06913
-0.087	0.06235
-0.088	0.05572
-0.089	0.05031
-0.09	0.04623
-0.091	0.0423
-0.092	0.03919
-0.093	0.03592
-0.094	0.03393
-0.095	0.03301
-0.096	0.02898
-0.097	0.02735
-0.098	0.02551
-0.099	0.02398
-0.1	0.02153
-0.101	0.01954
-0.102	0.01975
-0.103	0.0174
-0.104	0.01714
-0.105	0.01475
-0.106	0.01388
-0.107	0.01169
-0.108	0.01245
-0.109	0.01046
-0.11	0.0101
-0.111	0.00995
-0.112	0.00878
-0.113	0.00766
-0.114	0.00674
-0.115	0.00582
-0.116	0.00653
-0.117	0.00556
-0.118	0.00475
-0.119	0.00424
-0.12	0.00352
-0.121	0.00352
-0.122	0.00373
-0.123	0.00199
-0.124	0.00214
-0.125	0.00357
-0.126	0.00266
-0.127	0.00286
-0.128	0.00317
-0.129	0.00306
-0.13	0.0023
-0.131	0.00271
-0.132	0.00179
-0.133	0.00169
-0.134	0.00148
-0.135	0.00148
-0.136	0.00214
-0.137	0.00357
-0.138	0.00209
-0.139	0.00184
-0.14	0.00352
-0.141	0.00266
-0.142	0.00179
-0.143	0.00148
-0.144	0.00194
-0.145	2.04082e-06
-0.146	0.00123
-0.147	0.00138
-0.148	0.00143
-0.149	0.0023
-0.15	0.00317
-0.151	0.00209
-0.152	0.00327
-0.153	0.00255
-0.154	0.00317
-0.155	0.00291
-0.156	0.00368
-0.157	0.00485
-0.158	0.00388
-0.159	0.00342
-0.16	0.00332
-0.161	0.00327
-0.162	0.00429
-0.163	0.00567
-0.164	0.00674
-0.165	0.00546
-0.166	0.00684
-0.167	0.00597
-0.168	0.00674
-0.169	0.0076
-0.17	0.0072
-0.171	0.00801
-0.172	0.00852
-0.173	0.00852
-0.174	0.00903
-0.175	0.00903
-0.176	0.00985
-0.177	0.01112
-0.178	0.01097
-0.179	0.01362
-0.18	0.01225
-0.181	0.01276
-0.182	0.01403
-0.183	0.0148
-0.184	0.01526
-0.185	0.01536
-0.186	0.0175
-0.187	0.0147
-0.188	0.01791
-0.189	0.01857
-0.19	0.01801
-0.191	0.01883
-0.192	0.02056
-0.193	0.01913
-0.194	0.02005
-0.195	0.02286
-0.196	0.0225
-0.197	0.02495
-0.198	0.02454
-0.199	0.0247
-0.2	0.02551
-0.201	0.02822
-0.202	0.02755
-0.203	0.03005
-0.204	0.03087
-0.205	0.03072
-0.206	0.0325
-0.207	0.03291
-0.208	0.03403
-0.209	0.03556
-0.21	0.03745
-0.211	0.0373
-0.212	0.03878
-0.213	0.03908
-0.214	0.04153
-0.215	0.04112
-0.216	0.04332
-0.217	0.04393
-0.218	0.04694
-0.219	0.04709
-0.22	0.04898
-0.221	0.05056
-0.222	0.05179
-0.223	0.05214
-0.224	0.05245
-0.225	0.05408
-0.226	0.05541
-0.227	0.05811
-0.228	0.0598
-0.229	0.0622
-0.23	0.06281
-0.231	0.06317
-0.232	0.06638
-0.233	0.06771
-0.234	0.06878
-0.235	0.07016
-0.236	0.07357
-0.237	0.07541
-0.238	0.07669
-0.239	0.07806
-0.24	0.08026
-0.241	0.08107
-0.242	0.08281
-0.243	0.08424
-0.244	0.08735
-0.245	0.08934
-0.246	0.09133
-0.247	0.09373
-0.248	0.09607
-0.249	0.09847
-0.25	0.10067
-0.251	0.10169
-0.252	0.10398
-0.253	0.10582
-0.254	0.10827
-0.255	0.11158
-0.256	0.11337
-0.257	0.11556
-0.258	0.11827
-0.259	0.12087
-0.26	0.12419
-0.261	0.12618
-0.262	0.12959
-0.263	0.13174
-0.264	0.13419
-0.265	0.13709
-0.266	0.14041
-0.267	0.14322
-0.268	0.14679
-0.269	0.14847
-0.27	0.15153
-0.271	0.15643
-0.272	0.15786
-0.273	0.16097
-0.274	0.16577
-0.275	0.16694
-0.276	0.17016
-0.277	0.17306
-0.278	0.1773
-0.279	0.18077
-0.28	0.18327
-0.281	0.18878
-0.282	0.19153
-0.283	0.19388
-0.284	0.19908
-0.285	0.20153
-0.286	0.20449
-0.287	0.20964
-0.288	0.2122
-0.289	0.21602
-0.29	0.22072
-0.291	0.22495
-0.292	0.22862
-0.293	0.23174
-0.294	0.23709
-0.295	0.24031
-0.296	0.24306
-0.297	0.24908
-0.298	0.25266
-0.299	0.25674
-0.3	0.26082
-0.301	0.2649
-0.302	0.27
-0.303	0.27459
-0.304	0.2797
-0.305	0.28429
-0.306	0.28888
-0.307	0.29194
-0.308	0.29653
-0.309	0.30163
-0.31	0.30674
-0.311	0.31082
-0.312	0.31643
-0.313	0.32153
-0.314	0.32612
-0.315	0.33123
-0.316	0.33633
-0.317	0.34143
-0.318	0.34704
-0.319	0.35163
-0.32	0.35674
-0.321	0.36184
-0.322	0.36643
-0.323	0.37153
-0.324	0.37612
-0.325	0.38174
-0.326	0.38735
-0.327	0.39194
-0.328	0.39857
-0.329	0.40572
-0.33	0.41031
-0.331	0.4149
-0.332	0.42102
-0.333	0.42766
-0.334	0.43225
-0.335	0.43786
-0.336	0.44551
-0.337	0.4501
-0.338	0.45521
-0.339	0.46031
-0.34	0.46694
-0.341	0.47357
-0.342	0.47817
-0.343	0.48633
-0.344	0.49041
-0.345	0.49398
-0.346	0.50112
-0.347	0.50725
-0.348	0.51235
-0.349	0.51745
-0.35	0.52357
-0.351	0.53021
-0.352	0.53582
-0.353	0.54194
-0.354	0.54908
-0.355	0.55623
-0.356	0.56235
-0.357	0.56898
-0.358	0.57255
-0.359	0.57919
-0.36	0.58531
-0.361	0.59143
-0.362	0.59806
-0.363	0.6047
-0.364	0.6098
-0.365	0.61592
-0.366	0.62204
-0.367	0.62868
-0.368	0.63684
-0.369	0.64194
-0.37	0.64857
-0.371	0.65317
-0.372	0.6598
-0.373	0.66592
-0.374	0.67204
-0.375	0.67817
-0.376	0.68582
-0.377	0.69092
-0.378	0.69653
-0.379	0.70214
-0.38	0.70929
-0.381	0.71643
-0.382	0.72204
-0.383	0.72868
-0.384	0.73633
-0.385	0.74143
-0.386	0.74755
-0.387	0.75572
-0.388	0.76184
-0.389	0.76898
-0.39	0.77459
-0.391	0.78123
-0.392	0.78735
-0.393	0.79449
-0.394	0.8001
-0.395	0.80674
-0.396	0.81184
-0.397	0.81694
-0.398	0.82357
-0.399	0.83021
-0.4	0.83735
-0.401	0.84296
-0.402	0.84959
-0.403	0.8547
-0.404	0.86235
-0.405	0.86796
-0.406	0.87663
-0.407	0.88123
-0.408	0.88786
-0.409	0.89398
-0.41	0.90061
-0.411	0.90572
-0.412	0.91235
-0.413	0.91745
-0.414	0.92408
-0.415	0.92919
-0.416	0.93582
-0.417	0.94143
-0.418	0.94806
-0.419	0.95368
-0.42	0.95878
-0.421	0.96439
-0.422	0.97153
-0.423	0.97766
-0.424	0.98378
-0.425	0.98786
-0.426	0.99449
-0.427	1.00112
-0.428	1.00776
-0.429	1.01337
-0.43	1.01949
-0.431	1.02561
-0.432	1.03327
-0.433	1.03939
-0.434	1.04551
-0.435	1.05214
-0.436	1.05725
-0.437	1.06337
-0.438	1.06949
-0.439	1.07663
-0.44	1.08327
-0.441	1.08939
-0.442	1.09398
-0.443	1.10112
-0.444	1.10878
-0.445	1.11439
-0.446	1.12255
-0.447	1.12817
-0.448	1.1348
-0.449	1.14143
-0.45	1.14959
-0.451	1.15674
-0.452	1.16286
-0.453	1.16949
-0.454	1.17663
-0.455	1.18378
-0.456	1.19143
-0.457	1.19806
-0.458	1.20725
-0.459	1.21592
-0.46	1.22255
-0.461	1.23072
-0.462	1.23837
-0.463	1.24755
-0.464	1.2547
-0.465	1.26388
-0.466	1.27306
-0.467	1.28174
-0.468	1.28888
-0.469	1.29857
-0.47	1.3098
-0.471	1.31745
-0.472	1.32714
-0.473	1.33684
-0.474	1.34551
-0.475	1.3547
-0.476	1.3649
-0.477	1.37561
-0.478	1.38582
-0.479	1.395
-0.48	1.40572
-0.481	1.41541
-0.482	1.4251
-0.483	1.43939
-0.484	1.44806
-0.485	1.45827
-0.486	1.46847
-0.487	1.47919
-0.488	1.4899
-0.489	1.50368
-0.49	1.51286
-0.491	1.5251
-0.492	1.53735
-0.493	1.54806
-0.494	1.55878
-0.495	1.57204
-0.496	1.58429
-0.497	1.59602
-0.498	1.60878
-0.499	1.62
-0.5	1.63327
-0.501	1.64602
-0.502	1.65827
-0.503	1.67204
-0.504	1.68378
-0.505	1.69755
-0.506	1.71133
-0.507	1.72357
-0.508	1.73735
-0.509	1.75163
-0.51	1.76439
-0.511	1.77868
-0.512	1.79194
-0.513	1.80572
-0.514	1.82102
-0.515	1.83531
-0.516	1.84959
-0.517	1.86184
-0.518	1.87663
-0.519	1.89245
-0.52	1.90725
-0.521	1.92306
-0.522	1.93837
-0.523	1.95214
-0.524	1.96796
-0.525	1.98327
-0.526	1.99806
-0.527	2.01592
-0.528	2.03225
-0.529	2.04704
-0.53	2.06337
-0.531	2.07919
-0.532	2.09602
-0.533	2.11082
-0.534	2.12817
-0.535	2.14551
-0.536	2.16235
-0.537	2.17919
-0.538	2.19653
-0.539	2.2149
-0.54	2.23276
-0.541	2.2501
-0.542	2.26643
-0.543	2.28378
-0.544	2.30163
-0.545	2.32051
-0.546	2.33888
-0.547	2.35521
-0.548	2.3751
-0.549	2.39194
-0.55	2.4098
-0.551	2.42766
-0.552	2.44653
-0.553	2.46541
-0.554	2.48378
-0.555	2.50112
-0.556	2.52306
-0.557	2.54092
-0.558	2.55929
-0.559	2.57919
-0.56	2.59755
-0.561	2.61796
-0.562	2.63837
-0.563	2.65572
-0.564	2.6751
-0.565	2.69347
-0.566	2.71082
-0.567	2.73327
-0.568	2.75112
-0.569	2.77153
-0.57	2.7899
-0.571	2.8098
-0.572	2.83021
-0.573	2.84806
-0.574	2.87051
-0.575	2.8899
-0.576	2.90878
-0.577	2.9297
-0.578	2.94959
-0.579	2.97102
-0.58	2.99092
-0.581	3.01184
-0.582	3.03378
-0.583	3.05368
-0.584	3.07459
-0.585	3.09653
-0.586	3.11643
-0.587	3.13837
-0.588	3.15929
-0.589	3.18021
-0.59	3.19959
-0.591	3.22051
-0.592	3.24296
-0.593	3.26439
-0.594	3.28582
-0.595	3.30623
-0.596	3.32663
-0.597	3.34755
-0.598	3.36847
-0.599	3.39143
-0.6	3.41031
-0.601	3.43327
-0.602	3.45521
-0.603	3.47612
-0.604	3.49806
-0.605	3.51949
-0.606	3.54041
-0.607	3.56184
-0.608	3.58327
-0.609	3.60725
-0.61	3.62714
-0.611	3.65112
-0.612	3.67102
-0.613	3.69347
-0.614	3.71439
-0.615	3.73735
-0.616	3.75674
-0.617	3.78072
-0.618	3.80112
-0.619	3.82306
-0.62	3.84551
-0.621	3.86643
-0.622	3.88888
-0.623	3.91082
-0.624	3.93429
-0.625	3.95572
-0.626	3.97817
-0.627	4.00163
-0.628	4.02408
-0.629	4.04653
-0.63	4.07
-0.631	4.09245
-0.632	4.11439
-0.633	4.13684
-0.634	4.1598
-0.635	4.1797
-0.636	4.20266
-0.637	4.22459
-0.638	4.245
-0.639	4.26847
-0.64	4.2899
-0.641	4.31082
-0.642	4.33225
-0.643	4.35674
-0.644	4.37766
-0.645	4.40163
-0.646	4.42561
-0.647	4.44857
-0.648	4.47153
-0.649	4.495
-0.65	4.51847
-0.651	4.5399
-0.652	4.56541
-0.653	4.58888
-0.654	4.61133
-0.655	4.6348
-0.656	4.65725
-0.657	4.68021
-0.658	4.7047
-0.659	4.72868
-0.66	4.75317
-0.661	4.77817
-0.662	4.80163
-0.663	4.82766
-0.664	4.85214
-0.665	4.87766
-0.666	4.89806
-0.667	4.92357
-0.668	4.94908
-0.669	4.97459
-0.67	4.995
-0.671	5.01541
-0.672	5.04092
-0.673	5.06643
-0.674	5.08684
-0.675	5.11235
-0.676	5.13276
-0.677	5.15317
-0.678	5.17868
-0.679	5.20419
-0.68	5.22459
-0.681	5.245
-0.682	5.27051
-0.683	5.29602
-0.684	5.31643
-0.685	5.34194
-0.686	5.36745
-0.687	5.38786
-0.688	5.41337
-0.689	5.43378
-0.69	5.45929
-0.691	5.4797
-0.692	5.50521
-0.693	5.53072
-0.694	5.55112
-0.695	5.57663
-0.696	5.59704
-0.697	5.62255
-0.698	5.64296
-0.699	5.66847
-0.7	5.69398
-0.701	5.71439
-0.702	5.7399
-0.703	5.76541
-0.704	5.78582
-0.705	5.80623
-0.706	5.83174
-0.707	5.85725
-0.708	5.88276
-0.709	5.90317
-0.71	5.92868
-0.711	5.95419
-0.712	5.9797
-0.713	6.00521
-0.714	6.03072
-0.715	6.05623
-0.716	6.07663
-0.717	6.10214
-0.718	6.12766
-0.719	6.15317
-0.72	6.17868
-0.721	6.19908
-0.722	6.22459
-0.723	6.2501
-0.724	6.27051
-0.725	6.29602
-0.726	6.32153
-0.727	6.34704
-0.728	6.37255
-0.729	6.39296
-0.73	6.42357
-0.731	6.44398
-0.732	6.46949
-0.733	6.495
-0.734	6.52051
-0.735	6.54602
-0.736	6.57153
-0.737	6.59704
-0.738	6.62255
-0.739	6.64806
-0.74	6.67357
-0.741	6.69908
-0.742	6.71949
-0.743	6.745
-0.744	6.76541
-0.745	6.79092
-0.746	6.81643
-0.747	6.84194
-0.748	6.86235
-0.749	6.89296
-0.75	6.91847
-0.751	6.94398
-0.752	6.96949
-0.753	6.995
-0.754	7.02051
-0.755	7.04602
-0.756	7.06643
-0.757	7.09704
-0.758	7.12255
-0.759	7.14806
-0.76	7.16847
-0.761	7.19398
-0.762	7.21949
-0.763	7.245
-0.764	7.27051
-0.765	7.29602
-0.766	7.32153
-0.767	7.34704
-0.768	7.37255
-0.769	7.39806
-0.77	7.42357
-0.771	7.44908
-0.772	7.47459
-0.773	7.5001
-0.774	7.52561
-0.775	7.55623
-0.776	7.58174
-0.777	7.61235
-0.778	7.63786
-0.779	7.66337
-0.78	7.69398
-0.781	7.71949
-0.782	7.7399
-0.783	7.76541
-0.784	7.79092
-0.785	7.82153
-0.786	7.84704
-0.787	7.87255
-0.788	7.89806
-0.789	7.92868
-0.79	7.95419
-0.791	7.9797
-0.792	8.00521
-0.793	8.03582
-0.794	8.06133
-0.795	8.09194
-0.796	8.11745
-0.797	8.14296
-0.798	8.16847
-0.799	8.19398
-0.8	8.22459
-0.801	8.2501
-0.802	8.27561
-0.803	8.30623
-0.804	8.33174
-0.805	8.35725
-0.806	8.38276
-0.807	8.42357
-0.808	8.45419
-0.809	8.4848
-0.81	8.51031
-0.811	8.53582
-0.812	8.56643
-0.813	8.59704
-0.814	8.62255
-0.815	8.65317
-0.816	8.67868
-0.817	8.70929
-0.818	8.7348
-0.819	8.77051
-0.82	8.79602
-0.821	8.82153
-0.822	8.85214
-0.823	8.88276
-0.824	8.91337
-0.825	8.94398
-0.826	8.96949
-0.827	9.0001
-0.828	9.02561
-0.829	9.05623
-0.83	9.08174
-0.831	9.11235
-0.832	9.13786
-0.833	9.16847
-0.834	9.19398
-0.835	9.21949
-0.836	9.2501
-0.837	9.28072
-0.838	9.30623
-0.839	9.33684
-0.84	9.36235
-0.841	9.39296
-0.842	9.41847
-0.843	9.44398
-0.844	9.47459
-0.845	9.5001
-0.846	9.53072
-0.847	9.56133
-0.848	9.59194
-0.849	9.62255
-0.85	9.65317
-0.851	9.68378
-0.852	9.70929
-0.853	9.7399
-0.854	9.77051
-0.855	9.80623
-0.856	9.83684
-0.857	9.86745
-0.858	9.90317
-0.859	9.93378
-0.86	9.96439
-0.861	9.995
-0.862	10.0256
-0.863	10.0562
-0.864	10.0868
-0.865	10.1174
-0.866	10.143
-0.867	10.1787
-0.868	10.2093
-0.869	10.2399
-0.87	10.2705
-0.871	10.3011
-0.872	10.3317
-0.873	10.3623
-0.874	10.393
-0.875	10.4287
-0.876	10.4593
-0.877	10.4899
-0.878	10.5205
-0.879	10.5562
-0.88	10.5868
-0.881	10.6174
-0.882	10.6481
-0.883	10.6889
-0.884	10.7144
-0.885	10.7501
-0.886	10.7807
-0.887	10.8113
-0.888	10.847
-0.889	10.8777
-0.89	10.9083
-0.891	10.944
-0.892	10.9797
-0.893	11.0103
-0.894	11.046
-0.895	11.0817
-0.896	11.1123
-0.897	11.143
-0.898	11.1787
-0.899	11.2093
-0.9	11.245
-0.901	11.2756
-0.902	11.3062
-0.903	11.347
-0.904	11.3828
-0.905	11.4185
-0.906	11.4542
-0.907	11.4848
-0.908	11.5154
-0.909	11.5511
-0.91	11.5817
-0.911	11.6277
-0.912	11.6583
-0.913	11.694
-0.914	11.7297
-0.915	11.7654
-0.916	11.796
-0.917	11.8317
-0.918	11.8674
-0.919	11.9032
-0.92	11.9389
-0.921	11.9746
-0.922	12.0103
-0.923	12.046
-0.924	12.0817
-0.925	12.1174
-0.926	12.1481
-0.927	12.1838
-0.928	12.2195
-0.929	12.2552
-0.93	12.2909
-0.931	12.3266
-0.932	12.3674
-0.933	12.4032
-0.934	12.4389
-0.935	12.4746
-0.936	12.5052
-0.937	12.5409
-0.938	12.5766
-0.939	12.6123
-0.94	12.6532
-0.941	12.6889
-0.942	12.7246
-0.943	12.7705
-0.944	12.8062
-0.945	12.847
-0.946	12.8828
-0.947	12.9185
-0.948	12.9593
-0.949	13.0001
-0.95	13.0409
-0.951	13.0817
-0.952	13.1174
-0.953	13.1634
-0.954	13.1991
-0.955	13.2297
-0.956	13.2705
-0.957	13.3062
-0.958	13.3419
-0.959	13.3828
-0.96	13.4185
-0.961	13.4542
-0.962	13.5001
-0.963	13.5358
-0.964	13.5715
-0.965	13.6123
-0.966	13.6532
-0.967	13.694
-0.968	13.7348
-0.969	13.7705
-0.97	13.8113
-0.971	13.8521
-0.972	13.893
-0.973	13.9287
-0.974	13.9695
-0.975	14.0103
-0.976	14.0511
-0.977	14.0868
-0.978	14.1277
-0.979	14.1685
-0.98	14.2093
-0.981	14.2501
-0.982	14.2909
-0.983	14.3317
-0.984	14.3726
-0.985	14.4134
-0.986	14.4542
-0.987	14.495
-0.988	14.5358
-0.989	14.5715
-0.99	14.6174
-0.991	14.6532
-0.992	14.6889
-0.993	14.7246
-0.994	14.7603
-0.995	14.8113
-0.996	14.8573
-0.997	14.893
-0.998	14.9389
-0.999	14.9746
-1	15.0154
-1.001	15.0511
-1.002	15.097
-1.003	15.1328
-1.004	15.1787
-1.005	15.2246
-1.006	15.2705
-1.007	15.3062
-1.008	15.3521
-1.009	15.3981
-1.01	15.4389
-1.011	15.4848
-1.012	15.5256
-1.013	15.5715
-1.014	15.6174
-1.015	15.6583
-1.016	15.7042
-1.017	15.745
-1.018	15.7858
-1.019	15.8317
-1.02	15.8777
-1.021	15.9236
-1.022	15.9644
-1.023	16.0103
-1.024	16.0613
-1.025	16.1073
-1.026	16.1532
-1.027	16.1991
-1.028	16.245
-1.029	16.2858
-1.03	16.3317
-1.031	16.3726
-1.032	16.4185
-1.033	16.4644
-1.034	16.5103
-1.035	16.5562
-1.036	16.597
-1.037	16.643
-1.038	16.6838
-1.039	16.7297
-1.04	16.7705
-1.041	16.8164
-1.042	16.8623
-1.043	16.9134
-1.044	16.9695
-1.045	17.0154
-1.046	17.0664
-1.047	17.1073
-1.048	17.1583
-1.049	17.1991
-1.05	17.245
-1.051	17.2909
-1.052	17.3368
-1.053	17.3777
-1.054	17.4236
-1.055	17.4644
-1.056	17.5103
-1.057	17.5562
-1.058	17.6073
-1.059	17.6583
-1.06	17.7042
-1.061	17.745
-1.062	17.8011
-1.063	17.8573
-1.064	17.9083
-1.065	17.9746
-1.066	18.0103
-1.067	18.0511
-1.068	18.097
-1.069	18.1481
-1.07	18.194
-1.071	18.245
-1.072	18.2858
-1.073	18.3419
-1.074	18.3879
-1.075	18.4287
-1.076	18.4797
-1.077	18.5307
-1.078	18.5766
-1.079	18.6277
-1.08	18.6787
-1.081	18.7246
-1.082	18.7705
-1.083	18.8164
-1.084	18.8726
-1.085	18.9185
-1.086	18.9644
-1.087	19.0103
-1.088	19.0613
-1.089	19.1123
-1.09	19.1634
-1.091	19.2042
-1.092	19.2501
-1.093	19.296
-1.094	19.3419
-1.095	19.393
-1.096	19.444
-1.097	19.5001
-1.098	19.546
-1.099	19.5919
-1.1	19.6379
-1.101	19.6889
-1.102	19.7348
-1.103	19.7807
-1.104	19.8317
-1.105	19.8828
-1.106	19.9338
-1.107	19.9899
-1.108	20.0409
-1.109	20.0868
-1.11	20.1379
-1.111	20.1889
-1.112	20.2399
-1.113	20.2909
-1.114	20.3368
-1.115	20.3879
-1.116	20.444
-1.117	20.4899
-1.118	20.5409
-1.119	20.5919
-1.12	20.643
-1.121	20.694
-1.122	20.7399
-1.123	20.796
-1.124	20.847
-1.125	20.9032
-1.126	20.9491
-1.127	20.995
-1.128	21.046
-1.129	21.097
-1.13	21.1481
-1.131	21.2042
-1.132	21.2501
-1.133	21.3011
-1.134	21.3573
-1.135	21.4083
-1.136	21.4593
-1.137	21.5103
-1.138	21.5613
-1.139	21.6123
-1.14	21.6583
-1.141	21.7144
-1.142	21.7654
-1.143	21.8113
-1.144	21.8623
-1.145	21.9134
-1.146	21.9644
-1.147	22.0205
-1.148	22.0766
-1.149	22.1328
-1.15	22.1838
-1.151	22.2348
-1.152	22.2858
-1.153	22.3317
-1.154	22.3828
-1.155	22.4338
-1.156	22.4848
-1.157	22.5307
-1.158	22.5817
-1.159	22.643
-1.16	22.6991
-1.161	22.7501
-1.162	22.8011
-1.163	22.847
-1.164	22.9032
-1.165	22.9542
-1.166	23.0103
-1.167	23.0562
-1.168	23.1073
-1.169	23.1583
-1.17	23.2093
-1.171	23.2654
-1.172	23.3215
-1.173	23.3726
-1.174	23.4236
-1.175	23.4746
-1.176	23.5256
-1.177	23.5715
-1.178	23.6226
-1.179	23.6787
-1.18	23.7348
-1.181	23.7909
-1.182	23.847
-1.183	23.8981
-1.184	23.9491
-1.185	24.0001
-1.186	24.046
-1.187	24.1021
-1.188	24.1634
-1.189	24.2195
-1.19	24.2705
-1.191	24.3215
-1.192	24.3726
-1.193	24.4338
-1.194	24.4899
-1.195	24.5358
-1.196	24.5868
-1.197	24.6328
-1.198	24.6889
-1.199	24.7399
-1.2	24.796
-1.201	24.8521
-1.202	24.9032
-1.203	24.9542
-1.204	25.0103
-1.205	25.0664
-1.206	25.1175
-1.207	25.1736
-1.208	25.2297
-1.209	25.2858
-1.21	25.3419
-1.211	25.3981
-1.212	25.4542
-1.213	25.5052
-1.214	25.5664
-1.215	25.6123
-1.216	25.6685
-1.217	25.7246
-1.218	25.7807
-1.219	25.8419
-1.22	25.9032
-1.221	25.9695
-1.222	26.0256
-1.223	26.0868
-1.224	26.143
-1.225	26.1991
-1.226	26.2552
-1.227	26.3062
-1.228	26.3623
-1.229	26.4185
-1.23	26.4848
-1.231	26.5358
-1.232	26.5919
-1.233	26.6583
-1.234	26.7144
-1.235	26.7705
-1.236	26.8419
-1.237	26.893
-1.238	26.944
-1.239	27.0001
-1.24	27.046
-1.241	27.097
-1.242	27.1532
-1.243	27.2093
-1.244	27.2654
-1.245	27.3215
-1.246	27.3726
-1.247	27.4338
-1.248	27.4899
-1.249	27.5511
-1.25	27.6175
-1.251	27.6787
-1.252	27.7399
-1.253	27.8011
-1.254	27.847
-1.255	27.8981
-1.256	27.9542
-1.257	28.0154
-1.258	28.0664
-1.259	28.1175
-1.26	28.1787
-1.261	28.2399
-1.262	28.296
-1.263	28.347
-1.264	28.4083
-1.265	28.495
-1.266	28.5562
-1.267	28.6073
-1.268	28.6634
-1.269	28.7297
-1.27	28.7858
-1.271	28.847
-1.272	28.9134
-1.273	28.9695
-1.274	29.0409
-1.275	29.1021
-1.276	29.1583
-1.277	29.2195
-1.278	29.2705
-1.279	29.3215
-1.28	29.3828
-1.281	29.4389
-1.282	29.5001
-1.283	29.5511
-1.284	29.6175
-1.285	29.6787
-1.286	29.7348
-1.287	29.7858
-1.288	29.8419
-1.289	29.9032
-1.29	29.9542
-1.291	30.0205
-1.292	30.0868
-1.293	30.1481
-1.294	30.2093
-1.295	30.2807
-1.296	30.3419
-1.297	30.3981
-1.298	30.4542
-1.299	30.5205
-1.3	30.5868
-1.301	30.6532
-1.302	30.7195
-1.303	30.7858
-1.304	30.847
-1.305	30.9134
-1.306	30.9746
-1.307	31.0307
-1.308	31.097
-1.309	31.1634
-1.31	31.2246
-1.311	31.2909
-1.312	31.3573
-1.313	31.4287
-1.314	31.4899
-1.315	31.5562
-1.316	31.6226
-1.317	31.6787
-1.318	31.7348
-1.319	31.796
-1.32	31.8573
-1.321	31.9185
-1.322	31.9848
-1.323	32.0511
-1.324	32.1174
-1.325	32.1838
-1.326	32.245
-1.327	32.3062
-1.328	32.3674
-1.329	32.4389
-1.33	32.5103
-1.331	32.5766
-1.332	32.6379
-1.333	32.7042
-1.334	32.7756
-1.335	32.847
-1.336	32.9185
-1.337	32.995
-1.338	33.0562
-1.339	33.1225
-1.34	33.1889
-1.341	33.2399
-1.342	33.3113
-1.343	33.3725
-1.344	33.4389
-1.345	33.5103
-1.346	33.5919
-1.347	33.6685
-1.348	33.7399
-1.349	33.796
-1.35	33.8573
-1.351	33.9338
-1.352	33.9848
-1.353	34.0664
-1.354	34.1532
-1.355	34.2246
-1.356	34.296
-1.357	34.3573
-1.358	34.4236
-1.359	34.4848
-1.36	34.5409
-1.361	34.6021
-1.362	34.6583
-1.363	34.7246
-1.364	34.7858
-1.365	34.847
-1.366	34.9338
-1.367	35.0052
-1.368	35.0919
-1.369	35.1838
-1.37	35.2501
-1.371	35.3062
-1.372	35.3521
-1.373	35.4083
-1.374	35.4644
-1.375	35.5256
-1.376	35.5817
-1.377	35.6379
-1.378	35.694
-1.379	35.7603
-1.38	35.8164
-1.381	35.8879
-1.382	35.9746
-1.383	36.0511
-1.384	36.1123
-1.385	36.1736
-1.386	36.2399
-1.387	36.296
-1.388	36.347
-1.389	36.4134
-1.39	36.4695
-1.391	36.5358
-1.392	36.6174
-1.393	36.694
-1.394	36.7807
-1.395	36.847
-1.396	36.9185
-1.397	36.9848
-1.398	37.0613
-1.399	37.1225
-1.4	37.1991
-1.401	37.2705
-1.402	37.3317
-1.403	37.3981
-1.404	37.4746
-1.405	37.5409
-1.406	37.6073
-1.407	37.6838
-1.408	37.7654
-1.409	37.8368
-1.41	37.9185
-1.411	37.9899
-1.412	38.0613
-1.413	38.1277
-1.414	38.1991
-1.415	38.2654
-1.416	38.3777
-1.417	38.4338
-1.418	38.5103
-1.419	38.5766
-1.42	38.6481
-1.421	38.7246
-1.422	38.796
-1.423	38.8623
-1.424	38.944
-1.425	39.0205
-1.426	39.1021
-1.427	39.1838
-1.428	39.2552
-1.429	39.3266
-1.43	39.3981
-1.431	39.4848
-1.432	39.546
-1.433	39.6174
-1.434	39.6889
-1.435	39.745
-1.436	39.8266
-1.437	39.9032
-1.438	39.9695
-1.439	40.0358
-1.44	40.1174
-1.441	40.194
-1.442	40.3011
-1.443	40.3521
-1.444	40.4236
-1.445	40.5154
-1.446	40.5868
-1.447	40.6583
-1.448	40.745
-1.449	40.8113
-1.45	40.8828
-1.451	40.9542
-1.452	41.0307
-1.453	41.1073
-1.454	41.2042
-1.455	41.2807
-1.456	41.3725
-1.457	41.4644
-1.458	41.5307
-1.459	41.6021
-1.46	41.6787
-1.461	41.7705
-1.462	41.8674
-1.463	41.9389
-1.464	42.0154
-1.465	42.1021
-1.466	42.1736
-1.467	42.2501
-1.468	42.3317
-1.469	42.4134
-1.47	42.5001
-1.471	42.5817
-1.472	42.6532
-1.473	42.7501
-1.474	42.8317
-1.475	42.8981
-1.476	42.9797
-1.477	43.0664
-1.478	43.143
-1.479	43.2297
-1.48	43.3011
-1.481	43.3777
-1.482	43.4542
-1.483	43.5307
-1.484	43.6174
-1.485	43.6991
-1.486	43.796
-1.487	43.8674
-1.488	43.9542
-1.489	44.0307
-1.49	44.1021
-1.491	44.1736
-1.492	44.2348
-1.493	44.2909
-1.494	44.3674
-1.495	44.4542
-1.496	44.5358
-1.497	44.6174
-1.498	44.694
-1.499	44.7756
-1.5	44.8573
-1.501	44.9236
-1.502	45.0307
-1.503	45.1481
-1.504	45.2093
-1.505	45.2858
-1.506	45.3573
-1.507	45.444
-1.508	45.5307
-1.509	45.6277
-1.51	45.7195
-1.511	45.8011
-1.512	45.8623
-1.513	45.9287
-1.514	46.0154
-1.515	46.1021
-1.516	46.1889
-1.517	46.2552
-1.518	46.3419
-1.519	46.4338
-1.52	46.5409
-1.521	46.6225
-1.522	46.7042
-1.523	46.7807
-1.524	46.8674
-1.525	46.9695
-1.526	47.046
-1.527	47.1481
-1.528	47.2399
-1.529	47.3215
-1.53	47.4083
-1.531	47.4899
-1.532	47.5664
-1.533	47.6481
-1.534	47.7195
-1.535	47.8011
-1.536	47.8879
-1.537	47.9695
-1.538	48.0766
-1.539	48.1634
-1.54	48.2603
-1.541	48.3419
-1.542	48.4185
-1.543	48.5001
-1.544	48.5868
-1.545	48.6991
-1.546	48.8011
-1.547	48.893
-1.548	48.9899
-1.549	49.1174
-1.55	49.194
-1.551	49.2756
-1.552	49.3777
-1.553	49.495
-1.554	49.7093
-1.555	49.7093
-1.556	49.7807
-1.557	49.8623
-1.558	49.9134
-1.559	49.995
-1.56	50.0868
-1.561	50.1736
-1.562	50.2603
-1.563	50.3879
-1.564	50.4542
-1.565	50.5409
-1.566	50.6481
-1.567	50.745
-1.568	50.8113
-1.569	50.9134
-1.57	50.9644
-1.571	51.0664
-1.572	51.1685
-1.573	51.2705
-1.574	51.3215
-1.575	51.4236
-1.576	51.5256
-1.577	51.6277
-1.578	51.7807
-1.579	51.8317
-1.58	51.9338
-1.581	52.0358
-1.582	52.0868
-1.583	52.1379
-1.584	52.2399
-1.585	52.3419
-1.586	52.393
-1.587	52.444
-1.588	52.546
-1.589	52.597
-1.59	52.6991
-1.591	52.8011
-1.592	52.9032
-1.593	53.0562
-1.594	53.1583
-1.595	53.3113
-1.596	53.4134
-1.597	53.5154
-1.598	53.6174
-1.599	53.7195
-1.6	53.8725
-1.601	53.9236
-1.602	54.0256
-1.603	54.1277
-1.604	54.2297
-1.605	54.3317
-1.606	54.4338
-1.607	54.5358
-1.608	54.5868
-1.609	54.6889
-1.61	54.7909
-1.611	54.8419
-1.612	54.944
-1.613	55.046
-1.614	55.1481
-1.615	55.2501
-1.616	55.3521
-1.617	55.4542
-1.618	55.5052
-1.619	55.6073
-1.62	55.7603
-1.621	55.7603
-1.622	55.8623
-1.623	55.9644
-1.624	56.0664
-1.625	56.1685
-1.626	56.2705
-1.627	56.3725
-1.628	56.4746
-1.629	56.5766
-1.63	56.6787
-1.631	56.7807
-1.632	56.9338
-1.633	57.0358
-1.634	57.1379
-1.635	57.2399
-1.636	57.444
-1.637	57.546
-1.638	57.6481
-1.639	57.7501
-1.64	57.8521
-1.641	57.9032
-1.642	58.0052
-1.643	58.1073
-1.644	58.2093
-1.645	58.3113
-1.646	58.4134
-1.647	58.5664
-1.648	58.6174
-1.649	58.7195
-1.65	58.8215
-1.651	58.9236
-1.652	58.9746
-1.653	59.0766
-1.654	59.2297
-1.655	59.3317
-1.656	59.4848
-1.657	59.5868
-1.658	59.6889
-1.659	59.7909
-1.66	59.8419
-1.661	59.893
-1.662	59.995
-1.663	60.097
-1.664	60.2501
-1.665	60.3521
-1.666	60.4542
-1.667	60.5052
-1.668	60.6073
-1.669	60.7093
-1.67	60.9644
-1.671	60.9644
-1.672	61.1174
-1.673	61.2195
-1.674	61.2705
-1.675	61.4236
-1.676	61.4746
-1.677	61.5766
-1.678	61.7297
-1.679	61.8317
-1.68	61.9338
-1.681	62.0358
-1.682	62.1379
-1.683	62.2399
-1.684	62.3419
-1.685	62.444
-1.686	62.546
-1.687	62.6481
-1.688	62.8011
-1.689	62.9032
-1.69	62.9542
-1.691	63.0052
-1.692	63.1073
-1.693	63.1583
-1.694	63.2603
-1.695	63.3623
-1.696	63.5154
-1.697	63.6685
-1.698	63.7705
-1.699	63.8725
-1.7	64.0256
-1.701	64.2297
-1.702	64.2297
-1.703	64.3317
-1.704	64.4848
-1.705	64.5868
-1.706	64.7399
-1.707	64.8419
-1.708	64.995
-1.709	65.097
-1.71	65.2501
-1.711	65.3521
-1.712	65.4032
-1.713	65.5052
-1.714	65.6072
-1.715	65.7093
-1.716	65.8113
-1.717	65.9134
-1.718	66.0154
-1.719	66.1175
-1.72	66.1685
-1.721	66.3215
-1.722	66.4236
-1.723	66.4746
-1.724	66.5766
-1.725	66.6787
-1.726	66.7807
-1.727	66.8828
-1.728	67.0358
-1.729	67.1379
-1.73	67.2399
-1.731	67.2909
-1.732	67.393
-1.733	67.546
-1.734	67.6481
-1.735	67.8011
-1.736	67.9032
-1.737	68.0052
-1.738	68.1072
-1.739	68.2093
-1.74	68.3113
-1.741	68.3624
-1.742	68.5154
-1.743	68.6175
-1.744	68.6685
-1.745	68.7705
-1.746	68.8726
-1.747	68.9746
-1.748	69.1277
-1.749	69.2297
-1.75	69.3317
-1.751	69.4338
-1.752	69.5358
-1.753	69.5868
-1.754	69.6889
-1.755	69.8419
-1.756	69.944
-1.757	70.046
-1.758	70.1481
-1.759	70.2501
-1.76	70.3011
-1.761	70.3521
-1.762	70.4542
-1.763	70.5562
-1.764	70.6072
-1.765	70.7093
-1.766	70.8113
-1.767	70.9644
-1.768	71.1175
-1.769	71.2195
-1.77	71.3726
-1.771	71.4746
-1.772	71.6277
-1.773	71.7807
-1.774	71.9338
-1.775	72.0358
-1.776	72.0868
-1.777	72.1889
-1.778	72.2909
-1.779	72.393
-1.78	72.495
-1.781	72.597
-1.782	72.6991
-1.783	72.8011
-1.784	72.9032
-1.785	73.0562
-1.786	73.1583
-1.787	73.2093
-1.788	73.3113
-1.789	73.4134
-1.79	73.5154
-1.791	73.6175
-1.792	73.7195
-1.793	73.8215
-1.794	73.9746
-1.795	74.1277
-1.796	74.2297
-1.797	74.3317
-1.798	74.3828
-1.799	74.4848
-1.8	74.5868
-1.801	74.6889
-1.802	74.7909
-1.803	74.893
-1.804	74.995
-1.805	75.2501
-1.806	75.3521
-1.807	75.4542
-1.808	75.6072
-1.809	75.7093
-1.81	75.7093
-1.811	75.7603
-1.812	75.8624
-1.813	75.9644
-1.814	76.1175
-1.815	76.2195
-1.816	76.3215
-1.817	76.4236
-1.818	76.5766
-1.819	76.7297
-1.82	76.8317
-1.821	76.9848
-1.822	77.0868
-1.823	77.1889
-1.824	77.2399
-1.825	77.2399
-1.826	77.2399
-1.827	77.393
-1.828	77.546
-1.829	77.6481
-1.83	77.6991
-1.831	77.7501
-1.832	77.8521
-1.833	77.9542
-1.834	78.0562
-1.835	78.2093
-1.836	78.3624
-1.837	78.5664
-1.838	78.7195
-1.839	78.8726
-1.84	78.9236
-1.841	79.0256
-1.842	79.2297
-1.843	79.3317
-1.844	79.4338
-1.845	79.4848
-1.846	79.6379
-1.847	79.7399
-1.848	79.893
-1.849	80.046
-1.85	80.1481
-1.851	80.3011
-1.852	80.5052
-1.853	80.6583
-1.854	80.8113
-1.855	81.0154
-1.856	81.0664
-1.857	81.1175
-1.858	81.2195
-1.859	81.3215
-1.86	81.4236
-1.861	81.4746
-1.862	81.5766
-1.863	81.6787
-1.864	81.7297
-1.865	81.8317
-1.866	81.9848
-1.867	82.1379
-1.868	82.2909
-1.869	82.393
-1.87	82.444
-1.871	82.546
-1.872	82.7501
-1.873	82.8521
-1.874	82.9542
-1.875	83.1072
-1.876	83.2093
-1.877	83.3113
-1.878	83.4134
-1.879	83.5154
-1.88	83.6685
-1.881	83.6685
-1.882	83.7195
-1.883	83.8215
-1.884	83.9746
-1.885	84.0766
-1.886	84.2297
-1.887	84.3828
-1.888	84.5358
-1.889	84.6889
-1.89	84.7909
-1.891	84.893
-1.892	84.995
-1.893	85.1991
-1.894	85.3521
-1.895	85.4542
-1.896	85.5052
-1.897	85.6072
-1.898	85.7093
-1.899	85.8624
-1.9	86.0664
-1.901	86.2195
-1.902	86.4236
-1.903	86.5766
-1.904	86.6277
-1.905	86.7297
-1.906	86.7807
-1.907	86.8828
-1.908	87.0358
-1.909	87.2399
-1.91	87.2909
-1.911	87.3419
-1.912	87.393
-1.913	87.546
-1.914	87.6481
-1.915	87.8011
-1.916	87.9032
-1.917	88.0052
-1.918	88.1583
-1.919	88.3113
-1.92	88.4134
-1.921	88.4644
-1.922	88.5664
-1.923	88.6685
-1.924	88.8726
-1.925	89.0766
-1.926	89.1787
-1.927	89.3317
-1.928	89.4848
-1.929	89.6379
-1.93	89.7399
-1.931	89.893
-1.932	90.046
-1.933	90.1481
-1.934	90.2501
-1.935	90.3011
-1.936	90.4032
-1.937	90.5562
-1.938	90.7603
-1.939	90.9134
-1.94	90.9644
-1.941	91.0664
-1.942	91.2195
-1.943	91.3215
-1.944	91.4236
-1.945	91.4746
-1.946	91.5766
-1.947	91.6277
-1.948	91.6787
-1.949	91.7807
-1.95	91.8828
-1.951	91.9848
-1.952	92.0868
-1.953	92.2399
-1.954	92.2909
-1.955	92.3419
-1.956	92.444
-1.957	92.597
-1.958	92.6991
-1.959	92.8011
-1.96	92.9032
-1.961	93.0562
-1.962	93.1583
-1.963	93.2093
-1.964	93.3113
-1.965	93.4644
-1.966	93.5664
-1.967	93.6685
-1.968	93.6685
-1.969	93.6685
-1.97	93.7195
-1.971	93.8726
-1.972	93.9746
-1.973	94.1277
-1.974	94.2807
-1.975	94.5868
-1.976	94.7909
-1.977	94.995
-1.978	95.2501
-1.979	95.3521
-1.98	95.4542
-1.981	95.5562
-1.982	95.6583
-1.983	95.8113
-1.984	95.9134
-1.985	96.0154
-1.986	96.1685
-1.987	96.2705
-1.988	96.3726
-1.989	96.4746
-1.99	96.5766
-1.991	96.7297
-1.992	96.8317
-1.993	96.9848
-1.994	97.1379
-1.995	97.2399
-1.996	97.2909
-1.997	97.393
-1.998	97.597
-1.999	97.7501
-2	97.9032
-2.001	98.0052
-2.002	98.0562
-2.003	98.1072
-2.004	98.2093
-2.005	98.3624
-2.006	98.4134
-2.007	98.4644
-2.008	98.5664
-2.009	98.7705
-2.01	98.8726
-2.011	99.0256
-2.012	99.1787
-2.013	99.3317
-2.014	99.4338
-2.015	99.5358
-2.016	99.6889
-2.017	99.893
-2.018	99.944
-2.019	100.046
-2.02	100.097
-2.021	100.199
-2.022	100.403
-2.023	100.607
-2.024	100.76
-2.025	100.811
-2.026	100.913
-2.027	101.066
-2.028	101.168
-2.029	101.322
-2.03	101.424
-2.031	101.526
-2.032	101.577
-2.033	101.73
-2.034	101.832
-2.035	101.934

## Sheet: S17f
x	y
Time	CO2
0	4.29358
1	4.37509
2	4.412
3	4.32051
4	4.46816
5	4.38428
6	4.55425
7	4.4871
8	4.50615
9	4.42129
10	4.05293
11	4.39349
12	4.21413
13	4.43996
14	4.46816
15	4.17086
16	3.83821
17	4.0612
18	4.43061
19	4.23161
20	4.21413
21	4.3386
22	4.26687
23	4.0612
24	3.99569
25	3.87676
26	3.78513
27	4.03646
28	3.7627
29	3.88453
30	3.90799
31	3.80019
32	4.03646
33	4.26687
34	4.45874
35	4.37509
36	4.28465
37	4.42129
38	4.42129
39	4.21413
40	3.81533
41	--
42	4.24919
43	4.32955
44	4.36593
45	4.49661
46	4.22286
47	4.11131
48	3.87676
49	3.74045
50	3.88453
51	3.90799
52	3.80775
53	3.9715
54	3.88453
55	3.83056
56	4.01193
57	3.99569
58	4.02826
59	3.84587
60	4.19675
61	4.16228
62	3.93164
63	4.04469
64	3.84587
65	4.02009
66	3.85356
67	4.06949
68	--
69	4.04469
70	--
71	3.88453
72	4.07781
73	--
74	3.99569
75	3.98761
76	4.04469
77	--
78	3.96349
79	3.96349
80	--
81	4.08615
82	3.87676
83	4.05293
84	3.88453
85	3.90015
86	--
87	4.08615
88	4.0612
89	3.84587
90	3.98761
91	3.94752
92	--
93	--
94	3.91585
95	3.75526
96	--
97	3.90799
98	3.75526
99	--
100	3.74785
101	--
102	3.78513
103	--
104	3.82294
105	3.80775
106	3.869
107	3.869
108	3.81533
109	3.72572
110	3.74785
111	3.79265
112	3.89233
113	3.69651
114	3.66044
115	--
116	3.65328
117	3.69651
118	3.81533
119	--
120	3.59675
121	3.77763
122	3.66761
123	--
124	3.83056
125	3.64615
126	--
127	3.95549
128	3.56895
129	3.95549
130	3.82294
131	3.80019
132	3.54829
133	3.57587
134	3.70378
135	3.75526
136	3.51424
137	3.68202
138	3.64615
139	3.65328
140	--
141	3.65328
142	3.74785
143	3.77016
144	3.58281
145	3.73308
146	3.66761
147	--
148	3.62486
149	3.55516
150	3.46734
151	3.5278
152	--
153	--
154	3.55516
155	3.46071
156	--
157	3.52101
158	--
159	3.47398
160	--
161	3.5278
162	3.42784
163	3.38256
164	3.50748
165	3.66761
166	3.66044
167	3.41482
168	--
169	--
170	--
171	3.53461
172	3.58281
173	3.42784
174	3.63903
175	--
176	--
177	3.52101
178	3.43438
179	3.34443
180	--
181	3.44751
182	3.21568
183	3.33813
184	3.31311
185	3.26997
186	3.39541
187	3.48065
188	3.26997
189	3.46071
190	3.31311
191	3.31934
192	3.18019
193	3.09391
194	3.08827
195	3.26388
196	--
197	3.20972
198	3.04926
199	3.04374
200	3.23965
201	3.24568
202	--
203	--
204	3.03275
205	3.09955
206	3.03275
207	--
208	--
209	2.97333
210	3.01095
211	2.94162
212	--
213	--
214	3.04926
215	2.95214
216	3.04926
217	3.06589
218	2.86952
219	3.05479
220	2.94162
221	2.98937
222	2.92076
223	--
224	--
225	2.79996
226	2.96801
227	2.91041
228	--
229	2.79022
230	2.74227
231	2.85441
232	2.82947
233	2.75176
234	--
235	2.79508
236	--
237	2.64092
238	2.73282
239	2.53649
240	2.59665
241	2.55774
242	2.57925
243	2.66347
244	2.62308
245	2.56631
246	2.63198
247	2.43006
248	2.36019
249	2.442
250	2.45403
251	2.53649
252	2.39087
253	2.32636
254	2.35639
255	2.29324
256	2.27154
257	2.30787
258	2.27514
259	2.25015
260	2.12783
261	2.24309
262	2.10519
263	2.16749
264	2.17757
265	2.13109
266	2.10519
267	2.03631
268	2.09879
269	2.04243
270	2.0766
271	--
272	2.02718
273	--
274	1.95912
275	1.9942
276	1.95049
277	1.94762
278	1.8699
279	1.87259
280	1.89712
281	1.87801
282	1.81714
283	1.76655
284	1.74445
285	1.76903
286	1.70615
287	1.74933
288	1.75668
289	1.79158
290	1.82232
291	1.86721
292	1.69677
293	1.78402
294	1.6398
295	1.779
296	1.66452
297	1.70145
298	1.61997
299	1.68284
300	1.63536
301	1.62654
302	1.64873
303	1.58345
304	1.55015
305	1.53388
306	1.52583
307	1.54606
308	1.63094
309	1.54606
310	1.58345
311	1.49231
312	1.53995
313	1.58345
314	1.50206
315	1.4962
316	1.49426
317	1.47882
318	1.42835
319	1.45421
320	1.45983
321	1.39959
322	1.41207
323	1.39959
324	1.42108
325	1.38203
326	1.32457
327	1.3682
328	1.4412
329	1.42835
330	1.39782
331	1.29231
332	1.32785
333	1.3295
334	1.3495
335	1.28127
336	1.38551
337	1.33778
338	1.3682
339	1.27192
340	1.27815
341	1.27037
342	1.23244
343	1.25349
344	1.21917
345	1.22504
346	1.19177
347	1.15153
348	1.17908
349	1.18189
350	1.15424
351	1.16657
352	1.22357
353	1.17768
354	1.12613
355	1.13274
356	1.15288
357	1.12745
358	1.14612
359	1.1354
360	1.11827
361	1.12351
362	1.14074
363	1.10148
364	1.07877
365	1.04225
366	1.05183
367	1.04583
368	1.04822
369	1.06396
370	1.04942
371	1.03632
372	--
373	0.98483
374	0.9915
375	0.99038
376	1.04702
377	0.95548
378	1.03868
379	0.98151
380	1.04702
381	0.99598
382	0.97164
383	0.9386
384	0.93029
385	0.93964
386	0.9673
387	0.92413
388	0.93755
389	0.92515
390	0.94488
391	0.91295
392	0.89207
393	0.9334
394	0.91497
395	0.91801
396	0.89995
397	0.93236
398	0.88233
399	0.88233
400	0.89798
401	0.87559
402	0.89502
403	0.86606
404	0.90793
405	0.87655
406	0.84096
407	0.84279
408	0.90393
409	0.86796
410	0.85666
411	0.81407
412	0.85294
413	0.85853
414	0.82471
415	0.81056
416	0.86229
417	0.82203
418	0.80015
419	0.80882
420	0.79158
421	0.78312
422	0.79158
423	0.78312
424	0.76652
425	0.75032
426	0.76652
427	0.75837
428	0.76652
429	0.7345
430	0.72673
431	0.71148
432	0.7345
433	0.70398
434	0.7345
435	0.70398
436	0.71906
437	0.68926
438	0.72673
439	0.70398
440	0.70398
441	0.68926
442	0.69658
443	0.68202
444	0.70398
445	0.70398
446	0.69658
447	0.67487
448	0.68926
449	0.66081
450	0.67487
451	0.68202
452	0.69658
453	0.67487
454	0.68202
455	0.68202
456	0.62703
457	0.6678
458	0.64031
459	0.61404
460	0.64031
461	0.6539
462	0.62703
463	0.61404
464	0.61404
465	0.6205
466	0.60134
467	0.58892
468	0.59509
469	0.60766
470	0.59509
471	0.6205
472	0.58892
473	0.60766
474	0.61404
475	0.57676
476	0.57078
477	0.55323
478	0.57078
479	0.57078
480	0.58281
481	0.58281
482	0.57078
483	0.55323
484	0.56487
485	0.5475
486	0.56487
487	0.55323
488	0.54184
489	0.5475
490	0.56487
491	0.53623
492	0.5475
493	0.54184
494	--
495	0.5475
496	0.50908
497	0.53069
498	0.5252
499	0.53069
500	0.50382
501	0.48837
502	0.47833
503	0.50382
504	0.50908
505	0.48332
506	0.49347
507	0.49347
508	0.49347
509	0.46849
510	0.47833
511	0.47339
512	0.48332
513	0.47833
514	0.47833
515	0.47339
516	0.45886
517	0.46849
518	0.48837
519	0.46849
520	0.46849
521	0.47339
522	0.47339
523	0.44942
524	0.47339
525	0.44478
526	0.44018
527	0.45412
528	0.44942
529	0.44478
530	0.43562
531	0.44478
532	0.42665
533	0.42665
534	0.42665
535	0.39665
536	0.39253
537	--
538	0.40081
539	0.40925
540	0.38845
541	0.39253
542	0.39665
543	0.38042
544	0.38042
545	0.37646
546	0.38042
547	0.36482
548	0.37646
549	0.36867
550	0.38442
551	0.38042
552	0.38042
553	0.36102
554	0.37646
555	0.36482
556	0.36102
557	0.37646
558	0.35353
559	0.36482
560	0.35353
561	0.34983
562	0.35725
563	0.35725
564	0.35353
565	0.35353
566	0.33897
567	0.33542
568	0.33542
569	0.32842
570	0.32497
571	0.33542
572	0.32156
573	0.33897
574	0.33897
575	0.32497
576	0.32156
577	0.30175
578	0.31151
579	0.2954
580	0.30497
581	0.30175
582	0.30823
583	0.2954
584	0.28917
585	0.2954
586	0.28917
587	0.27119
588	0.28306
589	0.2861
590	0.27119
591	0.28306
592	0.28306
593	0.27412
594	0.27412
595	0.28306
596	0.27119
597	0.26258
598	0.27119
599	0.25422
600	0.25698
601	0.27119
602	0.25977
603	0.25698
604	0.25148
605	0.25977
606	0.25422
607	0.25148
608	0.2408
609	0.23561
610	0.25422
611	0.2408
612	0.24609
613	0.23305
614	0.23561
615	0.23305
616	0.23561
617	0.22306
618	0.22306
619	0.2182
620	0.22552
621	0.20192
622	0.20646
623	0.21109
624	0.20418
625	0.20646
626	0.20418
627	0.19526
628	0.21344
629	0.20646
630	0.1888
631	0.20418
632	0.19526
633	0.19968
634	0.1888
635	0.18668
636	0.19968
637	0.19309
638	0.18458
639	0.19526
640	0.19526
641	0.18458
642	0.19093
643	0.17841
644	0.18668
645	0.1744
646	0.18251
647	0.17242
648	0.18045
649	0.17841
650	0.1764
651	0.17046
652	0.17242
653	0.17242
654	0.16851
655	0.17046
656	0.15907
657	0.15541
658	0.16851
659	0.16659
660	0.15361
661	0.14831
662	0.15361
663	0.15541
664	0.15541
665	0.14657
666	0.15361
667	0.15541
668	0.15361
669	0.14485
670	0.14146
671	0.13979
672	0.13979
673	0.13326
674	0.1365
675	0.1365
676	0.1365
677	0.1365
678	0.13167
679	0.13487
680	0.12697
681	0.12697
682	0.12241
683	0.13326
684	0.12544
685	0.12697
686	0.12392
687	0.12241
688	0.11797
689	0.11797
690	0.12241
691	0.11652
692	0.11944
693	0.11797
694	0.11944
695	0.11366
696	0.11225
697	0.10947
698	0.10674
699	0.1081
700	0.10674
701	0.10406
702	0.10674
703	0.10674
704	0.10406
705	0.10539
706	0.10274
707	0.1081
708	0.10274
709	0.10674
710	0.10274
711	0.10274
712	0.09631
713	0.10013
714	0.10406
715	0.09383
716	0.09139
717	0.0926
718	0.089
719	0.08781
720	0.08781
721	0.0832
722	0.0832
723	0.08434
724	0.08434
725	0.0832
726	0.0832
727	0.07767
728	0.07876
729	0.08096
730	0.07448
731	0.07554
732	0.0724
733	0.0766
734	0.07767
735	0.06935
736	0.07554
737	0.0766
738	0.07767
739	0.06737
740	0.06737
741	0.07344
742	0.06935
743	0.06935
744	0.06737
745	0.06639
746	0.06639
747	0.06737
748	0.06071
749	0.06542
750	0.06542
751	0.05979
752	0.06351
753	0.05621
754	0.06071
755	0.05888
756	0.06257
757	0.05361
758	0.06446
759	0.05888
760	0.05621
761	0.05192
762	0.05192
763	0.05533
764	0.05621
765	0.05447
766	0.04944
767	0.05621
768	0.05361
769	0.04944
770	0.05276
771	0.04944
772	0.05108
773	0.04863
774	0.04703
775	0.04863
776	0.05108
777	0.04782
778	0.04703
779	0.04468
780	0.04703
781	0.04863
782	0.04391
783	0.04391
784	0.04391
785	0.04546
786	0.04703
787	0.04944
788	0.04468
789	0.04624
790	0.04546
791	0.04624
792	0.04315
793	0.04546
794	0.04391
795	0.04468
796	0.04166
797	0.03946
798	0.04391
799	0.04166
800	0.04092
801	0.03874
802	0.03874
803	0.03874
804	0.03457
805	0.03732
806	0.03663
807	0.03663
808	0.03457
809	0.03732
810	0.03525
811	0.03732
812	0.03457
813	0.03192
814	0.03525
815	0.0339
816	0.03063
817	0.03323
818	0.03457
819	0.03525
820	0.0339
821	0.03257
822	0.03323
823	0.03192
824	0.03525
825	0.03593
826	0.03257
827	0.03457
828	0.03063
829	0.02873
830	0.03127
831	0.02999
832	0.0263
833	0.0275
834	0.0275
835	0.02999
836	0.02511
837	0.0263
838	0.0275
839	0.0269
840	0.02812
841	0.0263
842	0.0257
843	0.02395
844	0.02873
845	0.02395
846	0.0275
847	0.0228
848	0.02511
849	0.02511
850	0.02337
851	0.02395
852	0.02224
853	0.02395
854	0.0263
855	0.0275
856	0.0269
857	0.02812
858	0.02873
859	0.0269
860	0.0269
861	0.0257
862	0.02999
863	0.0263
864	0.02453
865	0.0269
866	0.0263
867	0.02511
868	0.02395
869	0.02395
870	0.0263
871	0.02337
872	0.02873
873	0.02395
874	0.02395
875	0.02224
876	0.02113
877	0.02395
878	0.02511
879	0.02113
880	0.02453
881	0.02168
882	0.02113
883	0.02168
884	0.0228
885	0.02058
886	0.02224
887	0.01897
888	0.02058
889	0.0195
890	0.02058
891	0.01897
892	0.01897
893	0.0195
894	0.01897
895	0.01897
896	0.01689
897	0.02168
898	0.01588
899	0.01844
900	0.01689
901	0.01689
902	0.0195
903	0.01844
904	0.0195
905	0.01689
906	0.0195
907	0.01844
908	0.02004
909	0.01897
910	0.0195
911	0.02168
912	0.01792
913	0.01792
914	0.0195
915	0.01588
916	0.01638
917	0.01489
918	0.01489
919	0.01391
920	0.0144
921	0.0144
922	0.01343
923	0.01343
924	0.01638
925	0.01248
926	0.01489
927	0.0144
928	0.00975
929	0.0144
930	0.01689
931	0.0174
932	0.01489
933	0.01588
934	0.01638
935	0.01792
936	0.01489
937	0.01489
938	0.01638
939	0.01538
940	0.0144
941	0.01489
942	0.01489
943	0.01343
944	0.01343
945	0.01391
946	0.01296
947	0.01489
948	0.01588
949	0.0144
950	0.01155
951	0.0144
952	0.0144
953	0.01296
954	0.0111
955	0.01019
956	0.01248
957	0.01296
958	0.01296
