# Supplementary material for: Efficient wettability-controlled electroreduction of CO2 to CO at Au/C interfaces
Source: Nat Commun. 2020 Jun 15;11:3028. doi: 10.1038/s41467-020-16847-9 (PMC7295780; doi:10.1038/s41467-020-16847-9)
Supplement: Supplementary file 2 — Source Data [file 41467_2020_16847_MOESM2_ESM.zip › Source Data/SI/S19.xlsx]

## Sheet: S19a
x	y
peak area	H2 amount
397111	0.45089
38640.1	0.04509
3913.97	0.00451
199511	0.22545
0	0

## Sheet: S19b
x	y
peak area	CO amount
0	0
2345.63	0.04464
8265.43	0.13393
17289.6	0.26786
30200.3	0.44643
