# Supplementary material for: Efficient wettability-controlled electroreduction of CO2 to CO at Au/C interfaces
Source: Nat Commun. 2020 Jun 15;11:3028. doi: 10.1038/s41467-020-16847-9 (PMC7295780; doi:10.1038/s41467-020-16847-9)
Supplement: Supplementary file 2 — Source Data [file 41467_2020_16847_MOESM2_ESM.zip › Source Data/SI/S20.xlsx]

## Sheet: S20a
x	y1	y2
	0	10
Wavelength	PL intensity
480	15.2473	14.2479
480.2	16.4235	14.295
480.4	17.3165	15.4607
480.6	18.6888	16.3964
480.8	19.6581	16.7475
481	21.2155	17.5202
481.2	21.7165	18.2929
481.4	24.0362	19.5695
481.6	26.1926	20.2582
481.8	27.3579	21.4844
482	29.1332	22.5091
482.2	32.1608	23.3658
482.4	33.8816	25.7343
482.6	37.3994	26.3894
482.8	40.4162	29.917
483	43.6399	31.4288
483.2	45.3824	32.3359
483.4	48.4645	34.4524
483.6	52.505	37.3416
483.8	55.2496	38.7527
484	58.005	41.3059
484.2	63.6465	45.7405
484.4	67.9048	46.8324
484.6	71.3245	49.8056
484.8	78.1858	53.3836
485	83.7075	56.3568
485.2	89.2728	59.0949
485.4	94.0212	63.2103
485.6	100.447	65.6124
485.8	109.78	70.1478
486	115.008	73.0707
486.2	119.8	77.5557
486.4	127.206	82.0911
486.6	134.176	86.1226
486.8	141.908	88.4407
487	150.948	93.2785
487.2	161.185	99.2585
487.4	170.878	104.365
487.6	180.353	107.59
487.8	187.868	114.83
488	196.472	117.619
488.2	209.105	125.95
488.4	219.343	130.217
488.6	232.956	137.709
488.8	241.996	144.394
489	257.243	150.811
489.2	267.481	157.849
489.4	279.025	165.123
489.6	292.312	170.498
489.8	308.104	180.241
490	320.193	187.968
490.2	335.876	193.847
490.4	355.588	199.726
490.6	371.815	207.453
490.8	387.389	218.708
491	405.904	225.595
491.2	423.765	236.346
491.4	442.606	243.065
491.6	458.616	252.472
491.8	479.2	259.527
492	492.705	268.766
492.2	514.704	281.7
492.4	535.288	287.243
492.6	561.535	295.81
492.8	579.614	307.065
493	600.198	315.8
493.2	620.455	326.718
493.4	643.326	333.941
493.6	668.593	344.86
493.8	692.553	356.282
494	712.265	365.185
494.2	735.354	373.584
494.4	755.502	383.495
494.6	784.799	391.054
494.8	809.63	400.461
495	837.402	409.196
495.2	860.273	424.314
495.4	893.599	432.209
495.6	912.985	442.455
495.8	941.737	446.991
496	961.34	457.574
496.2	993.577	463.789
496.4	1015.58	478.739
496.6	1048.36	486.634
496.8	1077.44	496.209
497	1110.87	512.335
497.2	1137.01	519.222
497.4	1168.59	526.949
497.6	1195.82	533.5
497.8	1231.76	548.114
498	1261.17	551.474
498.2	1297.11	570.287
498.4	1325.42	578.854
498.6	1354.83	586.581
498.8	1384.23	589.269
499	1414.73	597.668
499.2	1448.49	611.946
499.4	1485.52	620.681
499.6	1522.55	628.072
499.8	1562.84	639.494
500	1592.25	649.069
500.2	1615.12	651.757
500.4	1647.79	659.82
500.6	1677.2	663.515
500.8	1714.23	670.402
501	1758.88	680.481
501.2	1800.27	690.896
501.4	1836.21	705.174
501.6	1869.97	705.174
501.8	1899.37	715.589
502	1927.69	720.796
502.2	1957.1	724.155
502.4	2005.02	737.258
502.6	2049.67	740.113
502.8	2084.52	756.743
503	2128.08	758.927
503.2	2160.76	765.31
503.4	2193.43	768.67
503.6	2228.28	777.069
503.8	2258.77	781.268
504	2305.6	788.659
504.2	2342.63	803.441
504.4	2374.22	808.145
504.6	2405.8	810.664
504.8	2437.38	807.137
505	2485.3	815.536
505.2	2524.51	829.142
505.4	2566.99	833.341
505.6	2601.84	841.74
505.8	2639.96	845.268
506	2674.81	844.26
506.2	2719.46	849.467
506.4	2749.95	849.299
506.6	2783.72	859.546
506.8	2831.64	870.297
507	2881.73	879.872
507.2	2916.58	882.895
507.4	2936.19	878.024
507.6	2971.04	881.047
507.8	3016.78	891.63
508	3053.81	897.005
508.2	3094.11	910.276
508.4	3146.38	908.596
508.6	3177.97	908.26
508.8	3207.37	913.803
509	3253.11	914.139
509.2	3292.32	913.971
509.4	3333.71	922.874
509.6	3366.38	929.593
509.8	3400.14	936.48
510	3434.99	927.577
510.2	3457.86	937.656
510.4	3488.36	936.48
510.6	3537.37	944.879
510.8	3559.15	937.824
511	3612.51	945.719
511.2	3657.17	946.391
511.4	3678.95	950.591
511.6	3696.37	956.638
511.8	3719.24	958.318
512	3750.83	943.871
512.2	3794.39	946.055
512.4	3864.09	955.966
512.6	3896.77	950.087
512.8	3913.1	960.165
513	3922.9	963.189
513.2	3946.86	960.165
513.4	3976.27	957.31
513.6	4016.57	953.782
513.8	4063.4	955.462
514	4098.25	958.821
514.2	4102.6	966.045
514.4	4125.47	968.9
514.6	4147.26	960.165
514.8	4171.22	958.653
515	4210.42	959.829
515.2	4245.27	954.622
515.4	4276.86	954.118
515.6	4293.19	955.966
515.8	4284.48	961.173
516	4311.71	963.693
516.2	4332.4	963.189
516.4	4369.43	963.021
516.6	4427.15	957.142
516.8	4455.47	946.223
517	4466.36	951.934
517.2	4455.47	952.27
517.4	4457.65	955.294
517.6	4468.54	957.142
517.8	4501.21	947.567
518	4538.24	942.192
518.2	4570.91	943.703
518.4	4586.16	946.391
518.6	4585.07	948.743
518.8	4588.34	942.864
519	4606.85	944.039
519.2	4622.1	935.472
519.4	4655.86	932.953
519.6	4659.13	929.425
519.8	4664.57	937.656
520	4667.84	939.168
520.2	4665.66	934.801
520.4	4682	925.562
520.6	4716.85	928.585
520.8	4733.19	919.179
521	4733.19	924.722
521.2	4731.01	922.37
521.4	4725.56	915.147
521.6	4740.81	916.827
521.8	4747.35	909.94
522	4753.88	903.557
522.2	4758.24	898.853
522.4	4766.95	901.037
522.6	4757.15	900.029
522.8	4768.04	895.494
523	4752.79	892.47
523.2	4753.88	890.454
523.4	4758.24	884.743
523.6	4763.68	883.567
523.8	4780.02	879.872
524	4768.04	877.688
524.2	4749.52	877.52
524.4	4737.54	869.793
524.6	4734.28	865.425
524.8	4737.54	865.257
525	4739.72	868.785
525.2	4748.43	854.339
525.4	4738.63	852.995
525.6	4719.03	847.116
525.8	4698.34	841.74
526	4686.36	838.717
526.2	4678.73	834.853
526.4	4684.18	827.966
526.6	4697.25	828.302
526.8	4677.64	825.614
527	4652.59	820.911
527.2	4612.3	809.153
527.4	4591.61	800.922
527.6	4586.16	792.187
527.8	4579.63	798.066
528	4585.07	793.363
528.2	4573.09	795.546
528.4	4549.13	790.507
528.6	4503.39	782.948
528.8	4465.27	771.189
529	4447.85	767.494
529.2	4459.83	773.205
529.4	4459.83	767.494
529.6	4447.85	761.111
529.8	4427.15	761.279
530	4387.95	755.567
530.2	4361.81	740.113
530.4	4334.58	737.762
530.6	4332.4	735.746
530.8	4319.33	732.89
531	4304.09	728.691
531.2	4256.17	723.316
531.4	4224.58	720.292
531.6	4201.71	709.373
531.8	4187.55	703.326
532	4176.66	696.607
532.2	4155.97	697.783
532.4	4123.3	694.423
532.6	4092.8	694.423
532.8	4054.68	683.505
533	4022.01	672.082
533.2	4004.59	671.242
533.4	4002.41	668.555
533.6	3990.43	666.539
533.8	3953.4	659.988
534	3917.46	658.812
534.2	3873.89	657.804
534.4	3849.93	647.725
534.6	3833.6	641.006
534.8	3809.64	637.982
535	3791.12	637.647
535.2	3749.74	626.56
535.4	3732.31	622.696
535.6	3693.11	614.969
535.8	3661.52	610.266
536	3651.72	607.41
536.2	3649.54	597.836
536.4	3626.67	600.523
536.6	3578.75	595.82
536.8	3537.37	593.804
537	3502.51	588.429
537.2	3481.82	577.51
537.4	3470.93	578.686
537.6	3450.24	575.83
537.8	3429.55	573.479
538	3390.34	568.943
538.2	3360.93	560.04
538.4	3334.8	556.513
538.6	3306.48	550.634
538.8	3290.14	540.219
539	3269.45	544.586
539.2	3238.96	540.219
539.4	3216.08	536.187
539.6	3181.23	533.668
539.8	3154.01	524.093
540	3116.98	524.765
540.2	3093.02	518.382
540.4	3069.06	510.655
540.6	3058.17	511.999
540.8	3046.19	513.678
541	3006.98	506.959
541.2	2983.02	505.783
541.4	2959.06	501.248
541.6	2917.67	495.705
541.8	2898.07	497.216
542	2882.82	491.841
542.2	2864.31	486.13
542.4	2834.9	480.923
542.6	2815.3	478.403
542.8	2782.63	473.867
543	2761.93	472.188
543.2	2756.49	468.156
543.4	2742.33	468.324
543.6	2732.53	464.797
543.8	2699.86	461.605
544	2674.81	458.413
544.2	2636.69	453.206
544.4	2616	451.19
544.6	2590.95	444.807
544.8	2584.41	440.608
545	2574.61	443.967
545.2	2553.92	438.592
545.4	2527.78	434.225
545.6	2516.89	432.041
545.8	2491.84	423.138
546	2466.79	423.978
546.2	2436.3	421.29
546.4	2418.87	418.77
546.6	2399.27	417.091
546.8	2385.11	416.923
547	2370.95	408.356
547.2	2365.5	410.204
547.4	2337.19	411.715
547.6	2316.5	405.668
547.8	2296.89	402.477
548	2283.82	395.421
548.2	2263.13	398.109
548.4	2253.33	390.214
548.6	2232.64	388.87
548.8	2211.94	386.015
549	2192.34	383.663
549.2	2187.98	381.479
549.4	2168.38	380.303
549.6	2152.04	377.112
549.8	2134.62	376.272
550	2124.82	371.065
550.2	2098.68	369.553
550.4	2086.7	366.025
550.6	2074.72	365.521
550.8	2059.47	362.162
551	2048.58	357.122
551.2	2037.69	360.818
551.4	2027.89	353.091
551.6	2007.19	348.052
551.8	1986.5	349.731
552	1977.79	345.7
552.2	1966.9	343.684
552.4	1959.27	338.309
552.6	1941.85	339.653
552.8	1928.78	338.477
553	1916.8	341.164
553.2	1901.55	334.781
553.4	1883.04	331.422
553.6	1864.52	329.07
553.8	1848.19	323.359
554	1846.01	320.671
554.2	1822.05	323.023
554.4	1815.51	319.327
554.6	1802.44	319.159
554.8	1801.36	315.128
555	1779.57	314.12
555.2	1768.68	307.569
555.4	1749.08	308.073
555.6	1738.19	305.721
555.8	1724.03	309.92
556	1716.41	303.873
556.2	1703.34	299.17
556.4	1692.45	297.826
556.6	1685.91	294.466
556.8	1668.49	288.923
557	1655.42	289.763
557.2	1636.9	291.107
557.4	1629.28	290.771
557.6	1624.92	287.411
557.8	1612.94	278.676
558	1606.41	279.348
558.2	1586.8	279.684
558.4	1571.56	275.653
558.6	1559.58	274.981
558.8	1558.49	276.157
559	1553.04	270.613
559.2	1544.33	271.621
559.4	1520.37	267.59
559.6	1502.94	264.566
559.8	1492.05	260.535
560	1487.7	258.519
560.2	1477.9	262.214
560.4	1476.81	257.847
560.6	1463.74	251.8
560.8	1450.67	251.128
561	1433.24	248.944
561.2	1416.91	247.432
561.4	1415.82	247.264
561.6	1407.1	243.401
561.8	1401.66	243.569
562	1384.23	245.753
562.2	1368.99	240.545
562.4	1357.01	238.026
562.6	1345.03	236.514
562.8	1339.58	233.322
563	1339.58	232.482
563.2	1334.14	232.986
563.4	1316.71	227.947
563.6	1305.82	227.779
563.8	1288.39	225.427
564	1273.15	227.779
564.2	1269.88	224.251
564.4	1268.79	220.556
564.6	1260.08	219.044
564.8	1240.47	221.564
565	1230.67	216.524
565.2	1220.87	217.196
565.4	1209.98	213.501
565.6	1201.27	212.829
565.8	1194.73	210.309
566	1182.75	208.629
566.2	1183.84	204.598
566.4	1159.88	207.789
566.6	1152.26	201.238
566.8	1140.28	201.742
567	1133.74	197.543
567.2	1123.94	197.375
567.4	1119.59	192.839
567.6	1111.96	193.511
567.8	1104.34	193.679
568	1094.54	190.992
568.2	1074.17	192.671
568.4	1067.64	191.16
568.6	1065.68	188.136
568.8	1058.92	182.929
569	1051.73	183.097
569.2	1039.1	182.593
569.4	1023.64	181.753
569.6	1018.3	179.569
569.8	1014.27	175.37
570	1003.16	176.713
570.2	1000.77	175.37
570.4	990.528	174.194
570.6	977.894	175.706
570.8	965.261	174.53
571	948.162	169.322
571.2	944.677	166.164
571.4	943.043	164.283
571.6	937.162	165.308
571.8	935.202	163.342
572	921.697	159.68
572.2	906.559	161.965
572.4	895.559	159.26
572.6	885.975	159.462
572.8	883.47	155.548
573	872.253	157.06
573.2	868.767	156.758
573.4	856.025	154.725
573.6	851.887	151.08
573.8	840.451	149.585
574	840.233	148.711
574.2	831.303	147.384
574.4	821.392	147.603
574.6	811.481	145.486
574.8	808.105	142.899
575	800.917	143.37
575.2	793.947	141.304
575.4	782.294	140.564
575.6	773.69	138.801
575.8	766.72	137.658
576	762.254	137.574
576.2	758.116	134.5
576.4	750.819	131.695
576.6	740.582	134.131
576.8	734.156	131.51
577	725.661	128.823
577.2	719.018	127.395
577.4	713.028	127.445
577.6	711.176	125.917
577.8	702.246	127.429
578	697.018	122.792
578.2	692.226	122.557
578.4	684.493	119.869
578.6	674.583	117.955
578.8	664.127	121.348
579	661.949	117.131
579.2	659.553	120.037
579.4	655.632	117.232
579.6	644.306	116.863
579.8	630.692	112.982
580	626.445	113.352
580.2	619.257	112.176
580.4	617.188	113.201
580.6	612.831	110.009
580.8	608.366	110.211
581	601.614	107.187
581.2	598.128	105.726
581.4	585.604	107.506
581.6	579.832	107.17
581.8	579.614	105.507
582	569.05	104.163
582.2	567.416	102.836
582.4	555.436	101.375
582.6	552.169	100.468
582.8	550.535	99.6617
583	539.862	99.6617
583.2	535.397	98.4858
583.4	527.773	98.0491
583.6	525.922	96.3693
583.8	518.843	96.2685
584	514.486	94.1184
584.2	510.021	94.5383
584.4	505.774	96.4365
584.6	500.219	92.9929
584.8	496.299	94.3032
585	490.091	92.7745
585.2	489.111	93.1945
585.4	476.695	91.5147
585.6	475.606	90.0029
585.8	474.19	89.8517
586	469.507	88.8102
586.2	467.438	87.5672
586.4	457.309	86.3578
586.6	454.695	86.2738
586.8	451.428	85.2323
587	445.874	84.1573
587.2	442.497	86.2906
587.4	436.072	84.342
587.6	430.626	85.1987
587.8	426.815	84.1405
588	428.339	81.8895
588.2	420.28	81.5872
588.4	418.864	82.0071
588.6	410.696	81.2848
588.8	408.409	82.0071
589	401.439	80.3609
589.2	401.003	78.7819
589.4	395.993	77.6733
589.6	395.231	76.3462
589.8	388.587	76.5982
590	380.637	76.6654
590.2	375.627	73.2386
590.4	374.211	75.9935
590.6	371.924	75.8927
590.8	373.449	75.2376
591	368.113	72.9027
591.2	363.538	72.6675
591.4	360.816	74.5825
591.6	355.806	73.1547
591.8	353.301	71.8108
592	349.707	71.1389
592.2	346.44	71.0381
592.4	345.677	70.7862
592.6	343.281	68.4344
592.8	336.529	69.3751
593	333.48	68.6024
593.2	328.796	67.4434
593.4	330.975	66.8722
593.6	328.905	67.3258
593.8	326.836	68.0985
594	319.648	64.487
594.2	316.381	66.5195
594.4	309.52	65.7132
594.6	308.539	68.2833
594.8	306.688	64.7053
595	303.421	64.0838
595.2	301.787	62.1521
595.4	300.698	61.5809
595.6	293.728	63.6639
595.8	295.361	63.1935
596	291.114	62.0681
596.2	288.718	62.8576
596.4	287.193	61.7321
596.6	283.381	62.7232
596.8	283.272	60.0523
597	281.421	57.8686
597.2	277.718	59.5316
597.4	274.451	60.8082
597.6	269.55	59.5316
597.8	266.936	59.7836
598	263.342	58.3893
598.2	261.926	56.8775
598.4	262.035	57.1631
598.6	259.421	57.2639
598.8	254.738	57.0623
599	253.867	55.7017
599.2	250.382	55.9704
599.4	249.511	54.425
599.6	248.639	55.4497
599.8	245.917	54.9962
600	244.392	51.7038

## Sheet: S20b
x	y
Time	PL intensity
0	4677
0.5	4683
1	4667
1.5	4678
2	4675
2.5	4675
3	4677
3.5	4677
4	4659
4.5	4666
5	4673
5.5	4664
6	4666
6.5	4676
7	4686
7.5	4675
8	4663
8.5	4697
9	4674
9.5	4676
10	4677
10.5	4666
11	4672
11.5	4656
12	4679
12.5	4666
13	4669
13.5	4663
14	4668
14.5	4668
15	4679
15.5	4673
16	4678
16.5	4670
17	4678
17.5	4680
18	4678
18.5	4681
19	4672
19.5	4676
20	4675
20.5	4674
21	4676
21.5	4682
22	4688
22.5	4672
23	4675
23.5	4673
24	4663
24.5	4679
25	4671
25.5	4667
26	4668
26.5	4668
27	4675
27.5	4666
28	4677
28.5	4672
29	4675
29.5	4689
30	4672
30.5	4666
31	4672
31.5	4669
32	4675
32.5	4671
33	4677
33.5	4673
34	4662
34.5	4674
35	4667
35.5	4675
36	4675
36.5	4667
37	4677
37.5	4664
38	4671
38.5	4682
39	4660
39.5	4670
40	4666
40.5	4667
41	4678
41.5	4664
42	4682
42.5	4668
43	4666
43.5	4680
44	4670
44.5	4675
45	4664
45.5	4668
46	4672
46.5	4669
47	4669
47.5	4669
48	4664
48.5	4654
49	4648
49.5	4661
50	4663
50.5	4665
51	4658
51.5	4672
52	4665
52.5	4666
53	4673
53.5	4673
54	4667
54.5	4679
55	4670
55.5	4666
56	4665
56.5	4671
57	4673
57.5	4672
58	4663
58.5	4669
59	4658
59.5	4658
60	4662
60.5	4665
61	4655
61.5	4659
62	4664
62.5	4668
63	4649
63.5	4654
64	4667
64.5	4663
65	4665
65.5	4667
66	4657
66.5	4661
67	4654
67.5	4664
68	4654
68.5	4663
69	4662
69.5	4652
70	4663
70.5	4647
71	4650
71.5	4668
72	4645
72.5	4668
73	4650
73.5	4658
74	4651
74.5	4658
75	4663
75.5	4661
76	4652
76.5	4664
77	4650
77.5	4672
78	4652
78.5	4646
79	4668
79.5	4659
80	4652
80.5	4647
81	4657
81.5	4652
82	4657
82.5	4647
83	4641
83.5	4650
84	4652
84.5	4651
85	4638
85.5	4649
86	4650
86.5	4645
87	4652
87.5	4652
88	4646
88.5	4645
89	4647
89.5	4644
90	4641
90.5	4646
91	4641
91.5	4651
92	4645
92.5	4639
93	4636
93.5	4634
94	4636
94.5	4637
95	4640
95.5	4635
96	4633
96.5	4643
97	4632
97.5	4622
98	4625
98.5	4609
99	4593
99.5	4561
100	4509
100.5	4481
101	4407
101.5	4350
102	4288
102.5	4211
103	4153
103.5	4082
104	4011
104.5	3943
105	3871
105.5	3797
106	3725
106.5	3659
107	3598
107.5	3538
108	3469
108.5	3403
109	3354
109.5	3291
110	3241
110.5	3178
111	3134
111.5	3088
112	3037
112.5	3007
113	2954
113.5	2925
114	2891
114.5	2855
115	2817
115.5	2783
116	2755
116.5	2729
117	2701
117.5	2675
118	2655
118.5	2637
119	2610
119.5	2596
120	2575
120.5	2557
121	2544
121.5	2525
122	2519
122.5	2511
123	2488
123.5	2491
124	2475
124.5	2459
125	2456
125.5	2446
126	2438
126.5	2438
127	2420
127.5	2415
128	2408
128.5	2404
129	2407
129.5	2391
130	2394
130.5	2395
131	2385
131.5	2384
132	2384
132.5	2380
133	2379
133.5	2370
134	2372
134.5	2377
135	2361
135.5	2363
136	2373
136.5	2357
137	2364
137.5	2368
138	2365
138.5	2361
139	2360
139.5	2360
140	2358
140.5	2357
141	2359
141.5	2355
142	2357
142.5	2358
143	2344
143.5	2357
144	2356
144.5	2350
145	2350
145.5	2350
146	2349
146.5	2357
147	2339
147.5	2353
148	2343
148.5	2349
149	2355
149.5	2332
150	2347
150.5	2342
151	2346
151.5	2357
152	2335
152.5	2349
153	2337
153.5	2344
154	2348
154.5	2347
155	2347
155.5	2346
156	2342
156.5	2346
157	2344
157.5	2344
158	2342
158.5	2342
159	2343
159.5	2337
160	2341
160.5	2341
161	2345
161.5	2341
162	2338
162.5	2339
163	2331
163.5	2331
164	2338
164.5	2337
165	2336
165.5	2339
166	2337
166.5	2336
167	2347
167.5	2334
168	2345
168.5	2338
169	2338
169.5	2337
170	2337
170.5	2341
171	2334
171.5	2339
172	2333
172.5	2337
173	2336
173.5	2335
174	2340
174.5	2331
175	2336
175.5	2336
176	2337
176.5	2332
177	2330
177.5	2336
178	2336
178.5	2335
179	2341
179.5	2325
180	2334
180.5	2329
181	2333
181.5	2328
182	2338
182.5	2339
183	2330
183.5	2329
184	2335
184.5	2328
185	2331
185.5	2327
186	2330
186.5	2330
187	2329
187.5	2333
188	2327
188.5	2329
189	2329
189.5	2329
190	2333
190.5	2334
191	2332
191.5	2341
192	2343
192.5	2343
193	2343
193.5	2346
194	2349
194.5	2351
195	2352
195.5	2353
196	2346
196.5	2352
197	2347
197.5	2347
198	2360
198.5	2351
199	2354
199.5	2351
200	2355
200.5	2353
201	2356
201.5	2354
202	2343
202.5	2349
203	2352
203.5	2345
204	2352
204.5	2344
205	2344
205.5	2344
206	2337
206.5	2336
207	2335
207.5	2324
208	2323
208.5	2317
209	2306
209.5	2302
210	2304
210.5	2302
211	2301
211.5	2290
212	2294
212.5	2291
213	2284
213.5	2288
214	2287
214.5	2292
215	2280
215.5	2286
216	2281
216.5	2268
217	2236
217.5	2205
218	2162
218.5	2121
219	2072
219.5	2035
220	2003
220.5	1971
221	1940
221.5	1912
222	1900
222.5	1889
223	1868
223.5	1859
224	1849
224.5	1841
225	1832
225.5	1824
226	1824
226.5	1810
227	1812
227.5	1809
228	1796
228.5	1792
229	1799
229.5	1792
230	1788
230.5	1790
231	1786
231.5	1785
232	1781
232.5	1775
233	1780
233.5	1778
234	1769
234.5	1770
235	1767
235.5	1770
236	1771
236.5	1764
237	1760
237.5	1765
238	1759
238.5	1759
239	1759
239.5	1760
240	1755
240.5	1750
241	1756
241.5	1747
242	1752
242.5	1746
243	1749
243.5	1749
244	1742
244.5	1747
245	1740
245.5	1743
246	1743
246.5	1738
247	1737
247.5	1735
248	1739
248.5	1738
249	1736
249.5	1736
250	1737
250.5	1729
251	1735
251.5	1730
252	1734
252.5	1732
253	1724
253.5	1728
254	1723
254.5	1727
255	1726
255.5	1727
256	1726
256.5	1726
257	1727
257.5	1724
258	1723
258.5	1723
259	1722
259.5	1722
260	1713
260.5	1722
261	1716
261.5	1722
262	1722
262.5	1715
263	1722
263.5	1720
264	1720
264.5	1718
265	1719
265.5	1716
266	1718
266.5	1717
267	1714
267.5	1719
268	1718
268.5	1724
269	1714
269.5	1717
270	1714
270.5	1718
271	1715
271.5	1713
272	1722
272.5	1713
273	1712
273.5	1712
274	1709
274.5	1714
275	1717
275.5	1714
276	1714
276.5	1712
277	1716
277.5	1711
278	1712
278.5	1713
279	1714
279.5	1712
280	1711
280.5	1710
281	1712
281.5	1709
282	1709
282.5	1711
283	1703
283.5	1710
284	1707
284.5	1707
285	1708
285.5	1704
286	1702
286.5	1707
287	1703
287.5	1707
288	1707
288.5	1703
289	1706
289.5	1704
290	1705
290.5	1706
291	1703
291.5	1704
292	1699
292.5	1706
293	1697
293.5	1703
294	1710
294.5	1704
295	1710
295.5	1713
296	1707
296.5	1717
297	1710
297.5	1714
298	1714
298.5	1713
299	1718
299.5	1708
300	1711
300.5	1712
301	1712
301.5	1713
302	1707
302.5	1710
303	1710
303.5	1707
304	1708
304.5	1709
305	1705
305.5	1709
306	1698
306.5	1702
307	1700
307.5	1698
308	1697
308.5	1696
309	1690
309.5	1679
310	1668
310.5	1656
311	1651
311.5	1639
312	1630
312.5	1624
313	1619
313.5	1619
314	1615
314.5	1616
315	1612
315.5	1612
316	1614
316.5	1609
317	1606
317.5	1595
318	1574
318.5	1558
319	1546
319.5	1529
320	1529
320.5	1511
321	1503
321.5	1497
322	1485
322.5	1478
323	1469
323.5	1460
324	1447
324.5	1435
325	1428
325.5	1422
326	1414
326.5	1409
327	1404
327.5	1400
328	1398
328.5	1399
329	1397
329.5	1394
330	1394
330.5	1394
331	1392
331.5	1396
332	1389
332.5	1394
333	1393
333.5	1392
334	1390
334.5	1395
335	1390
335.5	1391
336	1388
336.5	1391
337	1392
337.5	1391
338	1390
338.5	1387
339	1394
339.5	1389
340	1393
340.5	1388
341	1393
341.5	1390
342	1391
342.5	1390
343	1392
343.5	1387
344	1393
344.5	1396
345	1388
345.5	1393
346	1391
346.5	1392
347	1394
347.5	1394
348	1392
348.5	1393
349	1391
349.5	1391
350	1393
350.5	1392
351	1389
351.5	1389
352	1392
352.5	1391
353	1391
353.5	1393
354	1392
354.5	1392
355	1395
355.5	1393
356	1391
356.5	1394
357	1397
357.5	1394
358	1393
358.5	1396
359	1398
359.5	1393
360	1392
360.5	1394
361	1394
361.5	1398
362	1401
362.5	1392
363	1397
363.5	1397
364	1395
364.5	1395
365	1398
365.5	1399
366	1397
366.5	1392
367	1395
367.5	1396
368	1397
368.5	1401
369	1402
369.5	1398
370	1403
370.5	1396
371	1401
371.5	1404
372	1396
372.5	1399
373	1394
373.5	1397
374	1403
374.5	1403
375	1397
375.5	1401
376	1400
376.5	1403
377	1399
377.5	1403
378	1399
378.5	1399
379	1402
379.5	1399
380	1402
380.5	1400
381	1404
381.5	1400
382	1403
382.5	1402
383	1405
383.5	1407
384	1410
384.5	1411
385	1406
385.5	1415
386	1412
386.5	1410
387	1417
387.5	1410
388	1415
388.5	1413
389	1415
389.5	1415
390	1413
390.5	1409
391	1415
391.5	1409
392	1414
392.5	1406
393	1408
393.5	1407
394	1410
394.5	1406
395	1408
395.5	1406
396	1406
396.5	1405
397	1403
397.5	1390
398	1385
398.5	1375
399	1369
399.5	1363
400	1353
400.5	1347
401	1345
401.5	1339
402	1336
402.5	1336
403	1337
403.5	1328
404	1322
404.5	1309
405	1302
405.5	1293
406	1282
406.5	1277
407	1272
407.5	1273
408	1267
408.5	1258
409	1257
409.5	1252
410	1250
410.5	1243
411	1242
411.5	1244
412	1240
412.5	1242
413	1234
413.5	1232
414	1231
414.5	1233
415	1230
415.5	1230
416	1226
416.5	1225
417	1223
417.5	1224
418	1220
418.5	1221
419	1220
419.5	1220
420	1223
420.5	1222
421	1222
421.5	1222
422	1220
422.5	1218
423	1222
423.5	1219
424	1219
424.5	1219
425	1224
425.5	1222
426	1218
426.5	1220
427	1219
427.5	1220
428	1223
428.5	1220
429	1220
429.5	1223
430	1220
430.5	1224
431	1219
431.5	1222
432	1221
432.5	1220
433	1221
433.5	1221
434	1219
434.5	1220
435	1222
435.5	1225
436	1223
436.5	1220
437	1223
437.5	1220
438	1221
438.5	1218
439	1220
439.5	1222
440	1220
440.5	1222
441	1222
441.5	1223
442	1222
442.5	1223
443	1222
443.5	1223
444	1217
444.5	1221
445	1223
445.5	1222
446	1222
446.5	1223
447	1223
447.5	1223
448	1223
448.5	1221
449	1224
449.5	1220
450	1222
450.5	1225
451	1220
451.5	1223
452	1218
452.5	1225
453	1224
453.5	1223
454	1225
454.5	1221
455	1223
455.5	1221
456	1224
456.5	1228
457	1226
457.5	1224
458	1231
458.5	1224
459	1225
459.5	1229
460	1230
460.5	1225
461	1232
461.5	1224
462	1224
462.5	1226
463	1228
463.5	1231
464	1225
464.5	1224
465	1228
465.5	1228
466	1227
466.5	1227
467	1224
467.5	1225
468	1231
468.5	1225
469	1227
469.5	1227
470	1229
470.5	1225
471	1223
471.5	1227
472	1223
472.5	1228
473	1226
473.5	1225
474	1228
474.5	1227
475	1224
475.5	1226
476	1228
476.5	1230
477	1227
477.5	1231
478	1228
478.5	1230
479	1230
479.5	1228
480	1234
480.5	1234
481	1234
481.5	1233
482	1232
482.5	1232
483	1230
483.5	1233
484	1232
484.5	1231
485	1233
485.5	1231
486	1228
486.5	1224
487	1227
487.5	1227
488	1226
488.5	1229
489	1226
489.5	1228
490	1225
490.5	1223
491	1229
491.5	1226
492	1224
492.5	1230
493	1223
493.5	1224
494	1213
494.5	1200
495	1196
495.5	1189
496	1175
496.5	1165
497	1149
497.5	1138
498	1138
498.5	1135
499	1135
499.5	1136
500	1132
500.5	1126
501	1122
501.5	1119
502	1117
502.5	1113
503	1105
503.5	1109
504	1104
504.5	1106
505	1105
505.5	1104
506	1100
506.5	1102
507	1098
507.5	1099
508	1099
508.5	1100
509	1100
509.5	1098
510	1093
510.5	1098
511	1096
511.5	1098
512	1096
512.5	1098
513	1094
513.5	1097
514	1094
514.5	1099
515	1097
515.5	1097
516	1099
516.5	1093
517	1097
517.5	1094
518	1094
518.5	1091
519	1098
519.5	1092
520	1096
520.5	1089
521	1097
521.5	1094
522	1095
522.5	1092
523	1093
523.5	1093
524	1097
524.5	1094
525	1093
525.5	1092
526	1095
526.5	1095
527	1092
527.5	1095
528	1095
528.5	1092
529	1092
529.5	1091
530	1091
530.5	1094
531	1092
531.5	1094
532	1096
532.5	1093
533	1092
533.5	1093
534	1092
534.5	1092
535	1094
535.5	1094
536	1094
536.5	1090
537	1095
537.5	1090
538	1092
538.5	1094
539	1091
539.5	1096
540	1091
540.5	1095
541	1094
541.5	1092
542	1094
542.5	1094
543	1092
543.5	1091
544	1093
544.5	1094
545	1092
545.5	1094
546	1094
546.5	1093
547	1092
547.5	1093
548	1096
548.5	1090
549	1094
549.5	1091
550	1094
550.5	1094
551	1093
551.5	1093
552	1094
552.5	1093
553	1091
553.5	1095
554	1094
554.5	1091
555	1093
555.5	1090
556	1097
556.5	1092
557	1093
557.5	1092
558	1094
558.5	1090
559	1094
559.5	1088
560	1093
560.5	1094
561	1091
561.5	1094
562	1092
562.5	1092
563	1092
563.5	1096
564	1094
564.5	1089
565	1090
565.5	1089
566	1094
566.5	1096
567	1089
567.5	1096
568	1090
568.5	1094
569	1094
569.5	1094
570	1092
570.5	1093
571	1090
571.5	1094
572	1091
572.5	1094
573	1092
573.5	1094
574	1090
574.5	1089
575	1094
575.5	1094
576	1094
576.5	1095
577	1091
577.5	1095
578	1093
578.5	1090
579	1091
579.5	1091
580	1095
580.5	1098
581	1093
581.5	1092
582	1095
582.5	1092
583	1094
583.5	1096
584	1094
584.5	1096
585	1093
585.5	1094
586	1097
586.5	1094
587	1094
587.5	1091
588	1089
588.5	1092
589	1092
589.5	1093
590	1093
590.5	1090
591	1092
591.5	1092
592	1091
592.5	1090
593	1084
593.5	1073
594	1066
594.5	1061
595	1053
595.5	1042
596	1039
596.5	1036
597	1025
597.5	1018
598	1016
598.5	1018
599	1019
599.5	1017
600	1020
600.5	1018
601	1012
601.5	1010
602	1007
602.5	1008
603	1004
603.5	1007
604	1004
604.5	1006
605	1003
605.5	1002
606	1000
606.5	997.7
607	999.3
607.5	995.7
608	999.4
608.5	999.7
609	998.1
609.5	998.2
610	996.5
610.5	995.2
611	994.1
611.5	997.4
612	996.6
612.5	998.5
613	991.9
613.5	994
614	994.3
614.5	992.7
615	992.1
615.5	992.3
616	992.9
616.5	994.4
617	993.9
617.5	997.5
618	991.7
618.5	996.6
619	992.6
619.5	993.6
620	993.8
620.5	992.4
621	995
621.5	995.3
622	992.7
622.5	992.6
623	993.9
623.5	994.6
624	995.5
624.5	996.8
625	995.7
625.5	993
626	995.3
626.5	995.1
627	994.6
627.5	995.1
628	993.2
628.5	990
629	993.8
629.5	992.3
630	991.5
630.5	992.2
631	994.9
631.5	992.8
632	989.3
632.5	995.8
633	991.1
633.5	993.7
634	993.1
634.5	993.1
635	994.1
635.5	993.7
636	991
636.5	994.2
637	994.6
637.5	993.8
638	990.6
638.5	992.2
639	993.3
639.5	993.2
640	994.7
640.5	992.3
641	991.8
641.5	996.5
642	993.5
642.5	992.5
643	993.6
643.5	992.7
644	995.1
644.5	994.3
645	992.3
645.5	992.2
646	992.3
646.5	991.7
647	993.1
647.5	993.6
648	994.8
648.5	992.7
649	991.5
649.5	991.6
650	992.6
650.5	991.6
651	996.4
651.5	988.8
652	996.3
652.5	993.4
653	989.9
653.5	994.6
654	989.3
654.5	996.7
655	991.6
655.5	991.6
656	993.5
656.5	990.6
657	991.5
657.5	991.5
658	991
658.5	993.7
659	992.7
659.5	992.8
660	992.4
660.5	989
661	987.2
661.5	991.8
662	992.2
662.5	993.4
663	991.9
663.5	995
664	995.2
664.5	994.1
665	991.7
665.5	995.5
666	996.7
666.5	997
667	993.4
667.5	995.4
668	993
668.5	993.9
669	993.5
669.5	992.6
670	992
670.5	991
671	987.6
671.5	989.9
672	989
672.5	987.3
673	992
673.5	989.9
674	990.2
674.5	987.3
675	987.3
675.5	989.8
676	987.3
676.5	983.6
677	974.9
677.5	966.8
678	955.5
678.5	944.3
679	935.4
679.5	934.1
680	930
680.5	933.7
681	927
681.5	926.8
682	926.6
682.5	926.8
683	922.6
683.5	924.5
684	924.2
684.5	924.2
685	924.4
685.5	918
686	916.2
686.5	914.5
687	910.7
687.5	914.5
688	915.8
688.5	915.2
689	915.7
689.5	915.6
690	914.2
690.5	915.7
691	915.2
691.5	917.2
692	914.1
692.5	915.3
693	916
693.5	916
694	915.1
694.5	914.2
695	914
695.5	914.4
696	917.1
696.5	912.9
697	914.7
697.5	914.8
698	916.7
698.5	913.8
699	918.3
699.5	917.4
700	914.2
700.5	914.4
701	914.6
701.5	911
702	914.8
702.5	914.7
703	914.7
703.5	913.9
704	914.4
704.5	915.8
705	912.1
705.5	916.1
706	911.5
706.5	914.1
707	912.4
707.5	911
708	915
708.5	913.1
709	912.2
709.5	912.7
710	913.3
710.5	914.2
711	914.3
711.5	913.6
712	911
712.5	913.5
713	911.5
713.5	912.1
714	915
714.5	913.7
715	910.8
715.5	913.5
716	914
716.5	913.7
717	913.9
717.5	915.3
718	913.3
718.5	914.9
719	913.8
719.5	913.6
720	912
720.5	912.2
721	911.1
721.5	917.1
722	907.9
722.5	912.8
723	914.3
723.5	913.8
724	912.8
724.5	915.9
725	911.7
725.5	913
726	912.4
726.5	912.7
727	913.2
727.5	914.4
728	915.4
728.5	913.1
729	914.5
729.5	915.4
730	912.1
730.5	916.2
731	909.9
731.5	916
732	914.9
732.5	912.6
733	913.3
733.5	912
734	911.7
734.5	910.4
735	915.4
735.5	911.4
736	913.7
736.5	910.8
737	913.5
737.5	915.2
738	909.1
738.5	914
739	911.9
739.5	913.3
740	913.5
740.5	907.7
741	914.8
741.5	911.1
742	913.3
742.5	915
743	910.2
743.5	914.2
744	915.6
744.5	915
745	919.7
745.5	912.1
746	916.7
746.5	915.5
747	913.1
747.5	912.2
748	910.9
748.5	909.9
749	915.3
749.5	907
750	914.2
750.5	912.9
751	909.9
751.5	910.2
752	910
752.5	909.6
753	908.7
753.5	905.8
754	903.5
754.5	896.7
755	889.2
755.5	884
756	879.2
756.5	876
757	871.3
757.5	869.4
758	867.3
758.5	865.2
759	865.1
759.5	864.8
760	862.9
760.5	860.1
761	855.6
761.5	854.7
762	856.9
762.5	856
763	851.7
763.5	857.7
764	854.9
764.5	853.1
765	849.3
765.5	853.1
766	851.8
766.5	852.1
767	858.2
767.5	851.9
768	854.9
768.5	853.4
769	854.7
769.5	849.8
770	851.4
770.5	854.7
771	851.3
771.5	854.1
772	852.2
772.5	854.2
773	854.5
773.5	851.6
774	854.7
774.5	854.9
775	848.9
775.5	854.7
776	853.5
776.5	853
777	849.9
777.5	854.2
778	854.7
778.5	852.7
779	851.4
779.5	850.3
780	851.1
780.5	855.6
781	854.1
781.5	849.6
782	853.4
782.5	849.3
783	850.2
783.5	849.7
784	852.1
784.5	850.3
785	850.2
785.5	851.9
786	848.8
786.5	848.9
787	850.8
787.5	851
788	848.5
788.5	852.8
789	849
789.5	848.8
790	850.1
790.5	848.7
791	847.6
791.5	847.6
792	848.7
792.5	849.1
793	850.9
793.5	850
794	847.7
794.5	849
795	849.7
795.5	850.6
796	851.1
796.5	850.6
797	847.3
797.5	851.4
798	848.6
798.5	848.6
799	850.1
799.5	850.6
800	846.6
800.5	847.8
801	848.6
801.5	849.7
802	848.2
802.5	849.5
803	847.3
803.5	849.4
804	853.3
804.5	851.7
805	854.5
805.5	851.7
806	852.4
806.5	852.3
807	850.2
807.5	850.6
808	847.3
808.5	850.3
809	848.1
809.5	851.7
810	849.1
810.5	853.7
811	850.3
811.5	849.4
812	851.6
812.5	851.7
813	852.7
813.5	848.5
814	850
814.5	848.3
815	846.4
815.5	838.9
816	830.7
816.5	823.6
817	816.8
817.5	813.4
818	806.7
818.5	806
819	809.9
819.5	816.6
820	817.4
820.5	814.2
821	812.9
821.5	806.1
822	805.8
822.5	802.3
823	802.9
823.5	805.7
824	806.5
824.5	805.8
825	805.6
825.5	804.4
826	804.8
826.5	804.8
827	802.5
827.5	804.1
828	801.9
828.5	800.9
829	802.1
829.5	803.8
830	803.4
830.5	799.5
831	799.5
831.5	801.2
832	802.4
832.5	802.3
833	802.8
833.5	802.5
834	800.8
834.5	801.3
835	798.9
835.5	802.8
836	801.4
836.5	801.4
837	802.1
837.5	800.4
838	800.3
838.5	798.5
839	798.3
839.5	799.5
840	799.8
840.5	800.6
841	802.1
841.5	802.6
842	800
842.5	801
843	797.6
843.5	801.4
844	800.1
844.5	801.1
845	800.6
845.5	799.8
846	796.1
846.5	798.2
847	799.8
847.5	798.6
848	798
848.5	796.2
849	797.6
849.5	801.4
850	799
850.5	800.3
851	798.7
851.5	800.5
852	797.8
852.5	800.6
853	800.2
853.5	799.6
854	800.6
854.5	799.4
855	798.2
855.5	798.8
856	798.7
856.5	800.1
857	798.8
857.5	800.4
858	798.2
858.5	798.2
859	798.9
859.5	798.3
860	798.6
860.5	798.1
861	797.2
861.5	797
862	799.8
862.5	798.2
863	800.3
863.5	797.3
864	801.1
864.5	798.5
865	797.8
865.5	797.9
866	795.6
866.5	801.4
867	795.5
867.5	796
868	798.1
868.5	799.1
869	796.5
869.5	797.9
870	796.2
870.5	797.7
871	798.4
871.5	796.2
872	795.5
872.5	801.3
873	795.1
873.5	797.2
874	797.4
874.5	798.3
875	798.6
875.5	795.5
876	797.7
876.5	799.7
877	798.6
877.5	799.2
878	796.9
878.5	798.6
879	797.3
879.5	797.6
880	797.3
880.5	795.9
881	795.8
881.5	798.6
882	792
882.5	794
883	795.5
883.5	796.3
884	794.2
884.5	797.6
885	792.5
885.5	795.2
886	795.1
886.5	796.1
887	796.1
887.5	793.9
888	790.5
888.5	789.5
889	783.2
889.5	783.2
890	781.3
890.5	779.2
891	774.6
891.5	776.2
892	772.8
892.5	769.4
893	771.1
893.5	768.5
894	771.7
894.5	773.1
895	769.8
895.5	764.8
896	769.2
896.5	766.4
897	766.9
897.5	766.1
898	765.9
898.5	765.2
899	764.8
899.5	763.3
900	764.4
900.5	764.1
901	764.4
901.5	762.8
902	763
902.5	763.9
903	762.6
903.5	763.7
904	763.4
904.5	759.9
905	761.7
905.5	763.7
906	762.4
906.5	760.6
907	761.2
907.5	762.7
908	759.4
908.5	760.2
909	762.4
909.5	760.2
910	761.2
910.5	761.3
911	762.5
911.5	760.4
912	763.5
912.5	759.8
913	761.5
913.5	759.4
914	761.7
914.5	758.6
915	762.9
915.5	759.7
916	760.8
916.5	759.1
917	760.5
917.5	762
918	759
918.5	758.7
919	761
919.5	757.8
920	759.8
920.5	760.7
921	759.1
921.5	758.6
922	756.3
922.5	761.7
923	760.2
923.5	759.5
924	759.7
924.5	759.5
925	758.3
925.5	760.5
926	760.7
926.5	761.3
927	757.8
927.5	758.3
928	758
928.5	756.8
929	758.9
929.5	759
930	759.6
930.5	758.8
931	758.7
931.5	757.5
932	758
932.5	758.5
933	759
933.5	757.9
934	758.7
934.5	758.4
935	757.7
935.5	759.9
936	759.6
936.5	757.9
937	760.7
937.5	757.5
938	757.6
938.5	757
939	755.2
939.5	757.8
940	758.2
940.5	754.9
941	757.4
941.5	756.6
942	758
942.5	755.8
943	757.8
943.5	759.2
944	757
944.5	756.2
945	759.3
945.5	757.7
946	757.2
946.5	756.9
947	754.3
947.5	756.5
948	756.2
948.5	756.4
949	758.8
949.5	757.7
950	757.6
950.5	758.5
951	760
951.5	757.1
952	758.2
952.5	756.7
953	757.4
953.5	756.4
954	757.8
954.5	755.3
955	757.5
955.5	756
956	758.6
956.5	755.1
957	753.9
957.5	755.2
958	755
958.5	757.1
959	758.8
959.5	757.5
960	756.4
960.5	756.8
961	754.7
961.5	753.4
962	754.9
962.5	756.2
963	757.6
963.5	756.6
964	755.6
964.5	755.4
965	757
965.5	757.9
966	754.9
966.5	757.1
967	754.7
967.5	757.1
968	755.8
968.5	754.8
969	754.7
969.5	756.3
970	756
970.5	755.5
971	754.8
971.5	754.6
972	755.1
972.5	753.6
973	754.5
973.5	758.1
974	754.4
974.5	756.9
975	755.1
975.5	755.6
976	755.5
976.5	751.4
977	756.4
977.5	754.1
978	757
978.5	755.4
979	755.8
979.5	753.8
980	754.8
980.5	752.5
981	756.3
981.5	751.5
982	752.7
982.5	752.4
983	749.6
983.5	754.7
984	752.2
984.5	752.6
985	753.9
985.5	753.1
986	754
986.5	750.4
987	753
987.5	753.7
988	754.5
988.5	753.2
989	754.9
989.5	754.6
990	752.6
990.5	753.9
991	752.5
991.5	754.2
992	752
992.5	754.5
993	752.6
993.5	752.3
994	753.1
994.5	751.6
995	752.4
995.5	753.7
996	755.4
996.5	754.3
997	752.8
997.5	754.8
998	753.7
998.5	753.9
[truncated: 3 more rows]

## Sheet: S20c
x	y
CO2	PL intensity
0	4662
0.4087	2334
0.8174	1707
1.2261	1399
1.6348	1227
2.0435	1093
2.4522	993.3
2.8609	913
3.2696	849.7
3.6783	797.8
4.087	757.2
