# Supplementary material for: Efficient wettability-controlled electroreduction of CO2 to CO at Au/C interfaces
Source: Nat Commun. 2020 Jun 15;11:3028. doi: 10.1038/s41467-020-16847-9 (PMC7295780; doi:10.1038/s41467-020-16847-9)
Supplement: Supplementary file 2 — Source Data [file 41467_2020_16847_MOESM2_ESM.zip › Source Data/SI/S3.xlsx]

## Sheet: Sheet1
x1	y1	x2	y2	x3	y3	x4	y4	x5	y5	x6	y6	x7	y7	x8	y8
GDL		Au/C-F		Au/C		Au/C-P-0.5		Au/C-P-1		Au/C-P-1.5		Au/C-P-2		Au/C-P-2.5
Wavenumber	Transmittance	Wavenumber	Transmittance	Wavenumber	Transmittance	Wavenumber	Transmittance	Wavenumber	Transmittance	Wavenumber	Transmittance	Wavenumber	Transmittance	Wavenumber	Transmittance
599.86	79.8299	599.86	67.7901	599.86	64.7588	599.86	60.1429	599.86	56.8107	599.86	54.78	599.86	50.4136	599.86	51.0678
601.789	79.2981	601.789	68.6006	601.789	65.4611	601.789	60.1547	601.789	56.1744	601.789	54.9387	601.789	50.7481	601.789	50.2617
603.718	79.664	603.718	69.9171	603.718	65.8684	603.718	61.0303	603.718	56.1679	603.718	55.159	603.718	51.578	603.718	50.3224
605.647	80.2183	605.647	70.5861	605.647	66.7156	605.647	62.0757	605.647	56.7767	605.647	55.1597	605.647	51.9638	605.647	51.2637
607.576	79.6425	607.576	70.3811	607.576	66.9498	607.576	62.0274	607.576	57.4638	607.576	54.8197	607.576	51.8036	607.576	51.0648
609.504	78.8699	609.504	69.4206	609.504	65.8412	609.504	61.1936	609.504	57.3362	609.504	54.4794	609.504	52.0351	609.504	50.0168
611.433	79.6124	611.433	68.9635	611.433	65.4822	611.433	61.5047	611.433	57.007	611.433	55.0418	611.433	53.108	611.433	50.4718
613.362	79.967	613.362	69.29	613.362	66.196	613.362	62.2182	613.362	57.0881	613.362	55.0716	613.362	53.3207	613.362	50.9998
615.291	78.7908	615.291	69.2853	615.291	66.6677	615.291	61.9927	615.291	56.8758	615.291	53.971	615.291	52.8587	615.291	50.5866
617.22	78.4865	617.22	69.9498	617.22	67.1112	617.22	61.4795	617.22	57.0701	617.22	54.5227	617.22	53.0719	617.22	50.9405
619.148	79.5465	619.148	70.997	619.148	67.7323	619.148	61.4447	619.148	57.8417	619.148	55.6754	619.148	53.1931	619.148	51.165
621.077	80.7576	621.077	70.8801	621.077	67.6738	621.077	61.7421	621.077	57.7678	621.077	55.9693	621.077	52.8519	621.077	51.1121
623.006	81.3293	623.006	70.1095	623.006	66.9445	623.006	61.9424	623.006	57.5341	623.006	56.2139	623.006	52.7932	623.006	51.6079
624.935	81.5069	624.935	69.7161	624.935	66.138	624.935	62.1803	624.935	58.0831	624.935	56.1349	624.935	53.5174	624.935	52.5055
626.864	81.1096	626.864	69.8837	626.864	66.1963	626.864	61.8691	626.864	58.543	626.864	56.1752	626.864	53.9928	626.864	53.4009
628.793	79.4394	628.793	69.8317	628.793	66.7364	628.793	61.4338	628.793	58.4503	628.793	56.0112	628.793	53.7786	628.793	53.4242
630.721	78.3963	630.721	69.7751	630.721	66.6355	630.721	61.933	630.721	58.5284	630.721	55.9513	630.721	53.5374	630.721	53.094
632.65	79.1052	632.65	70.0442	632.65	66.6501	632.65	62.2741	632.65	58.9446	632.65	56.8028	632.65	53.5444	632.65	53.0531
634.579	79.9812	634.579	70.1718	634.579	67.0665	634.579	62.2906	634.579	59.2391	634.579	57.2381	634.579	53.9667	634.579	53.1585
636.508	80.342	636.508	70.5823	636.508	67.5659	636.508	62.731	636.508	59.4997	636.508	57.1593	636.508	54.0592	636.508	53.5859
638.437	80.6659	638.437	70.9875	638.437	67.9624	638.437	62.7503	638.437	59.6752	638.437	57.1829	638.437	53.7867	638.437	54.1444
640.365	80.9486	640.365	71.0138	640.365	67.5632	640.365	62.4652	640.365	59.6906	640.365	56.9224	640.365	54.0908	640.365	54.4457
642.294	80.9354	642.294	71.2892	642.294	66.9959	642.294	62.7024	642.294	59.7635	642.294	57.0347	642.294	54.5026	642.294	54.2458
644.223	80.8587	644.223	71.3029	644.223	66.9393	644.223	62.9759	644.223	59.8091	644.223	57.3714	644.223	54.5138	644.223	53.9379
646.152	80.8573	646.152	70.8708	646.152	67.2385	646.152	62.5895	646.152	59.7657	646.152	57.4318	646.152	54.2824	646.152	53.9251
648.081	80.8055	648.081	70.7698	648.081	67.7269	648.081	62.2723	648.081	59.6833	648.081	57.7289	648.081	54.1977	648.081	53.8444
650.009	80.9488	650.009	71.178	650.009	68.0785	650.009	62.7376	650.009	59.9085	650.009	57.9093	650.009	54.5165	650.009	54.1151
651.938	80.9703	651.938	71.672	651.938	68.1169	651.938	63.0535	651.938	60.2818	651.938	57.4941	651.938	54.7037	651.938	54.5617
653.867	80.8041	653.867	71.7945	653.867	67.8295	653.867	63.0637	653.867	60.2128	653.867	57.2608	653.867	54.5863	653.867	54.3579
655.796	80.9935	655.796	71.7684	655.796	67.6725	655.796	63.2402	655.796	60.1973	655.796	57.5939	655.796	54.8004	655.796	54.3444
657.725	81.2436	657.725	71.8541	657.725	67.8402	657.725	63.3756	657.725	60.6096	657.725	57.7659	657.725	55.2975	657.725	54.6493
659.654	81.3345	659.654	71.6557	659.654	67.8864	659.654	63.4077	659.654	60.8524	659.654	57.5468	659.654	55.3265	659.654	54.6602
661.582	81.5317	661.582	71.409	661.582	67.9308	661.582	63.2354	661.582	60.6824	661.582	57.5173	661.582	55.2633	661.582	54.6778
663.511	81.815	663.511	71.4643	663.511	68.0789	663.511	63.0862	663.511	60.4452	663.511	57.7788	663.511	55.4506	663.511	54.4769
665.44	81.7479	665.44	71.3855	665.44	68.0235	665.44	63.2473	665.44	60.3007	665.44	58.0023	665.44	55.3843	665.44	54.2289
667.369	81.2805	667.369	71.5405	667.369	67.9765	667.369	63.7668	667.369	60.1995	667.369	58.252	667.369	55.4633	667.369	54.583
669.298	81.6416	669.298	72.3325	669.298	68.42	669.298	63.968	669.298	60.515	669.298	58.3691	669.298	55.9089	669.298	55.0784
671.226	81.8374	671.226	72.0801	671.226	68.4354	671.226	63.4291	671.226	60.6472	671.226	58.1473	671.226	55.7241	671.226	55.0204
673.155	81.3623	673.155	71.7989	673.155	68.0926	673.155	63.2236	673.155	60.6074	673.155	57.9738	673.155	55.5648	673.155	54.9644
675.084	81.1455	675.084	71.963	675.084	67.7818	675.084	63.2878	675.084	60.6954	675.084	57.9999	675.084	55.5265	675.084	54.689
677.013	81.3889	677.013	72.1003	677.013	67.8091	677.013	63.2378	677.013	60.8372	677.013	58.1818	677.013	55.4239	677.013	54.5282
678.942	81.8311	678.942	72.175	678.942	68.1096	678.942	63.4158	678.942	61.1032	678.942	58.4748	678.942	55.4507	678.942	54.7523
680.87	82.2013	680.87	72.1163	680.87	68.3551	680.87	63.7279	680.87	61.3601	680.87	58.7186	680.87	55.7363	680.87	55.0091
682.799	82.1015	682.799	71.8452	682.799	68.4954	682.799	63.7651	682.799	61.2777	682.799	58.5996	682.799	55.7501	682.799	55.0599
684.728	81.912	684.728	71.8212	684.728	68.5739	684.728	63.6654	684.728	61.01	684.728	58.3246	684.728	55.3908	684.728	54.9122
686.657	81.9569	686.657	71.9886	686.657	68.4769	686.657	63.5549	686.657	60.8158	686.657	58.2429	686.657	55.2651	686.657	54.8728
688.586	82.0235	688.586	71.9373	688.586	68.4329	688.586	63.5008	688.586	60.8618	688.586	58.3239	688.586	55.1659	688.586	55.0816
690.514	81.945	690.514	71.8145	690.514	68.4734	690.514	63.5192	690.514	61.1025	690.514	58.351	690.514	55.0414	690.514	55.2011
692.443	81.7788	692.443	71.7523	692.443	68.418	692.443	63.5502	692.443	61.1702	692.443	58.1292	692.443	55.2843	692.443	55.1479
694.372	81.6943	694.372	71.6647	694.372	68.4156	694.372	63.6352	694.372	61.0341	694.372	57.9096	694.372	55.4621	694.372	55.0899
696.301	81.7531	696.301	71.6786	696.301	68.4213	696.301	63.732	696.301	61.0022	696.301	57.9744	696.301	55.4413	696.301	55.0241
698.23	81.9422	698.23	71.8875	698.23	68.3899	698.23	63.8122	698.23	61.046	698.23	58.2101	698.23	55.5932	698.23	55.0004
700.159	82.1938	700.159	72.2163	700.159	68.5152	700.159	64.0467	700.159	61.0332	700.159	58.456	700.159	55.8498	700.159	55.139
702.087	82.3283	702.087	72.3442	702.087	68.5792	702.087	64.2246	702.087	61.0602	702.087	58.5281	702.087	55.9303	702.087	55.2353
704.016	82.3012	704.016	72.2598	704.016	68.4202	704.016	64.0903	704.016	61.0892	704.016	58.4755	704.016	55.8112	704.016	55.1551
705.945	82.2914	705.945	72.4268	705.945	68.3869	705.945	63.9819	705.945	61.0925	705.945	58.5947	705.945	55.8103	705.945	55.192
707.874	82.1972	707.874	72.5475	707.874	68.5316	707.874	63.9715	707.874	61.2761	707.874	58.8092	707.874	55.9387	707.874	55.389
709.803	82.1232	709.803	72.3546	709.803	68.7243	709.803	64.0083	709.803	61.6639	709.803	58.8432	709.803	56.0022	709.803	55.5423
711.731	82.4075	711.731	72.4342	711.731	69.0271	711.731	64.2276	711.731	61.8475	711.731	58.8237	711.731	56.0781	711.731	55.6067
713.66	82.5229	713.66	72.6505	713.66	69.138	713.66	64.304	713.66	61.6445	713.66	58.8269	713.66	56.1682	713.66	55.5676
715.589	82.3457	715.589	72.5383	715.589	68.8983	715.589	64.1451	715.589	61.528	715.589	58.7097	715.589	56.2237	715.589	55.5172
717.518	82.3287	717.518	72.5084	717.518	68.7302	717.518	64.0648	717.518	61.5545	717.518	58.7134	717.518	56.2109	717.518	55.521
719.447	82.2384	719.447	72.6886	719.447	68.7638	719.447	64.0604	719.447	61.4155	719.447	58.814	719.447	56.184	719.447	55.5392
721.375	82.2236	721.375	72.7078	721.375	68.8955	721.375	64.1573	721.375	61.3966	721.375	58.7895	721.375	56.2842	721.375	55.6873
723.304	82.4467	723.304	72.7187	723.304	69.0369	723.304	64.3614	723.304	61.5789	723.304	58.827	723.304	56.3586	723.304	55.8839
725.233	82.4813	725.233	72.7973	725.233	69.0027	725.233	64.4454	725.233	61.7347	725.233	58.8706	725.233	56.3366	725.233	55.8566
727.162	82.3369	727.162	72.7736	727.162	68.9336	727.162	64.4311	727.162	61.9182	727.162	58.9408	727.162	56.3682	727.162	55.7907
729.091	82.324	729.091	72.8595	729.091	69.0756	729.091	64.4646	729.091	62.0782	729.091	59.1435	729.091	56.4432	729.091	55.9578
731.02	82.5796	731.02	73.0289	731.02	69.3054	731.02	64.5596	731.02	62.1697	731.02	59.329	731.02	56.4703	731.02	56.1802
732.948	82.8446	732.948	73.0248	732.948	69.3585	732.948	64.7198	732.948	62.2379	732.948	59.4075	732.948	56.4579	732.948	56.2548
734.877	82.8591	734.877	72.993	734.877	69.2586	734.877	64.7879	734.877	62.23	734.877	59.3605	734.877	56.502	734.877	56.2063
736.806	82.7145	736.806	73.0587	736.806	69.2583	736.806	64.6822	736.806	62.1532	736.806	59.3553	736.806	56.5818	736.806	56.1658
738.735	82.6511	738.735	73.2086	738.735	69.3502	738.735	64.5918	738.735	62.1149	738.735	59.4151	738.735	56.6823	738.735	56.2054
740.664	82.7081	740.664	73.3606	740.664	69.4728	740.664	64.5796	740.664	62.1604	740.664	59.4643	740.664	56.8336	740.664	56.2154
742.592	82.598	742.592	73.2744	742.592	69.612	742.592	64.635	742.592	62.2584	742.592	59.5525	742.592	56.8789	742.592	56.1034
744.521	82.5148	744.521	73.0767	744.521	69.5533	744.521	64.7073	744.521	62.3273	744.521	59.5125	744.521	56.823	744.521	55.9948
746.45	82.6928	746.45	73.0913	746.45	69.3466	746.45	64.6669	746.45	62.286	746.45	59.3893	746.45	56.8405	746.45	56.0413
748.379	82.8236	748.379	73.2394	748.379	69.25	748.379	64.6379	748.379	62.3048	748.379	59.4062	748.379	56.8801	748.379	56.1927
750.308	82.8581	750.308	73.3723	750.308	69.3045	750.308	64.7969	750.308	62.4773	750.308	59.5121	750.308	56.8735	750.308	56.328
752.236	82.9688	752.236	73.4957	752.236	69.4811	752.236	65.0749	752.236	62.6142	752.236	59.7195	752.236	56.9561	752.236	56.4282
754.165	83.1968	754.165	73.508	754.165	69.7373	754.165	65.3029	754.165	62.6696	754.165	60.0183	754.165	57.1357	754.165	56.5592
756.094	83.2976	756.094	73.3618	756.094	69.944	756.094	65.3185	756.094	62.6434	756.094	60.0452	756.094	57.1597	756.094	56.6172
758.023	83.2256	758.023	73.3348	758.023	69.996	758.023	65.2171	758.023	62.5987	758.023	59.8039	758.023	57.0442	758.023	56.5285
759.952	83.2929	759.952	73.5983	759.952	69.9927	759.952	65.2968	759.952	62.6489	759.952	59.7931	759.952	57.0818	759.952	56.6064
761.881	83.3812	761.881	73.803	761.881	69.9482	761.881	65.4074	761.881	62.7333	761.881	59.9505	761.881	57.2838	761.881	56.7937
763.809	83.3217	763.809	73.648	763.809	69.7927	763.809	65.2909	763.809	62.8435	763.809	59.9649	763.809	57.4388	763.809	56.7041
765.738	83.2247	765.738	73.4931	765.738	69.8056	765.738	65.2978	765.738	62.8882	765.738	59.9651	765.738	57.4106	765.738	56.5698
767.667	83.2198	767.667	73.6648	767.667	70.0299	767.667	65.4521	767.667	62.7601	767.667	60.0469	767.667	57.2925	767.667	56.6313
769.596	83.2347	769.596	73.833	769.596	70.1211	769.596	65.38	769.596	62.7009	769.596	60.0971	769.596	57.3865	769.596	56.7194
771.525	83.1105	771.525	73.8054	771.525	70.0922	771.525	65.2901	771.525	62.8155	771.525	60.104	771.525	57.5739	771.525	56.8737
773.453	83.0973	773.453	73.8035	773.453	70.1935	773.453	65.2975	773.453	62.8847	773.453	60.1606	773.453	57.4689	773.453	57.0569
775.382	83.1891	775.382	73.8581	775.382	70.4119	775.382	65.3079	775.382	62.9284	775.382	60.2269	775.382	57.3227	775.382	56.9715
777.311	83.23	777.311	73.8864	777.311	70.4611	777.311	65.3869	777.311	63.0264	777.311	60.1888	777.311	57.3926	777.311	56.7125
779.24	83.408	779.24	73.9458	779.24	70.3743	779.24	65.4717	779.24	63.0821	779.24	60.1257	779.24	57.4895	779.24	56.6928
781.169	83.496	781.169	73.998	781.169	70.4428	781.169	65.5747	781.169	63.1714	781.169	60.1964	781.169	57.5153	781.169	56.9472
783.097	83.3511	783.097	73.8281	783.097	70.4635	783.097	65.5256	783.097	63.25	783.097	60.1972	783.097	57.449	783.097	57.0322
785.026	83.3252	785.026	73.6487	785.026	70.2566	785.026	65.3942	785.026	63.1827	785.026	60.019	785.026	57.4838	785.026	56.8558
786.955	83.4978	786.955	73.8807	786.955	70.159	786.955	65.6098	786.955	63.1495	786.955	60.0245	786.955	57.6889	786.955	56.874
788.884	83.653	788.884	74.1982	788.884	70.2967	788.884	65.8736	788.884	63.1494	788.884	60.2095	788.884	57.7637	788.884	57.0966
790.813	83.6961	790.813	74.1864	790.813	70.3914	790.813	65.8446	790.813	63.0854	790.813	60.331	790.813	57.7536	790.813	57.1869
792.742	83.7146	792.742	74.0389	792.742	70.3203	792.742	65.6621	792.742	63.1138	792.742	60.3642	792.742	57.7499	792.742	57.119
794.67	83.6753	794.67	73.9717	794.67	70.2522	794.67	65.5161	794.67	63.2503	794.67	60.3732	794.67	57.6343	794.67	57.0062
796.599	83.6787	796.599	74.0606	796.599	70.355	796.599	65.6492	796.599	63.4342	796.599	60.5123	796.599	57.6762	796.599	57.0039
798.528	83.7799	798.528	74.267	798.528	70.5117	798.528	65.8308	798.528	63.567	798.528	60.6831	798.528	57.9287	798.528	57.1162
800.457	83.5699	800.457	74.3784	800.457	70.501	800.457	65.7213	800.457	63.4124	800.457	60.724	800.457	57.954	800.457	57.1359
802.386	83.4079	802.386	74.3293	802.386	70.4563	802.386	65.6631	802.386	63.205	802.386	60.708	802.386	57.8031	802.386	57.1011
804.314	83.7717	804.314	74.295	804.314	70.5221	804.314	65.8477	804.314	63.3877	804.314	60.7834	804.314	57.793	804.314	57.1874
806.243	83.9993	806.243	74.395	806.243	70.618	806.243	65.9123	806.243	63.6808	806.243	60.99	806.243	57.9719	806.243	57.2969
808.172	83.9311	808.172	74.5491	808.172	70.7506	808.172	65.9093	808.172	63.7433	808.172	61.1247	808.172	58.1608	808.172	57.3989
810.101	83.9246	810.101	74.585	810.101	70.9376	810.101	66.0314	810.101	63.6916	810.101	61.1417	810.101	58.1126	810.101	57.5294
812.03	83.8949	812.03	74.4785	812.03	71.0139	812.03	66.0294	812.03	63.599	812.03	61.1577	812.03	58.0261	812.03	57.51
813.958	83.8449	813.958	74.4656	813.958	70.8353	813.958	65.9588	813.958	63.6516	813.958	61.1566	813.958	58.0969	813.958	57.4214
815.887	83.8447	815.887	74.5813	815.887	70.6959	815.887	66.0282	815.887	63.8385	815.887	61.0565	815.887	58.1932	815.887	57.385
817.816	83.9284	817.816	74.576	817.816	70.8171	817.816	66.1627	817.816	63.9432	817.816	60.9408	817.816	58.2861	817.816	57.3504
819.745	84.0344	819.745	74.4853	819.745	70.9499	819.745	66.3028	819.745	63.9786	819.745	60.9994	819.745	58.3201	819.745	57.4481
821.674	84.1109	821.674	74.5092	821.674	70.9488	821.674	66.4214	821.674	63.8592	821.674	61.1677	821.674	58.3031	821.674	57.5908
823.602	84.1055	823.602	74.6943	823.602	70.9612	823.602	66.4228	823.602	63.7767	823.602	61.3814	823.602	58.313	823.602	57.5852
825.531	83.969	825.531	74.9493	825.531	71.1828	825.531	66.2762	825.531	63.9517	825.531	61.5593	825.531	58.3703	825.531	57.5354
827.46	84.0014	827.46	75.0538	827.46	71.3986	827.46	66.2626	827.46	64.1567	827.46	61.5331	827.46	58.4395	827.46	57.5481
829.389	84.1973	829.389	74.9669	829.389	71.3948	829.389	66.5096	829.389	64.277	829.389	61.416	829.389	58.4206	829.389	57.6977
831.318	84.2505	831.318	74.9009	831.318	71.3843	831.318	66.6515	831.318	64.2355	831.318	61.3032	831.318	58.4581	831.318	57.9211
833.247	84.1123	833.247	74.9475	833.247	71.4231	833.247	66.5599	833.247	64.1709	833.247	61.2544	833.247	58.5916	833.247	57.9969
835.175	84.0323	835.175	75.0093	835.175	71.4562	835.175	66.6498	835.175	64.309	835.175	61.366	835.175	58.6028	835.175	58.0208
837.104	84.2838	837.104	75.0996	837.104	71.4899	837.104	66.986	837.104	64.4503	837.104	61.5328	837.104	58.6424	837.104	58.1383
839.033	84.4356	839.033	75.2401	839.033	71.5558	839.033	67.0954	839.033	64.4452	839.033	61.5987	839.033	58.8319	839.033	58.2166
840.962	84.2942	840.962	75.2468	840.962	71.5878	840.962	67.0519	840.962	64.3832	840.962	61.5048	840.962	58.9023	840.962	58.2179
842.891	84.3189	842.891	75.1639	842.891	71.4905	842.891	67.0814	842.891	64.3855	842.891	61.3972	842.891	58.8421	842.891	58.1504
844.819	84.3683	844.819	75.1495	844.819	71.4083	844.819	66.9812	844.819	64.4146	844.819	61.3518	844.819	58.7655	844.819	58.0569
846.748	84.3314	846.748	75.1159	846.748	71.4607	846.748	66.9094	846.748	64.4259	846.748	61.3156	846.748	58.7546	846.748	57.9988
848.677	84.4775	848.677	75.1397	848.677	71.6896	848.677	66.9679	848.677	64.5088	848.677	61.3727	848.677	58.9895	848.677	57.95
850.606	84.5583	850.606	75.2068	850.606	71.7651	850.606	66.9514	850.606	64.5006	850.606	61.4051	850.606	59.1654	850.606	57.9581
852.535	84.3901	852.535	75.1441	852.535	71.5455	852.535	66.9628	852.535	64.4541	852.535	61.3989	852.535	59.065	852.535	58.0118
854.463	84.3699	854.463	75.2155	854.463	71.5893	854.463	67.1021	854.463	64.6468	854.463	61.5789	854.463	59.0735	854.463	58.1563
856.392	84.5071	856.392	75.3998	856.392	71.7802	856.392	67.2487	856.392	64.8265	856.392	61.754	856.392	59.2042	856.392	58.2736
858.321	84.4921	858.321	75.2815	858.321	71.7901	858.321	67.2386	858.321	64.8188	858.321	61.6963	858.321	59.2369	858.321	58.1397
860.25	84.5064	860.25	75.1141	860.25	71.8313	860.25	67.1199	860.25	64.7398	860.25	61.5684	860.25	59.2067	860.25	58.0626
862.179	84.6307	862.179	75.212	862.179	71.8713	862.179	67.1974	862.179	64.6633	862.179	61.6716	862.179	59.205	862.179	58.235
864.108	84.7021	864.108	75.3786	864.108	71.9832	864.108	67.4348	864.108	64.7559	864.108	61.946	864.108	59.3128	864.108	58.4884
866.036	84.7433	866.036	75.5119	866.036	72.2012	866.036	67.5076	866.036	64.784	866.036	62.0152	866.036	59.3834	866.036	58.6414
867.965	84.7519	867.965	75.5906	867.965	72.2347	867.965	67.4952	867.965	64.6599	867.965	61.9694	867.965	59.3555	867.965	58.5902
869.894	84.6563	869.894	75.6216	869.894	72.1553	869.894	67.5517	869.894	64.7615	869.894	61.9836	869.894	59.391	869.894	58.5587
871.823	84.4751	871.823	75.6723	871.823	72.1497	871.823	67.5464	871.823	64.9228	871.823	62.036	871.823	59.4341	871.823	58.608
873.752	84.4653	873.752	75.7555	873.752	72.162	873.752	67.615	873.752	65.0426	873.752	62.1765	873.752	59.4931	873.752	58.5947
875.68	84.5983	875.68	75.801	875.68	72.1837	875.68	67.8009	875.68	65.202	875.68	62.2503	875.68	59.5431	875.68	58.5959
877.609	84.4842	877.609	75.6356	877.609	72.2006	877.609	67.7591	877.609	65.1709	877.609	62.2298	877.609	59.452	877.609	58.7099
879.538	84.3316	879.538	75.4983	879.538	72.2583	879.538	67.6895	879.538	65.1413	879.538	62.1222	879.538	59.5335	879.538	58.8384
881.467	84.5142	881.467	75.7543	881.467	72.501	881.467	67.8569	881.467	65.3394	881.467	62.056	881.467	59.8699	881.467	58.8536
883.396	84.7907	883.396	76.0057	883.396	72.6855	883.396	67.8739	883.396	65.4482	883.396	62.2703	883.396	60.0219	883.396	58.8474
885.324	84.8757	885.324	75.905	885.324	72.5728	885.324	67.6998	885.324	65.2919	885.324	62.325	885.324	59.9561	885.324	58.786
887.253	84.8553	887.253	75.8064	887.253	72.5208	887.253	67.6895	887.253	65.1902	887.253	62.2447	887.253	59.9403	887.253	58.7062
889.182	84.8394	889.182	75.8346	889.182	72.6742	889.182	67.7964	889.182	65.2931	889.182	62.4445	889.182	59.9618	889.182	58.83
891.111	84.86	891.111	75.8555	891.111	72.7445	891.111	67.9189	891.111	65.4489	891.111	62.6254	891.111	59.926	891.111	59.0226
893.04	84.9646	893.04	75.9621	893.04	72.7493	893.04	68.1051	893.04	65.5943	893.04	62.8064	893.04	59.9265	893.04	59.2216
894.969	84.9724	894.969	76.0448	894.969	72.7749	894.969	68.1338	894.969	65.5392	894.969	62.9591	894.969	59.9224	894.969	59.31
896.897	84.9491	896.897	76.0091	896.897	72.8228	896.897	68.0558	896.897	65.4093	896.897	62.867	896.897	59.8664	896.897	59.1781
898.826	85.2405	898.826	76.1074	898.826	72.9748	898.826	68.2463	898.826	65.5716	898.826	62.8499	898.826	60.0328	898.826	59.2682
900.755	85.4206	900.755	76.2982	900.755	73.0301	900.755	68.3698	900.755	65.7702	900.755	62.8873	900.755	60.2559	900.755	59.4482
902.684	85.1968	902.684	76.3343	902.684	72.9571	902.684	68.2149	902.684	65.7328	902.684	62.8606	902.684	60.1737	902.684	59.2633
904.613	85.1155	904.613	76.3036	904.613	72.9821	904.613	68.1968	904.613	65.676	904.613	62.8747	904.613	60.1636	904.613	59.0977
906.541	85.1196	906.541	76.3172	906.541	72.9929	906.541	68.2496	906.541	65.7179	906.541	62.749	906.541	60.3449	906.541	59.2142
908.47	84.8654	908.47	76.298	908.47	72.9824	908.47	68.2553	908.47	65.7498	908.47	62.6125	908.47	60.3377	908.47	59.2555
910.399	84.6851	910.399	76.2616	910.399	72.9856	910.399	68.341	910.399	65.7926	910.399	62.8013	910.399	60.3448	910.399	59.1285
912.328	84.9207	912.328	76.2919	912.328	72.9656	912.328	68.4582	912.328	65.9156	912.328	63.0893	912.328	60.5221	912.328	59.258
914.257	85.3307	914.257	76.3824	914.257	73.0982	914.257	68.5345	914.257	66.0218	914.257	63.2184	914.257	60.633	914.257	59.5819
916.185	85.4303	916.185	76.3962	916.185	73.2191	916.185	68.553	916.185	66.0413	916.185	63.2444	916.185	60.7014	916.185	59.5568
918.114	85.315	918.114	76.2524	918.114	73.1726	918.114	68.5829	918.114	66.0244	918.114	63.1169	918.114	60.6491	918.114	59.3872
920.043	85.2394	920.043	76.2015	920.043	73.2241	920.043	68.6343	920.043	65.9997	920.043	62.9985	920.043	60.4772	920.043	59.3968
921.972	85.2057	921.972	76.3698	921.972	73.3784	921.972	68.7101	921.972	65.9894	921.972	63.102	921.972	60.5179	921.972	59.4592
923.901	85.3728	923.901	76.5575	923.901	73.4869	923.901	68.7915	923.901	66.0842	923.901	63.2244	923.901	60.7096	923.901	59.6374
925.83	85.4877	925.83	76.6712	925.83	73.4931	925.83	68.7972	925.83	66.2331	925.83	63.3494	925.83	60.763	925.83	59.8389
927.758	85.4414	927.758	76.6934	927.758	73.3961	927.758	68.8018	927.758	66.3214	927.758	63.5234	927.758	60.7381	927.758	59.8462
929.687	85.5318	929.687	76.6429	929.687	73.4053	929.687	68.8198	929.687	66.347	929.687	63.526	929.687	60.8092	929.687	59.7466
931.616	85.4784	931.616	76.5537	931.616	73.5625	931.616	68.8519	931.616	66.3446	931.616	63.4654	931.616	60.9327	931.616	59.73
933.545	85.2745	933.545	76.4204	933.545	73.61	933.545	68.913	933.545	66.3597	933.545	63.514	933.545	60.9939	933.545	59.7678
935.474	85.2272	935.474	76.3602	935.474	73.5234	935.474	68.9184	935.474	66.2636	935.474	63.48	935.474	60.9124	935.474	59.6875
937.402	85.3065	937.402	76.4957	937.402	73.5527	937.402	68.9092	937.402	66.2115	937.402	63.439	937.402	60.7855	937.402	59.6943
939.331	85.4604	939.331	76.6594	939.331	73.6628	939.331	68.9689	939.331	66.4417	939.331	63.6073	939.331	60.864	939.331	59.8669
941.26	85.5436	941.26	76.7001	941.26	73.6261	941.26	69.0487	941.26	66.5699	941.26	63.7696	941.26	61.0398	941.26	59.9671
943.189	85.645	943.189	76.8217	943.189	73.6376	943.189	69.0577	943.189	66.5336	943.189	63.8603	943.189	61.1462	943.189	60.0974
945.118	85.8228	945.118	76.9298	945.118	73.8067	945.118	69.0591	945.118	66.636	945.118	64.0034	945.118	61.1859	945.118	60.2097
947.046	85.8469	947.046	76.7874	947.046	73.8402	947.046	69.0434	947.046	66.7796	947.046	63.9948	947.046	61.1001	947.046	60.1155
948.975	85.7865	948.975	76.6819	948.975	73.7748	948.975	68.9882	948.975	66.7376	948.975	63.8433	948.975	61.0776	948.975	60.0128
950.904	85.8087	950.904	76.7524	950.904	73.7547	950.904	69.0932	950.904	66.5364	950.904	63.8418	950.904	61.1969	950.904	60.0346
952.833	85.8889	952.833	76.8587	952.833	73.7523	952.833	69.2581	952.833	66.5566	952.833	63.9147	952.833	61.2647	952.833	60.0726
954.762	85.8405	954.762	76.9606	954.762	73.8146	954.762	69.2876	954.762	66.7851	954.762	63.9199	954.762	61.3117	954.762	60.1361
956.69	85.7119	956.69	77.0256	956.69	73.8919	956.69	69.282	956.69	66.8834	956.69	63.9725	956.69	61.3744	956.69	60.2767
958.619	85.7754	958.619	77.0343	958.619	73.9468	958.619	69.3169	958.619	66.938	958.619	64.032	958.619	61.3148	958.619	60.3266
960.548	85.8693	960.548	76.9086	960.548	73.9595	960.548	69.3512	960.548	66.9287	960.548	64.0287	960.548	61.202	960.548	60.2141
962.477	85.7997	962.477	76.8055	962.477	73.9454	962.477	69.3641	962.477	66.821	962.477	64.1029	962.477	61.2596	962.477	60.1206
964.406	85.7758	964.406	76.9951	964.406	74.0294	964.406	69.4747	964.406	66.883	964.406	64.2897	964.406	61.3807	964.406	60.2108
966.335	85.9692	966.335	77.255	966.335	74.111	966.335	69.662	966.335	67.1102	966.335	64.4745	966.335	61.5283	966.335	60.499
968.263	86.108	968.263	77.3192	968.263	74.1422	968.263	69.7411	968.263	67.2589	968.263	64.5427	968.263	61.7774	968.263	60.7309
970.192	85.8869	970.192	77.2445	970.192	74.2329	970.192	69.6843	970.192	67.2096	970.192	64.481	970.192	61.7898	970.192	60.6928
972.121	85.7192	972.121	77.2078	972.121	74.3214	972.121	69.6164	972.121	67.1531	972.121	64.4913	972.121	61.6615	972.121	60.6081
974.05	85.8709	974.05	77.2915	974.05	74.2862	974.05	69.6471	974.05	67.2812	974.05	64.6607	974.05	61.7489	974.05	60.6418
975.979	85.8734	975.979	77.3026	975.979	74.2021	975.979	69.6924	975.979	67.3912	975.979	64.7265	975.979	61.8019	975.979	60.6217
977.907	85.7508	977.907	77.3422	977.907	74.3967	977.907	69.7007	977.907	67.4415	977.907	64.6427	977.907	61.8385	977.907	60.6183
979.836	85.8074	979.836	77.5883	979.836	74.7156	979.836	69.7849	979.836	67.5049	979.836	64.6881	979.836	62.0439	979.836	60.71
981.765	85.9112	981.765	77.7526	981.765	74.7328	981.765	70.031	981.765	67.5428	981.765	64.8953	981.765	62.1746	981.765	60.7955
983.694	86.0952	983.694	77.846	983.694	74.6818	983.694	70.3301	983.694	67.7389	983.694	65.0708	983.694	62.2329	983.694	61.0089
985.623	86.2364	985.623	77.9436	985.623	74.7554	985.623	70.4317	985.623	67.9064	985.623	65.1368	985.623	62.2901	985.623	61.1694
987.551	86.1043	987.551	77.8919	987.551	74.7867	987.551	70.3757	987.551	67.8347	987.551	65.1003	987.551	62.1979	987.551	61.0558
989.48	86.0233	989.48	77.7922	989.48	74.7751	989.48	70.3826	989.48	67.8	989.48	64.8823	989.48	62.098	989.48	60.9296
991.409	86.0454	991.409	77.6333	991.409	74.7616	991.409	70.3579	991.409	67.6995	991.409	64.6927	991.409	62.0857	991.409	60.8567
993.338	85.9852	993.338	77.4943	993.338	74.6647	993.338	70.1766	993.338	67.4926	993.338	64.8099	993.338	62.0232	993.338	60.8604
995.267	86.0942	995.267	77.6143	995.267	74.5424	995.267	70.1181	995.267	67.5073	995.267	64.9618	995.267	62.0258	995.267	60.9457
997.196	86.1989	997.196	77.7523	997.196	74.6041	997.196	70.1417	997.196	67.6495	997.196	64.9602	997.196	62.0646	997.196	60.8662
999.124	85.9995	999.124	77.6403	999.124	74.6985	999.124	69.9799	999.124	67.6325	999.124	64.8426	999.124	61.9557	999.124	60.7392
1001.05	85.951	1001.05	77.5462	1001.05	74.6322	1001.05	70.0073	1001.05	67.552	1001.05	64.723	1001.05	61.924	1001.05	60.7614
1002.98	86.1138	1002.98	77.6286	1002.98	74.6242	1002.98	70.1505	1002.98	67.6552	1002.98	64.7421	1002.98	61.971	1002.98	60.7456
1004.91	86.161	1004.91	77.5966	1004.91	74.7383	1004.91	70.0114	1004.91	67.7251	1004.91	64.7403	1004.91	61.8647	1004.91	60.7493
1006.84	86.1729	1006.84	77.4825	1006.84	74.664	1006.84	69.903	1006.84	67.4943	1006.84	64.7592	1006.84	61.7958	1006.84	60.8501
1008.77	86.0866	1008.77	77.4847	1008.77	74.413	1008.77	69.9125	1008.77	67.2824	1008.77	64.7678	1008.77	61.8396	1008.77	60.7791
1010.7	86.0048	1010.7	77.4186	1010.7	74.3899	1010.7	69.9158	1010.7	67.3427	1010.7	64.6334	1010.7	61.8485	1010.7	60.6447
1012.63	86.0384	1012.63	77.3113	1012.63	74.4924	1012.63	69.9979	1012.63	67.427	1012.63	64.6163	1012.63	61.8223	1012.63	60.6429
1014.55	86.0812	1014.55	77.4312	1014.55	74.5323	1014.55	70.1391	1014.55	67.4076	1014.55	64.7569	1014.55	61.8081	1014.55	60.6797
1016.48	86.2535	1016.48	77.6491	1016.48	74.5942	1016.48	70.1924	1016.48	67.4899	1016.48	64.881	1016.48	61.8571	1016.48	60.7036
1018.41	86.2246	1018.41	77.6311	1018.41	74.4437	1018.41	69.9931	1018.41	67.5372	1018.41	64.827	1018.41	61.8686	1018.41	60.6017
1020.34	85.9851	1020.34	77.4802	1020.34	74.218	1020.34	69.8418	1020.34	67.3983	1020.34	64.7055	1020.34	61.8	1020.34	60.5164
1022.27	86.0029	1022.27	77.4217	1022.27	74.2239	1022.27	70.0138	1022.27	67.3877	1022.27	64.7164	1022.27	61.8005	1022.27	60.5875
1024.2	86.0808	1024.2	77.4187	1024.2	74.2708	1024.2	70.1599	1024.2	67.4725	1024.2	64.7788	1024.2	61.8456	1024.2	60.565
1026.13	86.1512	1026.13	77.5677	1026.13	74.3091	1026.13	70.174	1026.13	67.5708	1026.13	64.9211	1026.13	61.8391	1026.13	60.5042
1028.06	86.1536	1028.06	77.8022	1028.06	74.3391	1028.06	70.2378	1028.06	67.7188	1028.06	64.9178	1028.06	61.8115	1028.06	60.5749
1029.99	86.0332	1029.99	77.8475	1029.99	74.3014	1029.99	70.2023	1029.99	67.5641	1029.99	64.8101	1029.99	61.8194	1029.99	60.5801
1031.91	86.1369	1031.91	77.8218	1031.91	74.3709	1031.91	70.078	1031.91	67.3512	1031.91	64.9196	1031.91	61.8045	1031.91	60.484
1033.84	86.2756	1033.84	77.9033	1033.84	74.5758	1033.84	70.1339	1033.84	67.4681	1033.84	64.9712	1033.84	61.7822	1033.84	60.5473
1035.77	86.3557	1035.77	78.0476	1035.77	74.7558	1035.77	70.3377	1035.77	67.6363	1035.77	65.0397	1035.77	61.9317	1035.77	60.7698
1037.7	86.4169	1037.7	78.1378	1037.7	74.8108	1037.7	70.39	1037.7	67.8197	1037.7	65.2116	1037.7	62.1284	1037.7	60.8349
1039.63	86.1753	1039.63	78.0164	1039.63	74.6796	1039.63	70.2236	1039.63	67.891	1039.63	65.2069	1039.63	62.1397	1039.63	60.6576
1041.56	86.0507	1041.56	77.7593	1041.56	74.6008	1041.56	70.1993	1041.56	67.7898	1041.56	65.1433	1041.56	61.9997	1041.56	60.4502
1043.49	86.2824	1043.49	77.7024	1043.49	74.6901	1043.49	70.307	1043.49	67.831	1043.49	65.0602	1043.49	61.8696	1043.49	60.2959
1045.42	86.3959	1045.42	77.9809	1045.42	74.7018	1045.42	70.2559	1045.42	67.8095	1045.42	65.0251	1045.42	61.9977	1045.42	60.2884
1047.34	86.3537	1047.34	78.255	1047.34	74.7472	1047.34	70.2962	1047.34	67.7781	1047.34	65.1456	1047.34	62.2529	1047.34	60.4872
1049.27	86.3689	1049.27	78.2788	1049.27	74.8728	1049.27	70.4603	1049.27	67.9239	1049.27	65.2888	1049.27	62.3368	1049.27	60.6491
1051.2	86.4427	1051.2	78.2733	1051.2	74.916	1051.2	70.476	1051.2	67.8624	1051.2	65.4568	1051.2	62.3621	1051.2	60.7612
1053.13	86.4638	1053.13	78.2415	1053.13	74.8833	1053.13	70.5368	1053.13	67.7517	1053.13	65.5626	1053.13	62.3083	1053.13	60.8556
1055.06	86.4963	1055.06	78.247	1055.06	74.8556	1055.06	70.7804	1055.06	67.9596	1055.06	65.5214	1055.06	62.1819	1055.06	60.806
1056.99	86.6125	1056.99	78.4547	1056.99	75.0098	1056.99	70.9214	1056.99	68.2387	1056.99	65.5339	1056.99	62.2064	1056.99	60.7777
1058.92	86.6545	1058.92	78.3932	1058.92	75.1157	1058.92	70.8926	1058.92	68.2134	1058.92	65.6577	1058.92	62.3896	1058.92	60.8456
1060.85	86.5608	1060.85	78.1614	1060.85	75.1099	1060.85	70.901	1060.85	68.0471	1060.85	65.6009	1060.85	62.616	1060.85	60.9644
1062.78	86.4176	1062.78	78.2725	1062.78	75.2067	1062.78	70.9148	1062.78	68.1529	1062.78	65.4132	1062.78	62.6358	1062.78	61.0167
1064.7	86.4341	1064.7	78.4101	1064.7	75.1018	1064.7	70.9417	1064.7	68.2636	1064.7	65.5535	1064.7	62.5875	1064.7	60.8404
1066.63	86.4824	1066.63	78.5012	1066.63	75.0148	1066.63	71.0413	1066.63	68.2539	1066.63	65.8197	1066.63	62.7113	1066.63	60.7317
1068.56	86.4027	1068.56	78.6762	1068.56	75.2669	1068.56	71.137	1068.56	68.4935	1068.56	65.7868	1068.56	62.7902	1068.56	60.9333
1070.49	86.4569	1070.49	78.655	1070.49	75.3679	1070.49	71.2236	1070.49	68.6798	1070.49	65.6148	1070.49	62.9678	1070.49	61.1183
1072.42	86.4442	1072.42	78.5387	1072.42	75.2291	1072.42	71.2271	1072.42	68.5367	1072.42	65.6548	1072.42	63.163	1072.42	61.069
1074.35	86.2899	1074.35	78.6369	1074.35	75.2012	1074.35	71.2323	1074.35	68.4726	1074.35	65.9116	1074.35	63.091	1074.35	61.0916
1076.28	86.3656	1076.28	78.8183	1076.28	75.3064	1076.28	71.3336	1076.28	68.5504	1076.28	65.9499	1076.28	63.0824	1076.28	61.2854
1078.21	86.5471	1078.21	78.7887	1078.21	75.3642	1078.21	71.3438	1078.21	68.5611	1078.21	65.8472	1078.21	63.1648	1078.21	61.321
1080.13	86.5916	1080.13	78.6508	1080.13	75.3157	1080.13	71.346	1080.13	68.6022	1080.13	65.9042	1080.13	63.1034	1080.13	61.1435
1082.06	86.6229	1082.06	78.7424	1082.06	75.33	1082.06	71.4836	1082.06	68.7304	1082.06	65.9691	1082.06	62.9162	1082.06	61.1073
1083.99	86.6945	1083.99	78.8394	1083.99	75.3687	1083.99	71.5046	1083.99	68.8487	1083.99	66.0209	1083.99	62.8284	1083.99	61.2379
1085.92	86.5469	1085.92	78.6412	1085.92	75.2746	1085.92	71.3029	1085.92	68.8651	1085.92	66.0274	1085.92	62.9762	1085.92	61.1576
1087.85	86.4224	1087.85	78.5394	1087.85	75.2916	1087.85	71.2064	1087.85	68.7879	1087.85	66.0827	1087.85	63.0634	1087.85	61.1247
1089.78	86.5385	1089.78	78.5755	1089.78	75.3888	1089.78	71.2489	1089.78	68.6043	1089.78	66.0712	1089.78	63.0082	1089.78	61.1784
1091.71	86.4727	1091.71	78.5908	1091.71	75.3431	1091.71	71.2014	1091.71	68.4006	1091.71	65.8442	1091.71	62.9828	1091.71	60.8831
1093.64	86.4994	1093.64	78.7901	1093.64	75.3314	1093.64	71.214	1093.64	68.4955	1093.64	66.0054	1093.64	63.0141	1093.64	60.8005
1095.56	86.7474	1095.56	78.8707	1095.56	75.3118	1095.56	71.3443	1095.56	68.6888	1095.56	66.3378	1095.56	63.0529	1095.56	61.045
1097.49	86.7599	1097.49	78.8333	1097.49	75.3839	1097.49	71.4923	1097.49	68.72	1097.49	66.1996	1097.49	63.0348	1097.49	61.124
1099.42	86.753	1099.42	78.9557	1099.42	75.6247	1099.42	71.5724	1099.42	68.7651	1099.42	66.0693	1099.42	62.9819	1099.42	61.2584
1101.35	86.7614	1101.35	78.9316	1101.35	75.6656	1101.35	71.3656	1101.35	68.6959	1101.35	66.1838	1101.35	62.9435	1101.35	61.3456
1103.28	86.762	1103.28	78.8712	1103.28	75.6298	1103.28	71.1458	1103.28	68.6798	1103.28	66.2079	1103.28	63.0416	1103.28	61.339
1105.21	87.0632	1105.21	78.9545	1105.21	75.6932	1105.21	71.2888	1105.21	68.9268	1105.21	66.2127	1105.21	63.2219	1105.21	61.4917
1107.14	87.1411	1107.14	79.0244	1107.14	75.8195	1107.14	71.4845	1107.14	68.9627	1107.14	66.2136	1107.14	63.2982	1107.14	61.4798
1109.07	86.6489	1109.07	79.1376	1109.07	75.9391	1109.07	71.5018	1109.07	68.8289	1109.07	66.0648	1109.07	63.3421	1109.07	61.3757
1111	86.3734	1111	79.2928	1111	75.8144	1111	71.5573	1111	68.9157	1111	66.1054	1111	63.4014	1111	61.5306
1112.92	86.5791	1112.92	79.3647	1112.92	75.6842	1112.92	71.645	1112.92	68.9903	1112.92	66.3205	1112.92	63.5145	1112.92	61.5633
1114.85	86.8113	1114.85	79.3629	1114.85	75.7855	1114.85	71.7005	1114.85	68.9706	1114.85	66.3175	1114.85	63.7318	1114.85	61.5181
1116.78	87.0079	1116.78	79.4369	1116.78	75.8637	1116.78	71.9041	1116.78	69.0669	1116.78	66.3137	1116.78	63.8294	1116.78	61.7406
1118.71	87.0271	1118.71	79.4073	1118.71	75.8182	1118.71	72.0224	1118.71	69.1072	1118.71	66.3634	1118.71	63.6531	1118.71	61.7783
1120.64	86.7387	1120.64	79.211	1120.64	75.804	1120.64	71.8652	1120.64	69.052	1120.64	66.2778	1120.64	63.4596	1120.64	61.6156
1122.57	86.5458	1122.57	79.2289	1122.57	75.8585	1122.57	71.8556	1122.57	69.0581	1122.57	66.2376	1122.57	63.485	1122.57	61.6435
1124.5	86.5755	1124.5	79.3142	1124.5	76.0114	1124.5	72.0393	1124.5	69.1107	1124.5	66.3902	1124.5	63.6346	1124.5	61.7873
1126.43	86.701	1126.43	79.2571	1126.43	76.2746	1126.43	72.202	1126.43	69.2985	1126.43	66.5841	1126.43	63.7751	1126.43	61.9847
1128.35	86.8388	1128.35	79.2036	1128.35	76.3301	1128.35	72.3439	1128.35	69.4645	1128.35	66.5788	1128.35	63.8838	1128.35	62.0924
1130.28	86.7214	1130.28	79.2418	1130.28	76.2629	1130.28	72.3858	1130.28	69.4632	1130.28	66.4877	1130.28	64.004	1130.28	62.1028
1132.21	86.5011	1132.21	79.4541	1132.21	76.3804	1132.21	72.3769	1132.21	69.5422	1132.21	66.5247	1132.21	64.0655	1132.21	62.1514
1134.14	86.439	1134.14	79.5555	1134.14	76.4248	1134.14	72.311	1134.14	69.6444	1134.14	66.5845	1134.14	63.9181	1134.14	62.1238
1136.07	86.331	1136.07	79.4934	1136.07	76.426	1136.07	72.3044	1136.07	69.7105	1136.07	66.6084	1136.07	63.8152	1136.07	62.191
1138	86.2742	1138	79.6208	1138	76.6013	1138	72.6373	1138	69.8282	1138	66.6843	1138	64.116	1138	62.4574
1139.93	86.3906	1139.93	79.7656	1139.93	76.7113	1139.93	72.8559	1139.93	69.8482	1139.93	66.7392	1139.93	64.4785	1139.93	62.5665
1141.86	86.3407	1141.86	79.759	1141.86	76.6667	1141.86	72.6643	1141.86	69.8656	1141.86	66.7104	1141.86	64.4811	1141.86	62.5356
1143.79	86.129	1143.79	79.7668	1143.79	76.6872	1143.79	72.6119	1143.79	69.943	1143.79	66.782	1143.79	64.4672	1143.79	62.5599
1145.71	86.0858	1145.71	79.9451	1145.71	76.8735	1145.71	72.8959	1145.71	69.9821	1145.71	67.0739	1145.71	64.7326	1145.71	62.6603
1147.64	86.1564	1147.64	80.2278	1147.64	77.0988	1147.64	73.1957	1147.64	70.1692	1147.64	67.3848	1147.64	65.0567	1147.64	62.9428
1149.57	86.1014	1149.57	80.3146	1149.57	77.1821	1149.57	73.2508	1149.57	70.4028	1149.57	67.4444	1149.57	65.1565	1149.57	63.1015
1151.5	86.0469	1151.5	80.347	1151.5	77.1958	1151.5	73.2364	1151.5	70.4818	1151.5	67.4367	1151.5	65.057	1151.5	63.0046
1153.43	86.1359	1153.43	80.5411	1153.43	77.3492	1153.43	73.4317	1153.43	70.6004	1153.43	67.5944	1153.43	65.1043	1153.43	63.1166
1155.36	86.1905	1155.36	80.6414	1155.36	77.5315	1155.36	73.6452	1155.36	70.7727	1155.36	67.6815	1155.36	65.2531	1155.36	63.3481
1157.29	86.2749	1157.29	80.654	1157.29	77.642	1157.29	73.7771	1157.29	70.8748	1157.29	67.7552	1157.29	65.3348	1157.29	63.4357
1159.22	86.54	1159.22	80.8448	1159.22	77.7071	1159.22	73.8739	1159.22	70.9453	1159.22	67.9813	1159.22	65.4906	1159.22	63.5328
1161.14	86.727	1161.14	81.0737	1161.14	77.6315	1161.14	73.8541	1161.14	71.034	1161.14	68.0936	1161.14	65.6319	1161.14	63.6699
1163.07	86.7796	1163.07	81.1222	1163.07	77.693	1163.07	73.8905	1163.07	71.1413	1163.07	68.1102	1163.07	65.6924	1163.07	63.7694
1165	86.8951	1165	81.1198	1165	78.0105	1165	74.0712	1165	71.2435	1165	68.2449	1165	65.7138	1165	63.8681
1166.93	86.9892	1166.93	81.1252	1166.93	78.0802	1166.93	74.1412	1166.93	71.3028	1166.93	68.3026	1166.93	65.6463	1166.93	63.9292
1168.86	87.0422	1168.86	81.071	1168.86	77.8827	1168.86	74.0295	1168.86	71.257	1168.86	68.1517	1168.86	65.6008	1168.86	63.8002
1170.79	87.1236	1170.79	81.0106	1170.79	77.8259	1170.79	73.9232	1170.79	71.1617	1170.79	68.0759	1170.79	65.6596	1170.79	63.6544
1172.72	87.1678	1172.72	81.0141	1172.72	77.8912	1172.72	73.9208	1172.72	71.155	1172.72	68.1355	1172.72	65.6849	1172.72	63.7223
1174.65	87.2102	1174.65	81.0882	1174.65	77.9078	1174.65	73.9782	1174.65	71.2432	1174.65	68.1167	1174.65	65.6571	1174.65	63.8524
1176.57	87.273	1176.57	81.0859	1176.57	77.9189	1176.57	74.0056	1176.57	71.285	1176.57	68.0713	1176.57	65.7098	1176.57	63.9313
1178.5	87.3254	1178.5	80.9901	1178.5	77.984	1178.5	73.9811	1178.5	71.2272	1178.5	68.1335	1178.5	65.7752	1178.5	63.9866
1180.43	87.3704	1180.43	80.9393	1180.43	78.0094	1180.43	73.9695	1180.43	71.2524	1180.43	68.1962	1180.43	65.8101	1180.43	63.9889
1182.36	87.3439	1182.36	80.8629	1182.36	77.9579	1182.36	73.9767	1182.36	71.3301	1182.36	68.1084	1182.36	65.8161	1182.36	63.9005
1184.29	87.2387	1184.29	80.817	1184.29	77.9572	1184.29	73.974	1184.29	71.2802	1184.29	68.0693	1184.29	65.7515	1184.29	63.8094
1186.22	87.1121	1186.22	80.8943	1186.22	77.9666	1186.22	73.9466	1186.22	71.2606	1186.22	68.1801	1186.22	65.7417	1186.22	63.8259
1188.15	87.019	1188.15	80.9353	1188.15	77.916	1188.15	73.9242	1188.15	71.3262	1188.15	68.1885	1188.15	65.7807	1188.15	63.9124
1190.08	87.0468	1190.08	80.957	1190.08	77.9497	1190.08	73.9721	1190.08	71.3608	1190.08	68.2	1190.08	65.8597	1190.08	63.9799
1192.01	87.1043	1192.01	80.9651	1192.01	78.0558	1192.01	74.0167	1192.01	71.3931	1192.01	68.3273	1192.01	65.9055	1192.01	64.0123
1193.93	87.0162	1193.93	80.8847	1193.93	78.074	1193.93	74.0256	1193.93	71.3907	1193.93	68.361	1193.93	65.7693	1193.93	64.0952
1195.86	86.9321	1195.86	80.9256	1195.86	78.0249	1195.86	74.1717	1195.86	71.4151	1195.86	68.3693	1195.86	65.7897	1195.86	64.2006
1197.79	86.9767	1197.79	81.1127	1197.79	78.0952	1197.79	74.4153	1197.79	71.489	1197.79	68.4849	1197.79	66.0045	1197.79	64.2407
1199.72	86.9635	1199.72	81.2558	1199.72	78.2651	1199.72	74.5088	1199.72	71.5181	1199.72	68.5885	1199.72	66.0392	1199.72	64.2794
1201.65	86.7957	1201.65	81.3155	1201.65	78.3209	1201.65	74.4469	1201.65	71.6329	1201.65	68.5912	1201.65	66.0051	1201.65	64.3274
1203.58	86.6226	1203.58	81.3257	1203.58	78.3327	1203.58	74.3935	1203.58	71.7768	1203.58	68.6089	1203.58	66.1136	1203.58	64.3534
1205.51	86.7052	1205.51	81.4704	1205.51	78.4241	1205.51	74.5407	1205.51	71.8624	1205.51	68.7455	1205.51	66.3475	1205.51	64.4145
1207.44	86.9053	1207.44	81.7156	1207.44	78.5356	1207.44	74.8067	1207.44	71.9637	1207.44	68.866	1207.44	66.5036	1207.44	64.5717
1209.36	86.9457	1209.36	81.8402	1209.36	78.6546	1209.36	74.8596	1209.36	72.034	1209.36	68.9583	1209.36	66.4865	1209.36	64.7684
1211.29	87.0064	1211.29	81.9336	1211.29	78.7772	1211.29	74.8698	1211.29	72.2315	1211.29	69.1293	1211.29	66.547	1211.29	64.8359
1213.22	87.0794	1213.22	81.9917	1213.22	78.8282	1213.22	75.0342	1213.22	72.4238	1213.22	69.2281	1213.22	66.7034	1213.22	64.7952
1215.15	87.0919	1215.15	82.0151	1215.15	78.8159	1215.15	75.1279	1215.15	72.3756	1215.15	69.2646	1215.15	66.8516	1215.15	64.8991
1217.08	87.1267	1217.08	82.1733	1217.08	78.8785	1217.08	75.187	1217.08	72.4393	1217.08	69.353	1217.08	67.0403	1217.08	65.1357
1219.01	87.1203	1219.01	82.3471	1219.01	79.0313	1219.01	75.3492	1219.01	72.6652	1219.01	69.4428	1219.01	67.1844	1219.01	65.2406
1220.94	87.2471	1220.94	82.4289	1220.94	79.2151	1220.94	75.5524	1220.94	72.8508	1220.94	69.6368	1220.94	67.2665	1220.94	65.2643
1222.87	87.4813	1222.87	82.5189	1222.87	79.3854	1222.87	75.7009	1222.87	72.9959	1222.87	69.8482	1222.87	67.3167	1222.87	65.3947
1224.8	87.5314	1224.8	82.6492	1224.8	79.4488	1224.8	75.7724	1224.8	73.0459	1224.8	69.9113	1224.8	67.3613	1224.8	65.5422
1226.72	87.4392	1226.72	82.7397	1226.72	79.5118	1226.72	75.8263	1226.72	73.0769	1226.72	69.9613	1226.72	67.4852	1226.72	65.6019
1228.65	87.3573	1228.65	82.7713	1228.65	79.7256	1228.65	75.891	1228.65	73.2114	1228.65	70.0598	1228.65	67.6535	1228.65	65.6359
1230.58	87.4424	1230.58	82.9095	1230.58	79.9874	1230.58	76.0514	1230.58	73.4245	1230.58	70.249	1230.58	67.8826	1230.58	65.765
1232.51	87.6687	1232.51	83.1109	1232.51	80.1844	1232.51	76.3147	1232.51	73.6465	1232.51	70.4904	1232.51	68.1104	1232.51	66.036
1234.44	87.8378	1234.44	83.2028	1234.44	80.329	1234.44	76.4873	1234.44	73.8701	1234.44	70.6868	1234.44	68.2347	1234.44	66.3044
1236.37	87.9583	1236.37	83.3387	1236.37	80.4378	1236.37	76.5953	1236.37	74.1077	1236.37	70.9769	1236.37	68.3704	1236.37	66.4631
1238.3	88.0572	1238.3	83.6064	1238.3	80.5649	1238.3	76.82	1238.3	74.3487	1238.3	71.3003	1238.3	68.5461	1238.3	66.6154
1240.23	88.0542	1240.23	83.8039	1240.23	80.7347	1240.23	77.0382	1240.23	74.5704	1240.23	71.4731	1240.23	68.7202	1240.23	66.7681
1242.15	88.0578	1242.15	83.8712	1242.15	80.8794	1242.15	77.195	1242.15	74.7094	1242.15	71.6114	1242.15	68.9011	1242.15	66.8898
1244.08	88.1809	1244.08	83.9742	1244.08	81.0134	1244.08	77.4474	1244.08	74.8255	1244.08	71.7576	1244.08	69.0975	1244.08	67.0451
1246.01	88.2382	1246.01	84.1785	1246.01	81.1657	1246.01	77.6277	1246.01	74.9491	1246.01	71.8338	1246.01	69.2499	1246.01	67.1506
1247.94	88.2945	1247.94	84.461	1247.94	81.3465	1247.94	77.6498	1247.94	75.0852	1247.94	71.9432	1247.94	69.3385	1247.94	67.2492
1249.87	88.529	1249.87	84.7479	1249.87	81.4982	1249.87	77.7479	1249.87	75.325	1249.87	72.1564	1249.87	69.5192	1249.87	67.4447
1251.8	88.6947	1251.8	84.9161	1251.8	81.5023	1251.8	77.9009	1251.8	75.4908	1251.8	72.3218	1251.8	69.6853	1251.8	67.5297
1253.73	88.719	1253.73	85.068	1253.73	81.5097	1253.73	77.9953	1253.73	75.4864	1253.73	72.3691	1253.73	69.6998	1253.73	67.4867
1255.66	88.7669	1255.66	85.2059	1255.66	81.6172	1255.66	78.0722	1255.66	75.5214	1255.66	72.4882	1255.66	69.7469	1255.66	67.5192
1257.59	88.8767	1257.59	85.2459	1257.59	81.7118	1257.59	78.1535	1257.59	75.6555	1257.59	72.6967	1257.59	69.8103	1257.59	67.6134
1259.51	89.0029	1259.51	85.3022	1259.51	81.8265	1259.51	78.1875	1259.51	75.7602	1259.51	72.8026	1259.51	69.7422	1259.51	67.7022
1261.44	89.0466	1261.44	85.2439	1261.44	81.8686	1261.44	78.1133	1261.44	75.7208	1261.44	72.8417	1261.44	69.623	1261.44	67.7552
1263.37	89.0623	1263.37	85.1295	1263.37	81.7648	1263.37	78.0685	1263.37	75.6922	1263.37	72.9035	1263.37	69.6267	1263.37	67.7692
1265.3	89.1531	1265.3	85.238	1265.3	81.7837	1265.3	78.1681	1265.3	75.8046	1265.3	72.9202	1265.3	69.7929	1265.3	67.7933
1267.23	89.2768	1267.23	85.3149	1267.23	81.9159	1267.23	78.2003	1267.23	75.8459	1267.23	72.8215	1267.23	69.9175	1267.23	67.7661
1269.16	89.289	1269.16	85.143	1269.16	81.8757	1269.16	78.0473	1269.16	75.7378	1269.16	72.6674	1269.16	69.8117	1269.16	67.6373
1271.09	89.2232	1271.09	84.936	1271.09	81.6993	1271.09	77.8694	1271.09	75.6101	1271.09	72.516	1271.09	69.651	1271.09	67.5585
1273.02	89.2411	1273.02	84.8816	1273.02	81.5458	1273.02	77.8128	1273.02	75.5113	1273.02	72.3767	1273.02	69.6277	1273.02	67.6261
1274.94	89.2626	1274.94	84.9185	1274.94	81.4822	1274.94	77.8708	1274.94	75.4605	1274.94	72.3782	1274.94	69.6346	1274.94	67.758
1276.87	89.2794	1276.87	84.9147	1276.87	81.5175	1276.87	77.889	1276.87	75.4902	1276.87	72.4236	1276.87	69.6167	1276.87	67.8595
1278.8	89.3311	1278.8	84.8132	1278.8	81.5292	1278.8	77.8166	1278.8	75.499	1278.8	72.285	1278.8	69.5718	1278.8	67.8124
1280.73	89.3625	1280.73	84.685	1280.73	81.4935	1280.73	77.7773	1280.73	75.3996	1280.73	72.1336	1280.73	69.5113	1280.73	67.6229
1282.66	89.3849	1282.66	84.6167	1282.66	81.471	1282.66	77.7374	1282.66	75.2896	1282.66	72.1265	1282.66	69.4448	1282.66	67.4356
1284.59	89.2995	1284.59	84.5491	1284.59	81.4047	1284.59	77.6214	1284.59	75.1971	1284.59	72.0717	1284.59	69.2865	1284.59	67.3424
1286.52	89.1892	1286.52	84.5113	1286.52	81.2888	1286.52	77.5208	1286.52	75.0959	1286.52	71.9206	1286.52	69.2094	1286.52	67.3345
1288.45	89.224	1288.45	84.5566	1288.45	81.2257	1288.45	77.5193	1288.45	75.0263	1288.45	71.9054	1288.45	69.3052	1288.45	67.2968
1290.37	89.298	1290.37	84.5964	1290.37	81.275	1290.37	77.6084	1290.37	74.9975	1290.37	72.035	1290.37	69.3523	1290.37	67.323
1292.3	89.34	1292.3	84.5533	1292.3	81.2998	1292.3	77.6315	1292.3	74.9928	1292.3	72.0934	1292.3	69.3031	1292.3	67.4588
1294.23	89.3317	1294.23	84.4455	1294.23	81.282	1294.23	77.5441	1294.23	75.0267	1294.23	72.024	1294.23	69.2425	1294.23	67.4862
1296.16	89.3345	1296.16	84.4511	1296.16	81.3833	1296.16	77.5714	1296.16	75.1539	1296.16	71.9687	1296.16	69.3291	1296.16	67.4789
1298.09	89.4098	1298.09	84.5512	1298.09	81.4775	1298.09	77.6581	1298.09	75.2662	1298.09	72.0267	1298.09	69.4869	1298.09	67.501
1300.02	89.4028	1300.02	84.5183	1300.02	81.436	1300.02	77.592	1300.02	75.1659	1300.02	72.0237	1300.02	69.4183	1300.02	67.4837
1301.95	89.3156	1301.95	84.4075	1301.95	81.3602	1301.95	77.5312	1301.95	75.0216	1301.95	71.9673	1301.95	69.2847	1301.95	67.4946
1303.88	89.3473	1303.88	84.3833	1303.88	81.3364	1303.88	77.6016	1303.88	75.1351	1303.88	72.0402	1303.88	69.3035	1303.88	67.5628
1305.81	89.4285	1305.81	84.4538	1305.81	81.3843	1305.81	77.6571	1305.81	75.3083	1305.81	72.0842	1305.81	69.3355	1305.81	67.6778
1307.73	89.3896	1307.73	84.5427	1307.73	81.4649	1307.73	77.6349	1307.73	75.2735	1307.73	72.0831	1307.73	69.3716	1307.73	67.7024
1309.66	89.3584	1309.66	84.5974	1309.66	81.5415	1309.66	77.6023	1309.66	75.2261	1309.66	72.1576	1309.66	69.44	1309.66	67.643
1311.59	89.3443	1311.59	84.5945	1311.59	81.4949	1311.59	77.5511	1311.59	75.1815	1311.59	72.1129	1311.59	69.4167	1311.59	67.5553
1313.52	89.2783	1313.52	84.5329	1313.52	81.4018	1313.52	77.5316	1313.52	75.1039	1313.52	72.0182	1313.52	69.3882	1313.52	67.4153
1315.45	89.3715	1315.45	84.5102	1315.45	81.4527	1315.45	77.6019	1315.45	75.1887	1315.45	72.093	1315.45	69.4012	1315.45	67.4152
1317.38	89.4978	1317.38	84.5723	1317.38	81.4801	1317.38	77.652	1317.38	75.264	1317.38	72.086	1317.38	69.3216	1317.38	67.45
1319.31	89.4709	1319.31	84.6297	1319.31	81.5033	1319.31	77.7405	1319.31	75.281	1319.31	72.013	1319.31	69.3423	1319.31	67.5091
1321.24	89.4183	1321.24	84.6331	1321.24	81.5686	1321.24	77.8437	1321.24	75.3829	1321.24	72.1539	1321.24	69.529	1321.24	67.7305
1323.16	89.27	1323.16	84.6098	1323.16	81.5371	1323.16	77.7892	1323.16	75.4055	1323.16	72.2819	1323.16	69.5674	1323.16	67.75
1325.09	89.181	1325.09	84.5597	1325.09	81.5422	1325.09	77.7381	1325.09	75.3295	1325.09	72.2568	1325.09	69.4962	1325.09	67.5841
1327.02	89.304	1327.02	84.5487	1327.02	81.5784	1327.02	77.764	1327.02	75.2916	1327.02	72.1916	1327.02	69.4961	1327.02	67.5938
1328.95	89.3648	1328.95	84.6306	1328.95	81.5606	1328.95	77.7566	1328.95	75.3538	1328.95	72.1594	1328.95	69.519	1328.95	67.7347
1330.88	89.3992	1330.88	84.6658	1330.88	81.542	1330.88	77.7308	1330.88	75.394	1330.88	72.1808	1330.88	69.5536	1330.88	67.7743
1332.81	89.5099	1332.81	84.6216	1332.81	81.5292	1332.81	77.7044	1332.81	75.2869	1332.81	72.1001	1332.81	69.5643	1332.81	67.6689
1334.74	89.5725	1334.74	84.5879	1334.74	81.5227	1334.74	77.6814	1334.74	75.1695	1334.74	71.9317	1334.74	69.4556	1334.74	67.5899
1336.67	89.5233	1336.67	84.4596	1336.67	81.4001	1336.67	77.4952	1336.67	74.9674	1336.67	71.6844	1336.67	69.0947	1336.67	67.3745
1338.6	89.4032	1338.6	84.2962	1338.6	81.2318	1338.6	77.1757	1338.6	74.6291	1338.6	71.3235	1338.6	68.5622	1338.6	66.8875
1340.52	89.4195	1340.52	84.3307	1340.52	81.2724	1340.52	77.2415	1340.52	74.5912	1340.52	71.3986	1340.52	68.5571	1340.52	66.8378
1342.45	89.4543	1342.45	84.3801	1342.45	81.3436	1342.45	77.4975	1342.45	74.8051	1342.45	71.8094	1342.45	68.9488	1342.45	67.2853
1344.38	89.4105	1344.38	84.3428	1344.38	81.2984	1344.38	77.4948	1344.38	74.911	1344.38	71.9387	1344.38	69.0756	1344.38	67.5118
1346.31	89.4518	1346.31	84.3097	1346.31	81.252	1346.31	77.4296	1346.31	74.9429	1346.31	71.9048	1346.31	69.1292	1346.31	67.503
1348.24	89.5105	1348.24	84.3088	1348.24	81.3429	1348.24	77.4442	1348.24	74.9892	1348.24	71.9179	1348.24	69.2288	1348.24	67.5131
1350.17	89.5839	1350.17	84.3742	1350.17	81.4965	1350.17	77.4873	1350.17	75.0644	1350.17	71.9691	1350.17	69.2639	1350.17	67.5987
1352.1	89.6067	1352.1	84.3432	1352.1	81.4384	1352.1	77.4949	1352.1	75.0391	1352.1	71.9201	1352.1	69.2237	1352.1	67.634
1354.03	89.4966	1354.03	84.2512	1354.03	81.2668	1354.03	77.4175	1354.03	74.9411	1354.03	71.7733	1354.03	69.1484	1354.03	67.5459
1355.95	89.4845	1355.95	84.2755	1355.95	81.2134	1355.95	77.3927	1355.95	74.9692	1355.95	71.7873	1355.95	69.1621	1355.95	67.451
1357.88	89.5584	1357.88	84.2517	1357.88	81.1938	1357.88	77.423	1357.88	75.0108	1357.88	71.8748	1357.88	69.1777	1357.88	67.3873
1359.81	89.6072	1359.81	84.1953	1359.81	81.1254	1359.81	77.2672	1359.81	74.8712	1359.81	71.693	1359.81	68.9984	1359.81	67.2245
1361.74	89.6209	1361.74	84.1533	1361.74	80.9892	1361.74	76.9814	1361.74	74.5386	1361.74	71.2151	1361.74	68.5466	1361.74	66.8523
1363.67	89.5361	1363.67	84.0706	1363.67	80.9633	1363.67	77.0587	1363.67	74.4038	1363.67	71.1828	1363.67	68.4925	1363.67	66.8483
1365.6	89.4753	1365.6	84.0802	1365.6	81.0849	1365.6	77.3132	1365.6	74.5868	1365.6	71.6054	1365.6	68.9303	1365.6	67.2452
1367.53	89.4707	1367.53	84.114	1367.53	81.0965	1367.53	77.3529	1367.53	74.676	1367.53	71.685	1367.53	69.0138	1367.53	67.2635
1369.46	89.483	1369.46	84.1187	1369.46	81.1411	1369.46	77.407	1369.46	74.7313	1369.46	71.6561	1369.46	69.0263	1369.46	67.2066
1371.38	89.4272	1371.38	84.0983	1371.38	81.2106	1371.38	77.3654	1371.38	74.6789	1371.38	71.5816	1371.38	69.0524	1371.38	67.1912
1373.31	89.308	1373.31	84.0718	1373.31	81.072	1373.31	77.0951	1373.31	74.409	1373.31	71.2481	1373.31	68.6694	1373.31	66.8394
1375.24	89.3182	1375.24	84.0804	1375.24	80.9874	1375.24	77.0476	1375.24	74.4355	1375.24	71.2864	1375.24	68.5541	1375.24	66.7878
1377.17	89.3918	1377.17	84.0617	1377.17	81.0507	1377.17	77.1936	1377.17	74.7166	1377.17	71.667	1377.17	68.8886	1377.17	67.1259
1379.1	89.4557	1379.1	84.1249	1379.1	81.0758	1379.1	77.3141	1379.1	74.8473	1379.1	71.8845	1379.1	69.0548	1379.1	67.3251
1381.03	89.5372	1381.03	84.2522	1381.03	81.1565	1381.03	77.4892	1381.03	74.9332	1381.03	71.9591	1381.03	69.1613	1381.03	67.4585
1382.96	89.5974	1382.96	84.282	1382.96	81.255	1382.96	77.5396	1382.96	74.9671	1382.96	71.9165	1382.96	69.2534	1382.96	67.5248
1384.89	89.6837	1384.89	84.2928	1384.89	81.3372	1384.89	77.4017	1384.89	74.8765	1384.89	71.7235	1384.89	69.0655	1384.89	67.3658
1386.82	89.7571	1386.82	84.2758	1386.82	81.4519	1386.82	77.2606	1386.82	74.795	1386.82	71.4901	1386.82	68.7848	1386.82	67.0063
1388.74	89.7601	1388.74	84.2208	1388.74	81.4548	1388.74	77.3342	1388.74	74.863	1388.74	71.6458	1388.74	68.9497	1388.74	67.0755
1390.67	89.713	1390.67	84.2203	1390.67	81.34	1390.67	77.4411	1390.67	74.9452	1390.67	71.8774	1390.67	69.1777	1390.67	67.3614
1392.6	89.6287	1392.6	84.1915	1392.6	81.2974	1392.6	77.2826	1392.6	74.8208	1392.6	71.6415	1392.6	68.9927	1392.6	67.1159
1394.53	89.6039	1394.53	84.1466	1394.53	81.4223	1394.53	77.0752	1394.53	74.5261	1394.53	71.1982	1394.53	68.6438	1394.53	66.6978
1396.46	89.6471	1396.46	84.1392	1396.46	81.4796	1396.46	77.1237	1396.46	74.4045	1396.46	71.1462	1396.46	68.5807	1396.46	66.6795
1398.39	89.6052	1398.39	84.107	1398.39	81.304	1398.39	77.1353	1398.39	74.3816	1398.39	71.2715	1398.39	68.6006	1398.39	66.6655
1400.32	89.5558	1400.32	84.1575	1400.32	81.2288	1400.32	77.3218	1400.32	74.561	1400.32	71.622	1400.32	68.7783	1400.32	66.9015
1402.25	89.5623	1402.25	84.2584	1402.25	81.2869	1402.25	77.5211	1402.25	74.815	1402.25	71.8904	1402.25	68.9525	1402.25	67.2012
1404.17	89.5178	1404.17	84.2537	1404.17	81.2829	1404.17	77.3663	1404.17	74.8262	1404.17	71.6545	1404.17	68.8482	1404.17	67.1634
1406.1	89.5451	1406.1	84.1686	1406.1	81.3382	1406.1	77.349	1406.1	74.8926	1406.1	71.5853	1406.1	68.9597	1406.1	67.2758
1408.03	89.7195	1408.03	84.1337	1408.03	81.4197	1408.03	77.5873	1408.03	75.0298	1408.03	71.8601	1408.03	69.2769	1408.03	67.5122
1409.96	89.8188	1409.96	84.1161	1409.96	81.4556	1409.96	77.6318	1409.96	75.0184	1409.96	71.897	1409.96	69.3353	1409.96	67.4867
1411.89	89.8122	1411.89	84.1146	1411.89	81.4972	1411.89	77.6082	1411.89	75.0347	1411.89	71.9515	1411.89	69.2816	1411.89	67.4749
1413.82	89.7595	1413.82	84.1652	1413.82	81.4668	1413.82	77.592	1413.82	75.0326	1413.82	71.9994	1413.82	69.2254	1413.82	67.4988
1415.75	89.6544	1415.75	84.1308	1415.75	81.3702	1415.75	77.3347	1415.75	74.7728	1415.75	71.67	1415.75	68.9105	1415.75	67.1446
1417.68	89.6019	1417.68	84.0559	1417.68	81.2782	1417.68	76.9379	1417.68	74.2969	1417.68	71.1694	1417.68	68.3475	1417.68	66.5192
1419.61	89.6395	1419.61	84.1429	1419.61	81.3235	1419.61	77.0707	1419.61	74.3165	1419.61	71.2914	1419.61	68.497	1419.61	66.6492
1421.53	89.6501	1421.53	84.1731	1421.53	81.4939	1421.53	77.4185	1421.53	74.6765	1421.53	71.6625	1421.53	69.0606	1421.53	67.1055
1423.46	89.6933	1423.46	84.2239	1423.46	81.5592	1423.46	77.4222	1423.46	74.7065	1423.46	71.6026	1423.46	69.114	1423.46	67.0667
1425.39	89.815	1425.39	84.344	1425.39	81.5443	1425.39	77.5189	1425.39	74.9035	1425.39	71.7819	1425.39	69.2127	1425.39	67.2743
1427.32	89.8887	1427.32	84.3093	1427.32	81.5876	1427.32	77.6743	1427.32	75.0847	1427.32	72.0437	1427.32	69.3388	1427.32	67.5533
1429.25	89.8585	1429.25	84.2501	1429.25	81.5962	1429.25	77.5856	1429.25	74.8699	1429.25	71.859	1429.25	69.1703	1429.25	67.3829
1431.18	89.7892	1431.18	84.2604	1431.18	81.5108	1431.18	77.5555	1431.18	74.8006	1431.18	71.7951	1431.18	69.1204	1431.18	67.2655
1433.11	89.7513	1433.11	84.238	1433.11	81.5105	1433.11	77.5949	1433.11	74.9408	1433.11	71.8799	1433.11	69.1513	1433.11	67.3404
1435.04	89.6874	1435.04	84.1649	1435.04	81.5014	1435.04	77.4029	1435.04	74.7756	1435.04	71.5722	1435.04	68.7528	1435.04	67.061
1436.96	89.6311	1436.96	84.1462	1436.96	81.4825	1436.96	77.4081	1436.96	74.6335	1436.96	71.4247	1436.96	68.5371	1436.96	66.8395
1438.89	89.7495	1438.89	84.2838	1438.89	81.664	1438.89	77.7666	1438.89	75.0116	1438.89	71.933	1438.89	69.2348	1438.89	67.3719
1440.82	89.8488	1440.82	84.3986	1440.82	81.7631	1440.82	77.9031	1440.82	75.2756	1440.82	72.2041	1440.82	69.61	1440.82	67.696
1442.75	89.7758	1442.75	84.4056	1442.75	81.6981	1442.75	77.8997	1442.75	75.2986	1442.75	72.2399	1442.75	69.5965	1442.75	67.7491
1444.68	89.6725	1444.68	84.3087	1444.68	81.6038	1444.68	77.8345	1444.68	75.1971	1444.68	72.2244	1444.68	69.5323	1444.68	67.7446
1446.61	89.6705	1446.61	84.2605	1446.61	81.541	1446.61	77.7185	1446.61	75.012	1446.61	72.0595	1446.61	69.2805	1446.61	67.5276
1448.54	89.6584	1448.54	84.3023	1448.54	81.5616	1448.54	77.6478	1448.54	74.9011	1448.54	71.9203	1448.54	69.1202	1448.54	67.4211
1450.47	89.7016	1450.47	84.3493	1450.47	81.5988	1450.47	77.6919	1450.47	74.9507	1450.47	71.9504	1450.47	69.2999	1450.47	67.5441
1452.4	89.8961	1452.4	84.3984	1452.4	81.5992	1452.4	77.6957	1452.4	74.9591	1452.4	71.8895	1452.4	69.2593	1452.4	67.3865
1454.32	90.0729	1454.32	84.3706	1454.32	81.7152	1454.32	77.5854	1454.32	74.8587	1454.32	71.7419	1454.32	68.8494	1454.32	67.0107
1456.25	90.1179	1456.25	84.344	1456.25	81.9947	1456.25	77.4326	1456.25	74.5333	1456.25	71.2468	1456.25	68.031	1456.25	66.3545
1458.18	90.0293	1458.18	84.6019	1458.18	82.1168	1458.18	77.6072	1458.18	74.5941	1458.18	71.0628	1458.18	68.0939	1458.18	66.2241
1460.11	89.9427	1460.11	84.7196	1460.11	81.9464	1460.11	77.9522	1460.11	75.2011	1460.11	71.9775	1460.11	69.2733	1460.11	67.1789
1462.04	89.8754	1462.04	84.638	1462.04	81.8202	1462.04	77.9885	1462.04	75.314	1462.04	72.3382	1462.04	69.6516	1462.04	67.5961
1463.97	89.7794	1463.97	84.471	1463.97	81.7918	1463.97	77.7982	1463.97	75.0733	1463.97	72.002	1463.97	69.3339	1463.97	67.3951
1465.9	89.7756	1465.9	84.5161	1465.9	81.9366	1465.9	77.87	1465.9	75.2194	1465.9	71.9975	1465.9	69.276	1465.9	67.418
1467.83	89.8716	1467.83	84.623	1467.83	82.0302	1467.83	78.1661	1467.83	75.5567	1467.83	72.49	1467.83	69.7123	1467.83	67.843
1469.75	89.8766	1469.75	84.5083	1469.75	81.9385	1469.75	78.119	1469.75	75.357	1469.75	72.2978	1469.75	69.5861	1469.75	67.6946
1471.68	89.87	1471.68	84.4728	1471.68	81.8	1471.68	77.7097	1471.68	74.7727	1471.68	71.4505	1471.68	68.8758	1471.68	66.9877
1473.61	89.9259	1473.61	84.5172	1473.61	81.8377	1473.61	77.5375	1473.61	74.6345	1473.61	71.1747	1473.61	68.6984	1473.61	66.688
1475.54	89.821	1475.54	84.3781	1475.54	81.843	1475.54	77.7224	1475.54	74.8852	1475.54	71.5164	1475.54	68.9887	1475.54	66.9134
1477.47	89.7904	1477.47	84.4802	1477.47	81.8062	1477.47	77.9414	1477.47	75.1373	1477.47	72.0068	1477.47	69.2785	1477.47	67.3703
1479.4	89.8945	1479.4	84.5915	1479.4	81.7985	1479.4	78.0583	1479.4	75.3046	1479.4	72.311	1479.4	69.4643	1479.4	67.6548
1481.33	89.9156	1481.33	84.541	1481.33	81.8268	1481.33	78.0371	1481.33	75.3346	1481.33	72.2598	1481.33	69.4973	1481.33	67.6071
1483.26	89.964	1483.26	84.6281	1483.26	81.9884	1483.26	78.0904	1483.26	75.4155	1483.26	72.3736	1483.26	69.6506	1483.26	67.7116
1485.18	90.1048	1485.18	84.7287	1485.18	82.0913	1485.18	78.0692	1485.18	75.3463	1485.18	72.3678	1485.18	69.578	1485.18	67.6633
1487.11	90.1	1487.11	84.6244	1487.11	82.0285	1487.11	77.7724	1487.11	74.9374	1487.11	71.7423	1487.11	68.9871	1487.11	67.0712
1489.04	89.9291	1489.04	84.4237	1489.04	81.9908	1489.04	77.4295	1489.04	74.6361	1489.04	71.033	1489.04	68.4202	1489.04	66.3587
1490.97	89.9139	1490.97	84.4645	1490.97	82.0113	1490.97	77.6345	1490.97	75.0148	1490.97	71.4122	1490.97	68.9107	1490.97	66.6593
1492.9	89.9768	1492.9	84.6025	1492.9	82.0271	1492.9	78.031	1492.9	75.4002	1492.9	72.1147	1492.9	69.5822	1492.9	67.5005
1494.83	89.9672	1494.83	84.5063	1494.83	82.0514	1494.83	77.9646	1494.83	75.2655	1494.83	72.0671	1494.83	69.3979	1494.83	67.5571
1496.76	89.9737	1496.76	84.3551	1496.76	82.0583	1496.76	77.6879	1496.76	74.9223	1496.76	71.5879	1496.76	68.7933	1496.76	66.9802
1498.69	89.9882	1498.69	84.4434	1498.69	81.9977	1498.69	77.8136	1498.69	75.02	1498.69	71.6429	1498.69	68.8534	1498.69	66.9746
1500.62	89.9914	1500.62	84.5521	1500.62	81.9202	1500.62	77.9834	1500.62	75.1861	1500.62	71.9178	1500.62	69.1993	1500.62	67.2329
1502.54	90.0644	1502.54	84.6214	1502.54	81.9445	1502.54	78.0375	1502.54	75.1863	1502.54	72.0521	1502.54	69.4092	1502.54	67.3997
1504.47	90.0226	1504.47	84.4686	1504.47	81.9521	1504.47	77.8128	1504.47	74.894	1504.47	71.7486	1504.47	69.0173	1504.47	67.1603
1506.4	89.563	1506.4	83.9138	1506.4	81.7758	1506.4	76.9122	1506.4	73.8992	1506.4	70.389	1506.4	67.3726	1506.4	65.599
1508.33	89.554	1508.33	84.0592	1508.33	81.8915	1508.33	76.8421	1508.33	73.8559	1508.33	70.1839	1508.33	67.3876	1508.33	65.2379
1510.26	89.9536	1510.26	84.4327	1510.26	82.0118	1510.26	77.4529	1510.26	74.6496	1510.26	71.1095	1510.26	68.4201	1510.26	66.2752
1512.19	90.1052	1512.19	84.5602	1512.19	81.9754	1512.19	77.8926	1512.19	75.1818	1512.19	71.7201	1512.19	68.9715	1512.19	66.9989
1514.12	90.0196	1514.12	84.5073	1514.12	81.8779	1514.12	77.9166	1514.12	75.0417	1514.12	71.707	1514.12	68.9382	1514.12	67.0121
1516.05	89.9063	1516.05	84.3938	1516.05	81.6754	1516.05	77.5632	1516.05	74.528	1516.05	71.2754	1516.05	68.4296	1516.05	66.3096
1517.97	89.8692	1517.97	84.3969	1517.97	81.6876	1517.97	77.4294	1517.97	74.5541	1517.97	71.248	1517.97	68.4051	1517.97	66.0932
1519.9	89.7134	1519.9	84.3548	1519.9	81.8749	1519.9	77.3015	1519.9	74.5017	1519.9	71.128	1519.9	68.3672	1519.9	66.0801
1521.83	89.5626	1521.83	84.293	1521.83	81.8967	1521.83	77.0487	1521.83	74.2598	1521.83	70.6658	1521.83	68.0546	1521.83	65.6857
1523.76	89.7938	1523.76	84.4147	1523.76	81.9032	1523.76	77.2905	1523.76	74.7401	1523.76	70.9795	1523.76	68.5495	1523.76	66.1216
1525.69	90.0513	1525.69	84.5248	1525.69	81.8857	1525.69	77.4959	1525.69	74.9587	1525.69	71.3043	1525.69	68.7298	1525.69	66.4861
1527.62	90.2191	1527.62	84.6822	1527.62	81.9484	1527.62	77.7729	1527.62	75.0388	1527.62	71.7058	1527.62	68.8683	1527.62	66.8047
1529.55	90.2443	1529.55	84.7731	1529.55	82.0743	1529.55	78.1075	1529.55	75.3116	1529.55	72.1819	1529.55	69.3277	1529.55	67.3667
1531.48	90.1492	1531.48	84.6726	1531.48	81.9539	1531.48	78.0758	1531.48	75.192	1531.48	71.9893	1531.48	69.1312	1531.48	67.3213
1533.41	89.9723	1533.41	84.5557	1533.41	81.7807	1533.41	77.7951	1533.41	74.7384	1533.41	71.4905	1533.41	68.5243	1533.41	66.6692
1535.33	89.9926	1535.33	84.723	1535.33	82.0082	1535.33	77.9689	1535.33	75.0718	1535.33	71.9627	1535.33	68.9897	1535.33	66.8869
1537.26	89.9817	1537.26	84.7504	1537.26	82.1486	1537.26	78.0584	1537.26	75.3322	1537.26	72.123	1537.26	69.1716	1537.26	67.0694
1539.19	89.5072	1539.19	84.2082	1539.19	82.0438	1539.19	77.4806	1539.19	74.5133	1539.19	70.9232	1539.19	67.9499	1539.19	65.851
1541.12	89.5185	1541.12	83.8626	1541.12	82.2514	1541.12	77.4481	1541.12	74.1701	1541.12	70.492	1541.12	67.5361	1541.12	65.2576
1543.05	90.0821	1543.05	84.3916	1543.05	82.4645	1543.05	77.8881	1543.05	74.8619	1543.05	71.2107	1543.05	68.2132	1543.05	65.9135
1544.98	90.1869	1544.98	84.8629	1544.98	82.3105	1544.98	78.1966	1544.98	75.3111	1544.98	71.7887	1544.98	68.917	1544.98	66.5967
1546.91	90.1784	1546.91	85.0748	1546.91	82.1698	1546.91	78.4294	1546.91	75.5824	1546.91	72.3064	1546.91	69.563	1546.91	67.3999
1548.84	90.2092	1548.84	85.0885	1548.84	82.1878	1548.84	78.3148	1548.84	75.4939	1548.84	72.241	1548.84	69.4235	1548.84	67.4558
1550.76	90.1952	1550.76	85.021	1550.76	82.2995	1550.76	78.2415	1550.76	75.4096	1550.76	72.2009	1550.76	69.3258	1550.76	67.3246
1552.69	90.1612	1552.69	84.9183	1552.69	82.3633	1552.69	78.2466	1552.69	75.4066	1552.69	72.2528	1552.69	69.4643	1552.69	67.4186
1554.62	90.0965	1554.62	84.7882	1554.62	82.2641	1554.62	78.0952	1554.62	75.2539	1554.62	71.92	1554.62	69.1361	1554.62	67.18
1556.55	89.8594	1556.55	84.594	1556.55	82.0583	1556.55	77.9355	1556.55	74.9951	1556.55	71.561	1556.55	68.6044	1556.55	66.6945
1558.48	89.3462	1558.48	84.0911	1558.48	81.7783	1558.48	77.3576	1558.48	74.0763	1558.48	70.4392	1558.48	67.4844	1558.48	65.4773
1560.41	89.8686	1560.41	84.4688	1560.41	82.1146	1560.41	77.9844	1560.41	74.7816	1560.41	71.1934	1560.41	68.6295	1560.41	66.4653
1562.34	90.275	1562.34	84.9521	1562.34	82.4171	1562.34	78.6388	1562.34	75.7246	1562.34	72.4119	1562.34	69.8128	1562.34	67.7463
1564.27	90.3366	1564.27	85.084	1564.27	82.5383	1564.27	78.6954	1564.27	75.9132	1564.27	72.6702	1564.27	70.0379	1564.27	67.9679
1566.19	90.4043	1566.19	85.0853	1566.19	82.6185	1566.19	78.6843	1566.19	75.9038	1566.19	72.7829	1566.19	70.0662	1566.19	67.9156
1568.12	90.3648	1568.12	84.9486	1568.12	82.567	1568.12	78.5387	1568.12	75.6571	1568.12	72.6119	1568.12	69.7415	1568.12	67.6149
1570.05	90.2647	1570.05	84.885	1570.05	82.4167	1570.05	78.4225	1570.05	75.4936	1570.05	72.376	1570.05	69.5385	1570.05	67.4173
1571.98	90.348	1571.98	85.088	1571.98	82.4669	1571.98	78.749	1571.98	75.9017	1571.98	72.7458	1571.98	70.0841	1571.98	68.0495
1573.91	90.3379	1573.91	85.1182	1573.91	82.5728	1573.91	78.7746	1573.91	75.8853	1573.91	72.6638	1573.91	70.0114	1573.91	68.1769
1575.84	90.3185	1575.84	85.0934	1575.84	82.7122	1575.84	78.6266	1575.84	75.5519	1575.84	72.332	1575.84	69.4653	1575.84	67.7395
1577.77	90.3718	1577.77	85.2161	1577.77	82.7629	1577.77	78.8669	1577.77	75.9449	1577.77	72.7579	1577.77	69.8845	1577.77	67.9848
1579.7	90.2705	1579.7	85.1469	1579.7	82.6769	1579.7	78.9637	1579.7	76.2346	1579.7	72.9846	1579.7	70.3729	1579.7	68.3419
1581.63	90.2554	1581.63	85.0845	1581.63	82.6815	1581.63	78.9776	1581.63	76.2083	1581.63	73.0079	1581.63	70.497	1581.63	68.4532
1583.55	90.3672	1583.55	85.199	1583.55	82.7452	1583.55	79.0288	1583.55	76.2519	1583.55	73.127	1583.55	70.5241	1583.55	68.5275
1585.48	90.425	1585.48	85.2798	1585.48	82.7583	1585.48	79.0877	1585.48	76.3195	1585.48	73.259	1585.48	70.5669	1585.48	68.5964
1587.41	90.432	1587.41	85.2402	1587.41	82.7543	1587.41	79.1707	1587.41	76.307	1587.41	73.3062	1587.41	70.5775	1587.41	68.6562
1589.34	90.3865	1589.34	85.1749	1589.34	82.7411	1589.34	79.0973	1589.34	76.3156	1589.34	73.221	1589.34	70.5343	1589.34	68.614
1591.27	90.357	1591.27	85.1683	1591.27	82.7593	1591.27	78.977	1591.27	76.3037	1591.27	73.1913	1591.27	70.4878	1591.27	68.5358
1593.2	90.3745	1593.2	85.2311	1593.2	82.7951	1593.2	79.0163	1593.2	76.2486	1593.2	73.2711	1593.2	70.3726	1593.2	68.4924
1595.13	90.3346	1595.13	85.3085	1595.13	82.7984	1595.13	79.0616	1595.13	76.2602	1595.13	73.2645	1595.13	70.3239	1595.13	68.4045
1597.06	90.3242	1597.06	85.3606	1597.06	82.7798	1597.06	79.1048	1597.06	76.3256	1597.06	73.2764	1597.06	70.4998	1597.06	68.4269
1598.98	90.417	1598.98	85.4093	1598.98	82.7888	1598.98	79.2183	1598.98	76.3503	1598.98	73.347	1598.98	70.6466	1598.98	68.5561
1600.91	90.4897	1600.91	85.4926	1600.91	82.9204	1600.91	79.2539	1600.91	76.3764	1600.91	73.3369	1600.91	70.6634	1600.91	68.5579
1602.84	90.5017	1602.84	85.5502	1602.84	83.0752	1602.84	79.2172	1602.84	76.4751	1602.84	73.3398	1602.84	70.6951	1602.84	68.5194
1604.77	90.516	1604.77	85.5536	1604.77	83.0819	1604.77	79.2787	1604.77	76.5367	1604.77	73.3758	1604.77	70.729	1604.77	68.5612
1606.7	90.534	1606.7	85.5261	1606.7	83.0125	1606.7	79.3266	1606.7	76.5129	1606.7	73.3612	1606.7	70.5893	1606.7	68.5594
1608.63	90.5438	1608.63	85.4839	1608.63	82.9835	1608.63	79.262	1608.63	76.4967	1608.63	73.3368	1608.63	70.4167	1608.63	68.5315
1610.56	90.5334	1610.56	85.4954	1610.56	82.996	1610.56	79.2446	1610.56	76.5455	1610.56	73.394	1610.56	70.5795	1610.56	68.6065
1612.49	90.5108	1612.49	85.4515	1612.49	82.967	1612.49	79.2818	1612.49	76.5929	1612.49	73.4926	1612.49	70.7559	1612.49	68.6909
1614.42	90.5402	1614.42	85.2743	1614.42	82.9157	1614.42	79.2301	1614.42	76.4223	1614.42	73.3141	1614.42	70.4999	1614.42	68.5131
1616.34	90.5639	1616.34	85.1277	1616.34	82.8147	1616.34	79.1074	1616.34	76.1235	1616.34	72.8418	1616.34	70.0336	1616.34	68.0909
1618.27	90.5091	1618.27	85.3106	1618.27	82.7897	1618.27	79.2545	1618.27	76.3587	1618.27	73.0699	1618.27	70.2835	1618.27	68.2913
1620.2	90.498	1620.2	85.5018	1620.2	82.9172	1620.2	79.3508	1620.2	76.5047	1620.2	73.3448	1620.2	70.5609	1620.2	68.4868
1622.13	90.49	1622.13	85.5972	1622.13	82.9863	1622.13	79.2006	1622.13	76.3035	1622.13	73.071	1622.13	70.3506	1622.13	68.1258
1624.06	90.5344	1624.06	85.6748	1624.06	83.0453	1624.06	79.2329	1624.06	76.3794	1624.06	73.0149	1624.06	70.3166	1624.06	68.0959
1625.99	90.5654	1625.99	85.6233	1625.99	83.1409	1625.99	79.3314	1625.99	76.58	1625.99	73.2474	1625.99	70.5293	1625.99	68.4429
1627.92	90.5126	1627.92	85.4956	1627.92	83.1479	1627.92	79.2362	1627.92	76.4828	1627.92	73.2296	1627.92	70.4771	1627.92	68.3914
1629.85	90.5323	1629.85	85.5143	1629.85	83.1047	1629.85	79.3575	1629.85	76.5763	1629.85	73.4486	1629.85	70.6194	1629.85	68.5249
1631.77	90.5447	1631.77	85.5181	1631.77	83.0227	1631.77	79.4044	1631.77	76.6931	1631.77	73.6544	1631.77	70.821	1631.77	68.7845
1633.7	90.4779	1633.7	85.4193	1633.7	82.9306	1633.7	79.0741	1633.7	76.3526	1633.7	73.3284	1633.7	70.5455	1633.7	68.5413
1635.63	90.4411	1635.63	85.4627	1635.63	82.8769	1635.63	78.7223	1635.63	75.8437	1635.63	72.6072	1635.63	69.7768	1635.63	67.7807
1637.56	90.5355	1637.56	85.6024	1637.56	82.9127	1637.56	79.0634	1637.56	76.1878	1637.56	72.8586	1637.56	70.0604	1637.56	67.9479
1639.49	90.6451	1639.49	85.6687	1639.49	83.0584	1639.49	79.371	1639.49	76.6055	1639.49	73.3953	1639.49	70.775	1639.49	68.5346
1641.42	90.6686	1641.42	85.7531	1641.42	83.1923	1641.42	79.428	1641.42	76.7913	1641.42	73.5308	1641.42	70.9965	1641.42	68.7482
1643.35	90.6545	1643.35	85.7587	1643.35	83.2166	1643.35	79.4098	1643.35	76.7459	1643.35	73.3384	1643.35	70.7868	1643.35	68.6167
1645.28	90.6953	1645.28	85.6304	1645.28	83.0997	1645.28	79.2519	1645.28	76.3602	1645.28	72.7956	1645.28	70.1363	1645.28	68.0713
1647.2	90.6999	1647.2	85.4292	1647.2	82.9235	1647.2	78.9615	1647.2	75.9101	1647.2	72.3129	1647.2	69.4825	1647.2	67.3468
1649.13	90.6935	1649.13	85.4266	1649.13	83.0676	1649.13	79.1729	1649.13	76.2656	1649.13	72.8747	1649.13	70.1837	1649.13	67.8474
1651.06	90.5754	1651.06	85.2478	1651.06	83.085	1651.06	79.1053	1651.06	76.2554	1651.06	72.8631	1651.06	70.2181	1651.06	67.9427
1652.99	90.2522	1652.99	84.8227	1652.99	82.7424	1652.99	78.344	1652.99	75.3772	1652.99	71.6729	1652.99	68.8817	1652.99	66.7989
1654.92	90.599	1654.92	85.5512	1654.92	82.9913	1654.92	78.8675	1654.92	76.0154	1654.92	72.4137	1654.92	69.799	1654.92	67.5302
1656.85	90.7939	1656.85	85.9449	1656.85	83.2561	1656.85	79.4826	1656.85	76.7502	1656.85	73.4477	1656.85	70.8358	1656.85	68.5847
1658.78	90.7632	1658.78	85.9241	1658.78	83.2388	1658.78	79.6406	1658.78	76.9197	1658.78	73.7716	1658.78	71.0726	1658.78	68.9432
1660.71	90.694	1660.71	85.8086	1660.71	83.1719	1660.71	79.5223	1660.71	76.7505	1660.71	73.6741	1660.71	70.8898	1660.71	68.8047
1662.64	90.6875	1662.64	85.7505	1662.64	83.2439	1662.64	79.4062	1662.64	76.5779	1662.64	73.549	1662.64	70.6182	1662.64	68.5466
1664.56	90.8643	1664.56	85.8153	1664.56	83.4013	1664.56	79.6221	1664.56	76.8956	1664.56	73.8178	1664.56	70.9321	1664.56	68.7966
1666.49	90.9723	1666.49	85.8475	1666.49	83.4354	1666.49	79.7102	1666.49	77.0393	1666.49	73.866	1666.49	71.1204	1666.49	68.9303
1668.42	90.8405	1668.42	85.7341	1668.42	83.2625	1668.42	79.3753	1668.42	76.5644	1668.42	73.2175	1668.42	70.4824	1668.42	68.3328
1670.35	90.6591	1670.35	85.7498	1670.35	83.172	1670.35	79.2159	1670.35	76.2888	1670.35	72.943	1670.35	70.1327	1670.35	67.9496
1672.28	90.706	1672.28	85.8695	1672.28	83.3187	1672.28	79.4942	1672.28	76.6142	1672.28	73.4316	1672.28	70.6169	1672.28	68.4547
1674.21	90.6917	1674.21	85.7691	1674.21	83.2816	1674.21	79.459	1674.21	76.6317	1674.21	73.4064	1674.21	70.598	1674.21	68.4994
1676.14	90.685	1676.14	85.779	1676.14	83.2734	1676.14	79.4129	1676.14	76.6852	1676.14	73.4114	1676.14	70.5899	1676.14	68.4018
1678.07	90.8449	1678.07	85.9424	1678.07	83.4065	1678.07	79.5262	1678.07	76.8854	1678.07	73.5887	1678.07	70.7632	1678.07	68.5991
1679.99	90.9348	1679.99	85.9182	1679.99	83.3799	1679.99	79.4199	1679.99	76.7928	1679.99	73.4269	1679.99	70.6039	1679.99	68.5472
1681.92	90.8143	1681.92	85.7946	1681.92	83.1915	1681.92	79.1201	1681.92	76.3736	1681.92	72.9232	1681.92	70.1262	1681.92	68.0746
1683.85	90.5927	1683.85	85.6531	1683.85	82.9589	1683.85	78.7427	1683.85	75.8145	1683.85	72.1637	1683.85	69.4408	1683.85	67.1705
1685.78	90.6968	1685.78	85.7233	1685.78	83.0644	1685.78	79.0547	1685.78	76.227	1685.78	72.6849	1685.78	70.1173	1685.78	67.6033
1687.71	90.8252	1687.71	85.8766	1687.71	83.2224	1687.71	79.4021	1687.71	76.6673	1687.71	73.2774	1687.71	70.78	1687.71	68.3589
1689.64	90.8377	1689.64	85.9497	1689.64	83.3026	1689.64	79.5632	1689.64	76.8016	1689.64	73.4834	1689.64	70.8824	1689.64	68.6129
1691.57	90.8142	1691.57	86.0057	1691.57	83.4031	1691.57	79.7885	1691.57	76.995	1691.57	73.7914	1691.57	71.0633	1691.57	68.9623
1693.5	90.7265	1693.5	85.9604	1693.5	83.4193	1693.5	79.7708	1693.5	76.9399	1693.5	73.6341	1693.5	70.964	1693.5	68.9668
1695.43	90.6685	1695.43	85.7337	1695.43	83.3552	1695.43	79.446	1695.43	76.5283	1695.43	72.916	1695.43	70.3575	1695.43	68.2193
1697.35	90.8662	1697.35	85.6591	1697.35	83.4135	1697.35	79.284	1697.35	76.3784	1697.35	72.7587	1697.35	70.148	1697.35	67.8822
1699.28	90.9771	1699.28	85.7831	1699.28	83.4744	1699.28	79.2031	1699.28	76.3423	1699.28	72.7171	1699.28	70.0018	1699.28	67.8991
1701.21	90.99	1701.21	86.0354	1701.21	83.4326	1701.21	79.3525	1701.21	76.5833	1701.21	73.029	1701.21	70.2655	1701.21	68.1053
1703.14	91.086	1703.14	86.1689	1703.14	83.4407	1703.14	79.5669	1703.14	76.8903	1703.14	73.5056	1703.14	70.7017	1703.14	68.4993
1705.07	91.1345	1705.07	86.1685	1705.07	83.4359	1705.07	79.597	1705.07	76.9783	1705.07	73.41	1705.07	70.6493	1705.07	68.4821
1707	91.0507	1707	86.128	1707	83.4476	1707	79.7658	1707	77.1764	1707	73.5356	1707	70.9379	1707	68.5977
1708.93	91.0087	1708.93	86.0918	1708.93	83.4598	1708.93	79.9143	1708.93	77.264	1708.93	73.9177	1708.93	71.3342	1708.93	68.93
1710.86	91.0446	1710.86	86.079	1710.86	83.4397	1710.86	79.8822	1710.86	77.2105	1710.86	73.9523	1710.86	71.3715	1710.86	69.0571
1712.78	91.0522	1712.78	86.0886	1712.78	83.4579	1712.78	79.7364	1712.78	77.1206	1712.78	73.7264	1712.78	71.1603	1712.78	68.8798
1714.71	91.0036	1714.71	86.0225	1714.71	83.4063	1714.71	79.5317	1714.71	76.7982	1714.71	73.2821	1714.71	70.5326	1714.71	68.3752
1716.64	90.9331	1716.64	86.0314	1716.64	83.278	1716.64	79.34	1716.64	76.3025	1716.64	72.7231	1716.64	69.7454	1716.64	67.8815
1718.57	90.9197	1718.57	86.2116	1718.57	83.3757	1718.57	79.4875	1718.57	76.5222	1718.57	73.1378	1718.57	70.2434	1718.57	68.2616
1720.5	90.9951	1720.5	86.149	1720.5	83.531	1720.5	79.8728	1720.5	77.1105	1720.5	73.9515	1720.5	71.1739	1720.5	68.9433
1722.43	91.0362	1722.43	86.0984	1722.43	83.5701	1722.43	80.0577	1722.43	77.3377	1722.43	74.1733	1722.43	71.4318	1722.43	69.1468
1724.36	90.9856	1724.36	86.1955	1724.36	83.5329	1724.36	80.1217	1724.36	77.4603	1724.36	74.2185	1724.36	71.5111	1724.36	69.2124
1726.29	90.945	1726.29	86.2356	1726.29	83.5425	1726.29	80.1736	1726.29	77.5694	1726.29	74.339	1726.29	71.6257	1726.29	69.42
1728.22	90.9986	1728.22	86.1991	1728.22	83.5704	1728.22	80.0639	1728.22	77.4065	1728.22	74.157	1728.22	71.4391	1728.22	69.295
1730.14	91.1455	1730.14	86.2001	1730.14	83.548	1730.14	79.9056	1730.14	77.1571	1730.14	73.8567	1730.14	71.1953	1730.14	68.9658
1732.07	91.261	1732.07	86.1724	1732.07	83.5777	1732.07	79.6982	1732.07	76.969	1732.07	73.5993	1732.07	70.9214	1732.07	68.7305
1734	91.2133	1734	86.2122	1734	83.6649	1734	79.4622	1734	76.8654	1734	73.3872	1734	70.6075	1734	68.4993
1735.93	91.1769	1735.93	86.4815	1735.93	83.701	1735.93	79.9004	1735.93	77.2989	1735.93	73.9797	1735.93	71.2402	1735.93	69.0621
1737.86	91.2108	1737.86	86.5618	1737.86	83.7545	1737.86	80.1303	1737.86	77.45	1737.86	74.2672	1737.86	71.5641	1737.86	69.3778
1739.79	91.1759	1739.79	86.5169	1739.79	83.8246	1739.79	80.1076	1739.79	77.4033	1739.79	74.183	1739.79	71.4329	1739.79	69.2966
1741.72	91.1412	1741.72	86.5001	1741.72	83.7639	1741.72	80.0658	1741.72	77.4595	1741.72	74.0732	1741.72	71.3104	1741.72	69.2201
1743.65	91.1664	1743.65	86.4849	1743.65	83.7523	1743.65	80.0025	1743.65	77.5142	1743.65	74.0809	1743.65	71.3503	1743.65	69.1536
1745.57	91.1679	1745.57	86.5222	1745.57	83.8451	1745.57	80.056	1745.57	77.5367	1745.57	74.1573	1745.57	71.3779	1745.57	69.072
1747.5	91.1457	1747.5	86.5802	1747.5	83.7652	1747.5	80.0439	1747.5	77.3785	1747.5	73.9425	1747.5	71.1637	1747.5	68.8064
1749.43	91.1519	1749.43	86.4951	1749.43	83.6513	1749.43	79.8915	1749.43	77.0878	1749.43	73.6101	1749.43	70.9552	1749.43	68.4724
1751.36	91.1827	1751.36	86.3982	1751.36	83.7947	1751.36	80.0596	1751.36	77.2348	1751.36	73.9001	1751.36	71.287	1751.36	68.8339
1753.29	91.2538	1753.29	86.4409	1753.29	83.9845	1753.29	80.3926	1753.29	77.6929	1753.29	74.4378	1753.29	71.8049	1753.29	69.5148
1755.22	91.2847	1755.22	86.5122	1755.22	84.0306	1755.22	80.4262	1755.22	77.8156	1755.22	74.4577	1755.22	71.8199	1755.22	69.6229
1757.15	91.2634	1757.15	86.5904	1757.15	83.9257	1757.15	80.3862	1757.15	77.7496	1757.15	74.2896	1757.15	71.6569	1757.15	69.4508
1759.08	91.3047	1759.08	86.5963	1759.08	83.8945	1759.08	80.5442	1759.08	77.7698	1759.08	74.4278	1759.08	71.7899	1759.08	69.5547
1761	91.3057	1761	86.5445	1761	83.9674	1761	80.4766	1761	77.6328	1761	74.3972	1761	71.6621	1761	69.4884
1762.93	91.3304	1762.93	86.6434	1762.93	84.0531	1762.93	80.3763	1762.93	77.7421	1762.93	74.4979	1762.93	71.6856	1762.93	69.5288
1764.86	91.4684	1764.86	86.7678	1764.86	84.1235	1764.86	80.5593	1764.86	78.0588	1764.86	74.7538	1764.86	72.0294	1764.86	69.8608
1766.79	91.4913	1766.79	86.7224	1766.79	84.0749	1766.79	80.5498	1766.79	77.9094	1766.79	74.5509	1766.79	71.905	1766.79	69.754
1768.72	91.3899	1768.72	86.6121	1768.72	83.9861	1768.72	80.3658	1768.72	77.6054	1768.72	74.2627	1768.72	71.5748	1768.72	69.3766
1770.65	91.3067	1770.65	86.5457	1770.65	83.9999	1770.65	80.177	1770.65	77.5037	1770.65	74.0566	1770.65	71.3291	1770.65	69.0993
1772.58	91.2358	1772.58	86.5007	1772.58	83.9434	1772.58	80.0257	1772.58	77.3017	1772.58	73.7801	1772.58	71.1164	1772.58	68.9297
1774.51	91.3081	1774.51	86.5595	1774.51	83.9261	1774.51	80.2921	1774.51	77.416	1774.51	74.1196	1774.51	71.4871	1774.51	69.3192
1776.44	91.4474	1776.44	86.6085	1776.44	84.0568	1776.44	80.564	1776.44	77.7648	1776.44	74.5647	1776.44	71.9077	1776.44	69.7645
1778.36	91.5052	1778.36	86.5421	1778.36	84.1519	1778.36	80.5634	1778.36	77.818	1778.36	74.5959	1778.36	71.9356	1778.36	69.824
1780.29	91.4403	1780.29	86.4944	1780.29	84.1458	1780.29	80.5144	1780.29	77.6667	1780.29	74.4781	1780.29	71.79	1780.29	69.6231
1782.22	91.3722	1782.22	86.5706	1782.22	84.0856	1782.22	80.6179	1782.22	77.7791	1782.22	74.5867	1782.22	71.8439	1782.22	69.6294
1784.15	91.4125	1784.15	86.6002	1784.15	84.031	1784.15	80.6309	1784.15	77.9335	1784.15	74.6096	1784.15	71.9711	1784.15	69.7647
1786.08	91.4821	1786.08	86.6106	1786.08	84.0628	1786.08	80.5801	1786.08	77.9784	1786.08	74.6359	1786.08	72.1643	1786.08	69.883
1788.01	91.4723	1788.01	86.6252	1788.01	84.0822	1788.01	80.5977	1788.01	77.9852	1788.01	74.7553	1788.01	72.2144	1788.01	69.9291
1789.94	91.4685	1789.94	86.5763	1789.94	84.0057	1789.94	80.48	1789.94	77.7848	1789.94	74.5291	1789.94	71.826	1789.94	69.6185
1791.87	91.5176	1791.87	86.6089	1791.87	84.0162	1791.87	80.297	1791.87	77.5624	1791.87	74.1798	1791.87	71.4701	1791.87	69.2026
1793.79	91.4851	1793.79	86.6904	1793.79	84.1349	1793.79	80.3632	1793.79	77.6771	1793.79	74.263	1793.79	71.6184	1793.79	69.3725
1795.72	91.4467	1795.72	86.6839	1795.72	84.1281	1795.72	80.514	1795.72	77.8201	1795.72	74.4552	1795.72	71.7673	1795.72	69.6403
1797.65	91.4713	1797.65	86.6931	1797.65	84.1143	1797.65	80.6262	1797.65	77.8907	1797.65	74.5961	1797.65	71.8787	1797.65	69.7513
1799.58	91.5046	1799.58	86.7175	1799.58	84.1803	1799.58	80.6131	1799.58	77.8328	1799.58	74.5818	1799.58	71.8356	1799.58	69.7297
1801.51	91.5109	1801.51	86.7495	1801.51	84.2143	1801.51	80.6168	1801.51	77.8149	1801.51	74.5923	1801.51	71.8246	1801.51	69.738
1803.44	91.4974	1803.44	86.7584	1803.44	84.2203	1803.44	80.8081	1803.44	78.0197	1803.44	74.8397	1803.44	72.1551	1803.44	70.0057
1805.37	91.5046	1805.37	86.7352	1805.37	84.26	1805.37	80.8899	1805.37	78.143	1805.37	74.9877	1805.37	72.3392	1805.37	70.1827
1807.3	91.4929	1807.3	86.7194	1807.3	84.2457	1807.3	80.7712	1807.3	78.1084	1807.3	74.91	1807.3	72.244	1807.3	70.0704
1809.23	91.4902	1809.23	86.7312	1809.23	84.206	1809.23	80.6537	1809.23	77.9953	1809.23	74.7625	1809.23	72.1128	1809.23	69.8383
1811.15	91.5508	1811.15	86.8091	1811.15	84.2491	1811.15	80.6597	1811.15	77.9413	1811.15	74.7384	1811.15	72.1373	1811.15	69.7296
1813.08	91.557	1813.08	86.8656	1813.08	84.3273	1813.08	80.7844	1813.08	78.1196	1813.08	74.9172	1813.08	72.3763	1813.08	69.9249
1815.01	91.5477	1815.01	86.8606	1815.01	84.4097	1815.01	80.8748	1815.01	78.3027	1815.01	75.1109	1815.01	72.5091	1815.01	70.1853
1816.94	91.5838	1816.94	86.8696	1816.94	84.4287	1816.94	80.8616	1816.94	78.3156	1816.94	75.1198	1816.94	72.4014	1816.94	70.2374
1818.87	91.5668	1818.87	86.8477	1818.87	84.2988	1818.87	80.882	1818.87	78.2645	1818.87	75.0417	1818.87	72.3422	1818.87	70.1899
1820.8	91.5243	1820.8	86.8059	1820.8	84.207	1820.8	80.9523	1820.8	78.2487	1820.8	75.0605	1820.8	72.4459	1820.8	70.2732
1822.73	91.534	1822.73	86.8178	1822.73	84.2614	1822.73	80.9086	1822.73	78.1531	1822.73	74.9336	1822.73	72.3308	1822.73	70.2137
1824.66	91.6037	1824.66	86.8808	1824.66	84.3297	1824.66	80.8296	1824.66	78.0261	1824.66	74.7531	1824.66	72.1285	1824.66	69.9834
1826.58	91.6859	1826.58	86.952	1826.58	84.3037	1826.58	80.8336	1826.58	78.0714	1826.58	74.8589	1826.58	72.2497	1826.58	70.0316
1828.51	91.6593	1828.51	86.9552	1828.51	84.2062	1828.51	80.7555	1828.51	77.9956	1828.51	74.7605	1828.51	72.129	1828.51	69.9042
1830.44	91.588	1830.44	86.9321	1830.44	84.2128	1830.44	80.7649	1830.44	77.9418	1830.44	74.6411	1830.44	72.0014	1830.44	69.6883
1832.37	91.6662	1832.37	86.9512	1832.37	84.3679	1832.37	81.0054	1832.37	78.2489	1832.37	74.9947	1832.37	72.3735	1832.37	70.0618
1834.3	91.7226	1834.3	86.9323	1834.3	84.4127	1834.3	81.1321	1834.3	78.4016	1834.3	75.1661	1834.3	72.5053	1834.3	70.3133
1836.23	91.6514	1836.23	86.8884	1836.23	84.3693	1836.23	81.049	1836.23	78.3144	1836.23	75.0745	1836.23	72.4001	1836.23	70.2293
1838.16	91.5604	1838.16	86.8899	1838.16	84.3724	1838.16	80.9457	1838.16	78.2893	1838.16	75.1003	1838.16	72.4556	1838.16	70.1973
1840.09	91.514	1840.09	86.875	1840.09	84.3642	1840.09	80.9831	1840.09	78.3066	1840.09	75.14	1840.09	72.5577	1840.09	70.2361
1842.01	91.5415	1842.01	86.8137	1842.01	84.2921	1842.01	80.9275	1842.01	78.1291	1842.01	74.8893	1842.01	72.3334	1842.01	70.0284
1843.94	91.5725	1843.94	86.836	1843.94	84.2474	1843.94	80.6971	1843.94	77.9059	1843.94	74.5754	1843.94	71.9621	1843.94	69.6339
1845.87	91.5725	1845.87	86.952	1845.87	84.3407	1845.87	80.7232	1845.87	78.0473	1845.87	74.7134	1845.87	72.1274	1845.87	69.7536
1847.8	91.6354	1847.8	86.946	1847.8	84.4381	1847.8	81.0094	1847.8	78.254	1847.8	74.9838	1847.8	72.3747	1847.8	70.1009
1849.73	91.624	1849.73	86.926	1849.73	84.4646	1849.73	81.2642	1849.73	78.3966	1849.73	75.2146	1849.73	72.5151	1849.73	70.3076
1851.66	91.5693	1851.66	87.0078	1851.66	84.4748	1851.66	81.2741	1851.66	78.4844	1851.66	75.3498	1851.66	72.6725	1851.66	70.4524
1853.59	91.6303	1853.59	87.0322	1853.59	84.4844	1853.59	81.1916	1853.59	78.4602	1853.59	75.3643	1853.59	72.7191	1853.59	70.5301
1855.52	91.7101	1855.52	87.0008	1855.52	84.506	1855.52	81.2315	1855.52	78.4462	1855.52	75.3684	1855.52	72.7253	1855.52	70.5793
1857.45	91.7305	1857.45	87.0568	1857.45	84.5949	1857.45	81.2541	1857.45	78.4915	1857.45	75.3372	1857.45	72.7278	1857.45	70.5897
1859.37	91.7373	1859.37	87.0999	1859.37	84.6776	1859.37	81.2313	1859.37	78.5339	1859.37	75.3285	1859.37	72.7484	1859.37	70.555
1861.3	91.7354	1861.3	87.0868	1861.3	84.6565	1861.3	81.2598	1861.3	78.5258	1861.3	75.3726	1861.3	72.7532	1861.3	70.5115
1863.23	91.6994	1863.23	87.0736	1863.23	84.5862	1863.23	81.3036	1863.23	78.4791	1863.23	75.3949	1863.23	72.6398	1863.23	70.4539
1865.16	91.63	1865.16	87.0127	1865.16	84.5306	1865.16	81.1873	1865.16	78.3475	1865.16	75.2571	1865.16	72.4421	1865.16	70.2867
1867.09	91.6154	1867.09	86.9648	1867.09	84.4898	1867.09	80.8761	1867.09	78.136	1867.09	74.8583	1867.09	72.1379	1867.09	69.8985
1869.02	91.7437	1869.02	87.0632	1869.02	84.5408	1869.02	80.7846	1869.02	78.1995	1869.02	74.7113	1869.02	72.0587	1869.02	69.7522
1870.95	91.8315	1870.95	87.1886	1870.95	84.7073	1870.95	81.115	1870.95	78.5006	1870.95	75.1996	1870.95	72.5159	1870.95	70.2312
1872.88	91.808	1872.88	87.1804	1872.88	84.739	1872.88	81.382	1872.88	78.599	1872.88	75.5605	1872.88	72.8301	1872.88	70.5927
1874.8	91.7989	1874.8	87.1398	1874.8	84.6083	1874.8	81.4327	1874.8	78.5883	1874.8	75.5807	1874.8	72.8478	1874.8	70.6085
1876.73	91.8254	1876.73	87.1615	1876.73	84.5764	1876.73	81.4242	1876.73	78.6051	1876.73	75.5596	1876.73	72.879	1876.73	70.5445
1878.66	91.8705	1878.66	87.1924	1878.66	84.6973	1878.66	81.4591	1878.66	78.6499	1878.66	75.5989	1878.66	72.9259	1878.66	70.5961
1880.59	91.8576	1880.59	87.2111	1880.59	84.7552	1880.59	81.4431	1880.59	78.6599	1880.59	75.6309	1880.59	72.9259	1880.59	70.6778
1882.52	91.7827	1882.52	87.2136	1882.52	84.7036	1882.52	81.3806	1882.52	78.6003	1882.52	75.6229	1882.52	72.896	1882.52	70.6569
1884.45	91.7963	1884.45	87.2298	1884.45	84.7028	1884.45	81.3744	1884.45	78.6413	1884.45	75.5577	1884.45	72.8882	1884.45	70.7057
1886.38	91.8524	1886.38	87.2748	1886.38	84.7357	1886.38	81.3816	1886.38	78.7148	1886.38	75.4683	1886.38	72.9412	1886.38	70.7701
1888.31	91.8339	1888.31	87.2336	1888.31	84.6523	1888.31	81.2701	1888.31	78.5622	1888.31	75.3187	1888.31	72.768	1888.31	70.5243
1890.24	91.8271	1890.24	87.1954	1890.24	84.6144	1890.24	81.2515	1890.24	78.5276	1890.24	75.3721	1890.24	72.6373	1890.24	70.3915
1892.16	91.8254	1892.16	87.2863	1892.16	84.7003	1892.16	81.3748	1892.16	78.6819	1892.16	75.5868	1892.16	72.8644	1892.16	70.6036
1894.09	91.7377	1894.09	87.2969	1894.09	84.7387	1894.09	81.3427	1894.09	78.6076	1894.09	75.4981	1894.09	72.8728	1894.09	70.5686
1896.02	91.7174	1896.02	87.2151	1896.02	84.8099	1896.02	81.3954	1896.02	78.6105	1896.02	75.4867	1896.02	72.839	1896.02	70.5002
1897.95	91.7927	1897.95	87.2436	1897.95	84.8816	1897.95	81.5594	1897.95	78.7775	1897.95	75.7136	1897.95	73.0414	1897.95	70.6993
1899.88	91.7905	1899.88	87.3242	1899.88	84.8432	1899.88	81.5441	1899.88	78.7664	1899.88	75.7113	1899.88	73.0779	1899.88	70.795
1901.81	91.8262	1901.81	87.3335	1901.81	84.8251	1901.81	81.5339	1901.81	78.7217	1901.81	75.6473	1901.81	73.0542	1901.81	70.7652
1903.74	91.9135	1903.74	87.3429	1903.74	84.8654	1903.74	81.5964	1903.74	78.7816	1903.74	75.7542	1903.74	73.1249	1903.74	70.7976
1905.67	91.8602	1905.67	87.4027	1905.67	84.824	1905.67	81.5426	1905.67	78.7957	1905.67	75.7914	1905.67	73.0841	1905.67	70.8065
1907.59	91.7664	1907.59	87.388	1907.59	84.7591	1907.59	81.4364	1907.59	78.7113	1907.59	75.6043	1907.59	72.9538	1907.59	70.6554
1909.52	91.786	1909.52	87.2724	1909.52	84.8164	1909.52	81.4661	1909.52	78.7078	1909.52	75.4625	1909.52	72.8982	1909.52	70.5032
1911.45	91.8438	1911.45	87.2126	1911.45	84.8367	1911.45	81.5212	1911.45	78.8007	1911.45	75.5925	1911.45	72.9859	1911.45	70.593
1913.38	91.8639	1913.38	87.2355	1913.38	84.7848	1913.38	81.4937	1913.38	78.8696	1913.38	75.762	1913.38	73.1142	1913.38	70.7641
1915.31	91.86	1915.31	87.2459	1915.31	84.7951	1915.31	81.4537	1915.31	78.8439	1915.31	75.7023	1915.31	73.0194	1915.31	70.7078
1917.24	91.8859	1917.24	87.2812	1917.24	84.8107	1917.24	81.4323	1917.24	78.7132	1917.24	75.5576	1917.24	72.8448	1917.24	70.5111
1919.17	91.9342	1919.17	87.3822	1919.17	84.863	1919.17	81.5416	1919.17	78.7409	1919.17	75.647	1919.17	72.991	1919.17	70.5698
1921.1	91.9009	1921.1	87.3879	1921.1	84.9162	1921.1	81.5836	1921.1	78.7726	1921.1	75.6046	1921.1	73.0305	1921.1	70.6453
1923.03	91.8851	1923.03	87.3258	1923.03	84.916	1923.03	81.5315	1923.03	78.7167	1923.03	75.4515	1923.03	72.9068	1923.03	70.573
1924.95	91.9242	1924.95	87.2882	1924.95	84.9284	1924.95	81.6072	1924.95	78.8164	1924.95	75.6536	1924.95	73.016	1924.95	70.6768
1926.88	91.8854	1926.88	87.2686	1926.88	84.9434	1926.88	81.6802	1926.88	78.879	1926.88	75.8449	1926.88	73.1253	1926.88	70.8164
1928.81	91.8969	1928.81	87.3922	1928.81	85.0184	1928.81	81.7737	1928.81	78.9549	1928.81	75.908	1928.81	73.228	1928.81	70.9109
1930.74	91.9835	1930.74	87.5469	1930.74	85.0791	1930.74	81.8344	1930.74	79.0463	1930.74	75.9757	1930.74	73.3042	1930.74	70.985
1932.67	92.0003	1932.67	87.5333	1932.67	85.0659	1932.67	81.8048	1932.67	79.0242	1932.67	76.0025	1932.67	73.2611	1932.67	71.0162
1934.6	91.9677	1934.6	87.4703	1934.6	85.0695	1934.6	81.8282	1934.6	79.0391	1934.6	76.0487	1934.6	73.2848	1934.6	71.073
1936.53	91.9174	1936.53	87.4316	1936.53	85.0066	1936.53	81.812	1936.53	79.0282	1936.53	76.064	1936.53	73.3131	1936.53	71.0144
1938.46	91.9115	1938.46	87.4188	1938.46	84.9428	1938.46	81.7774	1938.46	78.9983	1938.46	76.0527	1938.46	73.2933	1938.46	70.9244
1940.38	91.9267	1940.38	87.3878	1940.38	84.9622	1940.38	81.691	1940.38	78.9412	1940.38	75.8843	1940.38	73.1283	1940.38	70.7883
1942.31	91.8642	1942.31	87.3375	1942.31	84.9528	1942.31	81.5479	1942.31	78.8662	1942.31	75.6122	1942.31	72.9246	1942.31	70.5334
1944.24	91.8247	1944.24	87.3917	1944.24	84.9709	1944.24	81.6445	1944.24	78.959	1944.24	75.6528	1944.24	73.0726	1944.24	70.6105
1946.17	91.8863	1946.17	87.4874	1946.17	85.0461	1946.17	81.8087	1946.17	79.0225	1946.17	75.8258	1946.17	73.2685	1946.17	70.8526
1948.1	91.9812	1948.1	87.5159	1948.1	85.0799	1948.1	81.8646	1948.1	79.0243	1948.1	75.9566	1948.1	73.3241	1948.1	70.9474
1950.03	92.0755	1950.03	87.4988	1950.03	85.1063	1950.03	81.9196	1950.03	79.0849	1950.03	76.0974	1950.03	73.3903	1950.03	71.0367
1951.96	92.0649	1951.96	87.5206	1951.96	85.137	1951.96	81.917	1951.96	79.1078	1951.96	76.1232	1951.96	73.4347	1951.96	71.0357
1953.89	91.915	1953.89	87.5575	1953.89	85.0958	1953.89	81.8532	1953.89	79.0941	1953.89	76.0008	1953.89	73.4263	1953.89	70.9375
1955.81	91.8979	1955.81	87.5711	1955.81	85.081	1955.81	81.8682	1955.81	79.1376	1955.81	75.9472	1955.81	73.3812	1955.81	70.9454
1957.74	91.9925	1957.74	87.5792	1957.74	85.1361	1957.74	81.9363	1957.74	79.2138	1957.74	76.074	1957.74	73.3582	1957.74	71.0282
1959.67	91.9454	1959.67	87.5128	1959.67	85.1176	1959.67	81.9307	1959.67	79.1768	1959.67	76.0798	1959.67	73.352	1959.67	71.0571
1961.6	91.9142	1961.6	87.4444	1961.6	85.0918	1961.6	81.9111	1961.6	79.1133	1961.6	75.9677	1961.6	73.3903	1961.6	71.0955
1963.53	91.9852	1963.53	87.4704	1963.53	85.1882	1963.53	81.9404	1963.53	79.1674	1963.53	76.0162	1963.53	73.4788	1963.53	71.1268
1965.46	92.0238	1965.46	87.5097	1965.46	85.2612	1965.46	81.8893	1965.46	79.1203	1965.46	76.0397	1965.46	73.4296	1965.46	70.9858
1967.39	91.9911	1967.39	87.5474	1967.39	85.1543	1967.39	81.8027	1967.39	79.0061	1967.39	75.9861	1967.39	73.3336	1967.39	70.8414
1969.32	91.981	1969.32	87.5892	1969.32	85.0722	1969.32	81.9089	1969.32	79.1501	1969.32	76.0937	1969.32	73.4035	1969.32	70.9735
1971.25	92.0893	1971.25	87.6282	1971.25	85.1745	1971.25	82.0831	1971.25	79.3248	1971.25	76.2284	1971.25	73.5015	1971.25	71.1874
1973.17	92.1141	1973.17	87.6651	1973.17	85.2601	1973.17	82.1178	1973.17	79.3007	1973.17	76.2529	1973.17	73.5399	1973.17	71.2192
1975.1	92.0132	1975.1	87.647	1975.1	85.224	1975.1	82.0855	1975.1	79.2856	1975.1	76.2425	1975.1	73.5206	1975.1	71.1345
1977.03	92.0552	1977.03	87.6125	1977.03	85.1952	1977.03	82.0913	1977.03	79.3533	1977.03	76.2076	1977.03	73.4981	1977.03	71.1176
1978.96	92.1351	1978.96	87.6092	1978.96	85.2755	1978.96	82.1056	1978.96	79.3904	1978.96	76.1413	1978.96	73.5445	1978.96	71.1291
1980.89	92.0782	1980.89	87.6117	1980.89	85.3907	1980.89	82.1356	1980.89	79.4	1980.89	76.0971	1980.89	73.5515	1980.89	71.1565
1982.82	92.0583	1982.82	87.6815	1982.82	85.4153	1982.82	82.2588	1982.82	79.4452	1982.82	76.1519	1982.82	73.5669	1982.82	71.2953
1984.75	92.1162	1984.75	87.759	1984.75	85.3552	1984.75	82.3046	1984.75	79.4481	1984.75	76.239	1984.75	73.6125	1984.75	71.2988
1986.68	92.115	1986.68	87.7048	1986.68	85.2643	1986.68	82.1439	1986.68	79.3341	1986.68	76.2294	1986.68	73.5061	1986.68	71.1175
1988.6	92.0774	1988.6	87.6438	1988.6	85.2213	1988.6	82.0501	1988.6	79.2139	1988.6	76.1896	1988.6	73.4129	1988.6	71.1042
1990.53	92.0688	1990.53	87.6757	1990.53	85.2652	1990.53	82.0304	1990.53	79.1182	1990.53	76.1327	1990.53	73.439	1990.53	71.0936
1992.46	92.0951	1992.46	87.7441	1992.46	85.3248	1992.46	81.9623	1992.46	79.1151	1992.46	76.1139	1992.46	73.4541	1992.46	71.0119
1994.39	92.1417	1994.39	87.8093	1994.39	85.3805	1994.39	82.0814	1994.39	79.2831	1994.39	76.2666	1994.39	73.5705	1994.39	71.1938
1996.32	92.1394	1996.32	87.7526	1996.32	85.395	1996.32	82.2656	1996.32	79.4141	1996.32	76.3699	1996.32	73.701	1996.32	71.3077
1998.25	92.0835	1998.25	87.5936	1998.25	85.2913	1998.25	82.2168	1998.25	79.4404	1998.25	76.3047	1998.25	73.6479	1998.25	71.1565
2000.18	92.061	2000.18	87.5957	2000.18	85.2497	2000.18	82.1109	2000.18	79.4375	2000.18	76.2737	2000.18	73.5752	2000.18	71.1562
2002.11	92.0898	2002.11	87.732	2002.11	85.4048	2002.11	82.1779	2002.11	79.4426	2002.11	76.3428	2002.11	73.6383	2002.11	71.3151
2004.04	92.0903	2004.04	87.7684	2004.04	85.4852	2004.04	82.2523	2004.04	79.4931	2004.04	76.3917	2004.04	73.6993	2004.04	71.3492
2005.96	92.0384	2005.96	87.7699	2005.96	85.3739	2005.96	82.2062	2005.96	79.5118	2005.96	76.3555	2005.96	73.6397	2005.96	71.3121
2007.89	92.0247	2007.89	87.7938	2007.89	85.3013	2007.89	82.1851	2007.89	79.4731	2007.89	76.3052	2007.89	73.5923	2007.89	71.2804
2009.82	92.0739	2009.82	87.7499	2009.82	85.3528	2009.82	82.2118	2009.82	79.4423	2009.82	76.3383	2009.82	73.6895	2009.82	71.2169
2011.75	92.1363	2011.75	87.6933	2011.75	85.4221	2011.75	82.2601	2011.75	79.4353	2011.75	76.434	2011.75	73.8025	2011.75	71.2405
2013.68	92.1869	2013.68	87.7042	2013.68	85.4907	2013.68	82.3444	2013.68	79.481	2013.68	76.4612	2013.68	73.7629	2013.68	71.3507
2015.61	92.1395	2015.61	87.7362	2015.61	85.5416	2015.61	82.2697	2015.61	79.4985	2015.61	76.351	2015.61	73.5762	2015.61	71.3321
2017.54	92.0779	2017.54	87.7627	2017.54	85.5017	2017.54	82.1454	2017.54	79.4687	2017.54	76.2916	2017.54	73.4976	2017.54	71.2665
2019.47	92.1797	2019.47	87.8442	2019.47	85.4834	2019.47	82.2792	2019.47	79.5456	2019.47	76.4203	2019.47	73.702	2019.47	71.353
2021.39	92.2419	2021.39	87.9194	2021.39	85.5454	2021.39	82.4153	2021.39	79.6351	2021.39	76.5165	2021.39	73.9014	2021.39	71.4106
2023.32	92.1893	2023.32	87.9475	2023.32	85.5704	2023.32	82.3832	2023.32	79.6198	2023.32	76.5306	2023.32	73.9549	2023.32	71.3584
2025.25	92.1982	2025.25	87.9695	2025.25	85.4969	2025.25	82.3225	2025.25	79.5934	2025.25	76.5711	2025.25	73.9417	2025.25	71.3759
2027.18	92.1792	2027.18	87.8988	2027.18	85.3621	2027.18	82.289	2027.18	79.5837	2027.18	76.5666	2027.18	73.8378	2027.18	71.41
2029.11	92.1249	2029.11	87.7732	2029.11	85.3485	2029.11	82.3111	2029.11	79.5831	2029.11	76.58	2029.11	73.777	2029.11	71.392
2031.04	92.1575	2031.04	87.735	2031.04	85.4725	2031.04	82.3176	2031.04	79.5875	2031.04	76.6483	2031.04	73.8301	2031.04	71.4395
2032.97	92.2048	2032.97	87.7994	2032.97	85.5829	2032.97	82.3622	2032.97	79.619	2032.97	76.6293	2032.97	73.8933	2032.97	71.5254
2034.9	92.2198	2034.9	87.854	2034.9	85.6313	2034.9	82.4602	2034.9	79.7064	2034.9	76.559	2034.9	73.9145	2034.9	71.5191
2036.82	92.2206	2036.82	87.8506	2036.82	85.5885	2036.82	82.4509	2036.82	79.738	2036.82	76.5495	2036.82	73.8825	2036.82	71.4556
2038.75	92.2419	2038.75	87.9537	2038.75	85.6079	2038.75	82.4568	2038.75	79.7292	2038.75	76.5837	2038.75	73.8867	2038.75	71.4646
2040.68	92.2982	2040.68	88.0495	2040.68	85.7383	2040.68	82.5316	2040.68	79.7695	2040.68	76.5676	2040.68	73.9203	2040.68	71.4884
2042.61	92.2989	2042.61	87.9442	2042.61	85.7371	2042.61	82.5489	2042.61	79.7469	2042.61	76.5328	2042.61	73.9056	2042.61	71.4685
2044.54	92.2214	2044.54	87.87	2044.54	85.6375	2044.54	82.4766	2044.54	79.705	2044.54	76.5413	2044.54	73.8931	2044.54	71.475
2046.47	92.1769	2046.47	87.9124	2046.47	85.6117	2046.47	82.3889	2046.47	79.7541	2046.47	76.5373	2046.47	73.9048	2046.47	71.4949
2048.4	92.2502	2048.4	87.9608	2048.4	85.6445	2048.4	82.4569	2048.4	79.782	2048.4	76.6064	2048.4	73.9369	2048.4	71.5427
2050.33	92.3862	2050.33	88.0538	2050.33	85.6991	2050.33	82.533	2050.33	79.7961	2050.33	76.7362	2050.33	74.0035	2050.33	71.5904
2052.26	92.432	2052.26	88.1268	2052.26	85.7331	2052.26	82.4931	2052.26	79.8593	2052.26	76.7507	2052.26	74.0829	2052.26	71.5657
2054.18	92.3483	2054.18	88.0839	2054.18	85.7399	2054.18	82.5164	2054.18	79.9007	2054.18	76.7372	2054.18	74.1232	2054.18	71.5415
2056.11	92.2915	2056.11	88.022	2056.11	85.7498	2056.11	82.5606	2056.11	79.8845	2056.11	76.7726	2056.11	74.0716	2056.11	71.5362
2058.04	92.3076	2058.04	87.9744	2058.04	85.7071	2058.04	82.5491	2058.04	79.7878	2058.04	76.7924	2058.04	73.9653	2058.04	71.509
2059.97	92.2886	2059.97	87.963	2059.97	85.6334	2059.97	82.5025	2059.97	79.7276	2059.97	76.8169	2059.97	73.9528	2059.97	71.5586
2061.9	92.301	2061.9	88.0516	2061.9	85.6348	2061.9	82.5093	2061.9	79.7993	2061.9	76.793	2061.9	74.0349	2061.9	71.6937
2063.83	92.3542	2063.83	88.0645	2063.83	85.6915	2063.83	82.6535	2063.83	79.8188	2063.83	76.7167	2063.83	74.0328	2063.83	71.6854
2065.76	92.3119	2065.76	87.9835	2065.76	85.7562	2065.76	82.7381	2065.76	79.815	2065.76	76.7157	2065.76	73.9878	2065.76	71.5691
2067.69	92.2717	2067.69	88.0048	2067.69	85.8005	2067.69	82.6959	2067.69	79.9094	2067.69	76.7502	2067.69	74.0336	2067.69	71.5909
2069.61	92.2964	2069.61	88.0193	2069.61	85.798	2069.61	82.6914	2069.61	79.9486	2069.61	76.7521	2069.61	74.0717	2069.61	71.6213
2071.54	92.3004	2071.54	87.999	2071.54	85.766	2071.54	82.7467	2071.54	79.9539	2071.54	76.7889	2071.54	74.0956	2071.54	71.5734
2073.47	92.3489	2073.47	88.12	2073.47	85.7669	2073.47	82.815	2073.47	80.0126	2073.47	76.8611	2073.47	74.2037	2073.47	71.6324
2075.4	92.4351	2075.4	88.271	2075.4	85.8562	2075.4	82.8452	2075.4	80.0036	2075.4	76.9102	2075.4	74.2526	2075.4	71.7109
2077.33	92.4406	2077.33	88.2613	2077.33	85.9254	2077.33	82.7977	2077.33	79.9204	2077.33	76.9298	2077.33	74.1768	2077.33	71.6456
2079.26	92.4019	2079.26	88.1487	2079.26	85.8834	2079.26	82.7044	2079.26	79.9007	2079.26	76.9378	2079.26	74.1525	2079.26	71.5975
2081.19	92.3509	2081.19	88.0338	2081.19	85.8363	2081.19	82.6382	2081.19	79.9324	2081.19	76.9187	2081.19	74.1461	2081.19	71.5994
2083.12	92.2798	2083.12	87.9601	2083.12	85.8243	2083.12	82.6165	2083.12	79.9081	2083.12	76.8479	2083.12	74.0615	2083.12	71.534
2085.05	92.3153	2085.05	88.0276	2085.05	85.8357	2085.05	82.6624	2085.05	79.9285	2085.05	76.8126	2085.05	74.0884	2085.05	71.551
2086.97	92.4329	2086.97	88.1989	2086.97	85.8923	2086.97	82.7636	2086.97	80.0336	2086.97	76.8669	2086.97	74.2557	2086.97	71.6919
2088.9	92.3934	2088.9	88.2441	2088.9	85.8907	2088.9	82.7656	2088.9	80.0159	2088.9	76.8773	2088.9	74.246	2088.9	71.745
2090.83	92.2292	2090.83	88.1676	2090.83	85.7983	2090.83	82.6786	2090.83	79.9072	2090.83	76.8492	2090.83	74.1144	2090.83	71.6483
2092.76	92.178	2092.76	88.1318	2092.76	85.7807	2092.76	82.6753	2092.76	79.8941	2092.76	76.8925	2092.76	74.1626	2092.76	71.5744
2094.69	92.2378	2094.69	88.1344	2094.69	85.8519	2094.69	82.7752	2094.69	79.9375	2094.69	76.9217	2094.69	74.2394	2094.69	71.6311
2096.62	92.254	2096.62	88.1607	2096.62	85.883	2096.62	82.8196	2096.62	79.9643	2096.62	76.9114	2096.62	74.2196	2096.62	71.6956
2098.55	92.2418	2098.55	88.1901	2098.55	85.8957	2098.55	82.7727	2098.55	80.0122	2098.55	76.9404	2098.55	74.2324	2098.55	71.7324
2100.48	92.3145	2100.48	88.2147	2100.48	85.9179	2100.48	82.827	2100.48	80.0645	2100.48	76.996	2100.48	74.2774	2100.48	71.788
2102.4	92.3902	2102.4	88.2503	2102.4	85.9072	2102.4	82.886	2102.4	80.0627	2102.4	77.0456	2102.4	74.3004	2102.4	71.8145
2104.33	92.3897	2104.33	88.2485	2104.33	85.9243	2104.33	82.8337	2104.33	80.0644	2104.33	77.0862	2104.33	74.3062	2104.33	71.8254
2106.26	92.3773	2106.26	88.272	2106.26	85.9559	2106.26	82.8428	2106.26	80.0834	2106.26	77.0945	2106.26	74.3055	2106.26	71.8404
2108.19	92.3622	2108.19	88.3486	2108.19	85.9548	2108.19	82.91	2108.19	80.1052	2108.19	77.0706	2108.19	74.2829	2108.19	71.8616
2110.12	92.3478	2110.12	88.3524	2110.12	85.9932	2110.12	83.003	2110.12	80.1606	2110.12	77.0791	2110.12	74.3067	2110.12	71.9046
2112.05	92.3363	2112.05	88.3062	2112.05	86.0181	2112.05	83.0217	2112.05	80.182	2112.05	77.0794	2112.05	74.3899	2112.05	71.9322
2113.98	92.4036	2113.98	88.3404	2113.98	86.0022	2113.98	82.9323	2113.98	80.2082	2113.98	77.055	2113.98	74.428	2113.98	71.9534
2115.91	92.5427	2115.91	88.4072	2115.91	85.9898	2115.91	82.9519	2115.91	80.2414	2115.91	77.1027	2115.91	74.4068	2115.91	71.9423
2117.83	92.5006	2117.83	88.3936	2117.83	85.9412	2117.83	82.9645	2117.83	80.1721	2117.83	77.1388	2117.83	74.3507	2117.83	71.82
2119.76	92.3807	2119.76	88.3685	2119.76	85.9408	2119.76	82.8997	2119.76	80.1371	2119.76	77.1228	2119.76	74.382	2119.76	71.7403
2121.69	92.3983	2121.69	88.371	2121.69	85.9932	2121.69	82.9454	2121.69	80.1684	2121.69	77.1405	2121.69	74.4816	2121.69	71.7929
2123.62	92.4098	2123.62	88.3481	2123.62	85.9897	2123.62	83.009	2123.62	80.1465	2123.62	77.1346	2123.62	74.4411	2123.62	71.8465
2125.55	92.4282	2125.55	88.3428	2125.55	86.0095	2125.55	83.0237	2125.55	80.1496	2125.55	77.108	2125.55	74.3861	2125.55	71.9462
2127.48	92.4721	2127.48	88.3858	2127.48	86.0898	2127.48	83.0608	2127.48	80.2002	2127.48	77.1525	2127.48	74.4591	2127.48	72.0399
2129.41	92.4639	2129.41	88.4642	2129.41	86.1211	2129.41	83.0856	2129.41	80.2619	2129.41	77.221	2129.41	74.4912	2129.41	72.008
2131.34	92.5288	2131.34	88.5041	2131.34	86.1219	2131.34	83.1107	2131.34	80.3637	2131.34	77.2652	2131.34	74.4808	2131.34	71.9587
2133.27	92.6189	2133.27	88.4424	2133.27	86.1717	2133.27	83.1299	2133.27	80.422	2133.27	77.3097	2133.27	74.5156	2133.27	71.8889
2135.19	92.5702	2135.19	88.3769	2135.19	86.1592	2135.19	83.0602	2135.19	80.3496	2135.19	77.2959	2135.19	74.4682	2135.19	71.818
2137.12	92.4645	2137.12	88.3652	2137.12	86.0836	2137.12	83.0182	2137.12	80.2709	2137.12	77.2605	2137.12	74.4144	2137.12	71.8555
2139.05	92.3809	2139.05	88.368	2139.05	86.1259	2139.05	83.1001	2139.05	80.2898	2139.05	77.2993	2139.05	74.4775	2139.05	71.9377
2140.98	92.3438	2140.98	88.3949	2140.98	86.215	2140.98	83.158	2140.98	80.3401	2140.98	77.3183	2140.98	74.5332	2140.98	71.9928
2142.91	92.4395	2142.91	88.4624	2142.91	86.2357	2142.91	83.1847	2142.91	80.3823	2142.91	77.3327	2142.91	74.6332	2142.91	72.0608
2144.84	92.5471	2144.84	88.5264	2144.84	86.2483	2144.84	83.2056	2144.84	80.3794	2144.84	77.3927	2144.84	74.7194	2144.84	72.1559
2146.77	92.5236	2146.77	88.5433	2146.77	86.2425	2146.77	83.1529	2146.77	80.3547	2146.77	77.3604	2146.77	74.6313	2146.77	72.1684
2148.7	92.4956	2148.7	88.5126	2148.7	86.2104	2148.7	83.1571	2148.7	80.3728	2148.7	77.2809	2148.7	74.5528	2148.7	72.0834
2150.62	92.502	2150.62	88.4869	2150.62	86.2522	2150.62	83.2368	2150.62	80.3336	2150.62	77.316	2150.62	74.572	2150.62	72.0158
2152.55	92.4998	2152.55	88.5134	2152.55	86.3121	2152.55	83.2315	2152.55	80.2554	2152.55	77.3808	2152.55	74.6126	2152.55	71.9899
2154.48	92.5033	2154.48	88.5258	2154.48	86.2803	2154.48	83.1892	2154.48	80.305	2154.48	77.3833	2154.48	74.6472	2154.48	72.0104
2156.41	92.514	2156.41	88.5377	2156.41	86.2565	2156.41	83.2194	2156.41	80.4323	2156.41	77.4376	2156.41	74.6217	2156.41	72.0427
2158.34	92.5409	2158.34	88.5978	2158.34	86.2327	2158.34	83.306	2158.34	80.4675	2158.34	77.5062	2158.34	74.5698	2158.34	72.059
2160.27	92.5382	2160.27	88.6243	2160.27	86.2202	2160.27	83.3493	2160.27	80.4354	2160.27	77.4724	2160.27	74.5716	2160.27	72.1174
2162.2	92.5328	2162.2	88.6651	2162.2	86.367	2162.2	83.3464	2162.2	80.4784	2162.2	77.4481	2162.2	74.6101	2162.2	72.1549
2164.13	92.5226	2164.13	88.7069	2164.13	86.4519	2164.13	83.3923	2164.13	80.5013	2164.13	77.464	2164.13	74.629	2164.13	72.1172
2166.06	92.504	2166.06	88.6273	2166.06	86.3304	2166.06	83.3909	2166.06	80.4409	2166.06	77.4692	2166.06	74.6186	2166.06	72.0997
2167.98	92.5721	2167.98	88.5748	2167.98	86.2603	2167.98	83.3251	2167.98	80.507	2167.98	77.4914	2167.98	74.66	2167.98	72.1557
2169.91	92.6125	2169.91	88.631	2169.91	86.3235	2169.91	83.3483	2169.91	80.6308	2169.91	77.5125	2169.91	74.7906	2169.91	72.2408
2171.84	92.6012	2171.84	88.6495	2171.84	86.3824	2171.84	83.3931	2171.84	80.6198	2171.84	77.5289	2171.84	74.8446	2171.84	72.2534
2173.77	92.6021	2173.77	88.6073	2173.77	86.3572	2173.77	83.3849	2173.77	80.5954	2173.77	77.5527	2173.77	74.7603	2173.77	72.2065
2175.7	92.5204	2175.7	88.5609	2175.7	86.3305	2175.7	83.3597	2175.7	80.6036	2175.7	77.5683	2175.7	74.6961	2175.7	72.1518
2177.63	92.4544	2177.63	88.5479	2177.63	86.32	2177.63	83.2902	2177.63	80.5876	2177.63	77.533	2177.63	74.7202	2177.63	72.0866
2179.56	92.5036	2179.56	88.63	2179.56	86.2716	2179.56	83.282	2179.56	80.5879	2179.56	77.5052	2179.56	74.817	2179.56	72.1142
2181.49	92.56	2181.49	88.741	2181.49	86.2716	2181.49	83.396	2181.49	80.598	2181.49	77.5631	2181.49	74.8925	2181.49	72.1588
2183.41	92.5561	2183.41	88.7358	2183.41	86.2601	2183.41	83.3819	2183.41	80.571	2183.41	77.5746	2183.41	74.8316	2183.41	72.0764
2185.34	92.565	2185.34	88.6812	2185.34	86.2498	2185.34	83.2832	2185.34	80.5163	2185.34	77.5353	2185.34	74.7324	2185.34	72.0065
2187.27	92.6482	2187.27	88.6793	2187.27	86.3994	2187.27	83.4089	2187.27	80.5225	2187.27	77.5595	2187.27	74.7627	2187.27	72.0861
2189.2	92.7319	2189.2	88.7037	2189.2	86.5398	2189.2	83.5808	2189.2	80.5939	2189.2	77.6278	2189.2	74.8968	2189.2	72.27
2191.13	92.7312	2191.13	88.7446	2191.13	86.5529	2191.13	83.5794	2191.13	80.6619	2191.13	77.7122	2191.13	74.9539	2191.13	72.3529
2193.06	92.6346	2193.06	88.7165	2193.06	86.529	2193.06	83.5296	2193.06	80.6928	2193.06	77.7228	2193.06	74.8765	2193.06	72.3029
2194.99	92.5288	2194.99	88.615	2194.99	86.4824	2194.99	83.4942	2194.99	80.6134	2194.99	77.6615	2194.99	74.8139	2194.99	72.2965
2196.92	92.4701	2196.92	88.6218	2196.92	86.4351	2196.92	83.4793	2196.92	80.5416	2196.92	77.6656	2196.92	74.7982	2196.92	72.3178
2198.85	92.4703	2198.85	88.7033	2198.85	86.4227	2198.85	83.4998	2198.85	80.6145	2198.85	77.7239	2198.85	74.778	2198.85	72.3209
2200.77	92.5802	2200.77	88.7175	2200.77	86.4709	2200.77	83.5464	2200.77	80.714	2200.77	77.7621	2200.77	74.8583	2200.77	72.3113
2202.7	92.7128	2202.7	88.7036	2202.7	86.5286	2202.7	83.5861	2202.7	80.7964	2202.7	77.7809	2202.7	74.9616	2202.7	72.3107
2204.63	92.7365	2204.63	88.7247	2204.63	86.5551	2204.63	83.6025	2204.63	80.835	2204.63	77.7759	2204.63	74.9353	2204.63	72.3486
2206.56	92.6597	2206.56	88.7784	2206.56	86.5825	2206.56	83.6135	2206.56	80.7927	2206.56	77.7343	2206.56	74.8976	2206.56	72.3306
2208.49	92.5842	2208.49	88.7932	2208.49	86.5743	2208.49	83.6115	2208.49	80.7674	2208.49	77.6951	2208.49	74.9153	2208.49	72.2978
2210.42	92.5878	2210.42	88.7699	2210.42	86.5699	2210.42	83.642	2210.42	80.7714	2210.42	77.7017	2210.42	74.982	2210.42	72.3719
2212.35	92.6018	2212.35	88.7793	2212.35	86.5925	2212.35	83.6768	2212.35	80.7396	2212.35	77.746	2212.35	75.0197	2212.35	72.4143
2214.28	92.5873	2214.28	88.7898	2214.28	86.5744	2214.28	83.671	2214.28	80.745	2214.28	77.7615	2214.28	74.9713	2214.28	72.3388
2216.2	92.6555	2216.2	88.7947	2216.2	86.6004	2216.2	83.744	2216.2	80.8647	2216.2	77.7493	2216.2	75.0154	2216.2	72.3585
2218.13	92.7399	2218.13	88.781	2218.13	86.6443	2218.13	83.8051	2218.13	80.905	2218.13	77.7575	2218.13	75.0633	2218.13	72.4626
2220.06	92.6908	2220.06	88.7676	2220.06	86.5837	2220.06	83.6983	2220.06	80.7972	2220.06	77.7421	2220.06	74.9652	2220.06	72.4245
2221.99	92.654	2221.99	88.8273	2221.99	86.582	2221.99	83.6407	2221.99	80.7792	2221.99	77.7933	2221.99	74.9737	2221.99	72.3864
2223.92	92.7126	2223.92	88.9051	2223.92	86.6996	2223.92	83.7459	2223.92	80.8412	2223.92	77.9501	2223.92	75.139	2223.92	72.4537
2225.85	92.7325	2225.85	88.9666	2225.85	86.7334	2225.85	83.8031	2225.85	80.8702	2225.85	77.9976	2225.85	75.2048	2225.85	72.444
2227.78	92.6947	2227.78	88.9395	2227.78	86.6787	2227.78	83.7575	2227.78	80.8916	2227.78	77.9278	2227.78	75.1638	2227.78	72.3929
2229.71	92.6777	2229.71	88.8205	2229.71	86.6488	2229.71	83.7255	2229.71	80.9009	2229.71	77.8522	2229.71	75.1919	2229.71	72.3964
2231.63	92.6884	2231.63	88.7911	2231.63	86.6297	2231.63	83.734	2231.63	80.9048	2231.63	77.7906	2231.63	75.2186	2231.63	72.4094
2233.56	92.6735	2233.56	88.8444	2233.56	86.6353	2233.56	83.7657	2233.56	80.9051	2233.56	77.8354	2233.56	75.1117	2233.56	72.4365
2235.49	92.6916	2235.49	88.8912	2235.49	86.6686	2235.49	83.8071	2235.49	80.8809	2235.49	77.9038	2235.49	75.0077	2235.49	72.4854
2237.42	92.7226	2237.42	88.9015	2237.42	86.6656	2237.42	83.8236	2237.42	80.8174	2237.42	77.8448	2237.42	75.0032	2237.42	72.5378
2239.35	92.6843	2239.35	88.8986	2239.35	86.6911	2239.35	83.8335	2239.35	80.8115	2239.35	77.8374	2239.35	75.0266	2239.35	72.5692
2241.28	92.6647	2241.28	88.9196	2241.28	86.7657	2241.28	83.8617	2241.28	80.8975	2241.28	77.9334	2241.28	75.0672	2241.28	72.5387
2243.21	92.6809	2243.21	88.9292	2243.21	86.8318	2243.21	83.8795	2243.21	80.9171	2243.21	77.9648	2243.21	75.1442	2243.21	72.522
2245.14	92.706	2245.14	88.9777	2245.14	86.8783	2245.14	83.8751	2245.14	80.9111	2245.14	77.9713	2245.14	75.192	2245.14	72.58
2247.07	92.6794	2247.07	88.9944	2247.07	86.8201	2247.07	83.8322	2247.07	80.9372	2247.07	77.9591	2247.07	75.1403	2247.07	72.5555
2248.99	92.6274	2248.99	88.9055	2248.99	86.7619	2248.99	83.7981	2248.99	80.9366	2248.99	77.9356	2248.99	75.0947	2248.99	72.4244
2250.92	92.6881	2250.92	88.8905	2250.92	86.8081	2250.92	83.8409	2250.92	80.9668	2250.92	77.9805	2250.92	75.148	2250.92	72.3971
2252.85	92.7609	2252.85	88.9751	2252.85	86.8432	2252.85	83.9146	2252.85	80.9972	2252.85	78.0038	2252.85	75.1952	2252.85	72.4753
2254.78	92.8033	2254.78	89.0507	2254.78	86.8992	2254.78	83.9737	2254.78	81.0296	2254.78	77.9889	2254.78	75.2419	2254.78	72.5586
2256.71	92.7887	2256.71	89.0543	2256.71	86.9124	2256.71	83.9704	2256.71	81.1009	2256.71	78.0053	2256.71	75.3181	2256.71	72.6292
2258.64	92.647	2258.64	88.9779	2258.64	86.7968	2258.64	83.8936	2258.64	81.086	2258.64	78.0184	2258.64	75.3053	2258.64	72.5798
2260.57	92.6082	2260.57	88.9906	2260.57	86.7351	2260.57	83.8529	2260.57	81.0233	2260.57	78.0145	2260.57	75.2534	2260.57	72.5093
2262.5	92.7266	2262.5	89.0997	2262.5	86.7826	2262.5	83.8739	2262.5	81.0358	2262.5	78.04	2262.5	75.2678	2262.5	72.5933
2264.42	92.8086	2264.42	89.0979	2264.42	86.8459	2264.42	83.9162	2264.42	81.0679	2264.42	78.0766	2264.42	75.3284	2264.42	72.6653
2266.35	92.827	2266.35	89.077	2266.35	86.9312	2266.35	84.0245	2266.35	81.0986	2266.35	78.1031	2266.35	75.4222	2266.35	72.6657
2268.28	92.7821	2268.28	89.112	2268.28	86.9706	2268.28	84.0895	2268.28	81.1378	2268.28	78.1578	2268.28	75.4496	2268.28	72.6649
2270.21	92.697	2270.21	89.0597	2270.21	86.8616	2270.21	84.0038	2270.21	81.1468	2270.21	78.1678	2270.21	75.362	2270.21	72.6175
2272.14	92.6935	2272.14	89.0402	2272.14	86.8208	2272.14	83.9796	2272.14	81.1329	2272.14	78.1155	2272.14	75.3282	2272.14	72.602
2274.07	92.7485	2274.07	89.0881	2274.07	86.9242	2274.07	84.0433	2274.07	81.1009	2274.07	78.1216	2274.07	75.3641	2274.07	72.6547
2276	92.7815	2276	89.0695	2276	86.939	2276	84.0492	2276	81.069	2276	78.1802	2276	75.3254	2276	72.6774
2277.93	92.8422	2277.93	89.071	2277.93	86.8913	2277.93	84.0704	2277.93	81.0516	2277.93	78.203	2277.93	75.2963	2277.93	72.6652
2279.86	92.8827	2279.86	89.119	2279.86	86.8597	2279.86	84.1293	2279.86	81.0696	2279.86	78.1856	2279.86	75.3744	2279.86	72.6762
2281.78	92.851	2281.78	89.1409	2281.78	86.8972	2281.78	84.1554	2281.78	81.1613	2281.78	78.1791	2281.78	75.4242	2281.78	72.7066
2283.71	92.8309	2283.71	89.1341	2283.71	86.9888	2283.71	84.0926	2283.71	81.2323	2283.71	78.1835	2283.71	75.4121	2283.71	72.7249
2285.64	92.8065	2285.64	89.1252	2285.64	86.9419	2285.64	84.0305	2285.64	81.215	2285.64	78.1923	2285.64	75.4211	2285.64	72.6856
2287.57	92.7368	2287.57	89.0974	2287.57	86.8603	2287.57	84.0897	2287.57	81.1703	2287.57	78.1888	2287.57	75.3968	2287.57	72.572
2289.5	92.7	2289.5	89.0684	2289.5	86.9238	2289.5	84.1741	2289.5	81.1933	2289.5	78.1957	2289.5	75.3351	2289.5	72.5452
2291.43	92.7153	2291.43	89.1447	2291.43	87.0149	2291.43	84.2006	2291.43	81.2557	2291.43	78.2749	2291.43	75.323	2291.43	72.6458
2293.36	92.7274	2293.36	89.232	2293.36	87.0382	2293.36	84.1675	2293.36	81.2075	2293.36	78.3258	2293.36	75.3877	2293.36	72.7038
2295.29	92.7387	2295.29	89.2251	2295.29	87.0293	2295.29	84.1751	2295.29	81.1517	2295.29	78.3263	2295.29	75.4849	2295.29	72.6902
2297.21	92.7415	2297.21	89.1994	2297.21	87.0103	2297.21	84.247	2297.21	81.184	2297.21	78.2793	2297.21	75.4846	2297.21	72.623
2299.14	92.7716	2299.14	89.176	2299.14	86.9743	2299.14	84.2579	2299.14	81.2374	2299.14	78.1119	2299.14	75.4441	2299.14	72.5345
2301.07	92.8491	2301.07	89.1967	2301.07	86.941	2301.07	84.2154	2301.07	81.3409	2301.07	78.056	2301.07	75.4337	2301.07	72.494
2303	92.8157	2303	89.2393	2303	86.9463	2303	84.0783	2303	81.3568	2303	78.1657	2303	75.2934	2303	72.4508
2304.93	92.6681	2304.93	89.2187	2304.93	87.0019	2304.93	83.9611	2304.93	81.2639	2304.93	78.187	2304.93	75.1393	2304.93	72.3636
2306.86	92.614	2306.86	89.1726	2306.86	87.0511	2306.86	84.0403	2306.86	81.272	2306.86	78.2006	2306.86	75.1762	2306.86	72.3832
2308.79	92.6645	2308.79	89.0995	2308.79	87.0562	2308.79	84.1545	2308.79	81.2776	2308.79	78.3125	2308.79	75.3272	2308.79	72.5492
2310.72	92.673	2310.72	88.9774	2310.72	87.0272	2310.72	84.2551	2310.72	81.1787	2310.72	78.3467	2310.72	75.4126	2310.72	72.596
2312.64	92.7139	2312.64	88.9567	2312.64	86.9947	2312.64	84.3348	2312.64	81.1974	2312.64	78.2528	2312.64	75.3664	2312.64	72.5604
2314.57	92.8396	2314.57	89.1255	2314.57	87.0197	2314.57	84.3622	2314.57	81.325	2314.57	78.2084	2314.57	75.4044	2314.57	72.645
2316.5	92.8081	2316.5	89.2236	2316.5	87.0936	2316.5	84.449	2316.5	81.3353	2316.5	78.3085	2316.5	75.5487	2316.5	72.726
2318.43	92.7752	2318.43	89.1237	2318.43	87.278	2318.43	84.5569	2318.43	81.376	2318.43	78.4641	2318.43	75.6565	2318.43	72.8026
2320.36	92.9505	2320.36	89.0796	2320.36	87.4198	2320.36	84.7123	2320.36	81.5614	2320.36	78.5297	2320.36	75.8193	2320.36	72.9055
2322.29	92.8436	2322.29	89.1375	2322.29	87.175	2322.29	84.8639	2322.29	81.6381	2322.29	78.5141	2322.29	75.9651	2322.29	72.9389
2324.22	92.5733	2324.22	89.1713	2324.22	86.9507	2324.22	84.8453	2324.22	81.7208	2324.22	78.6446	2324.22	76.0267	2324.22	72.9541
2326.15	92.6746	2326.15	89.1736	2326.15	87.0889	2326.15	84.8266	2326.15	81.9242	2326.15	78.7912	2326.15	76.0993	2326.15	72.9946
2328.08	92.6859	2328.08	89.0376	2328.08	87.1844	2328.08	84.8703	2328.08	81.9458	2328.08	78.7056	2328.08	76.0904	2328.08	73.0605
2330	92.515	2330	88.8917	2330	87.1012	2330	85.0047	2330	81.9671	2330	78.6984	2330	76.1421	2330	73.1678
2331.93	92.6755	2331.93	88.9413	2331.93	87.0096	2331.93	85.265	2331.93	82.1819	2331.93	78.927	2331.93	76.3957	2331.93	73.2765
2333.86	92.7161	2333.86	88.9292	2333.86	86.9519	2333.86	85.4958	2333.86	82.1914	2333.86	79.14	2333.86	76.4124	2333.86	73.3656
2335.79	92.3845	2335.79	88.9326	2335.79	86.9241	2335.79	85.6325	2335.79	82.0378	2335.79	79.2362	2335.79	76.1855	2335.79	73.4895
2337.72	92.3589	2337.72	89.1553	2337.72	87.0613	2337.72	85.398	2337.72	82.0052	2337.72	79.1527	2337.72	76.1582	2337.72	73.5144
2339.65	92.6116	2339.65	89.2205	2339.65	87.288	2339.65	85.0185	2339.65	82.0823	2339.65	79.0453	2339.65	76.3557	2339.65	73.3965
2341.58	92.579	2341.58	89.1346	2341.58	87.1543	2341.58	85.0123	2341.58	82.2097	2341.58	79.1512	2341.58	76.5496	2341.58	73.413
2343.51	92.5493	2343.51	89.139	2343.51	86.9354	2343.51	85.1879	2343.51	82.3368	2343.51	79.3724	2343.51	76.5	2343.51	73.5111
2345.43	92.8524	2345.43	89.1868	2345.43	87.1728	2345.43	85.2834	2345.43	82.35	2345.43	79.3754	2345.43	76.2889	2345.43	73.4315
2347.36	93.021	2347.36	89.2912	2347.36	87.3191	2347.36	85.097	2347.36	82.1628	2347.36	79.1607	2347.36	76.0754	2347.36	73.2356
2349.29	92.9227	2349.29	89.3381	2349.29	87.171	2349.29	84.9327	2349.29	81.9933	2349.29	79.1108	2349.29	75.8771	2349.29	73.1181
2351.22	92.7208	2351.22	89.2956	2351.22	87.0123	2351.22	85.084	2351.22	81.9917	2351.22	79.2802	2351.22	75.8545	2351.22	73.126
2353.15	92.5417	2353.15	89.1325	2353.15	86.9695	2353.15	85.401	2353.15	82.1425	2353.15	79.5063	2353.15	76.1303	2353.15	73.2105
2355.08	92.5637	2355.08	88.8225	2355.08	87.2596	2355.08	85.6845	2355.08	82.2242	2355.08	79.6355	2355.08	76.4887	2355.08	73.3844
2357.01	92.576	2357.01	88.7238	2357.01	87.8093	2357.01	86.021	2357.01	82.3456	2357.01	79.7864	2357.01	76.7047	2357.01	73.892
2358.94	92.4747	2358.94	89.0677	2358.94	87.943	2358.94	86.2068	2358.94	82.7149	2358.94	80.0565	2358.94	76.5672	2358.94	74.3163
2360.87	92.3387	2360.87	89.2825	2360.87	87.6891	2360.87	86.0635	2360.87	82.7873	2360.87	80.05	2360.87	76.4137	2360.87	73.9792
2362.79	91.9408	2362.79	88.9963	2362.79	87.5371	2362.79	85.8573	2362.79	82.4669	2362.79	79.4223	2362.79	76.6118	2362.79	73.5743
2364.72	91.6796	2364.72	88.7464	2364.72	87.4372	2364.72	85.8206	2364.72	82.1353	2364.72	78.8769	2364.72	76.7035	2364.72	73.5963
2366.65	91.8889	2366.65	88.6408	2366.65	87.2422	2366.65	85.643	2366.65	81.864	2366.65	78.8599	2366.65	76.4341	2366.65	73.3937
2368.58	92.163	2368.58	88.5464	2368.58	86.9622	2368.58	85.3971	2368.58	81.7479	2368.58	78.8437	2368.58	76.0077	2368.58	73.049
2370.51	92.2806	2370.51	88.7907	2370.51	86.8788	2370.51	85.0845	2370.51	81.7248	2370.51	78.6549	2370.51	75.6803	2370.51	72.8765
2372.44	92.4186	2372.44	89.0649	2372.44	87.0555	2372.44	84.8198	2372.44	81.7697	2372.44	78.6386	2372.44	75.6283	2372.44	72.7931
2374.37	92.6282	2374.37	89.1349	2374.37	87.2905	2374.37	84.8641	2374.37	81.7783	2374.37	78.7356	2374.37	75.6968	2374.37	72.8602
2376.3	92.6577	2376.3	89.2228	2376.3	87.4464	2376.3	84.7666	2376.3	81.7024	2376.3	78.6466	2376.3	75.711	2376.3	72.827
2378.22	92.6684	2378.22	89.3669	2378.22	87.435	2378.22	84.5927	2378.22	81.7425	2378.22	78.5314	2378.22	75.7526	2378.22	72.7151
2380.15	92.8947	2380.15	89.5311	2380.15	87.3906	2380.15	84.6729	2380.15	81.8384	2380.15	78.6025	2380.15	75.794	2380.15	72.8282
2382.08	93.0032	2382.08	89.5756	2382.08	87.4086	2382.08	84.6768	2382.08	81.8224	2382.08	78.7272	2382.08	75.8072	2382.08	72.918
2384.01	92.9467	2384.01	89.5218	2384.01	87.4293	2384.01	84.6267	2384.01	81.7802	2384.01	78.7996	2384.01	75.8693	2384.01	72.8748
2385.94	92.9606	2385.94	89.5501	2385.94	87.4795	2385.94	84.7407	2385.94	81.8047	2385.94	78.8324	2385.94	75.9029	2385.94	72.8974
2387.87	92.9446	2387.87	89.5712	2387.87	87.4823	2387.87	84.7936	2387.87	81.8043	2387.87	78.8441	2387.87	75.8665	2387.87	72.9444
2389.8	92.9226	2389.8	89.546	2389.8	87.4425	2389.8	84.7698	2389.8	81.7459	2389.8	78.859	2389.8	75.907	2389.8	72.9851
2391.73	92.9897	2391.73	89.5692	2391.73	87.5001	2391.73	84.7826	2391.73	81.717	2391.73	78.84	2391.73	76.021	2391.73	73.0683
2393.66	93.0005	2393.66	89.5572	2393.66	87.5104	2393.66	84.7663	2393.66	81.7204	2393.66	78.7756	2393.66	76.0653	2393.66	73.1303
2395.58	92.992	2395.58	89.5569	2395.58	87.4509	2395.58	84.7904	2395.58	81.7562	2395.58	78.7748	2395.58	76.0391	2395.58	73.1308
2397.51	93.0204	2397.51	89.6579	2397.51	87.4861	2397.51	84.8178	2397.51	81.8487	2397.51	78.8204	2397.51	76.0151	2397.51	73.1287
2399.44	93.0016	2399.44	89.6988	2399.44	87.5322	2399.44	84.8059	2399.44	81.8896	2399.44	78.8111	2399.44	76.0112	2399.44	73.1368
2401.37	92.9827	2401.37	89.6336	2401.37	87.5372	2401.37	84.8568	2401.37	81.8303	2401.37	78.8181	2401.37	75.9861	2401.37	73.1566
2403.3	92.9631	2403.3	89.5649	2403.3	87.5542	2403.3	84.8837	2403.3	81.8017	2403.3	78.8444	2403.3	75.9387	2403.3	73.1994
2405.23	92.938	2405.23	89.5685	2405.23	87.5848	2405.23	84.8382	2405.23	81.8283	2405.23	78.8711	2405.23	75.9484	2405.23	73.1917
2407.16	92.9586	2407.16	89.6459	2407.16	87.5852	2407.16	84.8231	2407.16	81.8179	2407.16	78.9204	2407.16	75.9745	2407.16	73.2021
2409.09	92.9516	2409.09	89.6695	2409.09	87.5464	2409.09	84.8051	2409.09	81.8001	2409.09	78.8965	2409.09	75.975	2409.09	73.2201
2411.01	92.9566	2411.01	89.651	2411.01	87.5846	2411.01	84.7157	2411.01	81.8504	2411.01	78.9069	2411.01	76.0403	2411.01	73.1489
2412.94	92.9763	2412.94	89.6723	2412.94	87.6693	2412.94	84.6977	2412.94	81.9202	2412.94	79.0073	2412.94	76.1284	2412.94	73.1428
2414.87	92.9297	2414.87	89.6851	2414.87	87.6916	2414.87	84.8105	2414.87	81.9391	2414.87	79.0219	2414.87	76.1659	2414.87	73.2
2416.8	92.9915	2416.8	89.6724	2416.8	87.695	2416.8	84.8691	2416.8	81.9312	2416.8	78.9938	2416.8	76.1702	2416.8	73.2611
2418.73	93.0695	2418.73	89.6559	2418.73	87.6953	2418.73	84.8885	2418.73	81.9042	2418.73	78.9722	2418.73	76.1286	2418.73	73.2966
2420.66	92.9895	2420.66	89.6495	2420.66	87.7353	2420.66	84.9925	2420.66	81.8707	2420.66	78.9083	2420.66	76.0617	2420.66	73.2333
2422.59	92.9762	2422.59	89.6465	2422.59	87.7588	2422.59	85.0721	2422.59	81.8737	2422.59	78.8897	2422.59	76.0172	2422.59	73.2331
2424.52	93.0015	2424.52	89.6753	2424.52	87.6504	2424.52	85.0158	2424.52	81.8955	2424.52	78.9666	2424.52	76.0379	2424.52	73.2888
2426.44	92.9903	2426.44	89.7537	2426.44	87.6043	2426.44	84.9555	2426.44	81.9335	2426.44	79.0019	2426.44	76.0949	2426.44	73.2871
2428.37	93.0504	2428.37	89.825	2428.37	87.6911	2428.37	85.0423	2428.37	82.0078	2428.37	78.9951	2428.37	76.157	2428.37	73.3085
2430.3	93.0959	2430.3	89.871	2430.3	87.7383	2430.3	85.1394	2430.3	82.1	2430.3	79.0878	2430.3	76.2402	2430.3	73.3551
2432.23	93.0821	2432.23	89.8049	2432.23	87.7174	2432.23	85.0562	2432.23	82.0829	2432.23	79.0951	2432.23	76.2188	2432.23	73.3591
2434.16	93.0277	2434.16	89.6692	2434.16	87.6679	2434.16	84.8995	2434.16	81.9357	2434.16	78.9567	2434.16	76.13	2434.16	73.3226
2436.09	93.0454	2436.09	89.7372	2436.09	87.6874	2436.09	84.8873	2436.09	81.9239	2436.09	78.9851	2436.09	76.1762	2436.09	73.3602
2438.02	93.193	2438.02	89.9297	2438.02	87.8025	2438.02	84.9787	2438.02	82.0537	2438.02	79.1312	2438.02	76.294	2438.02	73.4493
2439.95	93.2509	2439.95	89.9678	2439.95	87.8644	2439.95	84.9997	2439.95	82.0997	2439.95	79.1256	2439.95	76.3331	2439.95	73.4672
2441.88	93.2165	2441.88	89.8873	2441.88	87.8136	2441.88	84.9904	2441.88	82.1168	2441.88	79.0528	2441.88	76.2808	2441.88	73.4337
2443.8	93.2063	2443.8	89.8139	2443.8	87.7659	2443.8	85.0632	2443.8	82.1728	2443.8	79.0958	2443.8	76.2526	2443.8	73.3702
2445.73	93.1591	2445.73	89.8226	2445.73	87.7919	2445.73	85.134	2445.73	82.1791	2445.73	79.1692	2445.73	76.293	2445.73	73.3694
2447.66	93.0981	2447.66	89.8933	2447.66	87.823	2447.66	85.1095	2447.66	82.1433	2447.66	79.1937	2447.66	76.3098	2447.66	73.4464
2449.59	93.1068	2449.59	89.9106	2449.59	87.8619	2449.59	85.0917	2449.59	82.1679	2449.59	79.2353	2449.59	76.2806	2449.59	73.4475
2451.52	93.1435	2451.52	89.8891	2451.52	87.8904	2451.52	85.0948	2451.52	82.1885	2451.52	79.2058	2451.52	76.2191	2451.52	73.3678
2453.45	93.1244	2453.45	89.8519	2453.45	87.8078	2453.45	85.0302	2453.45	82.1257	2453.45	79.1205	2453.45	76.2032	2453.45	73.3198
2455.38	93.0907	2455.38	89.8287	2455.38	87.7414	2455.38	85.002	2455.38	82.1432	2455.38	79.1633	2455.38	76.3073	2455.38	73.3782
2457.31	93.0563	2457.31	89.8655	2457.31	87.8219	2457.31	85.0874	2457.31	82.2063	2457.31	79.2347	2457.31	76.4222	2457.31	73.4553
2459.23	93.0321	2459.23	89.871	2459.23	87.9203	2459.23	85.1474	2459.23	82.1807	2459.23	79.2404	2459.23	76.4352	2459.23	73.4659
2461.16	93.0894	2461.16	89.8762	2461.16	87.9602	2461.16	85.1337	2461.16	82.2251	2461.16	79.2843	2461.16	76.4118	2461.16	73.4878
2463.09	93.1415	2463.09	89.9289	2463.09	87.9728	2463.09	85.171	2463.09	82.2729	2463.09	79.3405	2463.09	76.4623	2463.09	73.5079
2465.02	93.2191	2465.02	89.9481	2465.02	87.9469	2465.02	85.2362	2465.02	82.1814	2465.02	79.3513	2465.02	76.5038	2465.02	73.5078
2466.95	93.3688	2466.95	89.9604	2466.95	87.8888	2466.95	85.2675	2466.95	82.1695	2466.95	79.3209	2466.95	76.4477	2466.95	73.5352
2468.88	93.3894	2468.88	90.0041	2468.88	87.8463	2468.88	85.282	2468.88	82.2859	2468.88	79.3279	2468.88	76.4332	2468.88	73.5864
2470.81	93.2978	2470.81	90.0409	2470.81	87.9026	2470.81	85.1988	2470.81	82.3551	2470.81	79.4007	2470.81	76.478	2470.81	73.631
2472.74	93.2379	2472.74	90.0271	2472.74	87.9772	2472.74	85.0996	2472.74	82.3513	2472.74	79.3531	2472.74	76.4263	2472.74	73.6057
2474.67	93.2102	2474.67	90.0288	2474.67	87.9029	2474.67	85.1174	2474.67	82.3002	2474.67	79.2691	2474.67	76.3358	2474.67	73.5543
2476.59	93.1853	2476.59	90.0644	2476.59	87.8435	2476.59	85.1612	2476.59	82.2158	2476.59	79.3277	2476.59	76.3007	2476.59	73.5456
2478.52	93.1363	2478.52	90.0018	2478.52	87.924	2478.52	85.1718	2478.52	82.1722	2478.52	79.3387	2478.52	76.3249	2478.52	73.5591
2480.45	93.1322	2480.45	89.9426	2480.45	87.9779	2480.45	85.1828	2480.45	82.1959	2480.45	79.3001	2480.45	76.4385	2480.45	73.5828
2482.38	93.2009	2482.38	90.0164	2482.38	87.9654	2482.38	85.2176	2482.38	82.2392	2482.38	79.3138	2482.38	76.4977	2482.38	73.5719
2484.31	93.2663	2484.31	90.0735	2484.31	87.9671	2484.31	85.2355	2484.31	82.3033	2484.31	79.3241	2484.31	76.4637	2484.31	73.5597
2486.24	93.2551	2486.24	89.9986	2486.24	87.9672	2486.24	85.2007	2486.24	82.2926	2486.24	79.3852	2486.24	76.4622	2486.24	73.5512
2488.17	93.1709	2488.17	89.9066	2488.17	87.9259	2488.17	85.1926	2488.17	82.2362	2488.17	79.4114	2488.17	76.4319	2488.17	73.4977
2490.1	93.165	2490.1	89.9864	2490.1	87.9441	2490.1	85.2764	2490.1	82.3807	2490.1	79.3647	2490.1	76.4293	2490.1	73.5411
2492.02	93.2017	2492.02	90.1007	2492.02	88.0024	2492.02	85.3184	2492.02	82.493	2492.02	79.3433	2492.02	76.4845	2492.02	73.6136
2493.95	93.1598	2493.95	90.0633	2493.95	87.9454	2493.95	85.2617	2493.95	82.3579	2493.95	79.2783	2493.95	76.4295	2493.95	73.5469
2495.88	93.1982	2495.88	90.0689	2495.88	87.9271	2495.88	85.3141	2495.88	82.3213	2495.88	79.3078	2495.88	76.4163	2495.88	73.5589
2497.81	93.3125	2497.81	90.1435	2497.81	88.0198	2497.81	85.411	2497.81	82.4082	2497.81	79.4823	2497.81	76.5841	2497.81	73.687
2499.74	93.2956	2499.74	90.134	2499.74	88.0058	2499.74	85.3684	2499.74	82.4372	2499.74	79.4892	2499.74	76.6345	2499.74	73.6925
2501.67	93.2343	2501.67	90.1232	2501.67	87.9444	2501.67	85.2952	2501.67	82.4608	2501.67	79.3998	2501.67	76.5129	2501.67	73.6116
2503.6	93.304	2503.6	90.1327	2503.6	87.9955	2503.6	85.2572	2503.6	82.4555	2503.6	79.4962	2503.6	76.5132	2503.6	73.6202
2505.53	93.4025	2505.53	90.1079	2505.53	88.0749	2505.53	85.2945	2505.53	82.4448	2505.53	79.6442	2505.53	76.6043	2505.53	73.7435
2507.45	93.3715	2507.45	90.103	2507.45	88.1029	2507.45	85.4172	2507.45	82.4486	2507.45	79.6444	2507.45	76.6441	2507.45	73.8086
2509.38	93.3129	2509.38	90.1505	2509.38	88.0964	2509.38	85.4809	2509.38	82.408	2509.38	79.6049	2509.38	76.6491	2509.38	73.7553
2511.31	93.359	2511.31	90.2216	2511.31	88.1148	2511.31	85.4567	2511.31	82.3935	2511.31	79.6377	2511.31	76.5906	2511.31	73.7632
2513.24	93.3824	2513.24	90.2712	2513.24	88.1453	2513.24	85.4387	2513.24	82.4188	2513.24	79.6788	2513.24	76.5913	2513.24	73.8079
2515.17	93.3578	2515.17	90.2631	2515.17	88.0887	2515.17	85.4534	2515.17	82.4983	2515.17	79.6852	2515.17	76.714	2515.17	73.8116
2517.1	93.4329	2517.1	90.2244	2517.1	88.0693	2517.1	85.5229	2517.1	82.6798	2517.1	79.6544	2517.1	76.7579	2517.1	73.8876
2519.03	93.4758	2519.03	90.2841	2519.03	88.1742	2519.03	85.6415	2519.03	82.7839	2519.03	79.6433	2519.03	76.74	2519.03	73.9927
2520.96	93.3916	2520.96	90.4054	2520.96	88.1747	2520.96	85.6519	2520.96	82.6941	2520.96	79.7185	2520.96	76.7497	2520.96	73.9477
2522.89	93.3515	2522.89	90.363	2522.89	88.0612	2522.89	85.5494	2522.89	82.5678	2522.89	79.7367	2522.89	76.7349	2522.89	73.7785
2524.81	93.3483	2524.81	90.229	2524.81	88.07	2524.81	85.4883	2524.81	82.5402	2524.81	79.6344	2524.81	76.7473	2524.81	73.727
2526.74	93.2963	2526.74	90.1942	2526.74	88.168	2526.74	85.446	2526.74	82.5492	2526.74	79.6082	2526.74	76.7641	2526.74	73.8138
2528.67	93.2835	2528.67	90.254	2528.67	88.2003	2528.67	85.4662	2528.67	82.5476	2528.67	79.6758	2528.67	76.7648	2528.67	73.86
2530.6	93.3976	2530.6	90.3603	2530.6	88.2069	2530.6	85.587	2530.6	82.5996	2530.6	79.7106	2530.6	76.8284	2530.6	73.9064
2532.53	93.481	2532.53	90.391	2532.53	88.1974	2532.53	85.6133	2532.53	82.6399	2532.53	79.6987	2532.53	76.8525	2532.53	73.9411
2534.46	93.4269	2534.46	90.3717	2534.46	88.1662	2534.46	85.54	2534.46	82.6589	2534.46	79.67	2534.46	76.814	2534.46	73.9054
2536.39	93.4412	2536.39	90.4388	2536.39	88.2095	2536.39	85.5381	2536.39	82.7001	2536.39	79.7225	2536.39	76.8421	2536.39	73.9305
2538.32	93.5072	2538.32	90.453	2538.32	88.2955	2538.32	85.614	2538.32	82.6692	2538.32	79.8237	2538.32	76.9056	2538.32	73.9882
2540.24	93.5007	2540.24	90.3461	2540.24	88.3443	2540.24	85.6609	2540.24	82.6408	2540.24	79.8138	2540.24	76.904	2540.24	73.9606
2542.17	93.478	2542.17	90.2832	2542.17	88.3247	2542.17	85.6206	2542.17	82.6537	2542.17	79.7579	2542.17	76.8239	2542.17	73.8815
2544.1	93.4158	2544.1	90.3235	2544.1	88.3014	2544.1	85.6297	2544.1	82.6897	2544.1	79.7546	2544.1	76.8072	2544.1	73.8435
2546.03	93.409	2546.03	90.3733	2546.03	88.3373	2546.03	85.7267	2546.03	82.8111	2546.03	79.7341	2546.03	76.8858	2546.03	73.8968
2547.96	93.5001	2547.96	90.3704	2547.96	88.2929	2547.96	85.6947	2547.96	82.8208	2547.96	79.6897	2547.96	76.8522	2547.96	73.9908
2549.89	93.4975	2549.89	90.3586	2549.89	88.1995	2549.89	85.5291	2549.89	82.7109	2549.89	79.7089	2549.89	76.797	2549.89	74.0537
2551.82	93.3791	2551.82	90.2916	2551.82	88.1998	2551.82	85.4077	2551.82	82.7108	2551.82	79.7448	2551.82	76.8718	2551.82	74.0086
2553.75	93.3448	2553.75	90.2176	2553.75	88.2254	2553.75	85.4166	2553.75	82.7527	2553.75	79.7604	2553.75	76.8607	2553.75	73.9374
2555.68	93.4827	2555.68	90.2669	2555.68	88.2571	2555.68	85.5126	2555.68	82.7514	2555.68	79.845	2555.68	76.8242	2555.68	74.0112
2557.6	93.5653	2557.6	90.3106	2557.6	88.2937	2557.6	85.5875	2557.6	82.7303	2557.6	79.9035	2557.6	76.9264	2557.6	74.0859
2559.53	93.5037	2559.53	90.3584	2559.53	88.2722	2559.53	85.6512	2559.53	82.7209	2559.53	79.8267	2559.53	77.0021	2559.53	74.0318
2561.46	93.4609	2561.46	90.4477	2561.46	88.2515	2561.46	85.6811	2561.46	82.7319	2561.46	79.744	2561.46	77.0268	2561.46	73.9536
2563.39	93.4324	2563.39	90.4189	2563.39	88.2927	2563.39	85.6545	2563.39	82.7073	2563.39	79.7875	2563.39	77.0206	2563.39	73.9116
2565.32	93.432	2565.32	90.3792	2565.32	88.3239	2565.32	85.6632	2565.32	82.717	2565.32	79.8897	2565.32	76.9977	2565.32	73.925
2567.25	93.4972	2567.25	90.4323	2567.25	88.2871	2567.25	85.6737	2567.25	82.8	2567.25	79.8935	2567.25	77.0153	2567.25	73.919
2569.18	93.5361	2569.18	90.4866	2569.18	88.2551	2569.18	85.6569	2569.18	82.8121	2569.18	79.8699	2569.18	76.9933	2569.18	73.9004
2571.11	93.5474	2571.11	90.5158	2571.11	88.3257	2571.11	85.7041	2571.11	82.7894	2571.11	79.9325	2571.11	76.9741	2571.11	74.0269
2573.03	93.5539	2573.03	90.4946	2573.03	88.4411	2573.03	85.7819	2573.03	82.8527	2573.03	79.9803	2573.03	76.9623	2573.03	74.1626
2574.96	93.4962	2574.96	90.4142	2574.96	88.4498	2574.96	85.7431	2574.96	82.8563	2574.96	79.9612	2574.96	76.924	2574.96	74.1334
2576.89	93.4297	2576.89	90.3549	2576.89	88.3704	2576.89	85.6603	2576.89	82.8019	2576.89	79.9457	2576.89	76.9806	2576.89	74.1178
2578.82	93.3834	2578.82	90.3731	2578.82	88.309	2578.82	85.6796	2578.82	82.8363	2578.82	79.9488	2578.82	77.0554	2578.82	74.1482
2580.75	93.3076	2580.75	90.3895	2580.75	88.2742	2580.75	85.7002	2580.75	82.8293	2580.75	79.9126	2580.75	77.0324	2580.75	74.1152
2582.68	93.4043	2582.68	90.435	2582.68	88.3282	2582.68	85.7494	2582.68	82.8614	2582.68	79.9021	2582.68	77.0128	2582.68	74.1679
2584.61	93.6081	2584.61	90.5583	2584.61	88.444	2584.61	85.8675	2584.61	83.0045	2584.61	80.0381	2584.61	77.0413	2584.61	74.2713
2586.54	93.5784	2586.54	90.5548	2586.54	88.4462	2586.54	85.8442	2586.54	82.9892	2586.54	80.1714	2586.54	77.0364	2586.54	74.2382
2588.46	93.5501	2588.46	90.4666	2588.46	88.3943	2588.46	85.7711	2588.46	82.9864	2588.46	80.0946	2588.46	77.0717	2588.46	74.2082
2590.39	93.6731	2590.39	90.5336	2590.39	88.402	2590.39	85.8566	2590.39	83.116	2590.39	79.9689	2590.39	77.1977	2590.39	74.2571
2592.32	93.6573	2592.32	90.6784	2592.32	88.4373	2592.32	85.9417	2592.32	83.0744	2592.32	79.9944	2592.32	77.186	2592.32	74.2537
2594.25	93.6035	2594.25	90.7446	2594.25	88.4619	2594.25	85.9051	2594.25	82.9988	2594.25	80.0848	2594.25	77.1398	2594.25	74.2523
2596.18	93.6624	2596.18	90.7165	2596.18	88.4561	2596.18	85.8979	2596.18	83.0516	2596.18	80.2106	2596.18	77.267	2596.18	74.3793
2598.11	93.6123	2598.11	90.6209	2598.11	88.469	2598.11	85.9372	2598.11	83.0372	2598.11	80.2751	2598.11	77.2442	2598.11	74.4396
2600.04	93.5	2600.04	90.5423	2600.04	88.4933	2600.04	85.8787	2600.04	82.9881	2600.04	80.162	2600.04	77.0964	2600.04	74.2912
2601.97	93.5409	2601.97	90.5478	2601.97	88.5463	2601.97	85.8149	2601.97	82.9899	2601.97	80.1182	2601.97	77.1898	2601.97	74.2339
2603.9	93.5747	2603.9	90.5563	2603.9	88.5967	2603.9	85.8503	2603.9	82.9637	2603.9	80.1393	2603.9	77.3058	2603.9	74.2751
2605.82	93.4991	2605.82	90.5352	2605.82	88.5072	2605.82	85.9283	2605.82	82.9912	2605.82	80.0489	2605.82	77.2452	2605.82	74.189
2607.75	93.4146	2607.75	90.5129	2607.75	88.4107	2607.75	86.0134	2607.75	83.0886	2607.75	80.0515	2607.75	77.1999	2607.75	74.1551
2609.68	93.3608	2609.68	90.4402	2609.68	88.4066	2609.68	86.012	2609.68	83.0775	2609.68	80.1371	2609.68	77.1792	2609.68	74.2233
2611.61	93.4227	2611.61	90.4277	2611.61	88.4851	2611.61	85.9563	2611.61	83.019	2611.61	80.1609	2611.61	77.1639	2611.61	74.2431
2613.54	93.5908	2613.54	90.5967	2613.54	88.6315	2613.54	85.9687	2613.54	83.068	2613.54	80.2415	2613.54	77.2339	2613.54	74.2819
2615.47	93.7215	2615.47	90.7649	2615.47	88.657	2615.47	85.987	2615.47	83.129	2615.47	80.2817	2615.47	77.2676	2615.47	74.3143
2617.4	93.7407	2617.4	90.7272	2617.4	88.5967	2617.4	85.9642	2617.4	83.077	2617.4	80.1681	2617.4	77.2151	2617.4	74.2566
2619.33	93.7106	2619.33	90.6023	2619.33	88.5862	2619.33	85.9461	2619.33	83.0252	2619.33	80.1216	2619.33	77.2435	2619.33	74.2671
2621.25	93.6758	2621.25	90.608	2621.25	88.6068	2621.25	85.9207	2621.25	83.0545	2621.25	80.2185	2621.25	77.3288	2621.25	74.3902
2623.18	93.6172	2623.18	90.6725	2623.18	88.6432	2623.18	85.8763	2623.18	83.0697	2623.18	80.3276	2623.18	77.3563	2623.18	74.4535
2625.11	93.5891	2625.11	90.69	2625.11	88.6496	2625.11	85.904	2625.11	83.1204	2625.11	80.3564	2625.11	77.344	2625.11	74.4101
2627.04	93.6099	2627.04	90.7297	2627.04	88.6487	2627.04	86.0329	2627.04	83.206	2627.04	80.3357	2627.04	77.3199	2627.04	74.3744
2628.97	93.6496	2628.97	90.7349	2628.97	88.6412	2628.97	86.1397	2628.97	83.2519	2628.97	80.3608	2628.97	77.317	2628.97	74.4432
2630.9	93.6467	2630.9	90.6637	2630.9	88.5832	2630.9	86.1379	2630.9	83.2749	2630.9	80.3414	2630.9	77.3076	2630.9	74.4706
2632.83	93.6301	2632.83	90.6738	2632.83	88.5685	2632.83	86.1067	2632.83	83.2053	2632.83	80.282	2632.83	77.2915	2632.83	74.3804
2634.76	93.6545	2634.76	90.7357	2634.76	88.5963	2634.76	86.1148	2634.76	83.1335	2634.76	80.2735	2634.76	77.3213	2634.76	74.3281
2636.69	93.6234	2636.69	90.7472	2636.69	88.5884	2636.69	86.1103	2636.69	83.1941	2636.69	80.2378	2636.69	77.3648	2636.69	74.3179
2638.61	93.6575	2638.61	90.7959	2638.61	88.6457	2638.61	86.13	2638.61	83.2907	2638.61	80.2751	2638.61	77.4149	2638.61	74.3921
2640.54	93.7614	2640.54	90.806	2640.54	88.7374	2640.54	86.1259	2640.54	83.3131	2640.54	80.3952	2640.54	77.4197	2640.54	74.5377
2642.47	93.7223	2642.47	90.7598	2642.47	88.7443	2642.47	86.0443	2642.47	83.2771	2642.47	80.4227	2642.47	77.4143	2642.47	74.5801
2644.4	93.6646	2644.4	90.7734	2644.4	88.7238	2644.4	86.0468	2644.4	83.2515	2644.4	80.3901	2644.4	77.4778	2644.4	74.5488
2646.33	93.6659	2646.33	90.7583	2646.33	88.634	2646.33	86.0977	2646.33	83.1973	2646.33	80.3695	2646.33	77.4591	2646.33	74.5307
2648.26	93.6621	2648.26	90.7715	2648.26	88.5768	2648.26	86.1464	2648.26	83.1561	2648.26	80.3963	2648.26	77.4279	2648.26	74.5125
2650.19	93.6849	2650.19	90.8677	2650.19	88.7138	2650.19	86.1995	2650.19	83.1946	2650.19	80.3894	2650.19	77.4945	2650.19	74.4506
2652.12	93.7247	2652.12	90.8972	2652.12	88.798	2652.12	86.1569	2652.12	83.2532	2652.12	80.3398	2652.12	77.4959	2652.12	74.4144
2654.04	93.7166	2654.04	90.9038	2654.04	88.7219	2654.04	86.1445	2654.04	83.3198	2654.04	80.406	2654.04	77.5301	2654.04	74.4359
2655.97	93.631	2655.97	90.9706	2655.97	88.6693	2655.97	86.219	2655.97	83.3565	2655.97	80.4952	2655.97	77.6242	2655.97	74.4428
2657.9	93.5584	2657.9	90.9438	2657.9	88.6846	2657.9	86.2167	2657.9	83.3469	2657.9	80.4966	2657.9	77.5313	2657.9	74.4734
2659.83	93.5686	2659.83	90.7533	2659.83	88.735	2659.83	86.1815	2659.83	83.313	2659.83	80.4563	2659.83	77.4202	2659.83	74.5021
2661.76	93.6562	2661.76	90.6764	2661.76	88.7986	2661.76	86.2547	2661.76	83.3387	2661.76	80.4495	2661.76	77.5247	2661.76	74.5308
2663.69	93.7424	2663.69	90.7606	2663.69	88.804	2663.69	86.3206	2663.69	83.4548	2663.69	80.5397	2663.69	77.6416	2663.69	74.5256
2665.62	93.7572	2665.62	90.8015	2665.62	88.7533	2665.62	86.2876	2665.62	83.4664	2665.62	80.6114	2665.62	77.6612	2665.62	74.4536
2667.55	93.7768	2667.55	90.8959	2667.55	88.761	2667.55	86.2707	2667.55	83.4033	2667.55	80.5562	2667.55	77.6601	2667.55	74.4785
2669.48	93.7812	2669.48	90.9865	2669.48	88.7913	2669.48	86.2387	2669.48	83.3726	2669.48	80.4427	2669.48	77.6106	2669.48	74.5504
2671.4	93.7785	2671.4	90.9649	2671.4	88.7893	2671.4	86.2331	2671.4	83.2932	2671.4	80.4662	2671.4	77.5708	2671.4	74.5824
2673.33	93.8805	2673.33	91.0024	2673.33	88.8097	2673.33	86.3494	2673.33	83.2614	2673.33	80.6471	2673.33	77.6249	2673.33	74.5858
2675.26	93.9504	2675.26	91.0126	2675.26	88.8115	2675.26	86.4379	2675.26	83.3382	2675.26	80.7502	2675.26	77.6621	2675.26	74.5982
2677.19	93.8511	2677.19	90.8966	2677.19	88.8128	2677.19	86.3941	2677.19	83.3936	2677.19	80.6915	2677.19	77.5913	2677.19	74.6433
2679.12	93.709	2679.12	90.8139	2679.12	88.8272	2679.12	86.2347	2679.12	83.3867	2679.12	80.5213	2679.12	77.5154	2679.12	74.5363
2681.05	93.6833	2681.05	90.8193	2681.05	88.8199	2681.05	86.149	2681.05	83.3854	2681.05	80.4514	2681.05	77.5566	2681.05	74.4647
2682.98	93.7115	2682.98	90.8653	2682.98	88.8795	2682.98	86.2538	2682.98	83.4179	2682.98	80.599	2682.98	77.6285	2682.98	74.613
2684.91	93.6679	2684.91	90.9098	2684.91	88.9404	2684.91	86.3278	2684.91	83.4334	2684.91	80.6817	2684.91	77.6138	2684.91	74.681
2686.83	93.7083	2686.83	90.9307	2686.83	88.9293	2686.83	86.3314	2686.83	83.462	2686.83	80.6315	2686.83	77.6359	2686.83	74.657
2688.76	93.8384	2688.76	90.9265	2688.76	88.9595	2688.76	86.3747	2688.76	83.5033	2688.76	80.59	2688.76	77.7103	2688.76	74.6557
2690.69	93.8209	2690.69	90.97	2690.69	89.003	2690.69	86.4107	2690.69	83.4504	2690.69	80.5731	2690.69	77.6899	2690.69	74.6829
2692.62	93.7352	2692.62	91.0577	2692.62	88.9712	2692.62	86.4282	2692.62	83.3909	2692.62	80.563	2692.62	77.6682	2692.62	74.725
2694.55	93.6896	2694.55	90.9914	2694.55	88.8815	2694.55	86.4243	2694.55	83.4263	2694.55	80.5281	2694.55	77.7147	2694.55	74.6703
2696.48	93.6743	2696.48	90.8424	2696.48	88.8079	2696.48	86.3619	2696.48	83.462	2696.48	80.5225	2696.48	77.7382	2696.48	74.594
2698.41	93.7446	2698.41	90.8146	2698.41	88.7741	2698.41	86.2823	2698.41	83.4768	2698.41	80.5365	2698.41	77.7447	2698.41	74.5486
2700.34	93.8127	2700.34	90.8285	2700.34	88.7758	2700.34	86.3029	2700.34	83.5317	2700.34	80.5408	2700.34	77.7592	2700.34	74.5342
2702.26	93.7573	2702.26	90.8952	2702.26	88.8695	2702.26	86.3744	2702.26	83.5734	2702.26	80.587	2702.26	77.7545	2702.26	74.6223
2704.19	93.6591	2704.19	91.0388	2704.19	88.9994	2704.19	86.3318	2704.19	83.5396	2704.19	80.6494	2704.19	77.7391	2704.19	74.7022
2706.12	93.6994	2706.12	91.0878	2706.12	89.0753	2706.12	86.2885	2706.12	83.5655	2706.12	80.7379	2706.12	77.7893	2706.12	74.7138
2708.05	93.7858	2708.05	91.0387	2708.05	89.0849	2708.05	86.3313	2708.05	83.6192	2708.05	80.7772	2708.05	77.8246	2708.05	74.6778
2709.98	93.7341	2709.98	91.0367	2709.98	89.0631	2709.98	86.3883	2709.98	83.5119	2709.98	80.687	2709.98	77.7561	2709.98	74.6329
2711.91	93.7629	2711.91	91.0964	2711.91	89.0742	2711.91	86.5047	2711.91	83.4655	2711.91	80.6879	2711.91	77.7987	2711.91	74.711
2713.84	93.9058	2713.84	91.1163	2713.84	89.0382	2713.84	86.5628	2713.84	83.559	2713.84	80.8277	2713.84	77.9244	2713.84	74.8096
2715.77	93.8941	2715.77	91.0911	2715.77	88.9299	2715.77	86.488	2715.77	83.5688	2715.77	80.8438	2715.77	77.8606	2715.77	74.7634
2717.7	93.8926	2717.7	91.0812	2717.7	88.9331	2717.7	86.5058	2717.7	83.5728	2717.7	80.7837	2717.7	77.7581	2717.7	74.7228
2719.62	93.9521	2719.62	91.0616	2719.62	89.0724	2719.62	86.62	2719.62	83.5637	2719.62	80.8165	2719.62	77.81	2719.62	74.8102
2721.55	93.8549	2721.55	91.1021	2721.55	89.1183	2721.55	86.6156	2721.55	83.5306	2721.55	80.8502	2721.55	77.8426	2721.55	74.8824
2723.48	93.8141	2723.48	91.2193	2723.48	89.0459	2723.48	86.5491	2723.48	83.6322	2723.48	80.8594	2723.48	77.8076	2723.48	74.8752
2725.41	93.8263	2725.41	91.1868	2725.41	89.0409	2725.41	86.5724	2725.41	83.6707	2725.41	80.8479	2725.41	77.8278	2725.41	74.8204
2727.34	93.7429	2727.34	91.0549	2727.34	89.0774	2727.34	86.6097	2727.34	83.5879	2727.34	80.7977	2727.34	77.8808	2727.34	74.7292
2729.27	93.806	2729.27	91.0409	2729.27	89.1107	2729.27	86.6495	2729.27	83.6347	2729.27	80.7757	2729.27	77.9459	2729.27	74.744
2731.2	93.9015	2731.2	91.0429	2731.2	89.1347	2731.2	86.6755	2731.2	83.7248	2731.2	80.7443	2731.2	77.9732	2731.2	74.8485
2733.13	93.8689	2733.13	91.0423	2733.13	89.0761	2733.13	86.6188	2733.13	83.7477	2733.13	80.7149	2733.13	77.9502	2733.13	74.8855
2735.05	93.8087	2735.05	91.0905	2735.05	88.998	2735.05	86.637	2735.05	83.724	2735.05	80.7372	2735.05	77.9722	2735.05	74.8415
2736.98	93.7036	2736.98	91.0718	2736.98	88.9759	2736.98	86.6434	2736.98	83.6455	2736.98	80.7459	2736.98	77.9284	2736.98	74.7388
2738.91	93.6861	2738.91	91.0147	2738.91	88.9962	2738.91	86.4966	2738.91	83.6722	2738.91	80.7545	2738.91	77.8205	2738.91	74.7049
2740.84	93.8007	2740.84	90.9986	2740.84	89.0613	2740.84	86.5073	2740.84	83.8092	2740.84	80.8387	2740.84	77.8597	2740.84	74.7941
2742.77	93.9056	2742.77	91.0781	2742.77	89.2045	2742.77	86.7483	2742.77	83.8454	2742.77	80.9587	2742.77	77.9751	2742.77	74.8664
2744.7	93.9354	2744.7	91.2526	2744.7	89.3457	2744.7	86.9184	2744.7	83.8462	2744.7	81.0226	2744.7	78.0136	2744.7	74.8991
2746.63	93.9284	2746.63	91.3577	2746.63	89.3347	2746.63	86.8864	2746.63	83.9316	2746.63	81.0803	2746.63	78.0059	2746.63	74.9484
2748.56	93.9305	2748.56	91.3347	2748.56	89.233	2748.56	86.7213	2748.56	83.9014	2748.56	81.0897	2748.56	78.0032	2748.56	74.9387
2750.49	93.8481	2750.49	91.2394	2750.49	89.1907	2750.49	86.6026	2750.49	83.7229	2750.49	80.9492	2750.49	77.9876	2750.49	74.835
2752.41	93.7994	2752.41	91.1292	2752.41	89.2173	2752.41	86.6771	2752.41	83.6632	2752.41	80.864	2752.41	77.9568	2752.41	74.8318
2754.34	93.8728	2754.34	91.0477	2754.34	89.2223	2754.34	86.8021	2754.34	83.7089	2754.34	80.9049	2754.34	77.983	2754.34	74.9606
2756.27	93.8628	2756.27	91.0277	2756.27	89.1813	2756.27	86.7326	2756.27	83.7035	2756.27	80.9149	2756.27	77.9975	2756.27	74.9845
2758.2	93.7903	2758.2	91.1291	2758.2	89.1519	2758.2	86.5712	2758.2	83.7005	2758.2	80.8732	2758.2	77.8894	2758.2	74.8942
2760.13	93.7551	2760.13	91.2453	2760.13	89.1303	2760.13	86.5613	2760.13	83.7925	2760.13	80.8072	2760.13	77.8494	2760.13	74.8734
2762.06	93.7671	2762.06	91.2757	2762.06	89.0804	2762.06	86.6623	2762.06	83.8895	2762.06	80.8266	2762.06	77.9262	2762.06	74.9487
2763.99	93.8253	2763.99	91.2824	2763.99	89.0544	2763.99	86.7293	2763.99	83.8747	2763.99	80.958	2763.99	77.9182	2763.99	75.0196
2765.92	93.87	2765.92	91.2586	2765.92	89.1697	2765.92	86.7602	2765.92	83.8569	2765.92	81.0452	2765.92	77.9282	2765.92	75.0215
2767.84	93.892	2767.84	91.234	2767.84	89.3291	2767.84	86.7659	2767.84	83.8741	2767.84	81.0497	2767.84	78.0168	2767.84	74.9952
2769.77	93.8629	2769.77	91.2325	2769.77	89.344	2769.77	86.7467	2769.77	83.8727	2769.77	81.0404	2769.77	78.0284	2769.77	75.002
2771.7	93.8299	2771.7	91.214	2771.7	89.2961	2771.7	86.7869	2771.7	83.8976	2771.7	81.064	2771.7	77.9901	2771.7	74.9688
2773.63	93.9172	2773.63	91.2102	2773.63	89.3055	2773.63	86.8362	2773.63	83.9376	2773.63	81.0678	2773.63	77.9591	2773.63	74.909
2775.56	94.0133	2775.56	91.1528	2775.56	89.298	2775.56	86.7383	2775.56	83.9226	2775.56	81.0155	2775.56	77.9272	2775.56	74.9238
2777.49	93.9776	2777.49	91.0976	2777.49	89.2528	2777.49	86.6377	2777.49	83.8699	2777.49	81.0167	2777.49	77.9626	2777.49	74.9436
2779.42	93.9547	2779.42	91.2387	2779.42	89.3289	2779.42	86.7831	2779.42	83.9711	2779.42	81.083	2779.42	78.1638	2779.42	75.0221
2781.35	94.0208	2781.35	91.3573	2781.35	89.4136	2781.35	86.97	2781.35	84.0802	2781.35	81.1202	2781.35	78.3459	2781.35	75.13
2783.27	93.9865	2783.27	91.2784	2783.27	89.29	2783.27	86.9274	2783.27	83.931	2783.27	81.1022	2783.27	78.279	2783.27	75.0685
2785.2	93.8699	2785.2	91.2126	2785.2	89.1851	2785.2	86.9205	2785.2	83.8674	2785.2	81.0852	2785.2	78.1721	2785.2	75.0074
2787.13	93.8495	2787.13	91.2071	2787.13	89.2629	2787.13	87.0649	2787.13	83.9927	2787.13	81.1408	2787.13	78.157	2787.13	75.0592
2789.06	93.9091	2789.06	91.2574	2789.06	89.3885	2789.06	87.052	2789.06	84.0466	2789.06	81.1823	2789.06	78.1819	2789.06	75.1019
2790.99	93.9504	2790.99	91.3661	2790.99	89.401	2790.99	86.8919	2790.99	84.0682	2790.99	81.1233	2790.99	78.234	2790.99	75.0953
2792.92	93.8767	2792.92	91.382	2792.92	89.3128	2792.92	86.8154	2792.92	84.0396	2792.92	81.1032	2792.92	78.1941	2792.92	74.9994
2794.85	93.7701	2794.85	91.3252	2794.85	89.3542	2794.85	86.8863	2794.85	83.9635	2794.85	81.1467	2794.85	78.1739	2794.85	74.9218
2796.78	93.7966	2796.78	91.2942	2796.78	89.4296	2796.78	86.9483	2796.78	83.9729	2796.78	81.0912	2796.78	78.2436	2796.78	74.9584
2798.71	93.8571	2798.71	91.2616	2798.71	89.3386	2798.71	86.8822	2798.71	84.0372	2798.71	81.0256	2798.71	78.1778	2798.71	75.0386
2800.63	93.8675	2800.63	91.2308	2800.63	89.2969	2800.63	86.885	2800.63	84.0781	2800.63	81.0975	2800.63	78.0895	2800.63	75.1292
2802.56	93.9326	2802.56	91.2392	2802.56	89.3794	2802.56	86.9956	2802.56	84.0934	2802.56	81.2001	2802.56	78.1541	2802.56	75.1744
2804.49	93.9906	2804.49	91.2233	2804.49	89.3681	2804.49	87.0211	2804.49	84.0733	2804.49	81.2301	2804.49	78.1886	2804.49	75.0896
2806.42	93.9229	2806.42	91.1465	2806.42	89.2848	2806.42	86.9531	2806.42	84.0185	2806.42	81.1938	2806.42	78.1728	2806.42	74.9528
2808.35	93.8456	2808.35	91.1535	2808.35	89.2706	2808.35	86.8737	2808.35	83.9997	2808.35	81.1774	2808.35	78.2215	2808.35	74.9878
2810.28	93.8371	2810.28	91.2656	2810.28	89.2897	2810.28	86.8499	2810.28	84.0446	2810.28	81.2077	2810.28	78.2859	2810.28	75.1483
2812.21	93.8604	2812.21	91.3824	2812.21	89.3647	2812.21	86.9407	2812.21	84.1365	2812.21	81.2542	2812.21	78.3672	2812.21	75.2316
2814.14	93.8514	2814.14	91.4321	2814.14	89.4687	2814.14	87.0045	2814.14	84.1609	2814.14	81.3089	2814.14	78.3615	2814.14	75.2426
2816.06	93.8085	2816.06	91.3543	2816.06	89.4727	2816.06	86.9296	2816.06	84.0601	2816.06	81.2562	2816.06	78.2194	2816.06	75.1764
2817.99	93.8954	2817.99	91.3576	2817.99	89.4737	2817.99	86.9843	2817.99	84.0698	2817.99	81.1911	2817.99	78.2412	2817.99	75.1667
2819.92	93.9968	2819.92	91.495	2819.92	89.4995	2819.92	87.1258	2819.92	84.1472	2819.92	81.2433	2819.92	78.3577	2819.92	75.2831
2821.85	93.9936	2821.85	91.5372	2821.85	89.4843	2821.85	87.0782	2821.85	84.1372	2821.85	81.2949	2821.85	78.3555	2821.85	75.2959
2823.78	94.0411	2823.78	91.5389	2823.78	89.4934	2823.78	87.0511	2823.78	84.2038	2823.78	81.3739	2823.78	78.3859	2823.78	75.2557
2825.71	93.9996	2825.71	91.4704	2825.71	89.4719	2825.71	87.0976	2825.71	84.2203	2825.71	81.4039	2825.71	78.3166	2825.71	75.2004
2827.64	93.8798	2827.64	91.3176	2827.64	89.4139	2827.64	87.1012	2827.64	84.1128	2827.64	81.3374	2827.64	78.1956	2827.64	75.0571
2829.57	93.8718	2829.57	91.2877	2829.57	89.363	2829.57	87.0714	2829.57	84.1091	2829.57	81.3393	2829.57	78.3089	2829.57	75.0079
2831.5	93.8764	2831.5	91.2954	2831.5	89.3039	2831.5	86.9636	2831.5	84.147	2831.5	81.3141	2831.5	78.3675	2831.5	75.0696
2833.42	93.949	2833.42	91.3224	2833.42	89.3655	2833.42	86.9767	2833.42	84.1721	2833.42	81.2779	2833.42	78.3006	2833.42	75.1981
2835.35	94.0392	2835.35	91.3687	2835.35	89.4726	2835.35	87.0866	2835.35	84.2214	2835.35	81.3184	2835.35	78.2881	2835.35	75.3145
2837.28	93.9954	2837.28	91.3196	2837.28	89.5064	2837.28	87.0806	2837.28	84.2236	2837.28	81.3386	2837.28	78.2492	2837.28	75.2551
2839.21	94.0326	2839.21	91.3778	2839.21	89.5567	2839.21	87.1491	2839.21	84.2387	2839.21	81.4218	2839.21	78.3076	2839.21	75.2544
2841.14	94.0397	2841.14	91.4613	2841.14	89.5277	2841.14	87.246	2841.14	84.296	2841.14	81.4543	2841.14	78.4002	2841.14	75.3798
2843.07	93.8312	2843.07	91.4118	2843.07	89.4686	2843.07	87.1832	2843.07	84.3646	2843.07	81.3514	2843.07	78.4056	2843.07	75.3953
2845	93.7909	2845	91.4626	2845	89.5072	2845	87.1933	2845	84.5126	2845	81.4588	2845	78.5304	2845	75.4357
2846.93	93.8947	2846.93	91.5251	2846.93	89.5211	2846.93	87.3313	2846.93	84.5656	2846.93	81.6745	2846.93	78.6383	2846.93	75.512
2848.85	93.8287	2848.85	91.5019	2848.85	89.5241	2848.85	87.4081	2848.85	84.4037	2848.85	81.6874	2848.85	78.6034	2848.85	75.474
2850.78	93.8497	2850.78	91.5068	2850.78	89.5562	2850.78	87.4583	2850.78	84.3935	2850.78	81.6954	2850.78	78.6603	2850.78	75.4787
2852.71	93.9688	2852.71	91.507	2852.71	89.6026	2852.71	87.4451	2852.71	84.5506	2852.71	81.7716	2852.71	78.7946	2852.71	75.5451
2854.64	93.9521	2854.64	91.5761	2854.64	89.6844	2854.64	87.4127	2854.64	84.6318	2854.64	81.8012	2854.64	78.8603	2854.64	75.5842
2856.57	93.9334	2856.57	91.6584	2856.57	89.7514	2856.57	87.5214	2856.57	84.6762	2856.57	81.7884	2856.57	78.8193	2856.57	75.5493
2858.5	93.9148	2858.5	91.6636	2858.5	89.7538	2858.5	87.5135	2858.5	84.634	2858.5	81.7445	2858.5	78.735	2858.5	75.4371
2860.43	93.8529	2860.43	91.6967	2860.43	89.7592	2860.43	87.3845	2860.43	84.5594	2860.43	81.7069	2860.43	78.7049	2860.43	75.4284
2862.36	93.9542	2862.36	91.7661	2862.36	89.8033	2862.36	87.4279	2862.36	84.5443	2862.36	81.7131	2862.36	78.7244	2862.36	75.526
2864.29	94.0696	2864.29	91.8048	2864.29	89.7029	2864.29	87.435	2864.29	84.4856	2864.29	81.7188	2864.29	78.6903	2864.29	75.5466
2866.21	93.9718	2866.21	91.7467	2866.21	89.6208	2866.21	87.3384	2866.21	84.4382	2866.21	81.6948	2866.21	78.5731	2866.21	75.4825
2868.14	93.9418	2868.14	91.6783	2868.14	89.7837	2868.14	87.3177	2868.14	84.485	2868.14	81.6908	2868.14	78.5538	2868.14	75.493
2870.07	94.015	2870.07	91.6947	2870.07	89.8436	2870.07	87.3305	2870.07	84.5268	2870.07	81.6816	2870.07	78.6383	2870.07	75.6072
2872	94.012	2872	91.6309	2872	89.7407	2872	87.3803	2872	84.4838	2872	81.6827	2872	78.6356	2872	75.588
2873.93	94.0763	2873.93	91.5509	2873.93	89.753	2873.93	87.4323	2873.93	84.4958	2873.93	81.7432	2873.93	78.6469	2873.93	75.4327
2875.86	94.1374	2875.86	91.5923	2875.86	89.7482	2875.86	87.4785	2875.86	84.6016	2875.86	81.744	2875.86	78.6925	2875.86	75.3452
2877.79	94.119	2877.79	91.6024	2877.79	89.6411	2877.79	87.5105	2877.79	84.6043	2877.79	81.7023	2877.79	78.6397	2877.79	75.3562
2879.72	94.1237	2879.72	91.627	2879.72	89.671	2879.72	87.4857	2879.72	84.5592	2879.72	81.6902	2879.72	78.6423	2879.72	75.5354
2881.64	94.0093	2881.64	91.6809	2881.64	89.7561	2881.64	87.5332	2881.64	84.5649	2881.64	81.6461	2881.64	78.7337	2881.64	75.7142
2883.57	93.8423	2883.57	91.6628	2883.57	89.7043	2883.57	87.5739	2883.57	84.5642	2883.57	81.6246	2883.57	78.7557	2883.57	75.6423
2885.5	93.8179	2885.5	91.6826	2885.5	89.6805	2885.5	87.5401	2885.5	84.5553	2885.5	81.6549	2885.5	78.6826	2885.5	75.5104
2887.43	93.8549	2887.43	91.692	2887.43	89.7084	2887.43	87.5344	2887.43	84.5093	2887.43	81.6744	2887.43	78.6639	2887.43	75.4872
2889.36	93.9215	2889.36	91.5938	2889.36	89.7382	2889.36	87.4891	2889.36	84.483	2889.36	81.6684	2889.36	78.7896	2889.36	75.5508
2891.29	94.0469	2891.29	91.5403	2891.29	89.7992	2891.29	87.4384	2891.29	84.5446	2891.29	81.6668	2891.29	78.8093	2891.29	75.6214
2893.22	94.2269	2893.22	91.6447	2893.22	89.8181	2893.22	87.485	2893.22	84.6528	2893.22	81.7242	2893.22	78.7821	2893.22	75.691
2895.15	94.2728	2895.15	91.7528	2895.15	89.8183	2895.15	87.5889	2895.15	84.7551	2895.15	81.8355	2895.15	78.8895	2895.15	75.7732
2897.07	94.0773	2897.07	91.7152	2897.07	89.7775	2897.07	87.5463	2897.07	84.7158	2897.07	81.9069	2897.07	78.8081	2897.07	75.6486
2899	94.0019	2899	91.7125	2899	89.7242	2899	87.3815	2899	84.5769	2899	81.859	2899	78.6814	2899	75.4738
2900.93	94.0742	2900.93	91.8233	2900.93	89.7581	2900.93	87.4196	2900.93	84.5766	2900.93	81.873	2900.93	78.8167	2900.93	75.5368
2902.86	94.0094	2902.86	91.8067	2902.86	89.7901	2902.86	87.5015	2902.86	84.6831	2902.86	82.0287	2902.86	78.8752	2902.86	75.6038
2904.79	94.0038	2904.79	91.7134	2904.79	89.8523	2904.79	87.5138	2904.79	84.779	2904.79	82.0678	2904.79	78.8342	2904.79	75.647
2906.72	94.1316	2906.72	91.7897	2906.72	89.936	2906.72	87.6625	2906.72	84.851	2906.72	82.0236	2906.72	78.9256	2906.72	75.77
2908.65	94.0334	2908.65	91.9019	2908.65	89.8892	2908.65	87.7656	2908.65	84.8303	2908.65	82.022	2908.65	78.996	2908.65	75.8076
2910.58	93.8149	2910.58	91.9542	2910.58	89.8809	2910.58	87.823	2910.58	84.8387	2910.58	82.0491	2910.58	79.0537	2910.58	75.823
2912.51	93.8608	2912.51	91.9874	2912.51	89.9141	2912.51	87.8602	2912.51	84.9254	2912.51	82.1287	2912.51	79.119	2912.51	75.8865
2914.43	93.9511	2914.43	91.9192	2914.43	89.7333	2914.43	87.6449	2914.43	84.8872	2914.43	82.2291	2914.43	79.0564	2914.43	75.8405
2916.36	93.8101	2916.36	91.8606	2916.36	89.6127	2916.36	87.477	2916.36	84.8314	2916.36	82.3315	2916.36	79.0319	2916.36	75.7537
2918.29	93.7043	2918.29	91.8521	2918.29	89.8018	2918.29	87.6376	2918.29	84.8797	2918.29	82.2604	2918.29	79.0178	2918.29	75.84
2920.22	93.834	2920.22	91.9314	2920.22	90.0576	2920.22	87.9005	2920.22	84.9404	2920.22	82.2185	2920.22	78.9892	2920.22	76.0853
2922.15	93.9489	2922.15	92.093	2922.15	90.2223	2922.15	88.0432	2922.15	85.0518	2922.15	82.4263	2922.15	79.1118	2922.15	76.1665
2924.08	93.8902	2924.08	92.0983	2924.08	90.2689	2924.08	88.0146	2924.08	85.2041	2924.08	82.4614	2924.08	79.1698	2924.08	75.9644
2926.01	93.8397	2926.01	92.0803	2926.01	90.2127	2926.01	88.0272	2926.01	85.2988	2926.01	82.4547	2926.01	79.1633	2926.01	75.9449
2927.94	93.8424	2927.94	92.0775	2927.94	90.0466	2927.94	88.0745	2927.94	85.3053	2927.94	82.6229	2927.94	79.2406	2927.94	76.1476
2929.86	93.9184	2929.86	92.1196	2929.86	90.0993	2929.86	88.1042	2929.86	85.3319	2929.86	82.7027	2929.86	79.4309	2929.86	76.2349
2931.79	94.0522	2931.79	92.3289	2931.79	90.4295	2931.79	88.2509	2931.79	85.3148	2931.79	82.647	2931.79	79.5722	2931.79	76.2301
2933.72	94.1258	2933.72	92.3957	2933.72	90.4085	2933.72	88.3038	2933.72	85.1782	2933.72	82.5254	2933.72	79.4537	2933.72	76.1082
2935.65	94.2339	2935.65	92.2654	2935.65	90.1947	2935.65	88.1925	2935.65	85.115	2935.65	82.4543	2935.65	79.3888	2935.65	76.0404
2937.58	94.272	2937.58	92.1733	2937.58	90.2349	2937.58	88.1025	2937.58	85.1649	2937.58	82.4366	2937.58	79.4032	2937.58	76.0863
2939.51	94.1441	2939.51	92.2423	2939.51	90.3065	2939.51	88.0474	2939.51	85.2486	2939.51	82.4431	2939.51	79.3431	2939.51	75.9501
2941.44	94.1048	2941.44	92.3798	2941.44	90.339	2941.44	88.0551	2941.44	85.2836	2941.44	82.4994	2941.44	79.3613	2941.44	75.8493
2943.37	94.2204	2943.37	92.3577	2943.37	90.3325	2943.37	88.1125	2943.37	85.3098	2943.37	82.5285	2943.37	79.3676	2943.37	76.0282
2945.3	94.335	2945.3	92.2894	2945.3	90.2899	2945.3	88.1501	2945.3	85.4006	2945.3	82.5382	2945.3	79.3974	2945.3	76.2262
2947.22	94.3018	2947.22	92.3087	2947.22	90.3401	2947.22	88.1162	2947.22	85.3843	2947.22	82.5349	2947.22	79.4582	2947.22	76.1951
2949.15	94.1719	2949.15	92.2418	2949.15	90.326	2949.15	88.0396	2949.15	85.3245	2949.15	82.4578	2949.15	79.3542	2949.15	76.0674
2951.08	94.1674	2951.08	92.1077	2951.08	90.1898	2951.08	88.0348	2951.08	85.3234	2951.08	82.4119	2951.08	79.2416	2951.08	76.1172
2953.01	94.1426	2953.01	92.0777	2953.01	90.0624	2953.01	87.9723	2953.01	85.1824	2953.01	82.4126	2953.01	79.2187	2953.01	76.1097
2954.94	94.0059	2954.94	92.0554	2954.94	89.9978	2954.94	87.8617	2954.94	85.0618	2954.94	82.335	2954.94	79.197	2954.94	75.918
2956.87	94.1333	2956.87	92.0619	2956.87	90.1339	2956.87	87.9694	2956.87	85.2212	2956.87	82.417	2956.87	79.2944	2956.87	75.9022
2958.8	94.3007	2958.8	92.2516	2958.8	90.3145	2958.8	88.0737	2958.8	85.3276	2958.8	82.5798	2958.8	79.4512	2958.8	75.9503
2960.73	94.141	2960.73	92.4136	2960.73	90.2845	2960.73	88.0063	2960.73	85.1819	2960.73	82.4406	2960.73	79.3668	2960.73	75.9358
2962.65	94.1248	2962.65	92.4159	2962.65	90.2352	2962.65	88.023	2962.65	85.1908	2962.65	82.3462	2962.65	79.2033	2962.65	76.0567
2964.58	94.2953	2964.58	92.3674	2964.58	90.2948	2964.58	88.1068	2964.58	85.3633	2964.58	82.4407	2964.58	79.2852	2964.58	76.1294
2966.51	94.282	2966.51	92.3056	2966.51	90.3693	2966.51	88.2037	2966.51	85.3437	2966.51	82.478	2966.51	79.3723	2966.51	76.0988
2968.44	94.2027	2968.44	92.2257	2968.44	90.3658	2968.44	88.2235	2968.44	85.213	2968.44	82.4407	2968.44	79.2596	2968.44	76.096
2970.37	94.0847	2970.37	92.1229	2970.37	90.2489	2970.37	88.046	2970.37	85.1107	2970.37	82.3015	2970.37	79.1866	2970.37	75.986
2972.3	94.038	2972.3	92.0923	2972.3	90.1963	2972.3	87.9791	2972.3	85.0323	2972.3	82.2525	2972.3	79.2536	2972.3	75.9395
2974.23	94.209	2974.23	92.1357	2974.23	90.2843	2974.23	88.0435	2974.23	84.9976	2974.23	82.3227	2974.23	79.3494	2974.23	76.0846
2976.16	94.2308	2976.16	92.1323	2976.16	90.3193	2976.16	87.9898	2976.16	84.9805	2976.16	82.2735	2976.16	79.37	2976.16	76.1036
2978.08	94.1884	2978.08	92.1093	2978.08	90.2501	2978.08	87.9847	2978.08	85.0323	2978.08	82.2456	2978.08	79.2857	2978.08	76.0426
2980.01	94.4025	2980.01	92.1186	2980.01	90.1955	2980.01	88.1037	2980.01	85.1825	2980.01	82.3845	2980.01	79.2485	2980.01	76.0776
2981.94	94.5219	2981.94	92.1574	2981.94	90.2352	2981.94	88.2354	2981.94	85.3124	2981.94	82.4982	2981.94	79.3235	2981.94	76.0885
2983.87	94.4465	2983.87	92.2331	2983.87	90.3521	2983.87	88.2847	2983.87	85.3551	2983.87	82.5118	2983.87	79.3914	2983.87	76.0546
2985.8	94.3151	2985.8	92.2693	2985.8	90.3489	2985.8	88.1327	2985.8	85.2785	2985.8	82.4372	2985.8	79.381	2985.8	75.9902
2987.73	94.123	2987.73	92.1951	2987.73	90.1613	2987.73	87.9405	2987.73	85.1704	2987.73	82.2749	2987.73	79.3312	2987.73	75.9685
2989.66	94.0912	2989.66	92.1804	2989.66	90.1264	2989.66	87.9456	2989.66	85.2061	2989.66	82.2682	2989.66	79.3535	2989.66	76.1119
2991.59	94.1815	2991.59	92.2911	2991.59	90.3168	2991.59	88.0779	2991.59	85.2514	2991.59	82.3939	2991.59	79.4128	2991.59	76.2477
2993.52	94.2197	2993.52	92.2869	2993.52	90.3517	2993.52	88.1686	2993.52	85.1954	2993.52	82.4174	2993.52	79.402	2993.52	76.2143
2995.44	94.3163	2995.44	92.2586	2995.44	90.297	2995.44	88.2079	2995.44	85.2019	2995.44	82.4834	2995.44	79.3551	2995.44	76.1808
2997.37	94.4747	2997.37	92.3847	2997.37	90.414	2997.37	88.26	2997.37	85.2802	2997.37	82.6234	2997.37	79.3732	2997.37	76.2043
2999.3	94.5117	2999.3	92.3799	2999.3	90.4655	2999.3	88.2425	2999.3	85.2663	2999.3	82.6246	2999.3	79.4475	2999.3	76.1543
3001.23	94.3901	3001.23	92.1917	3001.23	90.3902	3001.23	88.0833	3001.23	85.1705	3001.23	82.4645	3001.23	79.4242	3001.23	76.0406
3003.16	94.3227	3003.16	92.1007	3003.16	90.3981	3003.16	88.0011	3003.16	85.21	3003.16	82.3247	3003.16	79.3511	3003.16	75.9172
3005.09	94.3784	3005.09	92.1684	3005.09	90.4439	3005.09	88.1138	3005.09	85.3251	3005.09	82.32	3005.09	79.3679	3005.09	75.9358
3007.02	94.4329	3007.02	92.2973	3007.02	90.4082	3007.02	88.1554	3007.02	85.3093	3007.02	82.3674	3007.02	79.3594	3007.02	76.104
3008.95	94.4409	3008.95	92.3422	3008.95	90.323	3008.95	88.091	3008.95	85.2243	3008.95	82.4191	3008.95	79.2875	3008.95	76.1579
3010.87	94.3992	3010.87	92.3111	3010.87	90.3526	3010.87	88.1106	3010.87	85.1804	3010.87	82.4758	3010.87	79.3368	3010.87	76.1905
3012.8	94.4197	3012.8	92.3469	3012.8	90.4606	3012.8	88.1444	3012.8	85.2666	3012.8	82.4796	3012.8	79.4334	3012.8	76.3408
3014.73	94.4947	3014.73	92.4266	3014.73	90.4526	3014.73	88.1725	3014.73	85.3759	3014.73	82.463	3014.73	79.4126	3014.73	76.4032
3016.66	94.4533	3016.66	92.538	3016.66	90.4301	3016.66	88.2446	3016.66	85.4154	3016.66	82.5442	3016.66	79.5253	3016.66	76.3266
3018.59	94.4231	3018.59	92.6005	3018.59	90.5281	3018.59	88.2666	3018.59	85.4724	3018.59	82.6263	3018.59	79.6898	3018.59	76.3076
3020.52	94.4892	3020.52	92.4661	3020.52	90.6174	3020.52	88.2473	3020.52	85.4265	3020.52	82.5526	3020.52	79.5746	3020.52	76.3893
3022.45	94.5156	3022.45	92.3666	3022.45	90.578	3022.45	88.2375	3022.45	85.3455	3022.45	82.4565	3022.45	79.4744	3022.45	76.3328
3024.38	94.4934	3024.38	92.412	3024.38	90.4915	3024.38	88.2034	3024.38	85.3998	3024.38	82.4511	3024.38	79.5254	3024.38	76.1638
3026.31	94.4297	3026.31	92.3597	3026.31	90.447	3026.31	88.1824	3026.31	85.3659	3026.31	82.5153	3026.31	79.473	3026.31	76.1687
3028.23	94.3619	3028.23	92.2182	3028.23	90.4367	3028.23	88.1526	3028.23	85.1282	3028.23	82.5633	3028.23	79.3427	3028.23	76.2413
3030.16	94.336	3030.16	92.1698	3030.16	90.4284	3030.16	88.0419	3030.16	85.0308	3030.16	82.5023	3030.16	79.3327	3030.16	76.1801
3032.09	94.3466	3032.09	92.2874	3032.09	90.3992	3032.09	88.0183	3032.09	85.2641	3032.09	82.5054	3032.09	79.4898	3032.09	76.1513
3034.02	94.4184	3034.02	92.3853	3034.02	90.4105	3034.02	88.1604	3034.02	85.438	3034.02	82.5853	3034.02	79.5772	3034.02	76.2654
3035.95	94.5001	3035.95	92.3813	3035.95	90.4682	3035.95	88.3132	3035.95	85.4403	3035.95	82.5666	3035.95	79.5495	3035.95	76.3401
3037.88	94.5148	3037.88	92.4842	3037.88	90.4914	3037.88	88.3725	3037.88	85.5057	3037.88	82.5913	3037.88	79.5815	3037.88	76.2904
3039.81	94.4303	3039.81	92.5391	3039.81	90.4662	3039.81	88.2766	3039.81	85.4866	3039.81	82.618	3039.81	79.5404	3039.81	76.2482
3041.74	94.3683	3041.74	92.3977	3041.74	90.4262	3041.74	88.1712	3041.74	85.3336	3041.74	82.5698	3041.74	79.4336	3041.74	76.3234
3043.66	94.4623	3043.66	92.3181	3043.66	90.4232	3043.66	88.1803	3043.66	85.2826	3043.66	82.6924	3043.66	79.5282	3043.66	76.434
3045.59	94.5101	3045.59	92.3668	3045.59	90.4376	3045.59	88.1707	3045.59	85.3493	3045.59	82.7629	3045.59	79.712	3045.59	76.4269
3047.52	94.4015	3047.52	92.3874	3047.52	90.4479	3047.52	88.1302	3047.52	85.326	3047.52	82.5709	3047.52	79.75	3047.52	76.2939
3049.45	94.428	3049.45	92.427	3049.45	90.4946	3049.45	88.2314	3049.45	85.2506	3049.45	82.5704	3049.45	79.7189	3049.45	76.2411
3051.38	94.5662	3051.38	92.5645	3051.38	90.5389	3051.38	88.4173	3051.38	85.3171	3051.38	82.7339	3051.38	79.7014	3051.38	76.3376
3053.31	94.4841	3053.31	92.5115	3053.31	90.571	3053.31	88.3394	3053.31	85.3743	3053.31	82.6727	3053.31	79.6102	3053.31	76.3054
3055.24	94.3665	3055.24	92.3017	3055.24	90.6274	3055.24	88.1488	3055.24	85.3868	3055.24	82.595	3055.24	79.4569	3055.24	76.2415
3057.17	94.3602	3057.17	92.347	3057.17	90.6222	3057.17	88.1833	3057.17	85.4557	3057.17	82.6259	3057.17	79.4397	3057.17	76.3561
3059.09	94.2947	3059.09	92.4867	3059.09	90.5284	3059.09	88.2488	3059.09	85.4385	3059.09	82.6321	3059.09	79.5466	3059.09	76.4006
3061.02	94.3209	3061.02	92.4959	3061.02	90.5048	3061.02	88.3175	3061.02	85.3744	3061.02	82.693	3061.02	79.5689	3061.02	76.3887
3062.95	94.4344	3062.95	92.4686	3062.95	90.5421	3062.95	88.3836	3062.95	85.3303	3062.95	82.7689	3062.95	79.6054	3062.95	76.4215
3064.88	94.4294	3064.88	92.43	3064.88	90.468	3064.88	88.3511	3064.88	85.2456	3064.88	82.6994	3064.88	79.7441	3064.88	76.4121
3066.81	94.3813	3066.81	92.4251	3066.81	90.3757	3066.81	88.4256	3066.81	85.2127	3066.81	82.5655	3066.81	79.7628	3066.81	76.383
3068.74	94.4732	3068.74	92.491	3068.74	90.4025	3068.74	88.4977	3068.74	85.3544	3068.74	82.6335	3068.74	79.687	3068.74	76.3652
3070.67	94.6548	3070.67	92.6489	3070.67	90.5097	3070.67	88.4183	3070.67	85.5891	3070.67	82.8647	3070.67	79.7211	3070.67	76.4747
3072.6	94.6533	3072.6	92.7528	3072.6	90.6738	3072.6	88.3889	3072.6	85.66	3072.6	82.952	3072.6	79.8226	3072.6	76.6525
3074.53	94.5653	3074.53	92.5998	3074.53	90.7086	3074.53	88.4168	3074.53	85.5976	3074.53	82.8936	3074.53	79.878	3074.53	76.685
3076.45	94.6745	3076.45	92.4955	3076.45	90.6473	3076.45	88.4437	3076.45	85.6306	3076.45	82.9198	3076.45	79.8951	3076.45	76.6741
3078.38	94.8238	3078.38	92.613	3078.38	90.7729	3078.38	88.4763	3078.38	85.6855	3078.38	83.0367	3078.38	79.9019	3078.38	76.694
3080.31	94.7379	3080.31	92.5527	3080.31	90.7853	3080.31	88.4262	3080.31	85.63	3080.31	82.9433	3080.31	79.8199	3080.31	76.6398
3082.24	94.5268	3082.24	92.3854	3082.24	90.5964	3082.24	88.3833	3082.24	85.5465	3082.24	82.729	3082.24	79.6828	3082.24	76.5902
3084.17	94.3988	3084.17	92.4089	3084.17	90.6111	3084.17	88.3955	3084.17	85.4797	3084.17	82.706	3084.17	79.565	3084.17	76.5126
3086.1	94.3294	3086.1	92.4313	3086.1	90.6885	3086.1	88.3691	3086.1	85.3936	3086.1	82.6904	3086.1	79.4954	3086.1	76.3546
3088.03	94.3668	3088.03	92.4077	3088.03	90.6891	3088.03	88.4252	3088.03	85.4741	3088.03	82.6839	3088.03	79.663	3088.03	76.3736
3089.96	94.4464	3089.96	92.4504	3089.96	90.6948	3089.96	88.4903	3089.96	85.6917	3089.96	82.7706	3089.96	79.8477	3089.96	76.5411
3091.88	94.4318	3091.88	92.5556	3091.88	90.6922	3091.88	88.4551	3091.88	85.723	3091.88	82.8174	3091.88	79.7975	3091.88	76.6611
3093.81	94.4283	3093.81	92.5969	3093.81	90.6979	3093.81	88.4511	3093.81	85.6295	3093.81	82.7841	3093.81	79.8163	3093.81	76.618
3095.74	94.4279	3095.74	92.4565	3095.74	90.6191	3095.74	88.3885	3095.74	85.5314	3095.74	82.6297	3095.74	79.8501	3095.74	76.3678
3097.67	94.4691	3097.67	92.4583	3097.67	90.6121	3097.67	88.3641	3097.67	85.4991	3097.67	82.6333	3097.67	79.7646	3097.67	76.3312
3099.6	94.5744	3099.6	92.6248	3099.6	90.7732	3099.6	88.5269	3099.6	85.5621	3099.6	82.8284	3099.6	79.7566	3099.6	76.5729
3101.53	94.5987	3101.53	92.6361	3101.53	90.8473	3101.53	88.6181	3101.53	85.5619	3101.53	82.9341	3101.53	79.8257	3101.53	76.6653
3103.46	94.5939	3103.46	92.7024	3103.46	90.8057	3103.46	88.6363	3103.46	85.6107	3103.46	83.0573	3103.46	79.8967	3103.46	76.6226
3105.39	94.6427	3105.39	92.8198	3105.39	90.768	3105.39	88.7378	3105.39	85.7185	3105.39	83.082	3105.39	79.9095	3105.39	76.6907
3107.32	94.7519	3107.32	92.7809	3107.32	90.8603	3107.32	88.7984	3107.32	85.7655	3107.32	82.9344	3107.32	79.9425	3107.32	76.8817
3109.24	94.7976	3109.24	92.7806	3109.24	90.9427	3109.24	88.7494	3109.24	85.8538	3109.24	82.9432	3109.24	80.0683	3109.24	76.9733
3111.17	94.6829	3111.17	92.7608	3111.17	90.8082	3111.17	88.6313	3111.17	85.8828	3111.17	83.0469	3111.17	80.0895	3111.17	76.8477
3113.1	94.5776	3113.1	92.6308	3113.1	90.6966	3113.1	88.5129	3113.1	85.7469	3113.1	82.9643	3113.1	79.9169	3113.1	76.615
3115.03	94.5811	3115.03	92.6557	3115.03	90.7795	3115.03	88.5122	3115.03	85.5871	3115.03	82.8444	3115.03	79.7066	3115.03	76.5144
3116.96	94.6526	3116.96	92.7585	3116.96	90.9706	3116.96	88.5624	3116.96	85.5777	3116.96	82.934	3116.96	79.7244	3116.96	76.6594
3118.89	94.5933	3118.89	92.6393	3118.89	90.9495	3118.89	88.5213	3118.89	85.6396	3118.89	82.9932	3118.89	79.8914	3118.89	76.6981
3120.82	94.4431	3120.82	92.4939	3120.82	90.7193	3120.82	88.538	3120.82	85.5757	3120.82	82.8632	3120.82	79.8715	3120.82	76.589
3122.75	94.5312	3122.75	92.6091	3122.75	90.7996	3122.75	88.7251	3122.75	85.6215	3122.75	82.8784	3122.75	79.848	3122.75	76.7189
3124.67	94.6339	3124.67	92.7237	3124.67	90.937	3124.67	88.7657	3124.67	85.8132	3124.67	82.9737	3124.67	79.9022	3124.67	76.8933
3126.6	94.5675	3126.6	92.6362	3126.6	90.7632	3126.6	88.5164	3126.6	85.785	3126.6	82.9292	3126.6	79.8146	3126.6	76.8002
3128.53	94.5748	3128.53	92.6068	3128.53	90.6951	3128.53	88.4283	3128.53	85.6905	3128.53	83.0343	3128.53	79.8104	3128.53	76.651
3130.46	94.59	3130.46	92.6147	3130.46	90.7498	3130.46	88.6335	3130.46	85.686	3130.46	83.133	3130.46	79.8787	3130.46	76.6014
3132.39	94.5239	3132.39	92.5445	3132.39	90.7002	3132.39	88.6896	3132.39	85.6547	3132.39	82.9216	3132.39	79.8828	3132.39	76.6328
3134.32	94.5142	3134.32	92.6567	3134.32	90.7369	3134.32	88.5939	3134.32	85.7607	3134.32	82.8178	3134.32	79.9888	3134.32	76.7284
3136.25	94.5249	3136.25	92.8244	3136.25	90.8433	3136.25	88.604	3136.25	85.8884	3136.25	82.9085	3136.25	79.9724	3136.25	76.7572
3138.18	94.398	3138.18	92.7365	3138.18	90.7406	3138.18	88.5716	3138.18	85.8171	3138.18	82.831	3138.18	79.81	3138.18	76.6755
3140.11	94.3579	3140.11	92.6796	3140.11	90.6097	3140.11	88.5448	3140.11	85.7419	3140.11	82.7518	3140.11	79.8075	3140.11	76.6132
3142.03	94.5437	3142.03	92.782	3142.03	90.749	3142.03	88.6419	3142.03	85.7277	3142.03	82.9519	3142.03	79.8659	3142.03	76.6719
3143.96	94.5949	3143.96	92.7506	3143.96	90.9177	3143.96	88.6589	3143.96	85.7451	3143.96	83.1421	3143.96	79.8803	3143.96	76.7821
3145.89	94.5267	3145.89	92.6445	3145.89	90.9673	3145.89	88.6828	3145.89	85.7839	3145.89	83.0899	3145.89	79.8609	3145.89	76.8259
3147.82	94.5392	3147.82	92.6432	3147.82	90.9092	3147.82	88.7195	3147.82	85.7431	3147.82	83.0335	3147.82	79.7971	3147.82	76.7643
3149.75	94.5869	3149.75	92.6914	3149.75	90.7326	3149.75	88.6592	3149.75	85.7596	3149.75	83.0195	3149.75	79.8484	3149.75	76.6131
3151.68	94.6444	3151.68	92.7602	3151.68	90.7602	3151.68	88.6873	3151.68	85.9323	3151.68	83.033	3151.68	80.0697	3151.68	76.5937
3153.61	94.6086	3153.61	92.7843	3153.61	90.9365	3153.61	88.7169	3153.61	86.0041	3153.61	83.1515	3153.61	80.1883	3153.61	76.8085
3155.54	94.576	3155.54	92.7368	3155.54	90.9637	3155.54	88.7607	3155.54	85.9368	3155.54	83.1795	3155.54	80.1089	3155.54	76.9702
3157.46	94.6737	3157.46	92.8137	3157.46	91.0021	3157.46	88.867	3157.46	85.906	3157.46	83.1023	3157.46	80.0365	3157.46	76.9568
3159.39	94.7073	3159.39	92.9445	3159.39	91.0563	3159.39	88.8271	3159.39	85.8087	3159.39	83.0996	3159.39	80.0063	3159.39	76.8972
3161.32	94.598	3161.32	92.8746	3161.32	90.9784	3161.32	88.7249	3161.32	85.7307	3161.32	83.1675	3161.32	79.967	3161.32	76.7998
3163.25	94.5601	3163.25	92.7652	3163.25	90.8725	3163.25	88.6337	3163.25	85.8559	3163.25	83.2408	3163.25	79.927	3163.25	76.7114
3165.18	94.6411	3165.18	92.7163	3165.18	90.8838	3165.18	88.6455	3165.18	85.9568	3165.18	83.219	3165.18	79.9073	3165.18	76.7266
3167.11	94.5728	3167.11	92.6731	3167.11	90.898	3167.11	88.7575	3167.11	85.9256	3167.11	83.1649	3167.11	79.9245	3167.11	76.7361
3169.04	94.4336	3169.04	92.7722	3169.04	90.8192	3169.04	88.7275	3169.04	85.8076	3169.04	83.1749	3169.04	79.9573	3169.04	76.7469
3170.97	94.5011	3170.97	92.8395	3170.97	90.8362	3170.97	88.6739	3170.97	85.6911	3170.97	83.1676	3170.97	80.0204	3170.97	76.7906
3172.89	94.6232	3172.89	92.7425	3172.89	90.8665	3172.89	88.6974	3172.89	85.7833	3172.89	83.2149	3172.89	80.1045	3172.89	76.7695
3174.82	94.6089	3174.82	92.7478	3174.82	90.8307	3174.82	88.6949	3174.82	85.8835	3174.82	83.2121	3174.82	80.1417	3174.82	76.7605
3176.75	94.5326	3176.75	92.8341	3176.75	90.914	3176.75	88.7359	3176.75	85.8184	3176.75	83.1086	3176.75	80.1375	3176.75	76.7784
3178.68	94.5675	3178.68	92.8345	3178.68	91.0162	3178.68	88.858	3178.68	85.8706	3178.68	83.2702	3178.68	80.1856	3178.68	76.919
3180.61	94.638	3180.61	92.8101	3180.61	91.0106	3180.61	88.9608	3180.61	85.999	3180.61	83.4343	3180.61	80.1816	3180.61	77.1065
3182.54	94.4959	3182.54	92.8315	3182.54	90.8992	3182.54	88.9569	3182.54	85.925	3182.54	83.2641	3182.54	79.9854	3182.54	76.9922
3184.47	94.4235	3184.47	92.8876	3184.47	90.8674	3184.47	88.8586	3184.47	85.835	3184.47	83.2057	3184.47	79.8735	3184.47	76.8844
3186.4	94.7065	3186.4	92.9978	3186.4	91.1686	3186.4	88.8905	3186.4	86.0057	3186.4	83.3991	3186.4	80.0941	3186.4	77.0392
3188.33	94.8427	3188.33	93.0859	3188.33	91.4155	3188.33	89.0619	3188.33	86.1488	3188.33	83.4759	3188.33	80.3566	3188.33	77.0595
3190.25	94.6668	3190.25	92.9809	3190.25	91.2729	3190.25	88.9967	3190.25	86.0215	3190.25	83.39	3190.25	80.3157	3190.25	76.8601
3192.18	94.656	3192.18	92.8819	3192.18	91.0962	3192.18	88.834	3192.18	85.9681	3192.18	83.4331	3192.18	80.1943	3192.18	76.818
3194.11	94.7099	3194.11	92.8903	3194.11	90.9885	3194.11	88.8278	3194.11	86.0133	3194.11	83.4862	3194.11	80.1701	3194.11	76.936
3196.04	94.5433	3196.04	92.7526	3196.04	90.8656	3196.04	88.785	3196.04	85.8972	3196.04	83.3383	3196.04	79.9986	3196.04	76.8393
3197.97	94.3985	3197.97	92.6869	3197.97	90.963	3197.97	88.773	3197.97	85.8504	3197.97	83.3289	3197.97	79.8689	3197.97	76.7201
3199.9	94.4377	3199.9	92.8191	3199.9	91.1466	3199.9	88.8627	3199.9	85.9969	3199.9	83.441	3199.9	80.0342	3199.9	76.8107
3201.83	94.5417	3201.83	92.8117	3201.83	91.1278	3201.83	88.9874	3201.83	86.0516	3201.83	83.3726	3201.83	80.2134	3201.83	76.8914
3203.76	94.6035	3203.76	92.6784	3203.76	91.0172	3203.76	89.0826	3203.76	85.9413	3203.76	83.2942	3203.76	80.2018	3203.76	76.9283
3205.68	94.6765	3205.68	92.6747	3205.68	90.9785	3205.68	89.0313	3205.68	85.9562	3205.68	83.3441	3205.68	80.1357	3205.68	76.9356
3207.61	94.8785	3207.61	92.9449	3207.61	91.1273	3207.61	89.0444	3207.61	86.1875	3207.61	83.4663	3207.61	80.268	3207.61	77.0247
3209.54	94.922	3209.54	93.0884	3209.54	91.1129	3209.54	89.0764	3209.54	86.2555	3209.54	83.4848	3209.54	80.366	3209.54	77.1064
3211.47	94.6281	3211.47	92.7645	3211.47	90.8184	3211.47	88.8354	3211.47	86.0654	3211.47	83.3189	3211.47	80.1352	3211.47	76.9192
3213.4	94.507	3213.4	92.6342	3213.4	90.954	3213.4	88.6946	3213.4	86.0081	3213.4	83.2965	3213.4	80.1061	3213.4	76.8966
3215.33	94.6159	3215.33	92.8757	3215.33	91.274	3215.33	88.9302	3215.33	86.1493	3215.33	83.4842	3215.33	80.4007	3215.33	77.1858
3217.26	94.563	3217.26	92.9583	3217.26	91.136	3217.26	89.101	3217.26	86.1334	3217.26	83.59	3217.26	80.4273	3217.26	77.1698
3219.19	94.47	3219.19	92.8609	3219.19	91.006	3219.19	89.0338	3219.19	85.9114	3219.19	83.5568	3219.19	80.2696	3219.19	76.8567
3221.12	94.5036	3221.12	92.7412	3221.12	91.144	3221.12	89.0607	3221.12	85.9274	3221.12	83.4428	3221.12	80.2555	3221.12	76.8265
3223.04	94.5772	3223.04	92.7006	3223.04	91.1944	3223.04	89.1115	3223.04	86.1358	3223.04	83.3326	3223.04	80.2353	3223.04	77.0133
3224.97	94.5363	3224.97	92.6919	3224.97	91.0964	3224.97	88.9179	3224.97	85.9952	3224.97	83.3294	3224.97	80.1065	3224.97	76.9752
3226.9	94.4725	3226.9	92.7565	3226.9	91.0548	3226.9	88.8158	3226.9	85.8199	3226.9	83.4413	3226.9	80.0697	3226.9	76.9235
3228.83	94.5694	3228.83	92.9659	3228.83	91.0983	3228.83	89.0429	3228.83	86.0467	3228.83	83.5679	3228.83	80.1458	3228.83	77.0901
3230.76	94.6298	3230.76	92.9903	3230.76	91.1747	3230.76	89.2125	3230.76	86.2597	3230.76	83.6049	3230.76	80.1515	3230.76	77.1942
3232.69	94.6418	3232.69	92.8571	3232.69	91.2004	3232.69	89.1701	3232.69	86.3633	3232.69	83.6215	3232.69	80.21	3232.69	77.1666
3234.62	94.6732	3234.62	92.7811	3234.62	91.0859	3234.62	89.1537	3234.62	86.4417	3234.62	83.6025	3234.62	80.2934	3234.62	77.0538
3236.55	94.6168	3236.55	92.8015	3236.55	91.0164	3236.55	89.1567	3236.55	86.3385	3236.55	83.4365	3236.55	80.2501	3236.55	76.9449
3238.47	94.6231	3238.47	93	3238.47	91.0614	3238.47	89.041	3238.47	86.2757	3238.47	83.327	3238.47	80.2853	3238.47	77.0265
3240.4	94.705	3240.4	93.0903	3240.4	91.1566	3240.4	88.981	3240.4	86.2979	3240.4	83.4712	3240.4	80.3624	3240.4	77.1483
3242.33	94.6763	3242.33	92.9834	3242.33	91.2231	3242.33	89.0229	3242.33	86.2521	3242.33	83.6223	3242.33	80.305	3242.33	77.1747
3244.26	94.5886	3244.26	92.9794	3244.26	91.1352	3244.26	88.9718	3244.26	86.2324	3244.26	83.5789	3244.26	80.233	3244.26	77.1312
3246.19	94.6298	3246.19	93.0042	3246.19	91.0739	3246.19	88.9693	3246.19	86.3008	3246.19	83.5356	3246.19	80.3031	3246.19	77.0729
3248.12	94.7538	3248.12	92.9084	3248.12	91.0984	3248.12	89.0176	3248.12	86.3529	3248.12	83.5956	3248.12	80.4181	3248.12	77.1183
3250.05	94.769	3250.05	92.8545	3250.05	91.1619	3250.05	88.9632	3250.05	86.2287	3250.05	83.581	3250.05	80.4077	3250.05	77.173
3251.98	94.6623	3251.98	92.9398	3251.98	91.2943	3251.98	89.0233	3251.98	86.1231	3251.98	83.5041	3251.98	80.4009	3251.98	77.2118
3253.9	94.5424	3253.9	93.0585	3253.9	91.3614	3253.9	89.1913	3253.9	86.1883	3253.9	83.6213	3253.9	80.465	3253.9	77.2709
3255.83	94.6441	3255.83	93.1342	3255.83	91.4243	3255.83	89.2904	3255.83	86.2688	3255.83	83.8466	3255.83	80.5272	3255.83	77.3
3257.76	94.8613	3257.76	93.1329	3257.76	91.4307	3257.76	89.3924	3257.76	86.394	3257.76	83.87	3257.76	80.5614	3257.76	77.3371
3259.69	94.7388	3259.69	93.1282	3259.69	91.2627	3259.69	89.4123	3259.69	86.432	3259.69	83.7245	3259.69	80.4486	3259.69	77.2392
3261.62	94.4923	3261.62	93.1614	3261.62	91.1568	3261.62	89.2754	3261.62	86.3152	3261.62	83.6342	3261.62	80.3179	3261.62	77.1063
3263.55	94.5629	3263.55	93.0847	3263.55	91.1565	3263.55	89.2577	3263.55	86.2749	3263.55	83.7167	3263.55	80.4003	3263.55	77.2133
3265.48	94.7296	3265.48	92.9772	3265.48	91.1915	3265.48	89.3921	3265.48	86.2666	3265.48	83.7782	3265.48	80.5031	3265.48	77.3038
3267.41	94.7743	3267.41	92.9333	3267.41	91.2635	3267.41	89.4056	3267.41	86.2126	3267.41	83.742	3267.41	80.4909	3267.41	77.2296
3269.34	94.7831	3269.34	92.8791	3269.34	91.243	3269.34	89.3461	3269.34	86.1822	3269.34	83.8526	3269.34	80.5098	3269.34	77.2124
3271.26	94.6805	3271.26	92.9623	3271.26	91.1584	3271.26	89.3212	3271.26	86.1954	3271.26	83.9581	3271.26	80.4724	3271.26	77.2683
3273.19	94.6033	3273.19	93.1367	3273.19	91.2106	3273.19	89.3371	3273.19	86.2898	3273.19	83.9148	3273.19	80.4341	3273.19	77.2915
3275.12	94.7976	3275.12	93.1577	3275.12	91.4399	3275.12	89.4284	3275.12	86.4834	3275.12	83.9551	3275.12	80.5548	3275.12	77.3944
3277.05	94.8545	3277.05	93.0812	3277.05	91.529	3277.05	89.4	3277.05	86.5659	3277.05	83.9463	3277.05	80.5324	3277.05	77.5205
3278.98	94.6497	3278.98	93.005	3278.98	91.3582	3278.98	89.2341	3278.98	86.4716	3278.98	83.7587	3278.98	80.4584	3278.98	77.398
3280.91	94.571	3280.91	92.9479	3280.91	91.2686	3280.91	89.1469	3280.91	86.4184	3280.91	83.6949	3280.91	80.5365	3280.91	77.2077
3282.84	94.4589	3282.84	92.885	3282.84	91.2022	3282.84	89.1162	3282.84	86.3241	3282.84	83.7507	3282.84	80.4437	3282.84	77.0935
3284.77	94.4249	3284.77	92.8664	3284.77	91.1331	3284.77	89.2103	3284.77	86.321	3284.77	83.7773	3284.77	80.3605	3284.77	77.048
3286.69	94.7045	3286.69	92.9988	3286.69	91.2401	3286.69	89.3951	3286.69	86.5123	3286.69	83.8164	3286.69	80.4946	3286.69	77.2209
3288.62	94.8164	3288.62	93.1255	3288.62	91.2575	3288.62	89.3909	3288.62	86.4753	3288.62	83.7984	3288.62	80.5509	3288.62	77.3859
3290.55	94.775	3290.55	93.1824	3290.55	91.2788	3290.55	89.3542	3290.55	86.3606	3290.55	83.8531	3290.55	80.5512	3290.55	77.3884
3292.48	94.7962	3292.48	93.2798	3292.48	91.3855	3292.48	89.4109	3292.48	86.4246	3292.48	83.9516	3292.48	80.6037	3292.48	77.3464
3294.41	94.6673	3294.41	93.359	3294.41	91.3582	3294.41	89.3719	3294.41	86.5308	3294.41	83.8656	3294.41	80.6329	3294.41	77.2703
3296.34	94.5712	3296.34	93.3405	3296.34	91.3972	3296.34	89.3088	3296.34	86.5781	3296.34	83.834	3296.34	80.5357	3296.34	77.2251
3298.27	94.6525	3298.27	93.27	3298.27	91.4567	3298.27	89.3587	3298.27	86.514	3298.27	83.9825	3298.27	80.5008	3298.27	77.3427
3300.2	94.7763	3300.2	93.235	3300.2	91.4475	3300.2	89.5367	3300.2	86.5632	3300.2	84.1159	3300.2	80.8366	3300.2	77.633
3302.13	94.8585	3302.13	93.205	3302.13	91.4954	3302.13	89.623	3302.13	86.6103	3302.13	84.0551	3302.13	81.0533	3302.13	77.6993
3304.05	94.8174	3304.05	93.2077	3304.05	91.4866	3304.05	89.579	3304.05	86.5136	3304.05	83.9508	3304.05	80.831	3304.05	77.5108
3305.98	94.7355	3305.98	93.2624	3305.98	91.4124	3305.98	89.6641	3305.98	86.5727	3305.98	84.0116	3305.98	80.6642	3305.98	77.4818
3307.91	94.7046	3307.91	93.2699	3307.91	91.3798	3307.91	89.6111	3307.91	86.655	3307.91	83.959	3307.91	80.6175	3307.91	77.3738
3309.84	94.615	3309.84	93.1991	3309.84	91.3906	3309.84	89.3759	3309.84	86.5526	3309.84	83.8082	3309.84	80.5209	3309.84	77.0921
3311.77	94.4177	3311.77	93.0309	3311.77	91.3836	3311.77	89.3113	3311.77	86.4205	3311.77	83.7569	3311.77	80.4733	3311.77	77.0585
3313.7	94.4231	3313.7	92.9517	3313.7	91.3924	3313.7	89.2733	3313.7	86.3962	3313.7	83.7775	3313.7	80.5391	3313.7	77.2662
3315.63	94.6792	3315.63	93.0134	3315.63	91.443	3315.63	89.2877	3315.63	86.4817	3315.63	83.9334	3315.63	80.6792	3315.63	77.4428
3317.56	94.7228	3317.56	93.0209	3317.56	91.4452	3317.56	89.4257	3317.56	86.6208	3317.56	84.0108	3317.56	80.7296	3317.56	77.4731
3319.48	94.6707	3319.48	93.0893	3319.48	91.4565	3319.48	89.4972	3319.48	86.7149	3319.48	84.0261	3319.48	80.7097	3319.48	77.4792
3321.41	94.8215	3321.41	93.2464	3321.41	91.4804	3321.41	89.5768	3321.41	86.7393	3321.41	84.1988	3321.41	80.7509	3321.41	77.5469
3323.34	94.8284	3323.34	93.3142	3323.34	91.3841	3323.34	89.6002	3323.34	86.7658	3323.34	84.2341	3323.34	80.7258	3323.34	77.4762
3325.27	94.6618	3325.27	93.2481	3325.27	91.3071	3325.27	89.4512	3325.27	86.677	3325.27	84.0981	3325.27	80.6667	3325.27	77.2897
3327.2	94.7028	3327.2	93.2143	3327.2	91.421	3327.2	89.35	3327.2	86.585	3327.2	84.0506	3327.2	80.7737	3327.2	77.3333
3329.13	94.8551	3329.13	93.3593	3329.13	91.5248	3329.13	89.4042	3329.13	86.6777	3329.13	84.0878	3329.13	80.8209	3329.13	77.5644
3331.06	94.8178	3331.06	93.4118	3331.06	91.4931	3331.06	89.5663	3331.06	86.7433	3331.06	84.1253	3331.06	80.734	3331.06	77.6913
3332.99	94.6917	3332.99	93.2893	3332.99	91.4944	3332.99	89.6727	3332.99	86.691	3332.99	84.0138	3332.99	80.7753	3332.99	77.6844
3334.92	94.7232	3334.92	93.3098	3334.92	91.5125	3334.92	89.5988	3334.92	86.5368	3334.92	83.939	3334.92	80.7998	3334.92	77.5867
3336.84	94.7833	3336.84	93.3725	3336.84	91.4639	3336.84	89.6079	3336.84	86.4456	3336.84	84.0927	3336.84	80.756	3336.84	77.4852
3338.77	94.7145	3338.77	93.2627	3338.77	91.499	3338.77	89.67	3338.77	86.5966	3338.77	84.1121	3338.77	80.744	3338.77	77.5697
3340.7	94.6988	3340.7	93.2593	3340.7	91.5764	3340.7	89.5621	3340.7	86.7049	3340.7	84.0494	3340.7	80.7127	3340.7	77.7804
3342.63	94.7809	3342.63	93.381	3342.63	91.5602	3342.63	89.5081	3342.63	86.6836	3342.63	84.1953	3342.63	80.8604	3342.63	77.7734
3344.56	94.7891	3344.56	93.3006	3344.56	91.5171	3344.56	89.4781	3344.56	86.7264	3344.56	84.2763	3344.56	80.9971	3344.56	77.5226
3346.49	94.6739	3346.49	93.141	3346.49	91.4347	3346.49	89.4461	3346.49	86.692	3346.49	84.1334	3346.49	80.7905	3346.49	77.3579
3348.42	94.6957	3348.42	93.1148	3348.42	91.4694	3348.42	89.6222	3348.42	86.6136	3348.42	84.0815	3348.42	80.65	3348.42	77.4185
3350.35	95.0126	3350.35	93.2207	3350.35	91.6396	3350.35	89.7777	3350.35	86.7746	3350.35	84.258	3350.35	80.8633	3350.35	77.6592
3352.27	95.1546	3352.27	93.3868	3352.27	91.6159	3352.27	89.7725	3352.27	86.9319	3352.27	84.2732	3352.27	81.0212	3352.27	77.8217
3354.2	94.8694	3354.2	93.3203	3354.2	91.4594	3354.2	89.6899	3354.2	86.8281	3354.2	83.9976	3354.2	80.7981	3354.2	77.7069
3356.13	94.6429	3356.13	93.0866	3356.13	91.3593	3356.13	89.5817	3356.13	86.7222	3356.13	83.962	3356.13	80.6664	3356.13	77.6455
3358.06	94.7635	3358.06	93.1829	3358.06	91.4948	3358.06	89.6352	3358.06	86.7495	3358.06	84.3103	3358.06	80.9805	3358.06	77.781
3359.99	94.8839	3359.99	93.4769	3359.99	91.7322	3359.99	89.7903	3359.99	86.7063	3359.99	84.4616	3359.99	81.1322	3359.99	77.7722
3361.92	94.8071	3361.92	93.5708	3361.92	91.699	3361.92	89.8271	3361.92	86.5969	3361.92	84.3464	3361.92	80.9617	3361.92	77.6415
3363.85	94.7625	3363.85	93.6125	3363.85	91.6979	3363.85	89.8001	3363.85	86.7117	3363.85	84.4236	3363.85	80.974	3363.85	77.5981
3365.78	94.7412	3365.78	93.5237	3365.78	91.8085	3365.78	89.7805	3365.78	86.8677	3365.78	84.5197	3365.78	81.0422	3365.78	77.5479
3367.7	94.8207	3367.7	93.2366	3367.7	91.7906	3367.7	89.6687	3367.7	86.8653	3367.7	84.5128	3367.7	80.9914	3367.7	77.541
3369.63	95.0601	3369.63	93.2418	3369.63	91.7436	3369.63	89.5928	3369.63	86.9391	3369.63	84.5841	3369.63	80.9971	3369.63	77.6001
3371.56	95.0417	3371.56	93.4255	3371.56	91.6725	3371.56	89.7104	3371.56	86.9111	3371.56	84.4892	3371.56	81.0165	3371.56	77.603
3373.49	94.9226	3373.49	93.4243	3373.49	91.67	3373.49	89.8491	3373.49	86.7977	3373.49	84.3608	3373.49	81.1173	3373.49	77.6746
3375.42	95.0066	3375.42	93.4372	3375.42	91.7039	3375.42	89.8899	3375.42	86.8885	3375.42	84.452	3375.42	81.2082	3375.42	77.7759
3377.35	94.9313	3377.35	93.4198	3377.35	91.5818	3377.35	89.7685	3377.35	86.8835	3377.35	84.3975	3377.35	80.9838	3377.35	77.7146
3379.28	94.7943	3379.28	93.3448	3379.28	91.4687	3379.28	89.634	3379.28	86.7652	3379.28	84.2173	3379.28	80.8375	3379.28	77.6288
3381.21	94.8908	3381.21	93.4526	3381.21	91.5698	3381.21	89.7521	3381.21	86.8147	3381.21	84.3281	3381.21	81.0603	3381.21	77.7095
3383.14	94.8647	3383.14	93.54	3383.14	91.7104	3383.14	89.8608	3383.14	86.8177	3383.14	84.5011	3383.14	81.2079	3383.14	77.8132
3385.06	94.7439	3385.06	93.4769	3385.06	91.7325	3385.06	89.817	3385.06	86.7781	3385.06	84.4552	3385.06	81.1768	3385.06	77.7533
3386.99	94.9208	3386.99	93.4167	3386.99	91.7979	3386.99	89.8478	3386.99	86.9202	3386.99	84.4704	3386.99	81.175	3386.99	77.7097
3388.92	95.0202	3388.92	93.3493	3388.92	91.7759	3388.92	89.9015	3388.92	86.988	3388.92	84.4928	3388.92	81.1928	3388.92	77.7795
3390.85	94.8232	3390.85	93.3718	3390.85	91.6214	3390.85	89.8983	3390.85	86.918	3390.85	84.3373	3390.85	81.1672	3390.85	77.788
3392.78	94.8152	3392.78	93.4224	3392.78	91.6531	3392.78	89.8816	3392.78	86.9097	3392.78	84.2359	3392.78	81.0615	3392.78	77.7782
3394.71	94.9305	3394.71	93.3092	3394.71	91.7477	3394.71	89.8278	3394.71	86.8468	3394.71	84.2294	3394.71	80.9672	3394.71	77.7635
3396.64	94.8827	3396.64	93.2274	3396.64	91.818	3396.64	89.7776	3396.64	86.8973	3396.64	84.2986	3396.64	80.9839	3396.64	77.6502
3398.57	94.9664	3398.57	93.2866	3398.57	91.9247	3398.57	89.8266	3398.57	87.1458	3398.57	84.5175	3398.57	81.139	3398.57	77.6837
3400.49	95.0943	3400.49	93.4015	3400.49	91.9157	3400.49	89.9024	3400.49	87.1038	3400.49	84.6404	3400.49	81.3082	3400.49	77.8909
3402.42	94.9661	3402.42	93.5608	3402.42	91.9432	3402.42	89.9408	3402.42	87.0061	3402.42	84.585	3402.42	81.3049	3402.42	77.9678
3404.35	94.8218	3404.35	93.5971	3404.35	91.9527	3404.35	89.9992	3404.35	87.1639	3404.35	84.5607	3404.35	81.2613	3404.35	77.9447
3406.28	94.7977	3406.28	93.4668	3406.28	91.7533	3406.28	90.0244	3406.28	87.0387	3406.28	84.5623	3406.28	81.2639	3406.28	77.9096
3408.21	94.9335	3408.21	93.5277	3408.21	91.7511	3408.21	90.0736	3408.21	86.8631	3408.21	84.6269	3408.21	81.3028	3408.21	77.8962
3410.14	95.0836	3410.14	93.7346	3410.14	91.9589	3410.14	90.1794	3410.14	87.0713	3410.14	84.7336	3410.14	81.3821	3410.14	77.8981
3412.07	95.0138	3412.07	93.7476	3412.07	91.9614	3412.07	90.1423	3412.07	87.2272	3412.07	84.7077	3412.07	81.3432	3412.07	77.8849
3414	95.0437	3414	93.7826	3414	91.862	3414	90.0059	3414	87.2297	3414	84.7079	3414	81.3276	3414	77.9478
3415.93	95.0285	3415.93	93.8457	3415.93	91.7775	3415.93	89.9639	3415.93	87.131	3415.93	84.7273	3415.93	81.3808	3415.93	77.8997
3417.85	94.825	3417.85	93.7161	3417.85	91.7204	3417.85	90.032	3417.85	87.0004	3417.85	84.6095	3417.85	81.245	3417.85	77.7366
3419.78	94.8165	3419.78	93.6132	3419.78	91.7614	3419.78	89.984	3419.78	87.0133	3419.78	84.456	3419.78	81.026	3419.78	77.6766
3421.71	94.8171	3421.71	93.5654	3421.71	91.7938	3421.71	89.8045	3421.71	86.9799	3421.71	84.416	3421.71	81.01	3421.71	77.7456
3423.64	94.8727	3423.64	93.497	3423.64	91.8168	3423.64	89.8991	3423.64	87.0958	3423.64	84.5845	3423.64	81.1706	3423.64	77.9625
3425.57	95	3425.57	93.5048	3425.57	91.8305	3425.57	90.1241	3425.57	87.3898	3425.57	84.6543	3425.57	81.2215	3425.57	77.9726
3427.5	94.9814	3427.5	93.5989	3427.5	91.8246	3427.5	90.1585	3427.5	87.4496	3427.5	84.6216	3427.5	81.2823	3427.5	77.8524
3429.43	95.0635	3429.43	93.6946	3429.43	91.8839	3429.43	90.051	3429.43	87.3721	3429.43	84.7129	3429.43	81.3786	3429.43	77.977
3431.36	95.0593	3431.36	93.6925	3431.36	91.8718	3431.36	89.8648	3431.36	87.288	3431.36	84.6518	3431.36	81.2364	3431.36	77.9971
3433.28	94.9713	3433.28	93.6938	3433.28	91.8435	3433.28	89.8431	3433.28	87.3022	3433.28	84.6387	3433.28	81.1824	3433.28	77.9696
3435.21	94.8961	3435.21	93.6618	3435.21	91.9693	3435.21	89.9595	3435.21	87.3691	3435.21	84.7552	3435.21	81.214	3435.21	78.0076
3437.14	94.6223	3437.14	93.5199	3437.14	91.9758	3437.14	89.9579	3437.14	87.2251	3437.14	84.589	3437.14	81.1416	3437.14	77.8822
3439.07	94.632	3439.07	93.4975	3439.07	91.8121	3439.07	89.9072	3439.07	87.1309	3439.07	84.4241	3439.07	81.2515	3439.07	77.8233
3441	94.9386	3441	93.6467	3441	91.8144	3441	89.998	3441	87.2262	3441	84.6114	3441	81.4134	3441	77.7976
3442.93	95.0772	3442.93	93.8123	3442.93	91.9744	3442.93	90.2401	3442.93	87.2521	3442.93	84.8395	3442.93	81.4705	3442.93	77.7643
3444.86	95.0625	3444.86	93.7925	3444.86	92.0544	3444.86	90.1927	3444.86	87.1004	3444.86	84.6851	3444.86	81.3834	3444.86	77.7748
3446.79	94.9545	3446.79	93.6505	3446.79	92.0225	3446.79	89.9071	3446.79	86.9201	3446.79	84.4633	3446.79	81.1672	3446.79	77.5964
3448.71	94.9159	3448.71	93.6299	3448.71	91.9615	3448.71	89.9651	3448.71	87.0278	3448.71	84.5552	3448.71	81.1449	3448.71	77.5896
3450.64	94.9881	3450.64	93.5837	3450.64	91.9485	3450.64	90.1582	3450.64	87.3203	3450.64	84.6369	3450.64	81.306	3450.64	77.9327
3452.57	95.1199	3452.57	93.5542	3452.57	91.9574	3452.57	90.2217	3452.57	87.4767	3452.57	84.7159	3452.57	81.4552	3452.57	78.1655
3454.5	95.1643	3454.5	93.6957	3454.5	91.8929	3454.5	90.2395	3454.5	87.4029	3454.5	84.8503	3454.5	81.5433	3454.5	78.1367
3456.43	94.9257	3456.43	93.7544	3456.43	91.8485	3456.43	90.1761	3456.43	87.2081	3456.43	84.8066	3456.43	81.5193	3456.43	77.9374
3458.36	94.828	3458.36	93.7374	3458.36	91.9337	3458.36	90.1919	3458.36	87.1349	3458.36	84.7316	3458.36	81.4369	3458.36	77.9134
3460.29	95.0999	3460.29	93.8819	3460.29	92.0527	3460.29	90.4144	3460.29	87.2583	3460.29	84.8502	3460.29	81.4905	3460.29	78.2258
3462.22	95.1754	3462.22	94.0082	3462.22	92.0889	3462.22	90.4931	3462.22	87.4035	3462.22	84.9933	3462.22	81.5922	3462.22	78.2698
3464.15	94.9301	3464.15	93.8371	3464.15	91.9653	3464.15	90.1551	3464.15	87.3174	3464.15	84.9014	3464.15	81.4965	3464.15	77.8637
3466.07	95.021	3466.07	93.6491	3466.07	91.8463	3466.07	89.9372	3466.07	87.2195	3466.07	84.8217	3466.07	81.4848	3466.07	77.78
3468	95.2955	3468	93.7106	3468	91.9125	3468	90.2029	3468	87.4189	3468	84.8863	3468	81.5961	3468	78.1228
3469.93	95.13	3469.93	93.7298	3469.93	92.0752	3469.93	90.4004	3469.93	87.5139	3469.93	84.8645	3469.93	81.4776	3469.93	78.2368
3471.86	94.976	3471.86	93.6963	3471.86	92.2747	3471.86	90.322	3471.86	87.4112	3471.86	84.8933	3471.86	81.3554	3471.86	78.2011
3473.79	95.09	3473.79	93.8194	3473.79	92.3031	3473.79	90.2163	3473.79	87.4058	3473.79	84.9641	3473.79	81.3821	3473.79	78.2689
3475.72	95.0743	3475.72	93.8735	3475.72	92.096	3475.72	90.1364	3475.72	87.3809	3475.72	84.944	3475.72	81.3848	3475.72	78.2717
3477.65	94.9381	3477.65	93.7694	3477.65	92.005	3477.65	90.1742	3477.65	87.3511	3477.65	84.9903	3477.65	81.4572	3477.65	78.1801
3479.58	94.87	3479.58	93.6546	3479.58	92.0455	3479.58	90.2021	3479.58	87.3279	3479.58	84.9437	3479.58	81.5071	3479.58	77.9577
3481.5	94.9478	3481.5	93.5662	3481.5	92.1134	3481.5	90.1154	3481.5	87.2109	3481.5	84.7254	3481.5	81.4771	3481.5	77.8832
3483.43	95.0159	3483.43	93.6106	3483.43	92.2137	3483.43	90.0854	3483.43	87.2023	3483.43	84.6958	3483.43	81.6111	3483.43	78.1025
3485.36	95.0563	3485.36	93.7281	3485.36	92.2405	3485.36	90.1093	3485.36	87.3391	3485.36	84.8143	3485.36	81.7222	3485.36	78.1396
3487.29	95.1499	3487.29	93.7224	3487.29	92.2144	3487.29	90.1496	3487.29	87.439	3487.29	84.8084	3487.29	81.6735	3487.29	78.0603
3489.22	95.0935	3489.22	93.6695	3489.22	92.1713	3489.22	90.1228	3489.22	87.4688	3489.22	84.7479	3489.22	81.6038	3489.22	78.0741
3491.15	95.0287	3491.15	93.6819	3491.15	92.1115	3491.15	90.0846	3491.15	87.4809	3491.15	84.7499	3491.15	81.5059	3491.15	78.0961
3493.08	95.0601	3493.08	93.7261	3493.08	92.0683	3493.08	90.2142	3493.08	87.4701	3493.08	84.7443	3493.08	81.4976	3493.08	78.1243
3495.01	94.9943	3495.01	93.8443	3495.01	92.1248	3495.01	90.2916	3495.01	87.4086	3495.01	84.7144	3495.01	81.5597	3495.01	78.1155
3496.94	95.0099	3496.94	94.0201	3496.94	92.2676	3496.94	90.2992	3496.94	87.3744	3496.94	84.8882	3496.94	81.5904	3496.94	78.1848
3498.86	95.1613	3498.86	94.1177	3498.86	92.3117	3498.86	90.3605	3498.86	87.3762	3498.86	85.1265	3498.86	81.6089	3498.86	78.2622
3500.79	95.1521	3500.79	94.1022	3500.79	92.3219	3500.79	90.1933	3500.79	87.2469	3500.79	84.9288	3500.79	81.4237	3500.79	78.0249
3502.72	95.1325	3502.72	94.0821	3502.72	92.3807	3502.72	90.0151	3502.72	87.1951	3502.72	84.6749	3502.72	81.2886	3502.72	77.8201
3504.65	95.2666	3504.65	94.1203	3504.65	92.385	3504.65	90.1979	3504.65	87.4843	3504.65	84.943	3504.65	81.6014	3504.65	78.1654
3506.58	95.1727	3506.58	94.036	3506.58	92.3407	3506.58	90.2694	3506.58	87.537	3506.58	85.1099	3506.58	81.718	3506.58	78.399
3508.51	94.9598	3508.51	93.8186	3508.51	92.2116	3508.51	90.1244	3508.51	87.2439	3508.51	84.7979	3508.51	81.343	3508.51	78.0449
3510.44	94.9627	3510.44	93.75	3510.44	92.0879	3510.44	90.1968	3510.44	87.2317	3510.44	84.5916	3510.44	81.1982	3510.44	77.8408
3512.37	95.0669	3512.37	93.8367	3512.37	92.1832	3512.37	90.4561	3512.37	87.4759	3512.37	84.8421	3512.37	81.5733	3512.37	78.1668
3514.29	95.1848	3514.29	93.8485	3514.29	92.3491	3514.29	90.5631	3514.29	87.5851	3514.29	85.0043	3514.29	81.8048	3514.29	78.3722
3516.22	95.1976	3516.22	93.7881	3516.22	92.351	3516.22	90.4758	3516.22	87.6152	3516.22	84.8786	3516.22	81.6612	3516.22	78.2717
3518.15	95.13	3518.15	93.8534	3518.15	92.274	3518.15	90.4214	3518.15	87.6914	3518.15	84.9477	3518.15	81.6374	3518.15	78.2401
3520.08	95.0686	3520.08	93.9725	3520.08	92.2485	3520.08	90.3865	3520.08	87.6055	3520.08	85.0085	3520.08	81.6963	3520.08	78.2027
3522.01	94.9332	3522.01	93.8745	3522.01	92.1744	3522.01	90.1741	3522.01	87.3336	3522.01	84.6909	3522.01	81.4659	3522.01	77.9775
3523.94	95.0088	3523.94	93.7257	3523.94	92.119	3523.94	89.9821	3523.94	87.2625	3523.94	84.5345	3523.94	81.2051	3523.94	77.8267
3525.87	95.1617	3525.87	93.6566	3525.87	92.192	3525.87	90.0129	3525.87	87.2922	3525.87	84.6502	3525.87	81.1347	3525.87	77.755
3527.8	95.0559	3527.8	93.6836	3527.8	92.2651	3527.8	90.0577	3527.8	87.3062	3527.8	84.6435	3527.8	81.2104	3527.8	77.7338
3529.72	95.0587	3529.72	93.9548	3529.72	92.3666	3529.72	90.1065	3529.72	87.5314	3529.72	84.7275	3529.72	81.4885	3529.72	77.9965
3531.65	95.1794	3531.65	94.1403	3531.65	92.4714	3531.65	90.3179	3531.65	87.6872	3531.65	84.9672	3531.65	81.8582	3531.65	78.2806
3533.58	95.2036	3533.58	94.1227	3533.58	92.4461	3533.58	90.474	3533.58	87.5894	3533.58	85.0755	3533.58	82.0013	3533.58	78.2491
3535.51	95.2234	3535.51	93.9994	3535.51	92.3262	3535.51	90.4378	3535.51	87.4664	3535.51	84.9345	3535.51	81.7938	3535.51	78.0669
3537.44	95.2064	3537.44	93.8124	3537.44	92.2192	3537.44	90.4172	3537.44	87.5254	3537.44	84.8618	3537.44	81.713	3537.44	78.0852
3539.37	95.0498	3539.37	93.8159	3539.37	92.1997	3539.37	90.3396	3539.37	87.7002	3539.37	85.0302	3539.37	81.7875	3539.37	78.2034
3541.3	94.9545	3541.3	93.8669	3541.3	92.2236	3541.3	90.176	3541.3	87.7229	3541.3	84.9631	3541.3	81.596	3541.3	78.2205
3543.23	95.1334	3543.23	93.8765	3543.23	92.273	3543.23	90.1167	3543.23	87.5045	3543.23	84.6783	3543.23	81.3309	3543.23	78.1353
3545.16	95.1891	3545.16	93.9454	3545.16	92.379	3545.16	90.0451	3545.16	87.2438	3545.16	84.5291	3545.16	81.1033	3545.16	77.7806
3547.08	94.9809	3547.08	93.9604	3547.08	92.4521	3547.08	90.1161	3547.08	87.2572	3547.08	84.6236	3547.08	81.1338	3547.08	77.6642
3549.01	94.965	3549.01	93.9912	3549.01	92.4519	3549.01	90.3558	3549.01	87.4158	3549.01	84.8995	3549.01	81.4826	3549.01	78.0477
3550.94	95.0561	3550.94	93.9795	3550.94	92.4449	3550.94	90.2956	3550.94	87.45	3550.94	84.9501	3550.94	81.529	3550.94	78.0838
3552.87	95.1818	3552.87	93.8578	3552.87	92.4003	3552.87	90.2319	3552.87	87.4669	3552.87	84.8484	3552.87	81.3808	3552.87	77.8647
3554.8	95.3103	3554.8	93.8717	3554.8	92.3581	3554.8	90.5571	3554.8	87.6343	3554.8	84.999	3554.8	81.5555	3554.8	78.0585
3556.73	95.3422	3556.73	94.029	3556.73	92.4195	3556.73	90.7463	3556.73	87.8061	3556.73	85.2318	3556.73	81.8204	3556.73	78.4139
3558.66	95.2672	3558.66	94.1052	3558.66	92.4328	3558.66	90.5512	3558.66	87.684	3558.66	85.2077	3558.66	81.7865	3558.66	78.4557
3560.59	95.0939	3560.59	94.1336	3560.59	92.3381	3560.59	90.3582	3560.59	87.5095	3560.59	84.9872	3560.59	81.6308	3560.59	78.2478
3562.51	95.0868	3562.51	94.2755	3562.51	92.341	3562.51	90.3438	3562.51	87.5445	3562.51	84.9071	3562.51	81.6233	3562.51	78.1215
3564.44	95.1125	3564.44	94.2972	3564.44	92.3634	3564.44	90.1317	3564.44	87.2646	3564.44	84.4658	3564.44	81.1438	3564.44	77.671
3566.37	94.9236	3566.37	94.0106	3566.37	92.2865	3566.37	89.6121	3566.37	86.6239	3566.37	83.4154	3566.37	80.0729	3566.37	76.7605
3568.3	94.9867	3568.3	93.805	3568.3	92.3363	3568.3	89.6401	3568.3	86.6939	3568.3	83.5126	3568.3	80.2517	3568.3	77.0186
3570.23	95.274	3570.23	93.9495	3570.23	92.5129	3570.23	90.2659	3570.23	87.4596	3570.23	84.6529	3570.23	81.3904	3570.23	78.137
3572.16	95.4056	3572.16	94.1067	3572.16	92.6005	3572.16	90.5841	3572.16	87.9326	3572.16	85.1778	3572.16	81.8451	3572.16	78.5631
3574.09	95.352	3574.09	94.0974	3574.09	92.5476	3574.09	90.5461	3574.09	87.8703	3574.09	85.12	3574.09	81.8288	3574.09	78.5225
3576.02	95.2737	3576.02	94.0098	3576.02	92.4943	3576.02	90.4451	3576.02	87.7234	3576.02	85.0292	3576.02	81.7634	3576.02	78.4756
3577.95	95.3139	3577.95	94.0343	3577.95	92.5329	3577.95	90.3203	3577.95	87.784	3577.95	85.0603	3577.95	81.7456	3577.95	78.4444
3579.87	95.1793	3579.87	94.0926	3579.87	92.4423	3579.87	90.2402	3579.87	87.6482	3579.87	85.0169	3579.87	81.7443	3579.87	78.3462
3581.8	94.9329	3581.8	94.0284	3581.8	92.2911	3581.8	90.3666	3581.8	87.5109	3581.8	84.9805	3581.8	81.7462	3581.8	78.2704
3583.73	94.9955	3583.73	94.0362	3583.73	92.4283	3583.73	90.5843	3583.73	87.675	3583.73	84.9999	3583.73	81.7707	3583.73	78.2863
3585.66	95.1523	3585.66	94.1519	3585.66	92.6945	3585.66	90.5169	3585.66	87.5336	3585.66	84.6364	3585.66	81.3914	3585.66	77.9886
3587.59	95.1304	3587.59	94.1004	3587.59	92.7449	3587.59	90.1123	3587.59	87.1379	3587.59	83.9733	3587.59	80.7346	3587.59	77.4362
3589.52	95.1498	3589.52	93.9703	3589.52	92.5435	3589.52	90.0876	3589.52	87.4632	3589.52	84.2622	3589.52	81.0925	3589.52	77.7103
3591.45	95.2194	3591.45	93.9708	3591.45	92.3611	3591.45	90.2087	3591.45	87.768	3591.45	84.809	3591.45	81.5699	3591.45	78.1086
3593.38	95.2948	3593.38	94.1092	3593.38	92.372	3593.38	90.1157	3593.38	87.5455	3593.38	84.7766	3593.38	81.3326	3593.38	78.0028
3595.3	95.3168	3595.3	94.1527	3595.3	92.4601	3595.3	90.0106	3595.3	87.364	3595.3	84.6132	3595.3	81.081	3595.3	77.8802
3597.23	95.181	3597.23	93.9489	3597.23	92.4564	3597.23	89.9596	3597.23	87.5595	3597.23	84.6719	3597.23	81.3619	3597.23	77.9133
3599.16	95.0754	3599.16	93.8863	3599.16	92.4738	3599.16	90.0219	3599.16	87.677	3599.16	84.7431	3599.16	81.5432	3599.16	77.7895
3601.09	95.1049	3601.09	93.9493	3601.09	92.4985	3601.09	90.2165	3601.09	87.7046	3601.09	84.8491	3601.09	81.4787	3601.09	77.8527
3603.02	95.1993	3603.02	94.0729	3603.02	92.5711	3603.02	90.4706	3603.02	87.8508	3603.02	85.09	3603.02	81.6767	3603.02	78.3486
3604.95	95.2525	3604.95	94.2415	3604.95	92.597	3604.95	90.564	3604.95	87.8269	3604.95	85.1125	3604.95	81.7681	3604.95	78.4416
3606.88	95.3087	3606.88	94.2007	3606.88	92.4252	3606.88	90.3167	3606.88	87.5237	3606.88	84.638	3606.88	81.341	3606.88	77.8901
3608.81	95.4036	3608.81	94.1526	3608.81	92.3603	3608.81	90.231	3608.81	87.3716	3608.81	84.4424	3608.81	81.1617	3608.81	77.7042
3610.74	95.3324	3610.74	94.2223	3610.74	92.5684	3610.74	90.4073	3610.74	87.4864	3610.74	84.6646	3610.74	81.3203	3610.74	77.8837
3612.66	95.3073	3612.66	94.173	3612.66	92.7114	3612.66	90.3001	3612.66	87.4416	3612.66	84.4676	3612.66	81.0823	3612.66	77.6636
3614.59	95.4516	3614.59	94.2181	3614.59	92.758	3614.59	90.1927	3614.59	87.4492	3614.59	84.5353	3614.59	81.1079	3614.59	77.7664
3616.52	95.4616	3616.52	94.1692	3616.52	92.6993	3616.52	90.1631	3616.52	87.4356	3616.52	84.7568	3616.52	81.3104	3616.52	78.0505
3618.45	95.3654	3618.45	93.9033	3618.45	92.4501	3618.45	89.9916	3618.45	87.0425	3618.45	84.4215	3618.45	81.005	3618.45	77.774
3620.38	95.2066	3620.38	93.9655	3620.38	92.2921	3620.38	90.0609	3620.38	87.1036	3620.38	84.4385	3620.38	81.0783	3620.38	77.7069
3622.31	95.1157	3622.31	94.1718	3622.31	92.3491	3622.31	90.4633	3622.31	87.6326	3622.31	84.9542	3622.31	81.6919	3622.31	78.157
3624.24	95.2063	3624.24	94.2025	3624.24	92.4979	3624.24	90.8003	3624.24	87.8564	3624.24	85.2511	3624.24	81.9203	3624.24	78.4961
3626.17	95.3126	3626.17	94.1436	3626.17	92.6266	3626.17	90.6215	3626.17	87.7457	3626.17	84.9702	3626.17	81.4349	3626.17	78.2603
3628.09	95.2752	3628.09	93.9621	3628.09	92.4596	3628.09	89.9248	3628.09	87.1984	3628.09	83.893	3628.09	80.4691	3628.09	77.1427
3630.02	95.2356	3630.02	93.9852	3630.02	92.5127	3630.02	90.0133	3630.02	87.1488	3630.02	83.8553	3630.02	80.7354	3630.02	77.1108
3631.95	95.3118	3631.95	94.1682	3631.95	92.7413	3631.95	90.489	3631.95	87.7129	3631.95	84.8113	3631.95	81.463	3631.95	78.0551
3633.88	95.3731	3633.88	94.1666	3633.88	92.7528	3633.88	90.5194	3633.88	87.7879	3633.88	85.1244	3633.88	81.5532	3633.88	78.2048
3635.81	95.4177	3635.81	94.1421	3635.81	92.9175	3635.81	90.6018	3635.81	87.7574	3635.81	85.3046	3635.81	81.7938	3635.81	78.3479
3637.74	95.3425	3637.74	94.2639	3637.74	92.9255	3637.74	90.7651	3637.74	87.9597	3637.74	85.4756	3637.74	82.0833	3637.74	78.6074
3639.67	95.1873	3639.67	94.3711	3639.67	92.7106	3639.67	90.7869	3639.67	88.0389	3639.67	85.3863	3639.67	81.9943	3639.67	78.5188
3641.6	95.1376	3641.6	94.3423	3641.6	92.7249	3641.6	90.7481	3641.6	87.981	3641.6	85.2902	3641.6	81.8515	3641.6	78.4587
3643.52	95.1426	3643.52	94.3029	3643.52	92.7853	3643.52	90.7606	3643.52	87.9903	3643.52	85.2108	3643.52	81.8957	3643.52	78.5237
3645.45	95.2077	3645.45	94.1022	3645.45	92.7221	3645.45	90.5748	3645.45	87.7707	3645.45	84.7296	3645.45	81.6275	3645.45	78.1412
3647.38	95.336	3647.38	93.7038	3647.38	92.5627	3647.38	89.7888	3647.38	87.059	3647.38	83.8009	3647.38	80.5112	3647.38	77.104
3649.31	95.2143	3649.31	93.7373	3649.31	92.3416	3649.31	89.0256	3649.31	86.3373	3649.31	83.1764	3649.31	79.3404	3649.31	76.2768
3651.24	94.9123	3651.24	94.1324	3651.24	92.563	3651.24	89.7247	3651.24	86.8387	3651.24	84.0763	3651.24	80.3817	3651.24	77.1185
3653.17	94.8733	3653.17	94.2285	3653.17	92.7849	3653.17	90.354	3653.17	87.5916	3653.17	84.9196	3653.17	81.5942	3653.17	78.0632
3655.1	94.9946	3655.1	94.237	3655.1	92.7619	3655.1	90.3063	3655.1	87.7211	3655.1	84.8834	3655.1	81.6901	3655.1	78.2651
3657.03	95.0923	3657.03	94.3391	3657.03	92.7547	3657.03	90.2991	3657.03	87.7544	3657.03	84.8303	3657.03	81.5162	3657.03	78.2437
3658.96	95.2206	3658.96	94.5065	3658.96	92.9045	3658.96	90.7216	3658.96	88.2103	3658.96	85.3504	3658.96	81.9506	3658.96	78.6003
3660.88	95.4194	3660.88	94.5613	3660.88	93.0198	3660.88	90.9621	3660.88	88.4387	3660.88	85.7073	3660.88	82.3879	3660.88	79.002
3662.81	95.3998	3662.81	94.5049	3662.81	93.0182	3662.81	90.9739	3662.81	88.3967	3662.81	85.7495	3662.81	82.5122	3662.81	79.1255
3664.74	95.3126	3664.74	94.4545	3664.74	92.9839	3664.74	90.9653	3664.74	88.3268	3664.74	85.6094	3664.74	82.4425	3664.74	79.0281
3666.67	95.3064	3666.67	94.4228	3666.67	92.8258	3666.67	90.7933	3666.67	88.057	3666.67	85.2985	3666.67	82.1184	3666.67	78.7772
3668.6	95.2005	3668.6	94.28	3668.6	92.4857	3668.6	90.3865	3668.6	87.5662	3668.6	84.6192	3668.6	81.1983	3668.6	78.0636
3670.53	95.2615	3670.53	94.1281	3670.53	92.5075	3670.53	90.2651	3670.53	87.3648	3670.53	84.2152	3670.53	80.5581	3670.53	77.6046
3672.46	95.3791	3672.46	94.1805	3672.46	92.7742	3672.46	90.498	3672.46	87.4693	3672.46	84.5281	3672.46	81.0742	3672.46	77.9984
3674.39	95.0912	3674.39	94.0898	3674.39	92.6863	3674.39	90.3121	3674.39	87.0718	3674.39	84.1414	3674.39	80.8602	3674.39	77.5066
3676.31	94.7972	3676.31	93.9529	3676.31	92.4892	3676.31	90.1532	3676.31	86.9742	3676.31	83.808	3676.31	80.3732	3676.31	76.8785
3678.24	95.0932	3678.24	94.0841	3678.24	92.515	3678.24	90.5825	3678.24	87.7317	3678.24	84.5012	3678.24	81.1161	3678.24	77.7182
3680.17	95.1685	3680.17	94.108	3680.17	92.527	3680.17	90.674	3680.17	87.9478	3680.17	84.8984	3680.17	81.733	3680.17	78.3031
3682.1	95.0714	3682.1	94.0947	3682.1	92.4986	3682.1	90.5573	3682.1	87.9382	3682.1	85.1054	3682.1	82.044	3682.1	78.6425
3684.03	95.1708	3684.03	94.1509	3684.03	92.6189	3684.03	90.678	3684.03	87.9994	3684.03	85.2111	3684.03	82.0756	3684.03	78.8305
3685.96	95.2172	3685.96	94.1284	3685.96	92.7554	3685.96	90.7191	3685.96	87.8726	3685.96	85.2484	3685.96	81.8625	3685.96	78.6783
3687.89	95.0323	3687.89	93.9864	3687.89	92.6107	3687.89	90.2563	3687.89	87.599	3687.89	84.9177	3687.89	81.4287	3687.89	78.1454
3689.82	94.8961	3689.82	93.9697	3689.82	92.516	3689.82	89.8845	3689.82	87.4946	3689.82	84.2675	3689.82	81.0373	3689.82	77.7131
3691.75	95.0028	3691.75	94.1379	3691.75	92.6605	3691.75	90.3717	3691.75	87.7935	3691.75	84.6126	3691.75	81.414	3691.75	78.1263
3693.67	95.1407	3693.67	94.2149	3693.67	92.7661	3693.67	90.9063	3693.67	88.1132	3693.67	85.3031	3693.67	82.0365	3693.67	78.6777
3695.6	95.1427	3695.6	94.2733	3695.6	92.8915	3695.6	91.0367	3695.6	88.1967	3695.6	85.6326	3695.6	82.3199	3695.6	79.0059
3697.53	95.1214	3697.53	94.3996	3697.53	92.9261	3697.53	90.8557	3697.53	88.3197	3697.53	85.7426	3697.53	82.3057	3697.53	79.1832
3699.46	95.2298	3699.46	94.4685	3699.46	92.9202	3699.46	90.7757	3699.46	88.3869	3699.46	85.6774	3699.46	82.2139	3699.46	79.1572
3701.39	95.3871	3701.39	94.482	3701.39	93.0185	3701.39	90.884	3701.39	88.1708	3701.39	85.48	3701.39	82.1324	3701.39	78.8873
3703.32	95.4502	3703.32	94.4535	3703.32	93.0761	3703.32	91.0259	3703.32	88.2871	3703.32	85.5443	3703.32	82.2147	3703.32	78.716
3705.25	95.3349	3705.25	94.2975	3705.25	92.9475	3705.25	91.1603	3705.25	88.4798	3705.25	85.6785	3705.25	82.3068	3705.25	78.8098
3707.18	95.1852	3707.18	94.2069	3707.18	92.7995	3707.18	91.0648	3707.18	88.2144	3707.18	85.4464	3707.18	82.1537	3707.18	78.682
3709.1	95.1187	3709.1	94.2926	3709.1	92.7589	3709.1	90.6842	3709.1	87.8404	3709.1	84.9857	3709.1	81.6109	3709.1	78.0983
3711.03	95.0149	3711.03	94.3118	3711.03	92.6277	3711.03	90.4754	3711.03	87.4668	3711.03	84.5172	3711.03	80.976	3711.03	77.5448
3712.96	95.0856	3712.96	94.2396	3712.96	92.4714	3712.96	90.679	3712.96	87.5106	3712.96	84.6051	3712.96	81.3055	3712.96	77.9311
3714.89	95.4048	3714.89	94.3593	3714.89	92.6414	3714.89	90.9737	3714.89	88.0807	3714.89	85.1818	3714.89	81.9381	3714.89	78.6725
3716.82	95.4982	3716.82	94.4776	3716.82	92.8936	3716.82	91.1044	3716.82	88.3342	3716.82	85.4504	3716.82	82.1538	3716.82	78.994
3718.75	95.2845	3718.75	94.3667	3718.75	93.0007	3718.75	90.9996	3718.75	88.1903	3718.75	85.4034	3718.75	82.0743	3718.75	78.8271
3720.68	95.1579	3720.68	94.2844	3720.68	93.0032	3720.68	90.9193	3720.68	88.0453	3720.68	85.3388	3720.68	81.8419	3720.68	78.4694
3722.61	95.3111	3722.61	94.4843	3722.61	93.1096	3722.61	90.8917	3722.61	88.0846	3722.61	85.2877	3722.61	81.7467	3722.61	78.3728
3724.53	95.4768	3724.53	94.6408	3724.53	93.2343	3724.53	90.8628	3724.53	88.2016	3724.53	85.194	3724.53	81.7069	3724.53	78.4446
3726.46	95.5168	3726.46	94.6431	3726.46	93.1292	3726.46	90.9748	3726.46	88.2864	3726.46	85.1324	3726.46	81.7907	3726.46	78.4872
3728.39	95.3598	3728.39	94.585	3728.39	92.8136	3728.39	90.9275	3728.39	88.2623	3728.39	85.2378	3728.39	82.0362	3728.39	78.6029
3730.32	95.0997	3730.32	94.4758	3730.32	92.5786	3730.32	90.724	3730.32	88.0606	3730.32	85.2132	3730.32	81.9159	3730.32	78.5698
3732.25	95.0507	3732.25	94.3595	3732.25	92.64	3732.25	90.4647	3732.25	87.7279	3732.25	84.716	3732.25	81.4203	3732.25	78.183
3734.18	95.1843	3734.18	94.3104	3734.18	92.7837	3734.18	89.9552	3734.18	87.2676	3734.18	83.9786	3734.18	80.6697	3734.18	77.4557
3736.11	95.2343	3736.11	94.4069	3736.11	92.7515	3736.11	89.9071	3736.11	87.1518	3736.11	83.8507	3736.11	80.3693	3736.11	77.2
3738.04	95.3933	3738.04	94.523	3738.04	92.9321	3738.04	90.5594	3738.04	87.7918	3738.04	84.6319	3738.04	81.2719	3738.04	78.0637
3739.97	95.3525	3739.97	94.4258	3739.97	92.9454	3739.97	90.8188	3739.97	88.1403	3739.97	85.2276	3739.97	81.8859	3739.97	78.5728
3741.89	95.0367	3741.89	94.1813	3741.89	92.6895	3741.89	90.6959	3741.89	87.9695	3741.89	85.0165	3741.89	81.6287	3741.89	78.2904
3743.82	94.8293	3743.82	94.072	3743.82	92.5361	3743.82	90.4753	3743.82	87.5449	3743.82	84.2066	3743.82	80.884	3743.82	77.6987
3745.75	95.0752	3745.75	94.2735	3745.75	92.601	3745.75	90.5255	3745.75	87.307	3745.75	84.0919	3745.75	80.8051	3745.75	77.4715
3747.68	95.2264	3747.68	94.2579	3747.68	92.7128	3747.68	90.6594	3747.68	87.366	3747.68	84.4156	3747.68	81.2011	3747.68	77.6301
3749.61	95.2654	3749.61	94.0087	3749.61	92.7224	3749.61	90.2726	3749.61	87.1067	3749.61	83.994	3749.61	80.6705	3749.61	77.3295
3751.54	95.3409	3751.54	93.9767	3751.54	92.575	3751.54	90.1394	3751.54	87.1676	3751.54	83.8925	3751.54	80.1775	3751.54	77.1911
3753.47	95.3548	3753.47	94.4172	3753.47	92.8386	3753.47	90.9421	3753.47	87.9488	3753.47	84.8771	3753.47	81.217	3753.47	78.0798
3755.4	95.3266	3755.4	94.6626	3755.4	93.026	3755.4	91.2235	3755.4	88.2372	3755.4	85.3335	3755.4	81.8441	3755.4	78.4569
3757.32	95.2394	3757.32	94.5689	3757.32	92.7995	3757.32	90.9253	3757.32	87.9691	3757.32	85.1679	3757.32	81.7002	3757.32	78.1429
3759.25	95.2713	3759.25	94.4946	3759.25	92.7191	3759.25	90.7765	3759.25	87.8556	3759.25	85.1757	3759.25	81.599	3759.25	78.0105
3761.18	95.4493	3761.18	94.6192	3761.18	93.021	3761.18	91.2088	3761.18	88.4403	3761.18	85.7941	3761.18	82.1994	3761.18	78.672
3763.11	95.4151	3763.11	94.5191	3763.11	92.9868	3763.11	91.4073	3763.11	88.6702	3763.11	85.9591	3763.11	82.4933	3763.11	79.0259
3765.04	95.26	3765.04	94.3301	3765.04	92.8355	3765.04	91.2244	3765.04	88.4404	3765.04	85.684	3765.04	82.2762	3765.04	78.8316
3766.97	95.2593	3766.97	94.5115	3766.97	93.0822	3766.97	91.225	3766.97	88.5216	3766.97	85.7	3766.97	82.2742	3766.97	78.7987
3768.9	95.2479	3768.9	94.6241	3768.9	93.1463	3768.9	91.2094	3768.9	88.5315	3768.9	85.6709	3768.9	82.0954	3768.9	78.6951
3770.83	95.1929	3770.83	94.5268	3770.83	92.9901	3770.83	91.1822	3770.83	88.3963	3770.83	85.6647	3770.83	81.9614	3770.83	78.6795
3772.76	95.4604	3772.76	94.6839	3772.76	93.2086	3772.76	91.494	3772.76	88.6744	3772.76	86.036	3772.76	82.5921	3772.76	79.2033
3774.68	95.6145	3774.68	94.6913	3774.68	93.3293	3774.68	91.5782	3774.68	88.8311	3774.68	86.155	3774.68	82.8973	3774.68	79.4168
3776.61	95.3836	3776.61	94.5361	3776.61	93.1832	3776.61	91.4184	3776.61	88.7097	3776.61	85.9232	3776.61	82.5291	3776.61	79.2076
3778.54	95.2874	3778.54	94.6169	3778.54	93.0629	3778.54	91.3605	3778.54	88.5747	3778.54	85.6887	3778.54	82.0833	3778.54	78.9333
3780.47	95.333	3780.47	94.5903	3780.47	92.9625	3780.47	91.2658	3780.47	88.5524	3780.47	85.6935	3780.47	82.1497	3780.47	78.7672
3782.4	95.2421	3782.4	94.3586	3782.4	92.9116	3782.4	91.1337	3782.4	88.5605	3782.4	85.7444	3782.4	82.4014	3782.4	78.7811
3784.33	95.3079	3784.33	94.4557	3784.33	93.0293	3784.33	91.1576	3784.33	88.4344	3784.33	85.7278	3784.33	82.3565	3784.33	78.8435
3786.26	95.5387	3786.26	94.8719	3786.26	93.2859	3786.26	91.4924	3786.26	88.6392	3786.26	86.0447	3786.26	82.5946	3786.26	79.2188
3788.19	95.6156	3788.19	94.997	3788.19	93.3536	3788.19	91.8576	3788.19	89.0487	3788.19	86.4226	3788.19	82.9488	3788.19	79.6399
3790.11	95.3945	3790.11	94.7811	3790.11	93.1333	3790.11	91.7831	3790.11	88.9092	3790.11	86.2834	3790.11	82.7983	3790.11	79.4688
3792.04	95.2768	3792.04	94.6797	3792.04	93.0247	3792.04	91.6059	3792.04	88.7643	3792.04	86.08	3792.04	82.6923	3792.04	79.2108
3793.97	95.4933	3793.97	94.7963	3793.97	93.179	3793.97	91.6358	3793.97	88.8816	3793.97	86.0892	3793.97	82.7536	3793.97	79.2615
3795.9	95.4918	3795.9	94.8431	3795.9	93.2463	3795.9	91.4161	3795.9	88.5815	3795.9	85.8001	3795.9	82.468	3795.9	79.0592
3797.83	95.3127	3797.83	94.73	3797.83	93.159	3797.83	91.1813	3797.83	88.3031	3797.83	85.592	3797.83	82.1708	3797.83	78.8752
3799.76	95.3304	3799.76	94.6224	3799.76	93.1391	3799.76	91.1458	3799.76	88.1976	3799.76	85.4508	3799.76	81.9327	3799.76	78.6521
3801.69	95.2407	3801.69	94.5429	3801.69	93.1013	3801.69	91.0812	3801.69	87.9164	3801.69	84.9877	3801.69	81.6466	3801.69	78.1409
3803.62	95.2845	3803.62	94.5568	3803.62	93.0317	3803.62	91.3471	3803.62	88.2963	3803.62	85.3194	3803.62	81.9952	3803.62	78.6032
3805.55	95.478	3805.55	94.5973	3805.55	93.0517	3805.55	91.4215	3805.55	88.522	3805.55	85.569	3805.55	82.098	3805.55	78.8343
3807.47	95.5912	3807.47	94.6621	3807.47	93.1211	3807.47	91.4494	3807.47	88.3928	3807.47	85.5856	3807.47	82.1471	3807.47	78.7265
3809.4	95.5442	3809.4	94.7322	3809.4	93.1433	3809.4	91.6858	3809.4	88.579	3809.4	85.9573	3809.4	82.6972	3809.4	79.1649
3811.33	95.4393	3811.33	94.8508	3811.33	93.2591	3811.33	91.7963	3811.33	88.7826	3811.33	86.1442	3811.33	82.99	3811.33	79.4439
3813.26	95.395	3813.26	94.9911	3813.26	93.4257	3813.26	91.7876	3813.26	88.6744	3813.26	85.9623	3813.26	82.848	3813.26	79.3553
3815.19	95.3538	3815.19	94.8514	3815.19	93.3333	3815.19	91.4095	3815.19	88.2612	3815.19	85.3301	3815.19	82.3554	3815.19	78.7917
3817.12	95.4074	3817.12	94.6961	3817.12	93.0743	3817.12	91.0391	3817.12	88.1611	3817.12	85.1367	3817.12	81.9155	3817.12	78.2687
3819.05	95.4773	3819.05	94.9098	3819.05	92.9594	3819.05	90.9358	3819.05	88.2308	3819.05	85.3378	3819.05	81.5481	3819.05	78.1689
3820.98	95.233	3820.98	95.0005	3820.98	92.97	3820.98	90.6437	3820.98	87.916	3820.98	84.8436	3820.98	81.0337	3820.98	77.8626
3822.9	95.2132	3822.9	94.9788	3822.9	93.207	3822.9	91.1812	3822.9	88.2464	3822.9	85.2182	3822.9	81.6509	3822.9	78.4878
3824.83	95.4403	3824.83	94.8944	3824.83	93.1874	3824.83	91.549	3824.83	88.705	3824.83	85.8747	3824.83	82.2632	3824.83	79.0384
3826.76	95.4157	3826.76	94.5856	3826.76	93.075	3826.76	91.3524	3826.76	88.6432	3826.76	85.9212	3826.76	82.3687	3826.76	78.9666
3828.69	95.417	3828.69	94.5524	3828.69	93.2402	3828.69	91.4263	3828.69	88.527	3828.69	86.1222	3828.69	82.4188	3828.69	79.0439
3830.62	95.568	3830.62	94.7274	3830.62	93.3435	3830.62	91.5494	3830.62	88.65	3830.62	86.3417	3830.62	82.3851	3830.62	79.1365
3832.55	95.523	3832.55	94.6307	3832.55	93.217	3832.55	91.4315	3832.55	88.7279	3832.55	86.0754	3832.55	82.3609	3832.55	78.9891
3834.48	95.5011	3834.48	94.6453	3834.48	93.2808	3834.48	91.4645	3834.48	88.6369	3834.48	85.8621	3834.48	82.3434	3834.48	78.8999
3836.41	95.7433	3836.41	94.8743	3836.41	93.3907	3836.41	91.5447	3836.41	88.4726	3836.41	85.86	3836.41	82.0636	3836.41	78.7119
3838.33	95.8055	3838.33	94.8451	3838.33	93.1242	3838.33	91.38	3838.33	88.2227	3838.33	85.3498	3838.33	81.6567	3838.33	78.3011
3840.26	95.5133	3840.26	94.726	3840.26	93.0045	3840.26	91.2073	3840.26	88.2564	3840.26	85	3840.26	81.6921	3840.26	78.304
3842.19	95.3367	3842.19	94.7153	3842.19	93.1221	3842.19	91.1894	3842.19	88.4795	3842.19	85.317	3842.19	81.9688	3842.19	78.5366
3844.12	95.4961	3844.12	94.7662	3844.12	93.1797	3844.12	91.3265	3844.12	88.6557	3844.12	85.6313	3844.12	82.4089	3844.12	78.7622
3846.05	95.64	3846.05	94.8776	3846.05	93.3079	3846.05	91.5688	3846.05	88.8367	3846.05	85.8977	3846.05	82.9331	3846.05	79.055
3847.98	95.5482	3847.98	94.8919	3847.98	93.3998	3847.98	91.6902	3847.98	88.8877	3847.98	86.0306	3847.98	82.8787	3847.98	79.0603
3849.91	95.3915	3849.91	94.7964	3849.91	93.3731	3849.91	91.5577	3849.91	88.6889	3849.91	85.7731	3849.91	82.2583	3849.91	78.7164
3851.84	95.0141	3851.84	94.4953	3851.84	93.3756	3851.84	91.1657	3851.84	87.9903	3851.84	85.0602	3851.84	81.457	3851.84	77.9987
3853.77	94.7938	3853.77	94.1435	3853.77	93.4419	3853.77	91.0266	3853.77	87.3646	3853.77	84.4083	3853.77	80.7221	3853.77	77.1412
3855.69	95.3598	3855.69	94.5695	3855.69	93.4504	3855.69	91.3802	3855.69	88.2253	3855.69	85.1167	3855.69	81.3365	3855.69	77.9595
3857.62	95.5794	3857.62	94.8908	3857.62	93.4566	3857.62	91.5595	3857.62	88.7281	3857.62	85.788	3857.62	82.1736	3857.62	78.8205
3859.55	95.6175	3859.55	94.9681	3859.55	93.4613	3859.55	91.7158	3859.55	88.9069	3859.55	86.1543	3859.55	82.6224	3859.55	79.0814
3861.48	95.7294	3861.48	95.0739	3861.48	93.4877	3861.48	91.6973	3861.48	88.9484	3861.48	86.1111	3861.48	82.736	3861.48	79.0308
3863.41	95.8573	3863.41	95.1707	3863.41	93.5128	3863.41	91.5577	3863.41	88.704	3863.41	85.5799	3863.41	82.5259	3863.41	78.8054
3865.34	95.7635	3865.34	95.095	3865.34	93.4387	3865.34	91.5966	3865.34	88.6846	3865.34	85.6507	3865.34	82.3756	3865.34	78.8241
3867.27	95.7308	3867.27	95.0824	3867.27	93.4508	3867.27	91.7222	3867.27	88.7609	3867.27	86.1006	3867.27	82.43	3867.27	78.9228
3869.2	96.049	3869.2	95.256	3869.2	93.6077	3869.2	91.917	3869.2	88.6595	3869.2	85.9113	3869.2	82.3238	3869.2	78.6146
3871.12	96.2799	3871.12	95.2363	3871.12	93.5754	3871.12	91.9649	3871.12	88.7038	3871.12	85.737	3871.12	82.3616	3871.12	78.6585
3873.05	96.0679	3873.05	94.818	3873.05	93.3429	3873.05	91.652	3873.05	88.498	3873.05	85.7465	3873.05	82.2672	3873.05	78.9079
3874.98	95.7663	3874.98	94.5842	3874.98	93.2767	3874.98	91.5464	3874.98	88.466	3874.98	85.8757	3874.98	82.1826	3874.98	79.0725
3876.91	95.6762	3876.91	94.8379	3876.91	93.3303	3876.91	91.8782	3876.91	88.9323	3876.91	86.4671	3876.91	82.6291	3876.91	79.5435
3878.84	95.6459	3878.84	94.9871	3878.84	93.2357	3878.84	91.8833	3878.84	88.7701	3878.84	86.3276	3878.84	82.5456	3878.84	79.3327
3880.77	95.5736	3880.77	94.8482	3880.77	93.1701	3880.77	91.5069	3880.77	88.2798	3880.77	85.5579	3880.77	82.1184	3880.77	78.5954
3882.7	95.6788	3882.7	94.8173	3882.7	93.3039	3882.7	91.5219	3882.7	88.5055	3882.7	85.7217	3882.7	82.4585	3882.7	78.7083
3884.63	95.7091	3884.63	94.8754	3884.63	93.3764	3884.63	91.5345	3884.63	88.4991	3884.63	85.8682	3884.63	82.5961	3884.63	78.6823
3886.56	95.7211	3886.56	95.0598	3886.56	93.564	3886.56	91.6713	3886.56	88.5549	3886.56	86.1021	3886.56	82.8567	3886.56	78.7997
3888.48	95.83	3888.48	95.1952	3888.48	93.7361	3888.48	91.9039	3888.48	88.9166	3888.48	86.6137	3888.48	83.3233	3888.48	79.321
3890.41	95.7033	3890.41	94.9447	3890.41	93.6174	3890.41	91.6118	3890.41	88.7227	3890.41	86.2849	3890.41	82.9064	3890.41	79.0468
3892.34	95.5043	3892.34	94.6959	3892.34	93.3357	3892.34	91.4831	3892.34	88.4876	3892.34	85.8689	3892.34	82.2882	3892.34	78.6835
3894.27	95.5782	3894.27	94.8911	3894.27	93.318	3894.27	91.9239	3894.27	88.7705	3894.27	86.2816	3894.27	82.6551	3894.27	79.1536
3896.2	95.5376	3896.2	94.8971	3896.2	93.4922	3896.2	92.0446	3896.2	88.8368	3896.2	86.3577	3896.2	82.8578	3896.2	79.319
3898.13	95.4583	3898.13	94.7471	3898.13	93.5816	3898.13	91.8308	3898.13	88.6021	3898.13	86.0209	3898.13	82.5191	3898.13	78.9445
3900.06	95.6539	3900.06	94.8731	3900.06	93.376	3900.06	91.5289	3900.06	88.3997	3900.06	85.7586	3900.06	82.2006	3900.06	78.6473
3901.99	95.7015	3901.99	94.9929	3901.99	93.1282	3901.99	91.2655	3901.99	88.3095	3901.99	85.6112	3901.99	82.0474	3901.99	78.6138
3903.91	95.5372	3903.91	94.9464	3903.91	93.2727	3903.91	91.3219	3903.91	88.295	3903.91	85.6681	3903.91	82.0121	3903.91	78.4608
3905.84	95.5464	3905.84	94.9356	3905.84	93.5224	3905.84	91.7841	3905.84	88.6598	3905.84	86.1628	3905.84	82.4686	3905.84	78.6644
3907.77	95.6369	3907.77	94.9693	3907.77	93.4781	3907.77	92.0899	3907.77	89.1059	3907.77	86.6723	3907.77	83.1316	3907.77	79.2755
3909.7	95.6952	3909.7	95.0613	3909.7	93.3793	3909.7	92.098	3909.7	89.2533	3909.7	86.8633	3909.7	83.4326	3909.7	79.6207
3911.63	95.6515	3911.63	95.1645	3911.63	93.475	3911.63	92.0862	3911.63	89.244	3911.63	86.9294	3911.63	83.4195	3911.63	79.715
3913.56	95.6283	3913.56	95.2351	3913.56	93.7033	3913.56	92.1452	3913.56	89.2067	3913.56	86.9625	3913.56	83.4495	3913.56	79.744
3915.49	95.6433	3915.49	95.1881	3915.49	93.7756	3915.49	92.0932	3915.49	89.07	3915.49	86.6745	3915.49	83.2404	3915.49	79.5004
3917.42	95.5291	3917.42	95.0397	3917.42	93.7107	3917.42	91.8548	3917.42	88.8314	3917.42	86.1882	3917.42	82.8126	3917.42	79.1192
3919.34	95.5619	3919.34	95.1259	3919.34	93.7635	3919.34	91.7964	3919.34	88.8392	3919.34	86.1832	3919.34	82.9324	3919.34	79.2226
3921.27	95.7561	3921.27	95.2827	3921.27	93.7018	3921.27	92.0497	3921.27	89.1306	3921.27	86.3937	3921.27	83.0876	3921.27	79.6135
3923.2	95.8089	3923.2	95.2327	3923.2	93.5945	3923.2	92.1402	3923.2	89.1279	3923.2	86.2576	3923.2	82.7628	3923.2	79.5766
3925.13	95.8305	3925.13	95.3011	3925.13	93.754	3925.13	92.0457	3925.13	88.9444	3925.13	86.3952	3925.13	82.7381	3925.13	79.3675
3927.06	95.8065	3927.06	95.3979	3927.06	93.8046	3927.06	92.0345	3927.06	89.0019	3927.06	86.835	3927.06	83.0713	3927.06	79.5005
3928.99	95.6799	3928.99	95.2158	3928.99	93.7072	3928.99	92.0054	3928.99	89.0828	3928.99	86.6496	3928.99	83.0253	3928.99	79.5224
3930.92	95.7531	3930.92	95.1967	3930.92	93.7779	3930.92	92.1327	3930.92	89.1554	3930.92	86.2897	3930.92	82.9562	3930.92	79.3
3932.85	95.9293	3932.85	95.3059	3932.85	93.7983	3932.85	92.3374	3932.85	89.1698	3932.85	86.4156	3932.85	83.2342	3932.85	79.2512
3934.78	95.8727	3934.78	95.1245	3934.78	93.764	3934.78	92.3275	3934.78	89.2094	3934.78	86.6451	3934.78	83.41	3934.78	79.5537
3936.7	95.8304	3936.7	95.1361	3936.7	93.8131	3936.7	92.4126	3936.7	89.3872	3936.7	86.7524	3936.7	83.4338	3936.7	79.8327
3938.63	95.8621	3938.63	95.2776	3938.63	93.8578	3938.63	92.4294	3938.63	89.4349	3938.63	86.7493	3938.63	83.4695	3938.63	79.7559
3940.56	95.7646	3940.56	95.0679	3940.56	93.8177	3940.56	92.0733	3940.56	89.2424	3940.56	86.5756	3940.56	83.2737	3940.56	79.4944
3942.49	95.5641	3942.49	94.8855	3942.49	93.4873	3942.49	91.6939	3942.49	88.9792	3942.49	86.287	3942.49	82.8383	3942.49	79.2779
3944.42	95.4917	3944.42	94.9619	3944.42	93.2794	3944.42	91.8169	3944.42	89.0497	3944.42	86.3414	3944.42	82.7408	3944.42	79.3345
3946.35	95.5997	3946.35	94.9878	3946.35	93.4173	3946.35	92.0835	3946.35	89.1507	3946.35	86.64	3946.35	82.8436	3946.35	79.502
3948.28	95.6963	3948.28	95.1236	3948.28	93.413	3948.28	91.8707	3948.28	88.9433	3948.28	86.6517	3948.28	82.8821	3948.28	79.4368
3950.21	95.7377	3950.21	95.2939	3950.21	93.5235	3950.21	91.712	3950.21	89.0011	3950.21	86.6548	3950.21	83.1709	3950.21	79.3983
3952.13	95.8326	3952.13	95.2472	3952.13	93.779	3952.13	92.0751	3952.13	89.2639	3952.13	86.8282	3952.13	83.4631	3952.13	79.6118
3954.06	95.9171	3954.06	95.2749	3954.06	93.775	3954.06	92.3235	3954.06	89.3548	3954.06	86.9521	3954.06	83.4372	3954.06	79.8227
3955.99	95.9123	3955.99	95.3789	3955.99	93.7252	3955.99	92.3273	3955.99	89.453	3955.99	87.0944	3955.99	83.2724	3955.99	79.8085
3957.92	95.9371	3957.92	95.3508	3957.92	93.8459	3957.92	92.4107	3957.92	89.5746	3957.92	87.2016	3957.92	83.324	3957.92	79.8229
3959.85	96.0371	3959.85	95.2404	3959.85	94.0585	3959.85	92.4419	3959.85	89.6024	3959.85	87.1715	3959.85	83.5596	3959.85	79.9468
3961.78	96.0597	3961.78	95.1767	3961.78	94.1125	3961.78	92.3418	3961.78	89.5864	3961.78	87.003	3961.78	83.6785	3961.78	79.8798
3963.71	95.9019	3963.71	95.1804	3963.71	93.9361	3963.71	92.3183	3963.71	89.5875	3963.71	86.8189	3963.71	83.6819	3963.71	79.8473
3965.64	95.6829	3965.64	95.0581	3965.64	93.7682	3965.64	92.2277	3965.64	89.4522	3965.64	86.785	3965.64	83.5506	3965.64	79.838
3967.57	95.6503	3967.57	94.9715	3967.57	93.8081	3967.57	92.1521	3967.57	89.2507	3967.57	86.8869	3967.57	83.466	3967.57	79.7176
3969.49	95.822	3969.49	95.1654	3969.49	93.9705	3969.49	92.399	3969.49	89.3163	3969.49	87.005	3969.49	83.5459	3969.49	79.7401
3971.42	95.9697	3971.42	95.4275	3971.42	94.0592	3971.42	92.6524	3971.42	89.5322	3971.42	87.0005	3971.42	83.5606	3971.42	79.8345
3973.35	95.9827	3973.35	95.6208	3973.35	94.2366	3973.35	92.6655	3973.35	89.5714	3973.35	86.974	3973.35	83.5274	3973.35	80.0191
3975.28	95.8185	3975.28	95.5604	3975.28	94.1763	3975.28	92.487	3975.28	89.4657	3975.28	86.9761	3975.28	83.3536	3975.28	80.1813
3977.21	95.6294	3977.21	95.3042	3977.21	93.7469	3977.21	92.3238	3977.21	89.3165	3977.21	86.9377	3977.21	83.23	3977.21	80.0845
3979.14	95.6061	3979.14	95.2006	3979.14	93.6805	3979.14	92.3577	3979.14	89.2327	3979.14	86.9792	3979.14	83.4116	3979.14	80.0315
3981.07	95.5942	3981.07	95.1104	3981.07	93.8089	3981.07	92.2974	3981.07	89.3686	3981.07	87.0768	3981.07	83.4245	3981.07	80.1027
3983	95.6164	3983	95.0843	3983	93.8198	3983	92.1751	3983	89.571	3983	87.1467	3983	83.3036	3983	80.1283
3984.92	95.8252	3984.92	95.2595	3984.92	93.8905	3984.92	92.2763	3984.92	89.6194	3984.92	87.1684	3984.92	83.4227	3984.92	80.1229
3986.85	95.9692	3986.85	95.2619	3986.85	93.8682	3986.85	92.433	3986.85	89.4861	3986.85	87.1319	3986.85	83.5188	3986.85	80.1
3988.78	95.8166	3988.78	95.0849	3988.78	93.7566	3988.78	92.4376	3988.78	89.3458	3988.78	87.0459	3988.78	83.5241	3988.78	80.0089
3990.71	95.6	3990.71	95.1088	3990.71	93.6675	3990.71	92.4112	3990.71	89.3799	3990.71	86.919	3990.71	83.6357	3990.71	80.0204
3992.64	95.6467	3992.64	95.2845	3992.64	93.7141	3992.64	92.4179	3992.64	89.4518	3992.64	86.9389	3992.64	83.7116	3992.64	80.2451
3994.57	95.7904	3994.57	95.3019	3994.57	93.863	3994.57	92.3636	3994.57	89.5967	3994.57	87.0584	3994.57	83.6598	3994.57	80.1926
3996.5	95.7777	3996.5	95.2802	3996.5	93.9342	3996.5	92.4328	3996.5	89.817	3996.5	87.1443	3996.5	83.6595	3996.5	79.9211
3998.43	95.6462	3998.43	95.3745	3998.43	94.0133	3998.43	92.4463	3998.43	89.7356	3998.43	87.2142	3998.43	83.6779	3998.43	79.9325
4000.35	95.5323	4000.35	95.3517	4000.35	94.0339	4000.35	92.2637	4000.35	89.4347	4000.35	87.1284	4000.35	83.5728	4000.35	79.9678
														3992.64	80.2974
														3994.57	80.244
														3996.5	79.9715
														3998.43	79.982
														4000.35	80.0164
