# Supplementary material for: Efficient wettability-controlled electroreduction of CO2 to CO at Au/C interfaces
Source: Nat Commun. 2020 Jun 15;11:3028. doi: 10.1038/s41467-020-16847-9 (PMC7295780; doi:10.1038/s41467-020-16847-9)
Supplement: Supplementary file 2 — Source Data [file 41467_2020_16847_MOESM2_ESM.zip › Source Data/SI/S4.xlsx]

## Sheet: S4a
x1	y1	x2	y2	x3	y3	x4	y4
Au/C-F		Au/C		Au/C-P-0.5		Au/C-P-2.5
eV	Counts / s	eV	Counts / s	eV	Counts / s	eV	Counts / s
1351	76459.3	1351	70737	1351	82626.2	1351	78079.6
1350	75669.8	1350	70202	1350	81287.8	1350	78214.7
1349	75805.5	1349	69967	1349	80942.4	1349	77683.7
1348	75823.4	1348	68771.6	1348	81565.5	1348	77398.6
1347	76536.4	1347	68169.5	1347	80281.5	1347	77460.4
1346	75695.2	1346	70102.3	1346	80854.9	1346	75936.2
1345	75630.7	1345	69065.3	1345	80038.4	1345	76960.3
1344	76716.4	1344	68763.6	1344	80520.7	1344	76131.1
1343	73930.2	1343	71068.4	1343	80107.3	1343	76806.7
1342	76187.3	1342	68410.2	1342	81290.3	1342	76917.6
1341	75378.9	1341	67797.6	1341	79198.1	1341	76890.7
1340	73890.7	1340	67908.2	1340	79061.2	1340	74602.5
1339	74374.2	1339	66965.7	1339	78757.5	1339	72782.8
1338	73910.8	1338	68256.9	1338	77880	1338	72847.9
1337	74364.7	1337	66337.8	1337	78987.9	1337	74085.2
1336	72918	1336	67058.3	1336	78451	1336	74134.8
1335	73419.6	1335	66621.7	1335	77437.5	1335	74534.1
1334	74072	1334	65596.6	1334	77679.9	1334	74373.1
1333	73289.7	1333	66545.1	1333	79428.2	1333	74466.9
1332	71987.1	1332	67008.9	1332	77443.1	1332	73084.6
1331	72229.2	1331	66486.8	1331	75923.7	1331	72609.8
1330	70795.3	1330	65055.2	1330	76510.8	1330	73741.2
1329	72609.5	1329	65532.2	1329	74806.8	1329	73055.4
1328	71331	1328	65138.7	1328	74663	1328	72300.9
1327	72002.3	1327	65877.2	1327	74231.3	1327	70966.5
1326	72424.6	1326	64581.1	1326	74295.2	1326	71800.1
1325	70918.5	1325	65303.5	1325	73410.2	1325	72253
1324	69036.1	1324	64888	1324	75952	1324	72552.7
1323	70348.6	1323	63773	1323	75462.8	1323	72253.5
1322	71173.4	1322	64220.5	1322	75279.2	1322	70961
1321	69303.4	1321	62350	1321	75005.1	1321	70295.9
1320	70274.7	1320	64811	1320	73956.5	1320	71005
1319	67928.6	1319	66466.2	1319	75103.1	1319	70889.5
1318	68543.9	1318	63544	1318	76133.5	1318	70411.6
1317	69636.6	1317	63480.5	1317	73778.8	1317	71267.3
1316	69676.4	1316	62890	1316	75268.7	1316	69652.9
1315	68152.6	1315	63607.3	1315	74892.6	1315	69731.5
1314	69179.3	1314	62447.7	1314	73556	1314	69938.4
1313	69111.1	1313	61550.2	1313	74515.5	1313	71062.3
1312	69441.9	1312	62767.8	1312	72204.7	1312	71122.3
1311	67878.8	1311	62615.6	1311	72016.9	1311	69747.5
1310	67128.2	1310	63236.8	1310	71524	1310	69905.2
1309	68891.4	1309	62888	1309	71487.4	1309	68853.2
1308	68581.4	1308	61515.7	1308	70970.8	1308	69390.5
1307	67836.1	1307	60606.3	1307	72101.6	1307	69471.6
1306	67463	1306	61814.5	1306	74065.6	1306	70789.9
1305	67824.3	1305	62914.5	1305	71150.7	1305	70185.6
1304	69413.1	1304	62791.9	1304	71661.5	1304	68986
1303	68938.6	1303	62257.1	1303	72091.4	1303	69804.6
1302	68186.6	1302	62517.5	1302	71273.2	1302	69714.7
1301	68318.9	1301	61825.8	1301	72119.2	1301	70324.2
1300	64610.1	1300	60870.2	1300	70762.1	1300	69038.4
1299	66905.3	1299	63503.5	1299	70532.8	1299	69003.5
1298	67841.8	1298	62378.4	1298	71726.3	1298	69560.1
1297	66714.2	1297	61123	1297	72836.9	1297	70314.5
1296	66148.2	1296	60847.1	1296	72072.2	1296	70467.6
1295	67216.3	1295	62772.2	1295	71161.5	1295	69972.8
1294	67452.3	1294	61294.1	1294	69949.5	1294	69694.8
1293	66917.9	1293	61686.2	1293	70927.9	1293	68417.2
1292	67447.6	1292	62056.9	1292	71749.9	1292	68204.4
1291	66954.9	1291	60102.2	1291	70870.8	1291	66772
1290	67052.1	1290	60296.5	1290	72157.1	1290	68597.5
1289	66029.2	1289	59793.3	1289	72552.3	1289	68652.3
1288	66391.5	1288	60120.4	1288	71315.9	1288	66556.1
1287	66410.5	1287	59694.6	1287	70777	1287	67307.5
1286	64961.4	1286	61573.2	1286	71442.5	1286	66894.2
1285	65931	1285	60849.1	1285	72029.3	1285	67396.4
1284	64401.4	1284	60949.5	1284	70079.9	1284	67745.8
1283	65514.1	1283	59351.1	1283	71682.1	1283	68437.5
1282	66160.7	1282	59817.2	1282	70639.4	1282	67709.9
1281	65877.9	1281	60046.8	1281	70714.3	1281	67185.5
1280	65586.5	1280	61386.9	1280	71307.4	1280	68781.3
1279	66218.5	1279	58931.1	1279	70743.7	1279	68479.5
1278	65102.5	1278	60697.9	1278	69606.9	1278	68373.4
1277	65644.7	1277	60001.8	1277	71533.3	1277	67606.1
1276	66927.5	1276	60125.5	1276	69898.4	1276	66493.3
1275	65191.1	1275	60295.8	1275	68638.8	1275	66711.3
1274	66564.8	1274	59838.6	1274	70968.9	1274	66723.9
1273	64725.7	1273	60979.5	1273	69972	1273	67615.2
1272	65618.4	1272	62264.1	1272	70097.3	1272	66376.9
1271	68007.9	1271	61168	1271	69415.5	1271	67055.2
1270	66933.9	1270	60727.4	1270	70064	1270	68428.3
1269	62924.5	1269	59405.7	1269	69194.1	1269	67417.7
1268	63193.2	1268	61839.8	1268	70600.8	1268	67144.1
1267	66260.7	1267	59595.2	1267	69792.9	1267	67720.5
1266	66073	1266	59621.4	1266	70616.3	1266	67212.8
1265	65089.7	1265	59431.9	1265	71180.9	1265	68115.3
1264	66167.5	1264	59546.5	1264	70165.1	1264	66380.7
1263	65371.6	1263	58911.7	1263	71512.1	1263	67573.7
1262	64786.9	1262	60420.5	1262	69272.1	1262	67777
1261	67382.8	1261	61433.4	1261	68515.4	1261	68954.2
1260	68038.5	1260	60582	1260	70477.3	1260	67339.2
1259	65650.2	1259	61095.3	1259	70961.3	1259	67138.1
1258	65389.4	1258	59823.4	1258	70986.4	1258	68170.3
1257	66447.6	1257	60196.7	1257	69267.8	1257	68358.4
1256	64828.1	1256	60846.9	1256	70394.7	1256	67225.8
1255	65737	1255	61760.1	1255	69305.4	1255	66712.4
1254	64554.7	1254	61014.1	1254	71535.2	1254	67526.4
1253	66053.4	1253	60593.3	1253	71381.4	1253	67147.8
1252	66123.5	1252	61708.1	1252	71186.3	1252	68934.1
1251	65722.2	1251	60399.2	1251	71119.6	1251	68716.1
1250	66215.8	1250	60766.5	1250	71427.7	1250	69435.7
1249	67714.4	1249	60352.7	1249	72955.9	1249	67853.3
1248	66341.3	1248	60312.3	1248	70176.8	1248	68929.9
1247	66760.8	1247	60125.6	1247	69908.3	1247	69017.6
1246	65796.9	1246	61021.1	1246	70809.8	1246	68922.2
1245	65791.4	1245	62320.4	1245	71786.1	1245	68742.6
1244	65035.6	1244	60900.3	1244	71699	1244	68787.7
1243	67764.5	1243	60420.7	1243	71891	1243	68057.3
1242	66646.1	1242	59702.7	1242	70097.9	1242	69566.6
1241	66845.4	1241	60908.6	1241	70427.6	1241	67430
1240	65921.7	1240	60085.6	1240	70816.2	1240	67999.6
1239	64661.3	1239	59993.5	1239	69509.2	1239	67208.1
1238	64118.1	1238	62141.7	1238	70404.1	1238	66377.9
1237	64396.3	1237	59678.7	1237	69822.4	1237	68997.9
1236	64118.5	1236	59650	1236	69891	1236	68716
1235	66633.6	1235	61505.7	1235	72363.6	1235	68614
1234	66546.7	1234	61402.9	1234	71279.3	1234	68757.5
1233	65797.6	1233	63733.1	1233	71390.9	1233	70424.3
1232	68382.4	1232	63111.2	1232	73232.7	1232	72138.7
1231	69438.1	1231	62478.9	1231	72746.1	1231	69587.4
1230	68264.3	1230	64226.9	1230	72987.1	1230	69395.3
1229	68081.8	1229	64114.1	1229	71561.9	1229	70423.3
1228	68089.7	1228	62305.1	1228	71706.3	1228	69764.5
1227	67308.7	1227	62451.9	1227	73036.3	1227	71247.7
1226	66855.9	1226	62670.2	1226	71749	1226	69468.4
1225	69229.2	1225	63282.3	1225	73373.4	1225	70782.3
1224	67953.2	1224	63084	1224	71878.8	1224	70766.3
1223	68619.2	1223	61375	1223	72745.7	1223	69467.3
1222	66465.6	1222	61589.3	1222	69696.5	1222	67421.8
1221	65694	1221	61315.1	1221	70511.2	1221	66712.3
1220	64438.4	1220	60486.2	1220	69614.1	1220	67148.2
1219	64459.8	1219	60785.4	1219	67577.3	1219	65870.2
1218	63321	1218	58003.9	1218	67815.3	1218	65279.7
1217	62284.8	1217	57512	1217	63964.5	1217	64506
1216	61175.8	1216	55646.1	1216	62792.6	1216	60959.3
1215	58902.5	1215	55034.7	1215	62866.6	1215	60305.6
1214	57165.9	1214	54512.8	1214	61578.3	1214	59518.3
1213	56720.8	1213	51163.8	1213	57372.9	1213	59879.3
1212	56573.9	1212	52321.5	1212	58140.5	1212	56637.7
1211	53196.4	1211	48895.6	1211	56690.6	1211	54812.1
1210	53016.3	1210	48042.6	1210	54471.6	1210	53138.9
1209	52494	1209	48930.7	1209	53287.5	1209	51078.1
1208	50270.2	1208	46554.5	1208	53891.9	1208	51153.3
1207	50218	1207	45377.4	1207	52765.7	1207	49553.9
1206	48363.9	1206	45471	1206	51571.6	1206	49754.1
1205	48849.2	1205	44554.9	1205	51864.6	1205	49374.9
1204	48078.7	1204	42030.4	1204	50892	1204	48198.1
1203	49203.8	1203	42651.9	1203	50150.1	1203	47681.4
1202	48156.8	1202	42246.2	1202	50500.5	1202	47262.5
1201	48284.8	1201	42134.6	1201	51841.8	1201	47904.6
1200	47628.4	1200	42748.6	1200	50761.2	1200	48013.6
1199	47765.8	1199	41054.3	1199	48861.1	1199	48243.3
1198	47677.2	1198	40895.6	1198	48925.2	1198	49025.9
1197	47708.3	1197	41074.4	1197	49997.9	1197	48701.9
1196	47316.5	1196	42154.4	1196	49568.5	1196	49291.9
1195	47987.7	1195	43124.2	1195	49541.5	1195	49579
1194	46388.8	1194	42756.2	1194	50046.1	1194	49109.7
1193	48473	1193	42360.2	1193	48584.5	1193	49517.8
1192	47853.6	1192	40365.8	1192	48975.1	1192	46650.2
1191	46579.2	1191	42078.3	1191	49045	1191	47354.1
1190	48009.2	1190	41253.6	1190	50160	1190	48019.6
1189	47449.7	1189	40522.9	1189	50859.8	1189	47589
1188	45996.1	1188	41609.1	1188	50198.8	1188	46881.3
1187	47232.8	1187	41499.8	1187	49711.5	1187	47604.3
1186	49052.6	1186	42312.8	1186	49417.7	1186	48662.5
1185	47327.8	1185	41312.1	1185	50672.9	1185	47881.9
1184	45974.3	1184	41971.1	1184	49997.8	1184	48821.5
1183	46392.5	1183	41413.2	1183	50863.1	1183	50382.6
1182	48731.9	1182	42463.3	1182	50514.7	1182	47647.6
1181	49113.1	1181	42339.1	1181	51462.2	1181	47295.8
1180	48918.1	1180	44076.8	1180	50383	1180	47701.9
1179	48403.7	1179	41602.7	1179	51037.4	1179	49045.8
1178	47355.6	1178	41734.5	1178	51131.4	1178	48545.2
1177	47351.5	1177	43291	1177	51087.8	1177	49728.2
1176	46531.8	1176	42391.6	1176	49949.6	1176	49032.4
1175	48087.3	1175	42896.7	1175	51343.8	1175	48672
1174	47679.2	1174	42681.3	1174	51236	1174	48486.5
1173	48470.6	1173	43818.6	1173	50244.8	1173	48499.9
1172	47286.4	1172	42891.2	1172	49932.6	1172	48616.8
1171	48219.6	1171	40903.3	1171	50812.8	1171	48318.4
1170	48834.3	1170	41363.1	1170	49457.2	1170	48518.4
1169	47829	1169	41841.6	1169	48838.9	1169	48060.4
1168	47706.6	1168	43143.1	1168	51243.2	1168	47373.9
1167	46472.7	1167	42711.8	1167	51898.6	1167	47373.3
1166	46111.2	1166	42095.6	1166	51836.7	1166	48990.6
1165	47278.1	1165	41739.1	1165	49967.3	1165	48887.5
1164	46623.1	1164	41958.4	1164	52176.1	1164	48462.1
1163	46726.5	1163	43203.4	1163	50502.3	1163	48759
1162	47881.3	1162	42006.7	1162	51741.7	1162	48658.9
1161	48166	1161	41816	1161	50572.1	1161	48265.5
1160	46851.4	1160	42858	1160	50421	1160	49610.8
1159	48474.2	1159	44620	1159	51311.7	1159	48849.3
1158	49110.3	1158	43543.3	1158	50643.3	1158	48022.1
1157	48785	1157	42430.9	1157	48801.5	1157	46033.9
1156	47821.3	1156	42148.7	1156	50673.9	1156	49990.4
1155	47528.6	1155	42236.9	1155	51696.9	1155	48938.7
1154	47537.2	1154	43910.1	1154	51884.4	1154	49124.3
1153	48733.5	1153	42388.3	1153	51567.9	1153	49162.7
1152	47608.3	1152	42716.3	1152	51939.9	1152	48055
1151	47920.2	1151	43500.5	1151	50618.7	1151	47059.2
1150	49218.2	1150	43055.4	1150	51436.1	1150	48872.2
1149	49209.8	1149	43203.3	1149	50809.6	1149	49729.3
1148	47125	1148	43561.2	1148	51710.2	1148	49981.1
1147	46741.7	1147	43111.8	1147	51984.8	1147	50615.2
1146	47423.1	1146	42979.7	1146	50103.1	1146	49721.7
1145	47754.4	1145	42490.6	1145	51332.3	1145	49239.2
1144	48628.5	1144	42810.4	1144	52204.1	1144	50691.5
1143	48676	1143	44429.5	1143	50922.7	1143	49978.7
1142	48164.2	1142	42759	1142	52548.5	1142	48562.3
1141	48317.4	1141	42260.8	1141	53353.8	1141	49200.4
1140	47675.4	1140	42686.2	1140	52108.4	1140	49217.1
1139	49263	1139	44614.9	1139	51653.9	1139	49553.1
1138	49675.1	1138	44004.3	1138	53018.3	1138	48651
1137	50123.5	1137	43309.6	1137	51049.9	1137	49667.8
1136	50188.1	1136	42794.8	1136	51832	1136	50375.5
1135	47418.2	1135	43719	1135	52237.1	1135	49253.9
1134	49233.6	1134	42239.7	1134	49754.9	1134	49778
1133	49704.2	1133	44243.4	1133	50302.8	1133	49798.7
1132	49238.4	1132	43040.5	1132	51806.9	1132	48520.8
1131	48619.4	1131	42479.6	1131	51373.9	1131	49360.5
1130	48601.5	1130	43617	1130	52828.5	1130	49201.7
1129	48448.6	1129	43660.9	1129	50975.3	1129	49977.7
1128	48464.2	1128	43608.8	1128	51699.8	1128	50368.4
1127	50253.5	1127	43398.4	1127	51615.8	1127	49457.3
1126	48925.3	1126	44142.5	1126	50356.5	1126	49321.8
1125	49458.7	1125	44954.4	1125	51942.7	1125	51646.7
1124	49461.5	1124	44911.8	1124	54199.9	1124	50467.6
1123	48456.2	1123	43522.1	1123	53357.9	1123	50077.2
1122	49515.6	1122	43149.9	1122	54379.9	1122	49639.7
1121	49631.7	1121	44266.8	1121	53262.4	1121	50417.6
1120	50482.9	1120	44234.6	1120	52843.8	1120	49292.1
1119	50738.4	1119	43990.7	1119	51648.8	1119	49436.4
1118	49448.9	1118	44791.9	1118	52167.2	1118	51281.7
1117	48355.2	1117	44521.2	1117	52773.4	1117	49954.2
1116	49837.5	1116	44150.1	1116	51490.3	1116	49608.8
1115	49830.9	1115	42963.4	1115	53202.6	1115	51054.2
1114	49368.2	1114	43509.9	1114	52960.9	1114	50630.5
1113	49890	1113	43832.2	1113	52849	1113	50530.2
1112	49441.9	1112	42112.8	1112	52845	1112	49824.1
1111	49608.3	1111	43242.6	1111	51616.3	1111	50384.9
1110	48982.1	1110	43882	1110	51664.4	1110	49529.5
1109	49429.5	1109	42611.4	1109	54067.5	1109	50904.5
1108	51718.3	1108	43365.1	1108	52941.1	1108	50004.3
1107	50135.5	1107	43457.9	1107	52705	1107	49901.1
1106	49699.3	1106	45011	1106	52111.4	1106	49875.3
1105	51127.6	1105	44543.7	1105	52631.5	1105	50837.8
1104	50465.4	1104	44319.2	1104	52683.8	1104	50690.3
1103	49481	1103	45022.5	1103	52775.8	1103	50481.4
1102	50206.1	1102	44384.8	1102	51801.4	1102	50899
1101	49278.2	1101	43941.7	1101	51158.2	1101	50138.8
1100	50568	1100	43307.1	1100	51650.3	1100	50363.4
1099	51193.9	1099	44032.4	1099	52750.5	1099	50226.3
1098	49519.4	1098	44227.3	1098	52136.3	1098	49489.4
1097	50257.4	1097	44622.7	1097	51271.5	1097	49298.4
1096	50180.3	1096	43400.3	1096	52436.4	1096	51468.5
1095	50175.2	1095	43626.6	1095	52604.3	1095	51908.7
1094	50418.6	1094	44275.8	1094	52748.4	1094	50412.3
1093	48977.9	1093	44713.4	1093	52975.3	1093	50622.4
1092	49547.9	1092	43099.6	1092	54136.7	1092	50442.5
1091	50403.8	1091	43570.7	1091	53858	1091	49788.4
1090	49576.2	1090	44535.1	1090	53573.5	1090	51005.7
1089	50185.8	1089	43907.5	1089	52539.2	1089	49704.7
1088	49384.1	1088	43788.8	1088	52744.8	1088	49956.8
1087	51242.9	1087	43583.5	1087	52737.3	1087	50631.7
1086	50560.2	1086	45305.1	1086	55543.3	1086	51164.9
1085	49951.5	1085	43734	1085	54661.6	1085	51741.5
1084	50688.9	1084	44594.3	1084	51905.3	1084	51909.7
1083	50812.5	1083	43910.7	1083	53629	1083	50764.8
1082	50419.8	1082	43492.8	1082	52916.2	1082	50837.5
1081	50258	1081	44639.9	1081	52678.4	1081	50043.1
1080	50659.5	1080	44549.1	1080	54120.9	1080	50239.9
1079	50982.8	1079	44090.2	1079	53517.8	1079	52228.5
1078	49845.3	1078	44418.3	1078	52700.9	1078	49982.2
1077	50256.8	1077	43979.1	1077	52049.5	1077	50634.5
1076	50350.4	1076	43030	1076	53059	1076	49360.5
1075	51474.9	1075	42924.4	1075	56295.2	1075	51054.8
1074	52477.5	1074	44065.6	1074	54677.5	1074	50826.1
1073	51070.8	1073	45539.2	1073	54695.4	1073	52876.9
1072	51349.1	1072	44934.1	1072	55315.5	1072	52794.4
1071	51614.9	1071	44419.9	1071	54091.3	1071	53947.4
1070	51054.5	1070	44342.3	1070	53791.8	1070	52052
1069	50749.8	1069	45966.2	1069	52855.6	1069	50967.7
1068	50479.9	1068	45254.7	1068	53730.6	1068	50281.3
1067	52362.3	1067	44219.7	1067	53559.8	1067	49779.3
1066	51907.7	1066	44136.5	1066	53261.4	1066	51296
1065	52154.2	1065	45790.2	1065	54945	1065	52236.5
1064	50928	1064	45839.3	1064	54125.5	1064	51837.5
1063	53451.3	1063	44775.4	1063	53316.8	1063	51409.2
1062	51879.9	1062	44944.8	1062	53919.5	1062	52422.8
1061	50596.6	1061	44964.1	1061	54113.8	1061	53475.5
1060	51252.6	1060	44874.9	1060	54913.1	1060	53095.3
1059	52379.9	1059	45360.2	1059	52864	1059	51009.5
1058	51024.3	1058	45953.6	1058	53244.5	1058	52529.5
1057	51069.8	1057	45323.9	1057	54493.1	1057	52248.4
1056	51114.6	1056	45757.8	1056	54672.6	1056	51920
1055	49945.9	1055	46500.6	1055	53121.1	1055	52531.7
1054	51602.2	1054	46697.3	1054	53197.2	1054	51557.5
1053	52462.3	1053	45733	1053	55093.9	1053	51273.9
1052	52277.5	1052	46151.3	1052	54654.2	1052	52416.4
1051	52081.7	1051	46897.9	1051	55758	1051	51749.1
1050	51538.1	1050	44577.2	1050	53878.8	1050	52859.2
1049	52135.8	1049	45657.9	1049	54808.2	1049	52707
1048	51345.8	1048	44174	1048	56270.4	1048	52641.3
1047	53472.7	1047	46034.4	1047	56218.7	1047	52718.1
1046	51595.6	1046	45332.8	1046	54759.5	1046	52553.8
1045	52879.2	1045	45293.9	1045	56112.7	1045	53233.8
1044	53559.3	1044	45376.3	1044	55228	1044	52937.8
1043	53136.8	1043	46263.5	1043	54891.3	1043	53908.1
1042	52681.6	1042	46093.5	1042	55346.3	1042	53088.6
1041	52414.7	1041	45835.4	1041	55123.3	1041	53069.4
1040	53480.4	1040	46019.5	1040	55898.8	1040	53590.4
1039	53180.5	1039	46158.9	1039	55622.2	1039	54716.2
1038	50977.4	1038	46098.8	1038	55712	1038	54406.7
1037	52824.3	1037	46882.5	1037	56060.3	1037	53699.5
1036	52941.8	1036	46296.1	1036	55886.1	1036	53745.9
1035	52580.5	1035	46637.4	1035	57207.9	1035	53470.1
1034	53089.6	1034	47004.6	1034	56857.1	1034	52671.6
1033	52282.6	1033	46145.1	1033	55921.8	1033	53256.5
1032	52359.8	1032	47100.1	1032	54492.8	1032	54085.4
1031	53381.7	1031	46472.7	1031	55392.4	1031	54550.9
1030	52471.6	1030	45302.6	1030	57722.9	1030	52760.9
1029	53463.4	1029	46030.8	1029	57767.9	1029	54194
1028	55551.4	1028	46498.2	1028	57232.2	1028	54506
1027	53526.5	1027	46780.7	1027	56807.3	1027	54754.9
1026	53637.8	1026	47080.6	1026	57808.7	1026	55059.9
1025	53161.3	1025	47852.5	1025	56929.8	1025	54457.8
1024	54425.6	1024	46527.2	1024	57704.1	1024	54438.9
1023	53635.7	1023	46998	1023	57966.8	1023	54837
1022	54296.4	1022	48354.3	1022	57793.9	1022	55102.1
1021	54450.5	1021	49081.4	1021	57330.4	1021	55029.3
1020	53312.8	1020	47169.7	1020	56751.4	1020	55092.6
1019	53821.3	1019	48043.6	1019	57463.9	1019	53874.6
1018	52983.6	1018	46911.7	1018	57539.4	1018	54419.1
1017	54803.8	1017	47429.2	1017	56442	1017	55527.2
1016	55360.5	1016	47826.5	1016	57561.8	1016	55616.4
1015	53592.3	1015	49111.2	1015	59391.3	1015	54908.7
1014	53302	1014	48240.2	1014	59136.4	1014	55769.6
1013	54343.8	1013	46696.7	1013	59006	1013	55169.2
1012	55218.4	1012	46122.7	1012	58541.7	1012	55854.3
1011	53766.8	1011	48732.9	1011	59417.2	1011	56926.3
1010	53995	1010	48467	1010	59884.7	1010	57233.2
1009	56270.1	1009	48747.9	1009	58775.9	1009	57157.3
1008	56562	1008	47440.8	1008	58964.5	1008	56781.4
1007	55856.6	1007	48517.9	1007	58627.8	1007	56793.7
1006	55231.7	1006	48404.9	1006	58738.7	1006	58190.3
1005	55888.9	1005	48291.8	1005	60524.5	1005	58758.3
1004	56996.9	1004	46973.4	1004	61474.1	1004	59189.3
1003	57513.2	1003	50782	1003	60503.7	1003	58404.7
1002	56146.7	1002	51414.1	1002	61397.5	1002	59873.7
1001	57091.7	1001	49498.5	1001	62703.2	1001	60361.5
1000	58282.9	1000	48930.3	1000	61475.7	1000	59946.3
999	57306.5	999	50824.1	999	61946.2	999	60214.1
998	55802.2	998	47754.5	998	61729.2	998	59132.4
997	55466.3	997	49368.5	997	61465.7	997	59712.8
996	55678.6	996	48583.7	996	62663.4	996	57853.7
995	54740.2	995	48413.1	995	61587.4	995	58728.9
994	56173.8	994	48137.1	994	60030.6	994	59052
993	56172	993	48918.8	993	59239.8	993	58730.6
992	55956.9	992	48445.7	992	58214.6	992	58307
991	55437.7	991	48456.9	991	59450.4	991	57794.3
990	56160.3	990	48524.6	990	60197.4	990	57738.3
989	56640.6	989	48149.3	989	60029.8	989	56223.8
988	56436.1	988	48708	988	59948.4	988	55334.7
987	56911.4	987	48591.1	987	60463.7	987	57740.3
986	56551.3	986	48354.8	986	61354.2	986	56677.9
985	57175.8	985	49088.4	985	60862.9	985	58630.7
984	57122.9	984	49762.6	984	62999.3	984	61182
983	58844.9	983	49630.1	983	63223.4	983	61619.7
982	61820.1	982	52727.8	982	63878	982	61708.8
981	60633.8	981	52565	981	65279.9	981	64353
980	60370.6	980	52225.8	980	65155.1	980	64661.1
979	60522.1	979	52460.4	979	66991.1	979	63690.8
978	63200.2	978	52625.8	978	66189.4	978	66872.3
977	60942.3	977	51880.6	977	67568.1	977	66020
976	60926.9	976	51953.9	976	66092	976	65079
975	60359.7	975	52326.3	975	66232.8	975	64975.6
974	58100.4	974	51194.2	974	65472.8	974	63785.1
973	59679.6	973	51356.9	973	65558.7	973	63103
972	57532.3	972	50332.6	972	65487.9	972	61158.6
971	56781.2	971	49734.1	971	62596.6	971	60016.5
970	57006.5	970	49389.4	970	60655.4	970	58149.3
969	54939.9	969	48910.7	969	59670.8	969	57727.9
968	55493.2	968	47337.1	968	59332.4	968	56022.9
967	54025.2	967	46328	967	57377.3	967	54909.7
966	54322.7	966	46994	966	53811.1	966	52370.9
965	54712.1	965	47278.7	965	54596.7	965	51090.5
964	53975.5	964	47694.2	964	56803	964	52062.6
963	53626.1	963	46212.2	963	54794.6	963	51433.9
962	54328.3	962	46273.6	962	55061.9	962	52222.5
961	54915	961	46127.4	961	56158.1	961	50727.7
960	53665.7	960	47272.4	960	55454.8	960	50841.3
959	53810.8	959	46905.1	959	53784.5	959	51997.6
958	55015.8	958	47738.3	958	53669.9	958	51621.9
957	54166.7	957	46221.4	957	54976.4	957	53173.1
956	52509	956	47020.2	956	55091	956	51979.3
955	52868.7	955	46008.9	955	54201.4	955	51764.7
954	54021.7	954	47334.7	954	55353.1	954	50941.8
953	55520.4	953	46242.2	953	55348.1	953	51682
952	53994.3	952	46404.1	952	56973.2	952	50801.5
951	53990.5	951	47907.5	951	55204.2	951	51554.7
950	53541.2	950	47983.6	950	56586.2	950	53489.6
949	54722.3	949	47391.4	949	55151.5	949	52108.7
948	54737.6	948	47497	948	55959.1	948	51971.2
947	53486.5	947	47369.2	947	56564.1	947	52282.6
946	55416.6	946	48351.7	946	55500.4	946	51907.7
945	54846	945	48571.5	945	55635.5	945	53006.2
944	55636.1	944	48995.5	944	55082.3	944	52052.3
943	55381.2	943	47640.9	943	54836.1	943	52457.6
942	57272.3	942	46336	942	56588.9	942	54094.6
941	56974.2	941	48726.8	941	55900.6	941	51983.6
940	56333.4	940	47827.3	940	56426.9	940	53294.2
939	54559.2	939	49262.8	939	55144.8	939	52765.7
938	56335.4	938	48025	938	56878.6	938	51394.4
937	55944.4	937	47390.8	937	57282.6	937	52324.6
936	55721	936	48339.9	936	54546.3	936	54043.6
935	57087.3	935	48331.6	935	55312.6	935	54000.7
934	55583.1	934	48043.9	934	56507.4	934	52622.2
933	58293.6	933	49118.1	933	57009.5	933	52906.1
932	56571.4	932	48970.5	932	56235.9	932	53526.3
931	55019.7	931	49414.2	931	57211	931	53633.1
930	56723.5	930	49495.7	930	58752.1	930	53683.9
929	57308.9	929	50200.5	929	56237.7	929	52730.5
928	56886.9	928	51440.1	928	57237.3	928	54366.8
927	56272.8	927	48967.6	927	57482.7	927	53773.7
926	56402.4	926	48961.7	926	56925.8	926	52709.2
925	56492.4	925	48712.4	925	56641.3	925	53579.2
924	57578.8	924	46827.5	924	56891	924	55003.3
923	57807.9	923	49084.6	923	58127.1	923	54700.3
922	57077.3	922	49842.2	922	57125.6	922	52691.6
921	56496	921	49891.1	921	58099.4	921	53941.2
920	58724.6	920	49435.2	920	56548.3	920	53850.6
919	57521.3	919	48583.1	919	55441.1	919	53871.5
918	56138.2	918	49280.9	918	58219.1	918	53884.3
917	56968.2	917	49428.1	917	57682.3	917	53880.8
916	57345.5	916	49730.3	916	58528.6	916	54516.9
915	57157.5	915	49047.6	915	58616.1	915	54366.1
914	56868.2	914	49553.9	914	57561.8	914	54612.6
913	59109.4	913	49535.9	913	58868.2	913	54778.7
912	60415.6	912	50277.9	912	59015.3	912	56459.3
911	59612.1	911	50168.8	911	58776.5	911	56857.1
910	59750	910	50487.5	910	58618.7	910	55102.9
909	59536.6	909	50226.4	909	58723.4	909	55797.7
908	58241.6	908	51185.7	908	59603.7	908	56277.1
907	59808.3	907	50300.6	907	58816.9	907	55374.5
906	59748.3	906	49902.9	906	60922.6	906	55923.8
905	59344.5	905	49522.9	905	59925.6	905	56259.8
904	60224.8	904	50856.4	904	59298.3	904	56971.2
903	60558.3	903	51434.1	903	60652	903	56445.5
902	59719	902	50439	902	59817.7	902	56252.6
901	59797.6	901	51475.5	901	60176.5	901	55965.6
900	60985.5	900	50948.2	900	60419.8	900	55110.4
899	62181.7	899	51745.6	899	59926.2	899	56111.1
898	61996.6	898	52119.6	898	60381.7	898	57209.7
897	62723	897	52849.7	897	60857	897	57590.2
896	61375.2	896	53255.8	896	60135.1	896	56330.2
895	62776.2	895	52702.9	895	61929	895	56513.3
894	62744.8	894	52477.4	894	61738.7	894	56628.5
893	62782	893	53253.7	893	61933.7	893	58645.2
892	63495	892	52088.4	892	62818.3	892	58668.9
891	64559.5	891	53796.8	891	62455.1	891	58005.2
890	63471.6	890	52971.8	890	63349.2	890	58761.7
889	61865	889	53680	889	61912.9	889	59920.9
888	63686.4	888	54089.8	888	63797.1	888	59661.7
887	64657.2	887	54734.1	887	65473.8	887	60887.5
886	65104.5	886	54958.2	886	65913.8	886	59951.4
885	66099.5	885	55481.8	885	65905.4	885	59978.6
884	68247.1	884	56769.3	884	65918.8	884	61719.4
883	70864.5	883	57605.1	883	67500.2	883	62274.2
882	70486.6	882	59169.4	882	69066.8	882	64665.5
881	69057.9	881	59651.8	881	66841.9	881	62753.2
880	68739.3	880	57376.6	880	69357.6	880	62793.6
879	68737	879	58426.6	879	67387.3	879	63239.9
878	68511.2	878	58958.9	878	68803.6	878	62494.6
877	67439	877	58675.9	877	67044.3	877	62735.4
876	68939.9	876	56719.1	876	67347.1	876	62489.5
875	67369.8	875	58249.8	875	65272.2	875	63096.9
874	66801.4	874	57729.2	874	67085.9	874	62541.1
873	68276.3	873	56700.3	873	66187.7	873	62853.3
872	68858.2	872	56966.6	872	65760.5	872	60635.6
871	67322.8	871	57200.3	871	66751.6	871	60670.4
870	69521.5	870	57668.8	870	68596.6	870	62187.4
869	69224.6	869	58047.2	869	69483.5	869	64985.9
868	69541.8	868	60064.9	868	70875.6	868	64424.7
867	73786.1	867	63656	867	73374.2	867	65652.4
866	77097.2	866	63331.5	866	75551.1	866	69231.4
865	78066.1	865	65488.4	865	77428.2	865	72414.9
864	80236.2	864	67546.5	864	80532.2	864	74390.9
863	84087.7	863	69764.7	863	82796.3	863	75986.7
862	86427.9	862	71520.4	862	83052.7	862	77230.6
861	87224.7	861	72476.4	861	82489.8	861	76366.5
860	84308	860	69594.6	860	80596.2	860	74673.5
859	82085.5	859	67251.5	859	77087.9	859	72982.5
858	78762.3	858	68559.1	858	76444.9	858	71775
857	75847.7	857	66844.4	857	76508.9	857	70767.1
856	76582	856	65344.7	856	75036.3	856	70309.7
855	77300.3	855	65211.1	855	74812.9	855	70501
854	75701.2	854	64926.3	854	73842.8	854	68150.8
853	74972.7	853	63439.6	853	74671.1	853	68067.4
852	72766.2	852	62367.4	852	72758.7	852	66687.8
851	72784.7	851	60416.7	851	72332.2	851	66647.6
850	72509.6	850	58609.7	850	69952.1	850	65644.3
849	70651.3	849	59707.9	849	69471.3	849	62382.1
848	70684.2	848	60264.9	848	68473.4	848	64696.9
847	69707.3	847	59133.5	847	70249.9	847	65511.3
846	69024.4	846	58066.2	846	70313.3	846	65108.8
845	72335.2	845	60724.1	845	70649	845	66559.9
844	73475.6	844	62180.1	844	73193.6	844	67232
843	75768.1	843	64032.9	843	74669.8	843	70630.3
842	78139.3	842	66252.3	842	76473	842	71771.2
841	79550.4	841	65926.9	841	80870.1	841	73380.3
840	86555.9	840	71586.7	840	86762.2	840	81409.3
839	95902.9	839	78928.9	839	94247.1	839	87739.1
838	106119	838	88331.5	838	104263	838	95260.8
837	116151	837	95106	837	114592	837	102422
836	124200	836	103567	836	123912	836	108907
835	133540	835	107672	835	125812	835	112939
834	134114	834	107462	834	123201	834	112045
833	123841	833	101433	833	114578	833	103920
832	115340	832	94638.3	832	106688	832	96446.1
831	104243	831	87854	831	98092.3	831	90337.3
830	96546.6	830	83398.6	830	88900.3	830	82725.2
829	91450.9	829	76126.8	829	83398.2	829	79193.6
828	85226.4	828	70917.8	828	82950.3	828	74907.2
827	78874	827	68548.6	827	75923.2	827	70885.6
826	72728.5	826	62176.2	826	69213.9	826	64344.1
825	64040.2	825	56216.4	825	65528.9	825	58940.4
824	59744.9	824	52161.4	824	61035.8	824	56115.2
823	57186.8	823	49924.3	823	58718.4	823	54575.3
822	55181.9	822	48317.6	822	54925.1	822	53881.1
821	52512.7	821	45215.9	821	54784.3	821	52349.7
820	51049	820	45715.8	820	52517	820	49836.8
819	50898	819	45470.3	819	50861	819	50223.8
818	50890.4	818	44409	818	51608.9	818	48129.4
817	49749.5	817	43326.9	817	51704.7	817	48745.8
816	51336.3	816	44552.6	816	51671.3	816	50076.4
815	49759	815	43828.5	815	50169.4	815	48135
814	49439.7	814	43704.6	814	52368.1	814	49111.2
813	48991.6	813	43397	813	50202.5	813	49822.5
812	48483.8	812	43103.5	812	51254.5	812	48971.8
811	47981.3	811	42907.1	811	51848.7	811	48362.3
810	49426	810	42587.3	810	51297.4	810	49134.9
809	48464.4	809	43346.9	809	51769.8	809	48992.3
808	49193.6	808	42971.3	808	51656.7	808	49263.1
807	48457.6	807	43108.5	807	51688.8	807	49622.7
806	48366	806	43400.3	806	50255	806	49354.9
805	48968.2	805	42885.2	805	49993.7	805	47231.5
804	49472.6	804	42877.4	804	51112.8	804	48621.8
803	49407.3	803	42331.3	803	52171.5	803	47929.8
802	49080.2	802	43025.6	802	49488.1	802	49240
801	49667.7	801	44502.9	801	50661.8	801	48645.5
800	48718.5	800	44228	800	51653.7	800	49449
799	49877.2	799	42839.1	799	50284	799	49858.2
798	48993.3	798	43515.2	798	50607.3	798	48235.8
797	49907.3	797	43377.9	797	52482.3	797	48183.4
796	50720.3	796	43012.4	796	52072.6	796	50312.5
795	49978.6	795	43680.9	795	52330.8	795	50532.4
794	49955.9	794	42704.4	794	52800.2	794	49212.4
793	49964.8	793	43791.9	793	51321	793	49139.7
792	50060.9	792	44334	792	51107.7	792	49535.3
791	50026.9	791	44394.2	791	52088.2	791	49746.8
790	49079	790	44225.9	790	51989.1	790	49470.9
789	51045.3	789	45870.3	789	52970.7	789	47390.4
788	50092.3	788	44828.3	788	52915.3	788	48418.4
787	49673.3	787	42922.3	787	51864	787	49960.1
786	51560.2	786	42744.2	786	53684.5	786	49699.1
785	50563.3	785	45091.1	785	54234.1	785	49934.5
784	49835.9	784	46856.6	784	53494.1	784	49546.6
783	50774.7	783	44947	783	53899.2	783	49062.8
782	51028.8	782	44689.9	782	53082.7	782	50503.8
781	48853.6	781	44185.5	781	51466.8	781	49071.7
780	50555.9	780	43947.7	780	52693.2	780	49240.1
779	48867.6	779	44808	779	52835.9	779	49552.6
778	50024.1	778	44857.3	778	52201.1	778	51077.9
777	52312.2	777	45751.2	777	53169	777	49560.9
776	51725.7	776	45460.3	776	54738.2	776	50488.6
775	52136.7	775	45013.9	775	53453.3	775	49710
774	51616.2	774	45457.8	774	53419.8	774	50527.9
773	51444.8	773	45100.5	773	54046	773	51186
772	52662	772	44128.9	772	54470.9	772	51362.1
771	52693.8	771	44658.3	771	54189.6	771	50252.7
770	53537.2	770	44929.2	770	54495.9	770	51982.2
769	52409.5	769	46601.5	769	55055.7	769	51297.8
768	52977	768	45373.5	768	55395.3	768	50709.9
767	53724.3	767	45795.8	767	54542.2	767	51208.5
766	55054.2	766	45635.3	766	53985	766	51799.5
765	55372	765	46699.5	765	54748.4	765	51462.8
764	53487	764	47720.3	764	54088.6	764	50811.5
763	53600.1	763	47066.4	763	55868.4	763	53345.5
762	53950.6	762	46909.2	762	55676.2	762	51660
761	53981.2	761	47144.8	761	54858.7	761	51708.8
760	53445.8	760	48644.1	760	53756.8	760	50884.8
759	54889.1	759	46650.6	759	53945.2	759	52494
758	54904.5	758	45850.2	758	55750.3	758	52534.3
757	54019.3	757	46412.1	757	54910.8	757	53624.4
756	53795.9	756	45772.4	756	54089.6	756	51664.6
755	55213.6	755	47176.7	755	54620.2	755	51517.6
754	55627.9	754	46276.4	754	56634.4	754	51941.6
753	54378.5	753	47312.6	753	56195.2	753	52442.6
752	54494.5	752	49008.7	752	56620.5	752	52022.5
751	55089.1	751	48476.6	751	56369.5	751	53607.6
750	55443.1	750	47753.2	750	57408.5	750	52983.3
749	54548.6	749	48941	749	55987	749	53211
748	53879.8	748	46620.9	748	55231.1	748	52461.9
747	53727.8	747	46600.6	747	55814.7	747	54313.5
746	53593.9	746	45807	746	56555.2	746	53687.6
745	55680.6	745	48519.7	745	55714.5	745	53932.9
744	55062.3	744	47308.3	744	56228.6	744	53062.4
743	55693.9	743	48355.8	743	57281.2	743	52571.6
742	56540.5	742	47416.2	742	56184.9	742	53557.9
741	55055.8	741	47874	741	58178	741	54912.4
740	56734.7	740	47290.1	740	58214.5	740	53555.8
739	58556.6	739	48927.1	739	56965	739	55957.5
738	57887.6	738	48559.9	738	57915	738	55923.2
737	57263.2	737	48115.5	737	57858.9	737	55293.9
736	57202.3	736	48570.1	736	58283.1	736	55093.8
735	56730.5	735	48810.5	735	58190.2	735	55093.9
734	55736.5	734	49669.9	734	57683.5	734	53487.6
733	57337.6	733	48473.4	733	57189.1	733	53804
732	55664.7	732	48158.9	732	57306.4	732	53071
731	55858.2	731	48129.6	731	58122	731	53138.2
730	56865.3	730	48522.3	730	59470.9	730	53880.2
729	54787.3	729	50049.8	729	59034.2	729	53485.4
728	55385.3	728	49345.5	728	57575	728	56263.5
727	57330.4	727	49350.2	727	58209	727	54799.3
726	58436.4	726	50545.1	726	60428.5	726	55357
725	59570.8	725	51079.2	725	59929.4	725	56246.8
724	59519.3	724	53179.8	724	60802.7	724	57743.6
723	62071	723	52830.1	723	62964.7	723	58494.9
722	63407.7	722	53676.2	722	65382.4	722	60300.6
721	64790.9	721	53062	721	64388.5	721	59780
720	65295.9	720	53871.6	720	63997	720	59889.3
719	65589.4	719	55733.7	719	63584.6	719	60091.4
718	64567	718	54776.2	718	64807.4	718	57879.6
717	62995.2	717	54773.3	717	63614.4	717	58840
716	62727.4	716	53712.8	716	62890.9	716	59263.9
715	63207	715	53099.8	715	62376.5	715	59114.8
714	62055.4	714	53833.1	714	62902.5	714	58504.8
713	63119.2	713	52881.6	713	60927.4	713	58206.7
712	61035.1	712	52994.3	712	61204.4	712	57708.8
711	60350.1	711	52740.1	711	60918.9	711	57627.4
710	60737.4	710	51831	710	59891.6	710	57573.8
709	60988	709	49882	709	58152.3	709	56226.1
708	57369.8	708	50111.6	708	58268.2	708	56730.7
707	57179.2	707	49362.5	707	59605.5	707	55865.1
706	55361.1	706	50055.4	706	59027.5	706	54957.9
705	54794.9	705	48376.5	705	56351.3	705	52294.6
704	53396	704	48667.1	704	55102	704	52851.5
703	51390.1	703	46932.5	703	53769.1	703	49431.9
702	51334.3	702	45611.7	702	52855.8	702	49809.1
701	50198.9	701	43760.4	701	51520.6	701	49756.9
700	48742.9	700	43398.7	700	51228.1	700	47761.1
699	48001.8	699	42659.1	699	50028.7	699	47431.7
698	45125.2	698	39997	698	49187.5	698	47284.6
697	43757.6	697	41533.5	697	49542.8	697	46265.5
696	45504.4	696	43491.3	696	49290.8	696	47795.6
695	45814.8	695	43674.5	695	50924.3	695	50086.7
694	48423.1	694	44788.7	694	53549.5	694	52212
693	55948.4	693	51229	693	63720.7	693	59911.5
692	75904.6	692	72942.4	692	97497.3	692	89993.6
691	156544	691	142222	691	205943	691	179800
690	316535	690	261704	690	327413	690	287083
689	377112	689	282641	689	300131	689	268630
688	239852	688	167803	688	153267	688	145899
687	95369.2	687	72723	687	68359.4	687	67192.7
686	53220.7	686	45711	686	51028.9	686	48801.6
685	43197.6	685	39993.7	685	45859.2	685	44561.2
684	41769.8	684	38141.6	684	44957.1	684	43635.3
683	41331.4	683	36528.2	683	43438	683	42652.8
682	39620	682	36503.6	682	43652.1	682	42725.5
681	39192.3	681	36093.2	681	44417.3	681	43638.3
680	38234.9	680	36788.7	680	43775.1	680	43089.5
679	39421.6	679	36799.4	679	43206.6	679	42464
678	39866.1	678	36391.3	678	41325.6	678	42218.6
677	38614.1	677	36725.4	677	41031.9	677	41873.9
676	38815.1	676	36269.7	676	42739.6	676	40729.6
675	38900.4	675	36296	675	42711.7	675	41265.8
674	37873.1	674	35696.1	674	42309.6	674	41729.1
673	37267.9	673	36050.2	673	41558.9	673	41732.1
672	38030.9	672	36378.2	672	42181.2	672	41410.8
671	39057.7	671	36704.2	671	42651.1	671	41669.7
670	38181	670	36592.7	670	42229.3	670	43056.6
669	38572.6	669	36573.5	669	42346.5	669	42255.1
668	40044	668	36408.5	668	42828.1	668	41938.4
667	39205.4	667	35996.6	667	41614.8	667	43078.9
666	39092.8	666	35660.5	666	42267.6	666	43367.6
665	39523.1	665	35983.4	665	43110.4	665	42955
664	40725.1	664	37207.1	664	42568.5	664	42232
663	39362.8	663	36441.7	663	41709.8	663	42838.9
662	38337.8	662	37021.3	662	43596	662	42431.2
661	38669.2	661	36416.7	661	43697.5	661	42001.1
660	39437.8	660	36480.7	660	43863.8	660	41928.5
659	38176.5	659	35575.6	659	43789.6	659	42871.8
658	38186.5	658	36028	658	42259.2	658	42309.4
657	38906	657	37422.3	657	43159.7	657	41959.4
656	39662.8	656	37319.4	656	43355.9	656	41989.1
655	40676.9	655	36949	655	42956.4	655	41915.1
654	39357.2	654	36698.7	654	42090.5	654	42564.8
653	37903.4	653	36132.7	653	42680.7	653	43178.8
652	39251.3	652	35934.4	652	43267.7	652	43069.5
651	38789.7	651	36151.2	651	43078.1	651	42532
650	40329.8	650	36915.1	650	43101.6	650	43139.6
649	40370.4	649	37134.5	649	41796.9	649	42144.7
648	39448.5	648	35853.9	648	42295.3	648	42579.3
647	40516.2	647	36618.1	647	43710.4	647	42699.2
646	39267.6	646	36014.4	646	44094.4	646	42657.6
645	38669.4	645	36892.7	645	44353.5	645	43266.6
644	39637.7	644	37469.8	644	44084.2	644	42064.6
643	41658.4	643	37661.5	643	44975	643	42142.2
642	40216.8	642	36819.8	642	43515.5	642	43862.3
641	39241	641	37918.6	641	43177.7	641	42820.9
640	39783.6	640	38039.6	640	43773.4	640	42029.8
639	40240.7	639	36202.7	639	44433.5	639	43529
638	42125.1	638	35573.5	638	45268.3	638	43437.3
637	39788.6	637	35193.1	637	43565	637	42476.8
636	39509.7	636	37183.9	636	44703	636	42847.6
635	38637.9	635	36981.5	635	44361.2	635	42024.3
634	39111.6	634	36706.5	634	44581.2	634	42286.5
633	39689.4	633	36541.6	633	44625.1	633	41775.9
632	38606	632	36403	632	44434.2	632	42187.1
631	38583	631	37201.3	631	45297	631	43044.8
630	40181.3	630	37250.7	630	45112.1	630	42994.2
629	39941.2	629	36671.1	629	42685.4	629	43240.8
628	40362.3	628	36637.6	628	42757	628	43667.4
627	41226.8	627	37982.7	627	43856.3	627	43345.3
626	40011.3	626	37320.9	626	42512.5	626	41745.1
625	40722.3	625	36856.4	625	44244.8	625	42331.6
624	39084.5	624	38052.3	624	43437.4	624	42816.8
623	40043.3	623	37789	623	42252.6	623	41914.8
622	39813	622	36785	622	43732.3	622	43112.6
621	38527.2	621	37133.4	621	45461	621	43479.2
620	39115.3	620	37317	620	45170.7	620	43496.6
619	40217.7	619	36700.4	619	43745.2	619	42664.2
618	40014.5	618	37789.1	618	44808.6	618	42284.8
617	40051.5	617	37684.8	617	45001.6	617	43238.3
616	39007.3	616	36498.7	616	43939.1	616	43475.1
615	40934.7	615	37795.5	615	44088.7	615	43618.5
614	39230.4	614	35885.4	614	43624.2	614	43506
613	39752.9	613	38463	613	45203.7	613	44421.2
612	39948.6	612	37944.4	612	44731.8	612	44305.3
611	40862.7	611	38390.6	611	44758.8	611	43405.9
610	39597.4	610	37854.9	610	44980.4	610	44571.4
609	38982.1	609	37497.1	609	45732.8	609	44027.2
608	39841.2	608	36247.4	608	45291.1	608	44206.3
607	40143.1	607	37377.8	607	44562.5	607	45233.1
606	40819.2	606	38826.6	606	44225.4	606	44515.2
605	41076.7	605	37693.4	605	44604.9	605	44591.4
604	40476	604	37470.5	604	45128.2	604	43842.4
603	41629.1	603	36497.3	603	44647.5	603	44236.8
602	40360.7	602	37951.4	602	44703.3	602	44989.8
601	40751.3	601	37625.6	601	45006.1	601	45603
600	41401	600	38962.9	600	44767.8	600	43865.2
599	40344.6	599	39131.9	599	44875.1	599	44558.7
598	40825.3	598	38677.6	598	44241.4	598	44780.6
597	40655.6	597	38841.1	597	47337.8	597	44453.5
596	40089.7	596	37208.7	596	47741.4	596	43765.2
595	41850.6	595	38027.9	595	46628.7	595	43177.2
594	40531.7	594	37669.4	594	45524	594	44935.7
593	39466.6	593	37636.2	593	46540.7	593	46406.6
592	41128.6	592	37995.2	592	45990.5	592	45986
591	41197.2	591	37939.5	591	45340.4	591	45887.6
590	41055.7	590	38609.2	590	46017.3	590	46228.9
589	40596	589	38532.9	589	46180.5	589	45172.2
588	41190.4	588	38585.6	588	45847.9	588	45234
587	41107.1	587	38895.1	587	45699.8	587	44787.8
586	41200.7	586	37232.2	586	44372.6	586	45071.1
585	40655	585	35975.7	585	46446.8	585	44659
584	41284.5	584	38156.1	584	45834.2	584	46022.5
583	41306.7	583	38343	583	45708.1	583	44962.1
582	41295.6	582	38249.5	582	46185.6	582	44231
581	40498.7	581	38257.8	581	47721.7	581	46319.2
580	41751.1	580	38240.2	580	46250.3	580	45852.4
579	42043.4	579	37624.7	579	47020.6	579	45722.2
578	43025.6	578	38788.3	578	47026.4	578	45482.1
577	41518.6	577	39623.8	577	46717.2	577	44910
576	42854.4	576	37397	576	46278	576	44814.8
575	41672	575	38919.3	575	46582.4	575	45696
574	42110.1	574	39072.1	574	46635.3	574	43852.3
573	42458.2	573	38222.3	573	46537.5	573	45235.8
572	42250.7	572	39286.7	572	45593.3	572	45951.1
571	42138.5	571	38351.2	571	47221.3	571	46700.2
570	42682.7	570	38051.1	570	46622.7	570	45747.8
569	41584.5	569	37615.5	569	46780.8	569	45256.4
568	41106.1	568	38774.1	568	46969.1	568	45439.9
567	40939.7	567	39393.4	567	47924.9	567	45398.4
566	40961.2	566	39436.9	566	47900.4	566	46787
565	41257.2	565	38593.6	565	47673.2	565	47023.5
564	42342.3	564	39398.2	564	46390.7	564	46653.5
563	42369.2	563	39012.7	563	48042.7	563	46930.1
562	41858.7	562	40056	562	48830.6	562	45961.3
561	42945.8	561	40655.3	561	48027.4	561	46285.9
560	44232.3	560	38482.5	560	47012.2	560	45688.4
559	43256	559	39653.7	559	47288.5	559	48664.8
558	42694.5	558	38994.8	558	47804.6	558	49852.1
557	42054.8	557	37753.4	557	47944.9	557	48460.6
556	43253.4	556	40306.8	556	47753.2	556	46981.2
555	42486.3	555	40094	555	46767.4	555	46567.6
554	43162.4	554	39617.3	554	47306.6	554	47256
553	44154.2	553	39777.7	553	46765.7	553	46450.1
552	41950.2	552	39673.9	552	47273.8	552	46854.8
551	42516.9	551	39209.8	551	47311.7	551	46711.8
550	42609.7	550	40020.5	550	48016.5	550	46681.6
549	42395	549	38953.6	549	47871.1	549	47609.4
548	42828.9	548	38970.3	548	48904.3	548	48429.2
547	42290	547	41388.6	547	48361.3	547	46974
546	42829.6	546	38816.6	546	47942.2	546	46248.7
545	42904.4	545	37738.6	545	47322.6	545	45019
544	40358.2	544	38111.2	544	44323.8	544	44541.1
543	41343.6	543	36909.8	543	43189.4	543	44052.4
542	39840.6	542	37227.3	542	43385.1	542	44504.6
541	40433.6	541	37553.8	541	43423.4	541	44138.2
540	39661.3	540	37059	540	44360.7	540	45065.6
539	38566.4	539	38532.9	539	45616.8	539	43838.2
538	40952.5	538	39439.7	538	48846	538	45873.8
537	45047.3	537	42747.1	537	54379.7	537	51821.3
536	49725.1	536	49824.7	536	62226.4	536	60711.6
535	53925.1	535	49530.1	535	69407.1	535	74209.1
534	59872.9	534	52619.1	534	80940.2	534	89802.9
533	68649.6	533	57643.8	533	86394.3	533	89327.3
532	64244.3	532	54543.2	532	69290.3	532	72310.5
531	50273.3	531	45226.8	531	50672.5	531	51354.5
530	42180.2	530	38114.1	530	45218	530	42920.7
529	39296.8	529	36090.3	529	42887.2	529	41044.8
528	38554.7	528	34659	528	41682.8	528	40852.6
527	39692.3	527	34292.9	527	41048.8	527	40819.7
526	39486.9	526	35466.2	526	42195.8	526	41159.7
525	37955.8	525	34886.5	525	40998.1	525	40736.5
524	38872.6	524	36049.6	524	41609.8	524	40389.8
523	39186.9	523	35819.9	523	42241.3	523	39442.4
522	38740.1	522	34959.8	522	42752.1	522	39622.1
521	38446.7	521	35706.3	521	40048.5	521	41614.1
520	37520.1	520	35582.5	520	42144.3	520	40472.9
519	38045.8	519	35096.9	519	40980.2	519	41202.6
518	39130.4	518	35983	518	40995.2	518	40266.6
517	37233.1	517	36105.5	517	41046.7	517	38641.4
516	38300.9	516	36503.9	516	41702	516	39448.9
515	37830.2	515	36001.4	515	40324.8	515	38750.8
514	39453.8	514	35002	514	40336.2	514	40800.9
513	39452.1	513	37010.4	513	41429.4	513	40902.9
512	37489.8	512	35581.4	512	42174.9	512	40208.5
511	38909.9	511	35973.3	511	40750.8	511	38917.3
510	38749.4	510	36322.2	510	42870.1	510	39871.2
509	38423.3	509	36211.7	509	41016.2	509	39372.1
508	38251.4	508	35624.5	508	41601.2	508	41199.3
507	38567	507	36047.7	507	41611.2	507	40490.1
506	39522.9	506	36164.1	506	41869.8	506	39248.1
505	38686.3	505	36871.5	505	41204.2	505	41307
504	39884.4	504	36392.4	504	41126.5	504	41131.7
503	39644.3	503	36390.2	503	43249.1	503	41459.7
502	39593.2	502	36979.5	502	41498	502	41329.5
501	39597.7	501	38588.4	501	41192.8	501	42341.1
500	38408.4	500	38775.7	500	42571.6	500	42380.6
499	37454.5	499	36091.9	499	42219.8	499	41438.5
498	39267.3	498	35575.9	498	41578.2	498	42160.8
497	39204.8	497	36182.1	497	44400.1	497	41362.3
496	39831.9	496	36882.1	496	42628.5	496	41028.4
495	39300.5	495	36507.5	495	43020.7	495	40622.7
494	39367	494	36512.1	494	41569.7	494	41100
493	39283.3	493	35791.6	493	42163.5	493	40615.5
492	39861.2	492	36709.2	492	42817.2	492	40639.7
491	40451.5	491	36807.9	491	42251.9	491	41814.3
490	40164.3	490	36081.8	490	42344.2	490	39989
489	39491.5	489	35851.3	489	42775.5	489	40045.2
488	39878.1	488	36183.2	488	40506.2	488	41386.2
487	40095	487	36011.9	487	41127	487	41371.9
486	40517.7	486	36379.5	486	40744.2	486	39969.3
485	39307.5	485	37123.5	485	42196.5	485	42049
484	39549.1	484	36786.7	484	42515.1	484	41737.4
483	38860.8	483	37833.4	483	42074.5	483	41315.3
482	38542.2	482	36211	482	41733.4	482	41685.3
481	39663.7	481	37799.1	481	42073.9	481	42705.6
480	39853	480	37061.8	480	42758.9	480	42655.5
479	39197.9	479	35970.1	479	41644.3	479	42473.1
478	40238.3	478	36930.8	478	42125.3	478	41227.2
477	39594.7	477	36194.7	477	43307.5	477	41701.4
476	39757.3	476	36614.6	476	42139.3	476	41045.5
475	40499.5	475	36165	475	42175.8	475	41404.3
474	39645.2	474	35845	474	41813.9	474	43283.9
473	39739.2	473	36051.7	473	43234.7	473	43984.9
472	40091.6	472	37046.6	472	43482.9	472	42733.1
471	42194.9	471	37212.1	471	43441.3	471	42677
470	39595.6	470	36655.3	470	42397.3	470	41536
469	39883.6	469	37284.1	469	42721.7	469	41252.9
468	39645	468	36854.6	468	43918.8	468	42025.5
467	39788.9	467	35850	467	44216.2	467	42068.5
466	40204.3	466	36904.5	466	42730.7	466	41752.7
465	40008.8	465	36990.2	465	42661.4	465	42671.6
464	40076.1	464	38207.4	464	43391	464	42645.7
463	40156.7	463	37781.1	463	42955	463	41553.1
462	39127.1	462	37266.8	462	42410.4	462	41507.9
461	39256	461	37294.6	461	42167.2	461	42248.8
460	40257.7	460	37744.2	460	43349.8	460	40781
459	40738.4	459	37321.2	459	43925.6	459	41423.8
458	40710.7	458	37357	458	44362.8	458	41486
457	41827.6	457	36405.7	457	44559.3	457	41743.3
456	41110.8	456	36656.9	456	43453.9	456	42656.9
455	41511.9	455	38348.6	455	43869.1	455	42760.2
454	40337	454	37012.6	454	43204.6	454	43263.4
453	38654.6	453	37371	453	41407	453	43815.3
452	40366.2	452	37817.5	452	42686.2	452	42554.4
451	41620.3	451	36010.3	451	43631.9	451	41896.7
450	40408.6	450	37713.6	450	42966.7	450	42362.4
449	40672.6	449	37202.6	449	43755.7	449	43382
448	41247.6	448	38289.2	448	43681.1	448	42421.9
447	41633.7	447	38523	447	43381	447	43451.1
446	42373.3	446	38812.3	446	43973.6	446	42486.5
445	41143.1	445	37171.2	445	44021.3	445	41123.2
444	41144.4	444	38480.8	444	45665.5	444	41263.3
443	42342.7	443	37589.7	443	43487.9	443	42885.1
442	42715.8	442	38514.4	442	44704.5	442	43264
441	41862.8	441	38729.7	441	43632.9	441	43208.7
440	42510.9	440	36816	440	45196.1	440	44744.7
439	41532.6	439	37163	439	46129.1	439	44264.6
438	41628.9	438	37901.8	438	45133.3	438	42375
437	40872.6	437	38667.9	437	43248.8	437	42864.6
436	42723.8	436	38236	436	44829.5	436	42309.4
435	41764.7	435	38787.1	435	44174.8	435	43504.4
434	38688.4	434	38347.7	434	42683.9	434	42800.8
433	40182.9	433	36903.8	433	42961.5	433	42464
432	41563.2	432	38256.6	432	44508.3	432	43166
431	41781.3	431	38216.4	431	46290	431	43098.6
430	41897.2	430	38506.3	430	45383.3	430	43464.1
429	41424.3	429	38155	429	44994.1	429	44133.4
428	42185.2	428	38500	428	46138.1	428	44074.8
427	40946.2	427	38072.1	427	44107.5	427	42553.6
426	40544.9	426	38834.6	426	44096.8	426	41766.3
425	41073.9	425	37033.5	425	43797.4	425	42709.1
424	42266.9	424	38488.2	424	45299.9	424	42589.9
423	41181.6	423	39098.9	423	46255.5	423	43487.5
422	39931.2	422	38874.9	422	46201.9	422	42706
421	42075	421	39182.1	421	45420	421	43583.7
420	41261.2	420	39474.8	420	44670.9	420	44031.5
419	41937.7	419	39139.5	419	45694.4	419	43679.6
418	40997.1	418	38165	418	45009	418	42857.3
417	40702.3	417	38872.5	417	46399.5	417	42995.1
416	41065.3	416	39181.7	416	45393.9	416	43371.6
415	41714	415	38116.6	415	44983.1	415	43207.1
414	42361.9	414	40289.9	414	44206.2	414	44838.3
413	41197.7	413	38555.1	413	44817.4	413	44872.5
412	42123	412	38252.4	412	45205.7	412	44499.4
411	42461.7	411	39184	411	46027.2	411	44202.7
410	40691.9	410	39321.4	410	46741.5	410	43901.9
409	42023.4	409	39775.8	409	45185.9	409	44404.2
408	41817.7	408	37826.9	408	45294.2	408	44374.4
407	40400.4	407	38376.1	407	45393.4	407	44923.4
406	41333.7	406	38760.3	406	46095.1	406	43619.6
405	42094.5	405	40122.8	405	45870.2	405	44157.6
404	43498.5	404	39868.1	404	46648.4	404	45440.1
403	43667.6	403	40384.4	403	47118.1	403	47572.4
402	43604.1	402	42084	402	48642.6	402	47369.1
401	42621.9	401	42072.5	401	46265.5	401	47357.7
400	41511.1	400	40280.8	400	47533.5	400	46723.3
399	41595.1	399	39375.3	399	46569.4	399	44772.6
398	42159.8	398	39422.6	398	46146.9	398	44112.8
397	43210.5	397	40097.5	397	46279.6	397	44539.6
396	43495.4	396	40371.2	396	47563.7	396	43875.4
395	43568.8	395	38616.8	395	46209.2	395	43782
394	41842.4	394	39332.5	394	45383.6	394	43726.3
393	42193.4	393	39506.6	393	45580.3	393	43767.4
392	43384.5	392	40466.6	392	45755.8	392	43525.7
391	42373.3	391	39854.5	391	45615.6	391	44226
390	42933.2	390	39603.4	390	45045.5	390	45382.5
389	43367.5	389	39798.4	389	46822.9	389	44468.9
388	42512.4	388	39844.7	388	47020.4	388	44855.8
387	42581.6	387	38724	387	45620.5	387	44002.3
386	41919.4	386	39679.8	386	46083.5	386	44710.4
385	41705.8	385	39355.7	385	48212.6	385	44198.3
384	42855.1	384	40019.3	384	47301.3	384	44067.6
383	41078.7	383	40924.3	383	45328.1	383	44367.7
382	42697	382	39799.3	382	47097.3	382	43905.9
381	41933.2	381	40165.4	381	47335.8	381	44197
380	42725.9	380	39943.6	380	47336.3	380	44629.5
379	43600.2	379	39781.6	379	47077.8	379	44896.5
378	42914.3	378	39712.3	378	47423.4	378	45371.7
377	43385.2	377	39676.5	377	46641.5	377	44439
376	42560.3	376	40165.7	376	46952.4	376	44645.6
375	43032.5	375	38878.6	375	46702.9	375	45336.5
374	43711.6	374	40517.8	374	46656.8	374	44764.7
373	43646.2	373	39555.6	373	47280.4	373	44628.5
372	43412.1	372	39573.6	372	47191.1	372	44795.7
371	41544.9	371	40049.4	371	47175.6	371	45613
370	42721	370	40092.5	370	47066.8	370	44725.6
369	42872.7	369	40091.3	369	46702.1	369	44310.3
368	42591.9	368	42533.2	368	45407.3	368	45760.4
367	42918.9	367	41232.5	367	45912.9	367	48050.9
366	42979.3	366	40167.4	366	46646.2	366	44831.6
365	42017	365	39757.1	365	46438.4	365	45193
364	44621.4	364	40067.1	364	45865.9	364	44452.7
363	44587.1	363	40604.5	363	47699.6	363	45326.9
362	42823.8	362	42024.3	362	48079.6	362	46531.1
361	43162.9	361	40552.4	361	46805.9	361	45442.3
360	43270.3	360	40819.1	360	48280.9	360	46441.8
359	44652.1	359	42639.4	359	48055.8	359	47465.2
358	45008.5	358	42265.5	358	47879	358	47379.5
357	44399.2	357	42710.4	357	48079.9	357	48533.1
356	45481.2	356	44598.2	356	48639.7	356	48730.2
355	47057.4	355	44024.4	355	49536.8	355	50698.3
354	47199.1	354	43608.1	354	50215.2	354	50443.6
353	45683.5	353	42932.5	353	51094.9	353	50454.4
352	44802.5	352	43076.4	352	49256.9	352	49701.7
351	44299.9	351	41281	351	46777.2	351	47555
350	41980.3	350	40195.1	350	46514.5	350	46103.5
349	42342.6	349	42368.2	349	45879.5	349	46901.7
348	42880.2	348	40451.1	348	45929.6	348	44966.2
347	43136.6	347	40797.9	347	46152.3	347	44382.9
346	42804.5	346	40811.9	346	45906.9	346	45477.4
345	43962.3	345	39677.8	345	45992.9	345	43442.1
344	42710.3	344	40076	344	46185.8	344	44381.5
343	41063.1	343	40777.5	343	46300.8	343	44342.1
342	41743.6	342	40032.1	342	47087.8	342	44335.8
341	41641.6	341	39840.8	341	46637.4	341	45808.6
340	42695	340	39651.6	340	47147.8	340	46662.5
339	43760.1	339	41275.1	339	48205	339	48609.8
338	44307.6	338	43955.4	338	48782.3	338	49256.5
337	46838.2	337	43400.5	337	51164.7	337	49677.5
336	47474.1	336	44437.7	336	52389.3	336	51661.2
335	45068.6	335	45046.2	335	52028.5	335	49266.6
334	44630.8	334	42055.7	334	47282.9	334	46380.1
333	42338.7	333	39073.3	333	46289	333	42039.2
332	40399.6	332	38961.7	332	44139.7	332	42090.9
331	39563.9	331	37675.8	331	42870.3	331	42654.2
330	38581.1	330	35980.8	330	42804.7	330	40922.5
329	38008.9	329	36211.4	329	41862.4	329	40178.2
328	39292	328	34611.9	328	42339.2	328	40077.1
327	37904.2	327	38490.1	327	42374.2	327	41784.4
326	39271.1	326	37391.5	326	42541.5	326	40921.3
325	39496	325	37894.2	325	43132.5	325	40904.1
324	39187.4	324	37131.4	324	43253.6	324	42280.9
323	39983.2	323	37209.4	323	43560.8	323	42211.1
322	40163.2	322	38360.6	322	43918.8	322	42458.3
321	40171.1	321	38432.2	321	43255	321	42067.5
320	40397.6	320	37029.1	320	43039.1	320	43938.2
319	40663.6	319	37695.9	319	43084.4	319	43259.3
318	41150.7	318	38604.5	318	43411.1	318	43200.9
317	41359.3	317	39529.5	317	45531.4	317	45522.3
316	42739.7	316	39398.3	316	45008.2	316	43625.6
315	41412.7	315	38728.8	315	46585.5	315	43967.3
314	40989.5	314	40029.7	314	43954.9	314	43411.4
313	41553.9	313	39326.4	313	43913.7	313	43063
312	42379.5	312	40337.2	312	45477.8	312	42619.8
311	39953.3	311	38001.6	311	42951.3	311	42553.9
310	39907.8	310	36892.3	310	42027.1	310	41062.5
309	38410.8	309	36378.9	309	40299.7	309	38913
308	37612.6	308	35003.4	308	38980.2	308	38121.6
307	35703.7	307	32352.3	307	37260	307	36367.8
306	33822.1	306	31724	306	35576	306	34358.1
305	32859	305	29877.8	305	33430.2	305	32226.1
304	29101.5	304	28193.1	304	31351.9	304	29426.6
303	26947.2	303	25696.7	303	29619	303	28089
302	26644.2	302	24074.3	302	27350.4	302	27376.5
301	24312.3	301	22294	301	26067.7	301	25803.2
300	22988.2	300	21520.9	300	25319.7	300	24701.2
299	22609	299	21794.1	299	24735.4	299	22260.9
298	21962.9	298	21801.1	298	23519	298	22542.5
297	22571.4	297	21696.9	297	24937.4	297	22785.9
296	23687.5	296	21966.2	296	27203.6	296	24875.1
295	27650.4	295	25779.7	295	31499	295	28451
294	35312.5	294	34886.5	294	45105.4	294	39514.2
293	51760	293	49214.6	293	61224.8	293	54137.4
292	63751.3	292	54043.8	292	60214.9	292	55719.7
291	52266.6	291	44016.2	291	46507.1	291	46021.1
290	37338.3	290	35572.5	290	41648.3	290	43686
289	34753	289	35180.5	289	45886.4	289	45938.8
288	39229.5	288	40363.6	288	56000.3	288	55071.4
287	55374.4	287	60277.2	287	82100.3	287	81423.3
286	104048	286	117844	286	145056	286	140187
285	151549	285	151549	285	151549	285	151549
284	107270	284	88572.9	284	67592.7	284	70508.7
283	33126	283	23603.8	283	19052.7	283	18426.3
282	10657.3	282	9012.65	282	10981.9	282	9363.16
281	9215.28	281	7908.33	281	8562.67	281	8858.54
280	8257.36	280	7263.34	280	8224.98	280	7091.17
279	7669.68	279	7074.43	279	7511.91	279	6988.95
278	7386.17	278	6575.26	278	7225.49	278	6686.85
277	6496.79	277	6245.75	277	7357.76	277	6488.73
276	6307.9	276	5981	276	7073.21	276	6526.99
275	6811.79	275	6278.97	275	7623.74	275	6484.08
274	7500.42	274	6560.38	274	7763.01	274	7003.95
273	6789.95	273	6232.32	273	7741.63	273	6319.92
272	6735.51	272	5652.71	272	7904.47	272	6478.18
271	6814.16	271	6107.86	271	7351.75	271	6800.95
270	6754.2	270	6131.29	270	6963.76	270	7553.38
269	7064.08	269	6290.42	269	6940.32	269	6936.15
268	6983.15	268	6097.25	268	7064.05	268	7016.48
267	6737.12	267	6310.05	267	7217.02	267	7293.28
266	6798.15	266	6855.62	266	7081.31	266	7471.89
265	6804.89	265	6467.4	265	7224.76	265	7195.65
264	6665.37	264	6334.83	264	7045.29	264	6626.62
263	6375.73	263	6759.86	263	7365.21	263	6584.85
262	7160.77	262	5798.91	262	7688.51	262	6493.78
261	7335.07	261	6519.2	261	7307.29	261	6865.14
260	6489.1	260	6917.64	260	7353.42	260	6822.09
259	6887.49	259	6478.54	259	7173.31	259	6691.67
258	6695.29	258	6343.03	258	6888.4	258	6537.98
257	7116.57	257	6369.03	257	7369.62	257	6718.26
256	7209.46	256	6355.53	256	7555.55	256	6581.68
255	6352.9	255	6286.36	255	7294.56	255	7099.35
254	6797.6	254	6304.27	254	7578.65	254	7224.13
253	6968.28	253	6629.71	253	7626.11	253	6644.63
252	6714.66	252	6821.89	252	7515.15	252	6343.39
251	6748.47	251	6468.61	251	7483.56	251	6599.59
250	7107.83	250	6191.56	250	7627.18	250	6297.52
249	6898.28	249	5896.1	249	7865.87	249	7102.71
248	7072.77	248	6457.75	248	7843.71	248	6742.68
247	6653.07	247	6314.13	247	7205.66	247	7237.52
246	6408.49	246	6668.25	246	7279.7	246	6769.87
245	7218.35	245	6136.29	245	7337.12	245	6816.03
244	7073.36	244	5925.59	244	7034.87	244	7002.95
243	6967.71	243	5809.19	243	7138.07	243	6536.43
242	6929.17	242	5885.23	242	7080.36	242	6443.88
241	6557.98	241	6054.06	241	7751.36	241	6697.34
240	6733.61	240	5814.09	240	8362.2	240	6287.05
239	6429.68	239	6636.22	239	7343.77	239	7206.38
238	6373.66	238	6114.38	238	7729.92	238	6642.41
237	6478.35	237	6167.32	237	7565.5	237	6890.5
236	7087.03	236	6654.26	236	7531.46	236	7014.49
235	7286.16	235	6823.85	235	8447.94	235	7663.54
234	7978.78	234	6826.88	234	9055.61	234	7550.09
233	7973.42	233	7786.28	233	9661.59	233	8138.35
232	8415.07	232	7429.19	232	9124.46	232	7785.5
231	7871.47	231	7157.39	231	8495.52	231	7248.95
230	7475.55	230	6479.43	230	8304.25	230	7268.45
229	7461.22	229	6816.74	229	7388.53	229	6888.25
228	7436.61	228	6816.2	228	7137.69	228	6575.84
227	6602.62	227	6263.04	227	7288.15	227	6813.6
226	6594.83	226	6314.9	226	7837.51	226	6651.4
225	6694.46	225	6628.94	225	7161.66	225	6768.78
224	6268.57	224	6613.25	224	6917.92	224	6935.31
223	6338.77	223	6125.63	223	7357.93	223	6949.75
222	6428.97	222	6538.75	222	7156.15	222	7285.43
221	6574.41	221	6299.85	221	7091.56	221	7123.39
220	6711.89	220	6560.24	220	7652.8	220	6972.01
219	6741.76	219	6238.76	219	6950.53	219	6602.86
218	6717.04	218	5869.91	218	7738.83	218	6614.79
217	6849.55	217	6328.59	217	7856.07	217	6543.28
216	6544.29	216	6429.64	216	7557.8	216	7235.73
215	6833.55	215	6816.67	215	7249.47	215	6841.02
214	7072.16	214	5940.39	214	7258.54	214	6396.69
213	7365.46	213	6369.3	213	7237.97	213	7063.16
212	6796.06	212	5965.58	212	7193.11	212	7046.78
211	6932.85	211	6180.98	211	7096.15	211	6957.78
210	7257.42	210	6578.69	210	7623.58	210	7001.4
209	6999.41	209	5753.88	209	7510.8	209	7160.98
208	6630.96	208	5884.51	208	7185.42	208	7002.64
207	6433.86	207	6510.31	207	6669.21	207	6637.71
206	7217.13	206	6374.56	206	7053.52	206	6886.58
205	6673.1	205	6128.22	205	7404.6	205	6943.86
204	6881.49	204	6607.89	204	7170.87	204	6672.01
203	7311.62	203	6782.59	203	7490.16	203	6480.83
202	7577.23	202	7040.36	202	7523.75	202	6383.12
201	7152.33	201	6747.17	201	7075.08	201	6571.96
200	7138.01	200	6599.47	200	7275.71	200	6896.84
199	6621.23	199	6621.65	199	7074.7	199	7163.13
198	6345.65	198	6378.78	198	7803.36	198	6378.58
197	6509.01	197	6564.19	197	7127.44	197	6718.95
196	7623.62	196	5778.84	196	7523.42	196	6884.27
195	6767.2	195	6379.61	195	7465.98	195	7228.57
194	7235.08	194	6062.92	194	7743.3	194	7173.45
193	6883.31	193	6067.17	193	7912.59	193	7557.2
192	6542.28	192	6212.26	192	8060.88	192	7261.77
191	6770.86	191	6389.4	191	7399.71	191	7184.02
190	7270.39	190	6034.05	190	7591.73	190	6540.43
189	7331.13	189	5795.94	189	7639.89	189	7137.48
188	7333.81	188	6489.81	188	7639.29	188	7404.25
187	6995.19	187	6516.72	187	7390.2	187	7010.18
186	6930.29	186	7032.24	186	7601.74	186	6520.47
185	6989.4	185	6155.12	185	7724.36	185	6640.1
184	6461.5	184	6215.19	184	7146.77	184	7226.37
183	6414.3	183	6282.93	183	7381.24	183	6470.06
182	6947.14	182	6543.63	182	7890.49	182	7034.83
181	6706.95	181	6406.91	181	7898.61	181	7384.91
180	6990.35	180	6825.74	180	7866.02	180	7523.25
179	6374.33	179	6085.93	179	7487.65	179	7396.47
178	7053.25	178	6171.27	178	7170.38	178	6974.64
177	7739.07	177	6649.48	177	7474.76	177	7005.74
176	7362.78	176	6216.63	176	8051.4	176	7014.19
175	6898.11	175	6118.56	175	7865.5	175	7130.88
174	7244.59	174	6462.38	174	7571.12	174	6846.57
173	7328.87	173	6444.17	173	7608.38	173	6926.8
172	7379.05	172	6822.47	172	6996.61	172	7404.52
171	7470.15	171	8032.34	171	8925.34	171	8461.62
170	8722.14	170	8024.9	170	10513.5	170	8438.27
169	9110.4	169	8657.32	169	10233.6	169	8523.29
168	8829.28	168	8470.5	168	8326.53	168	7664.99
167	7093.37	167	7215.87	167	7778.15	167	7729.69
166	6953.66	166	6830.89	166	7773.5	166	7143.31
165	7360.46	165	7200.55	165	7600.25	165	7171.4
164	7043.9	164	7032.5	164	8045.23	164	7532.37
163	6572.49	163	6968.29	163	7598.63	163	6899.42
162	7035.92	162	6741.32	162	7432.03	162	6959.85
161	7043.95	161	6343.22	161	8007.38	161	7247.97
160	7116.05	160	6562.34	160	7259.98	160	6961.73
159	6824.18	159	5871.55	159	7168.7	159	6952.35
158	7163.2	158	6120.14	158	7156.37	158	6480.64
157	6921.01	157	6347.27	157	7065.62	157	7388.14
156	7222.13	156	6318.79	156	7205.74	156	7265.48
155	7740.25	155	6105.5	155	7584.71	155	7020.24
154	7971.51	154	6251.75	154	7696.28	154	7017.11
153	7319.2	153	6245.42	153	7595.76	153	6986.67
152	6929.59	152	6726.86	152	7650.57	152	6832.43
151	6805.5	151	6463.15	151	7492.82	151	6983.44
150	6955.81	150	6644.86	150	7691.11	150	7462.97
149	6733.89	149	6599.29	149	7919.12	149	6847.99
148	6894.2	148	6449.55	148	7390.59	148	6857.48
147	6860.42	147	6712.06	147	7160.78	147	6914.84
146	7083.81	146	6201.79	146	7684.75	146	6400.2
145	6951.14	145	6574.91	145	7497.66	145	7029.62
144	7147.26	144	6062.65	144	7458.26	144	7305.45
143	7439.38	143	6494.6	143	7690.44	143	7021.1
142	7245.2	142	6146.56	142	7457.9	142	7222.37
141	6559.08	141	6421.51	141	7599.03	141	7740.55
140	7105.47	140	6237.34	140	7963.37	140	7034.22
139	6957.17	139	6429.51	139	7883.46	139	7093.91
138	7158.57	138	7018.7	138	7524.64	138	7260.42
137	6706.78	137	7101.56	137	7200.93	137	7771.23
136	7206.16	136	6733.28	136	8005.86	136	7036.03
135	6346.09	135	6640.36	135	7289.76	135	6885.03
134	6521.64	134	6959.94	134	7575.57	134	7426.18
133	7294.18	133	6771.1	133	7681.56	133	7446.75
132	7434.56	132	6065.87	132	7876.03	132	7605.09
131	7355.81	131	6474.22	131	7644.99	131	6953.33
130	6848.52	130	6887.02	130	7591.72	130	7406.61
129	6888.76	129	6485.19	129	7257.15	129	7050.52
128	7422.92	128	6310.13	128	7064.81	128	7399.85
127	7327.25	127	6471.68	127	7581.92	127	6839.66
126	7344.42	126	6753.78	126	7736.1	126	7486.8
125	7569.01	125	6707.84	125	7598.05	125	7338.01
124	7575.87	124	6452.09	124	7470.73	124	7642.46
123	7714.41	123	6846.46	123	7644.94	123	7629.38
122	7277.06	122	6337.06	122	8318.26	122	7980.3
121	6910.54	121	6764.73	121	7909.42	121	7845.58
120	7388.35	120	6823.59	120	7959.35	120	7327
119	7255.43	119	7201.33	119	7913.73	119	7511.19
118	7467.08	118	7351.79	118	7995.51	118	7704.05
117	8080.66	117	6784.15	117	7782.78	117	7203.46
116	7307.09	116	7322.56	116	8181.63	116	7417
115	7510.99	115	6720.62	115	8395.06	115	7938.87
114	7135.11	114	6684.53	114	7918.76	114	7679.76
113	7370.07	113	7087.55	113	7751.66	113	8094.2
112	7802.5	112	7342.86	112	8477.74	112	7830.46
111	7253.02	111	7379.17	111	8704.69	111	7233.9
110	6914.02	110	6910.79	110	8086.98	110	7765.85
109	7250.71	109	6254.61	109	8341.85	109	7508.77
108	6893.76	108	6704.89	108	7956.17	108	7625.2
107	7283.8	107	6551.19	107	8144.45	107	6946.21
106	6887.19	106	6803.21	106	7790.49	106	7110.54
105	7378.68	105	6413.22	105	7777.34	105	6730.05
104	8052.65	104	6104.95	104	7430.05	104	7028.57
103	7989.15	103	6291.75	103	7252.47	103	6668.83
102	7354.41	102	5822.47	102	7179.95	102	6640.17
101	6938.73	101	6062.45	101	7273.53	101	6426.72
100	6144.52	100	6258.43	100	6959.62	100	6543.08
99	5755.28	99	5563.23	99	7219.62	99	6622.07
98	5834.38	98	5919.83	98	6898.76	98	6582.23
97	6069.32	97	5810.66	97	6469.08	97	6535.52
96	5394.87	96	5124.07	96	6642.16	96	6247.08
95	5761.36	95	5266.55	95	7065.61	95	6465.18
94	5768.63	94	5367.02	94	6722.66	94	6368.52
93	5943.14	93	5555.02	93	6813.76	93	6513.11
92	6392.29	92	5825.51	92	7382.84	92	7262.45
91	6804.71	91	6270.25	91	9019.35	91	8485.33
90	8855.5	90	9216.41	90	14011	90	13405.7
89	15271.2	89	16354.2	89	22015	89	21623.3
88	19086.1	88	18460.2	88	19951.5	88	19332.8
87	13607.7	87	11215.8	87	11900.7	87	12297.6
86	12760.1	86	13712.6	86	18169.7	86	17538.2
85	20633.1	85	21764.6	85	25393.3	85	25160.8
84	19431.7	84	16441.2	84	15267.6	84	16685.6
83	8591.03	83	6442.43	83	6124.67	83	6109.09
82	4392.39	82	3201.43	82	4073.87	82	3857.71
81	3363.54	81	3211.74	81	3374.26	81	3412.35
80	3358.6	80	3489.98	80	3477.82	80	3300.39
79	3807.64	79	3125.73	79	3760.57	79	3648.55
78	3325.79	78	3196.4	78	4014.97	78	3298.86
77	3193.49	77	3157.05	77	3817.49	77	3497.27
76	3533.18	76	3175.51	76	3620.4	76	3303.25
75	3577.96	75	3517.81	75	3589.74	75	3322.85
74	3836.81	74	2992.61	74	3238.2	74	3607.93
73	3895.37	73	2768.49	73	3354.4	73	3495.44
72	3584.93	72	3220.85	72	3585.88	72	3245.72
71	3330.28	71	2980.57	71	3408.28	71	3017.87
70	3323.01	70	2853.86	70	3580.07	70	3284.45
69	3551.04	69	2943.8	69	3483.17	69	3108.72
68	3026.47	68	2911.92	68	3311.61	68	3357.78
67	3248.19	67	2812.82	67	3233.47	67	3220.4
66	3633.3	66	2879.66	66	3277.23	66	3008.33
65	3889.57	65	2971.77	65	3843.35	65	3196.63
64	3640.79	64	2908.9	64	3684.21	64	3446.09
63	3394.92	63	2874.68	63	3827.73	63	3630.02
62	3573.79	62	3122.04	62	4070.35	62	3786.35
61	3646.29	61	3117.57	61	3791.71	61	3611.82
60	3935.64	60	3548.1	60	4447.39	60	3394.83
59	3589.63	59	3529.89	59	4667.23	59	4294.06
58	3950.07	58	3549.09	58	4269.05	58	4416.18
57	4218.7	57	3833.26	57	4043.21	57	3833.82
56	4103.03	56	3098.69	56	3889.07	56	3674.67
55	3817.08	55	2944.5	55	3710.33	55	3133.92
54	3275.02	54	3276.3	54	3675.67	54	3128.51
53	2957.27	53	3544.89	53	3510.42	53	2973.38
52	3090.46	52	2860	52	3352.5	52	3138.03
51	3145.51	51	2810.94	51	3515.2	51	3493.61
50	3072.58	50	2929.92	50	3782.99	50	3134.88
49	3335.38	49	2813.92	49	3306.96	49	3158.55
48	3030.63	48	2873.67	48	3391.88	48	3110.34
47	3265.88	47	2756.18	47	3432.29	47	3091.07
46	2970.4	46	2531.98	46	3094.74	46	2972.76
45	3419.99	45	2879.57	45	2960.11	45	2900.1
44	3267.66	44	2833.97	44	3438.82	44	3069.22
43	3056.08	43	2847.23	43	3765.65	43	2973.82
42	3204	42	2526.81	42	3899.86	42	2906.98
41	3421.67	41	2799.13	41	3805.29	41	3346.81
40	4092.38	40	3074.21	40	3802.21	40	3604.06
39	4278.16	39	3462.91	39	4504.1	39	4262.63
38	5731.41	38	4879.78	38	5465.4	38	5304.38
37	7586.12	37	6115.3	37	7683.38	37	6572.25
36	8635.36	36	7104.75	36	9296.45	36	7435.07
35	9390.02	35	7381.1	35	8603.13	35	7866.85
34	8560.04	34	6797.33	34	7730.76	34	7465.07
33	7498.46	33	5135.37	33	6404.62	33	5500.93
32	5588.77	32	3907.45	32	4462.04	32	4248.66
31	4166.17	31	3179.54	31	3457.96	31	3642.49
30	3000.22	30	2868.04	30	3093.34	30	3079.6
29	2759.21	29	2653.42	29	3400.87	29	3296.62
28	2554.06	28	2759.63	28	3252.82	28	2986.38
27	2830.21	27	2480.33	27	2839.16	27	3345.35
26	2981.89	26	2290.67	26	2915.95	26	2971.56
25	2415.52	25	2287.91	25	2860.34	25	2621.27
24	2754.06	24	2170.96	24	2920.63	24	2933.88
23	3030.52	23	2791.66	23	3127.97	23	3129.29
22	2958.32	22	3045.73	22	3788.58	22	3545.71
21	3660.69	21	3201.16	21	3806.18	21	3762.84
20	3437.01	20	3481.11	20	3878.72	20	3888.85
19	3573.51	19	3603.31	19	3785.48	19	3605.7
18	3495.74	18	3384.04	18	3924.17	18	3725.45
17	3712.86	17	3691.22	17	4085.9	17	4052.7
16	4200.47	16	3684.65	16	4188.02	16	3743.12
15	3902.74	15	3547.31	15	3934.16	15	3585.47
14	3649.16	14	2923.53	14	3453.77	14	3410.33
13	3753.15	13	3006.98	13	4060.93	13	3475.26
12	4023.54	12	3692.78	12	4479.31	12	3869.14
11	4240.85	11	3498.41	11	4205.27	11	3581.82
10	3636.36	10	3100.35	10	3303.69	10	3095.76
9	2904.42	9	2584.87	9	2729.04	9	2749.49
8	2909.85	8	2579.65	8	2658.16	8	3030.58
7	3057.49	7	2679.74	7	2906.5	7	2860.27
6	2720.53	6	2604.55	6	2493.63	6	3053.73
5	2383.53	5	2399.78	5	2937.24	5	2813.68
4	2431.77	4	2313.01	4	2418.39	4	2366.3
3	1675.21	3	1470.01	3	1175.71	3	1414.32
2	970.999	2	518.595	2	617.283	2	747.287
1	250.284	1	204.325	1	250.483	1	233.176
0	34.8852	0	111.176	0	88.6832	0	59.317
-1	64.7059	-1	74.0358	-1	34.4535	-1	10.2192
-2	49.1773	-2	18.6612	-2	3.63771	-2	0
-3	45.523	-3	31.9391	-3	18.7325	-3	0
-4	0	-4	24.5463	-4	15.721	-4	0
-5	0	-5	0	-5	3.3246	-5	0
-6	0	-6	3.4539	-6	15.721	-6	7.90655
-7	8.59224	-7	32.1108	-7	3.3246	-7	13.2898
-8	11.7447	-8	20.9207	-8	0	-8	22.3169
-9	28.6315	-9	0	-9	0	-9	10.2192

## Sheet: S4b
x1	y1	x2	y2	x3	y3	x4	y4
Au/C-F		Au/C		Au/C-P-0.5		Au/C-P-2.5
eV	Counts / s	eV	Counts / s	eV	Counts / s	eV	Counts / s
100	958.156	99.85	1025.26	99.55	1142.71	99.6	1119.03
99.95	1024.31	99.8	1020.96	99.5	1105.21	99.55	1066.64
99.9	981.248	99.75	1017.65	99.45	1124.66	99.5	1098.51
99.85	1082.83	99.7	992.991	99.4	1094.6	99.45	1086.94
99.8	1126.28	99.65	939.36	99.35	1115.51	99.4	1128.6
99.75	1139.42	99.6	953.547	99.3	1138.36	99.35	1182.46
99.7	1074.62	99.55	1024.4	99.25	1208.52	99.3	1129.36
99.65	1060.06	99.5	1004.33	99.2	1133.56	99.25	1125.24
99.6	991.911	99.45	946.202	99.15	1046.46	99.2	1180.72
99.55	955.09	99.4	1032.35	99.1	1142.59	99.15	1113.39
99.5	1004.88	99.35	1043.29	99.05	1087.07	99.1	1237.08
99.45	917.39	99.3	995.689	99	1161.25	99.05	1148.78
99.4	1014.95	99.25	1019.55	98.95	1106.12	99	1091.27
99.35	957.113	99.2	956.294	98.9	1083.97	98.95	1201.15
99.3	938.734	99.15	1006.52	98.85	1104.54	98.9	1278.58
99.25	940.325	99.1	904.548	98.8	1041.38	98.85	1168.67
99.2	891.974	99.05	983.257	98.75	1083.35	98.8	1163.96
99.15	1002.81	99	956.868	98.7	1111.29	98.75	1105.49
99.1	988.799	98.95	968.205	98.65	1147.33	98.7	1156.42
99.05	957.108	98.9	1064.73	98.6	1168.42	98.65	1076.54
99	970.954	98.85	1065.78	98.55	1068.22	98.6	1082.35
98.95	961.793	98.8	993.867	98.5	1176.35	98.55	1176.57
98.9	1060.54	98.75	1060.09	98.45	1043.84	98.5	1092.37
98.85	1107.01	98.7	924.149	98.4	1057.8	98.45	1224.54
98.8	1056.25	98.65	1039.08	98.35	1074.78	98.4	1065.59
98.75	981.503	98.6	995.107	98.3	1087.08	98.35	1082.6
98.7	960.062	98.55	991.105	98.25	1093.88	98.3	1111.97
98.65	1031.91	98.5	1041.09	98.2	1232.43	98.25	954.416
98.6	969.262	98.45	1056.45	98.15	1105.84	98.2	1119.31
98.55	901.62	98.4	926.275	98.1	1026.04	98.15	1123.35
98.5	954.421	98.35	882.536	98.05	1119.18	98.1	1061.24
98.45	1013.8	98.3	1033.86	98	1104.52	98.05	1124.85
98.4	1001.85	98.25	967.634	97.95	1089.4	98	1161.99
98.35	1064.42	98.2	1038.15	97.9	1064.09	97.95	1116.94
98.3	1014.48	98.15	960.251	97.85	1071.03	97.9	1207.08
98.25	953.098	98.1	978.616	97.8	1058.12	97.85	1076.54
98.2	1070.52	98.05	979.615	97.75	1091.72	97.8	1200.33
98.15	1064.74	98	924.874	97.7	977.149	97.75	1121.17
98.1	1058.07	97.95	923.126	97.65	1024.24	97.7	1134.58
98.05	964.512	97.9	902.843	97.6	1121.46	97.65	1046.11
98	927.455	97.85	1000.46	97.55	1064.54	97.6	1032.3
97.95	996.542	97.8	1033.68	97.5	1130.23	97.55	1020.97
97.9	998.129	97.75	1001.76	97.45	1104.41	97.5	1073.34
97.85	1033.31	97.7	925.95	97.4	1063.88	97.45	1118.59
97.8	988.339	97.65	985.816	97.35	972.51	97.4	1063.22
97.75	903.451	97.6	1021.62	97.3	1011.43	97.35	1118.76
97.7	954.444	97.55	1030.54	97.25	1088.17	97.3	1095.54
97.65	972.106	97.5	921.357	97.2	1080.35	97.25	966.51
97.6	919.51	97.45	903.518	97.15	1123.16	97.2	1087.65
97.55	956.949	97.4	867.771	97.1	1020.82	97.15	1058.79
97.5	1019.13	97.35	767.661	97.05	1111.46	97.1	1002.75
97.45	937.127	97.3	903.203	97	1007.71	97.05	1116.33
97.4	961.839	97.25	912.381	96.95	1019.37	97	1102.08
97.35	989.855	97.2	988.604	96.9	1023.74	96.95	977.474
97.3	947.722	97.15	993.813	96.85	1105.78	96.9	1063.65
97.25	945.287	97.1	932.774	96.8	1045.34	96.85	1048.37
97.2	922.728	97.05	994.471	96.75	1056.51	96.8	1148.29
97.15	937.05	97	909.269	96.7	1085.55	96.75	1098.39
97.1	983.822	96.95	953.401	96.65	1025.24	96.7	950.785
97.05	905.126	96.9	956.272	96.6	1010.59	96.65	1049.57
97	942.208	96.85	945.801	96.55	987.062	96.6	1020.41
96.95	930.724	96.8	882.051	96.5	985.733	96.55	1026.25
96.9	1025.32	96.75	909.914	96.45	1018.34	96.5	1045.72
96.85	943.376	96.7	815.097	96.4	1084.11	96.45	1070.88
96.8	952.659	96.65	902.526	96.35	1120.58	96.4	1023.13
96.75	918.557	96.6	952.76	96.3	1129.29	96.35	1095.1
96.7	899.531	96.55	933.628	96.25	1087.32	96.3	1074.58
96.65	938.974	96.5	1036.54	96.2	1136.21	96.25	1073.97
96.6	889.623	96.45	946.388	96.15	1049.91	96.2	1058.49
96.55	900.937	96.4	917.805	96.1	1117.65	96.15	1053.79
96.5	961.709	96.35	919.037	96.05	961.392	96.1	1015.73
96.45	916.878	96.3	862.788	96	998.556	96.05	1092.19
96.4	963.66	96.25	917.382	95.95	936.987	96	1083.27
96.35	916.951	96.2	954.106	95.9	1027.56	95.95	1163.77
96.3	924.682	96.15	909.51	95.85	1031.52	95.9	1119.21
96.25	949.296	96.1	852.806	95.8	1068.24	95.85	981.437
96.2	1047.23	96.05	912.356	95.75	1024.14	95.8	1011.26
96.15	1014.28	96	897.479	95.7	1044.89	95.75	1038.34
96.1	931.926	95.95	945.13	95.65	1070.15	95.7	1127.7
96.05	929.935	95.9	883.83	95.6	1077.11	95.65	1025.95
96	888.797	95.85	894.409	95.55	1046.46	95.6	1033.69
95.95	925.918	95.8	978.098	95.5	1062.95	95.55	1042.37
95.9	1003.6	95.75	901.271	95.45	1091.53	95.5	1049.73
95.85	940.109	95.7	930.469	95.4	1045.58	95.45	1054.69
95.8	919.511	95.65	867.979	95.35	1029.39	95.4	1052.53
95.75	886.936	95.6	863.052	95.3	1100.88	95.35	947.18
95.7	881.744	95.55	887.103	95.25	1055.12	95.3	1015.51
95.65	900.836	95.5	975.577	95.2	1053.93	95.25	1054.21
95.6	977.178	95.45	970.079	95.15	1103.22	95.2	1068.9
95.55	1032.6	95.4	988.439	95.1	1132.97	95.15	1040.7
95.5	1007.53	95.35	968.699	95.05	1070.63	95.1	1072.19
95.45	952.966	95.3	895.561	95	1091.08	95.05	1071.93
95.4	889.814	95.25	992.913	94.95	1009.45	95	1175.51
95.35	926.052	95.2	964.086	94.9	1112.37	94.95	1033.74
95.3	868.106	95.15	955.512	94.85	970.757	94.9	997.697
95.25	842.503	95.1	1024.95	94.8	1088.02	94.85	1058.86
95.2	928.886	95.05	1009.39	94.75	1120.97	94.8	1176.94
95.15	932.746	95	923.671	94.7	1081.67	94.75	1069.33
95.1	934.727	94.95	958.42	94.65	1109.07	94.7	1052.61
95.05	859.222	94.9	923.446	94.6	985.459	94.65	1032.81
95	902.377	94.85	900.245	94.55	1001.96	94.6	979.745
94.95	958.173	94.8	866.015	94.5	1047.01	94.55	1093.57
94.9	967.632	94.75	949.513	94.45	1032.95	94.5	1036.16
94.85	956.932	94.7	883.881	94.4	1070.54	94.45	1183.57
94.8	947.6	94.65	850.498	94.35	1062.4	94.4	1091.17
94.75	920.756	94.6	976.319	94.3	1086.79	94.35	1003.59
94.7	915.706	94.55	926.261	94.25	1056.74	94.3	1061.21
94.65	862.279	94.5	916.031	94.2	1217.1	94.25	1076.27
94.6	924.06	94.45	1014.45	94.15	1084.57	94.2	1079.48
94.55	936.291	94.4	1025.58	94.1	1010.05	94.15	1059.12
94.5	919.68	94.35	932.153	94.05	1076.9	94.1	1092.12
94.45	1022.72	94.3	950.685	94	1136.33	94.05	1083.8
94.4	1033.4	94.25	987.384	93.95	1042.33	94	1056.72
94.35	920.908	94.2	851.566	93.9	1034.9	93.95	1062.3
94.3	867.164	94.15	939.557	93.85	1032.22	93.9	1233.67
94.25	957.409	94.1	963.165	93.8	1062.03	93.85	1040.68
94.2	940.257	94.05	956.421	93.75	1063.46	93.8	1029.83
94.15	960.014	94	921.983	93.7	1074.9	93.75	1145.38
94.1	909.196	93.95	931.042	93.65	973.483	93.7	1042.2
94.05	936.261	93.9	938.873	93.6	974.936	93.65	1041.46
94	892.129	93.85	828.448	93.55	1003.39	93.6	968.439
93.95	881.041	93.8	904.505	93.5	1119.62	93.55	999.485
93.9	936.505	93.75	901.859	93.45	1024.37	93.5	1022.04
93.85	912.674	93.7	915.933	93.4	1046.26	93.45	1151.35
93.8	924.502	93.65	918.812	93.35	1103.37	93.4	1061.85
93.75	944.401	93.6	875.881	93.3	1041.08	93.35	984.227
93.7	961.149	93.55	924.327	93.25	952.354	93.3	989.194
93.65	954.169	93.5	926.989	93.2	1110.09	93.25	995.328
93.6	917.814	93.45	866.031	93.15	1102.05	93.2	1090.38
93.55	893.124	93.4	922.017	93.1	1057.23	93.15	1078.17
93.5	913.172	93.35	925.401	93.05	1015.42	93.1	1015.54
93.45	1006.94	93.3	903.066	93	963.75	93.05	1074.23
93.4	953.466	93.25	892.415	92.95	1004	93	1007.69
93.35	895.62	93.2	941.675	92.9	1080.99	92.95	1015.17
93.3	904.477	93.15	954.453	92.85	1058.67	92.9	1158.66
93.25	1068.81	93.1	981.04	92.8	1061.66	92.85	1213.83
93.2	941.269	93.05	1063.47	92.75	944.652	92.8	1133.57
93.15	842.629	93	901.313	92.7	1062.63	92.75	1036.45
93.1	920.154	92.95	950.349	92.65	1150.34	92.7	999.24
93.05	969.955	92.9	946.808	92.6	1083.04	92.65	1024.7
93	917.883	92.85	926.785	92.55	1067.68	92.6	1177.68
92.95	866.693	92.8	1041.68	92.5	1192.9	92.55	1144.58
92.9	888.08	92.75	912.739	92.45	1008.91	92.5	1030.21
92.85	944.399	92.7	870.941	92.4	1008.63	92.45	1116.88
92.8	975.141	92.65	1009.56	92.35	942.276	92.4	992.393
92.75	989.421	92.6	995.902	92.3	1110.05	92.35	1062.58
92.7	891.683	92.55	898.023	92.25	1058.17	92.3	1036.57
92.65	917.16	92.5	920.836	92.2	1024.19	92.25	1029.84
92.6	950.026	92.45	931.106	92.15	1075.94	92.2	1095.33
92.55	924.136	92.4	980.769	92.1	1026.02	92.15	1162.04
92.5	938.32	92.35	995.778	92.05	1021.06	92.1	1184.25
92.45	866.562	92.3	910.681	92	1080.23	92.05	1009.94
92.4	949.515	92.25	949.526	91.95	994.309	92	1041.5
92.35	994.356	92.2	1052.27	91.9	1090.08	91.95	1107.13
92.3	902.722	92.15	945.367	91.85	940.04	91.9	1135.06
92.25	917.472	92.1	886.928	91.8	1050.72	91.85	1120.33
92.2	900.961	92.05	861.681	91.75	1000.54	91.8	1194.64
92.15	864.097	92	826.269	91.7	957.617	91.75	1154.96
92.1	918.217	91.95	922.375	91.65	1093.56	91.7	1065.79
92.05	908.447	91.9	987.653	91.6	998.615	91.65	1111.6
92	998.552	91.85	903.691	91.55	1040.27	91.6	1033.64
91.95	855.113	91.8	990.052	91.5	1168.05	91.55	1012.31
91.9	918.978	91.75	1080.22	91.45	1073.11	91.5	1129.22
91.85	903.423	91.7	941.535	91.4	1044.9	91.45	1199.08
91.8	922.759	91.65	897.233	91.35	995.653	91.4	1181.93
91.75	948.309	91.6	1048.82	91.3	1016.62	91.35	1067.47
91.7	980.406	91.55	1017.75	91.25	1164.72	91.3	1272.13
91.65	992.99	91.5	1046.62	91.2	1082.74	91.25	1169.69
91.6	1021.77	91.45	979.26	91.15	1133.15	91.2	1127.21
91.55	1001.51	91.4	1002.92	91.1	1046.19	91.15	1207.29
91.5	990.406	91.35	944.219	91.05	1014.31	91.1	1226.82
91.45	968.621	91.3	940.31	91	1118.52	91.05	1140.17
91.4	981.244	91.25	887.098	90.95	1176.19	91	1154.92
91.35	911.325	91.2	923.449	90.9	1098.55	90.95	1165.41
91.3	1027.02	91.15	961.251	90.85	1062.85	90.9	1140.53
91.25	1034.32	91.1	1045.74	90.8	1166.35	90.85	1236.08
91.2	921.485	91.05	983.214	90.75	1165.03	90.8	1275.21
91.15	954.578	91	996.988	90.7	1088.87	90.75	1307.57
91.1	1072.44	90.95	1069.69	90.65	1151.75	90.7	1242.98
91.05	954.211	90.9	1002.79	90.6	1188.84	90.65	1194.34
91	969.661	90.85	1024.84	90.55	1147.87	90.6	1146.48
90.95	973.498	90.8	1036.73	90.5	1330.34	90.55	1227.24
90.9	1008.49	90.75	1025.14	90.45	1227.99	90.5	1205.99
90.85	971.008	90.7	1028.34	90.4	1201.45	90.45	1260.33
90.8	979.687	90.65	1129.61	90.35	1105.17	90.4	1158.14
90.75	979.848	90.6	1129.18	90.3	1334.94	90.35	1256.13
90.7	998.631	90.55	1067.66	90.25	1310.19	90.3	1295.97
90.65	1006.28	90.5	1057.66	90.2	1280.13	90.25	1363.91
90.6	1123.51	90.45	1145.83	90.15	1336.02	90.2	1282.51
90.55	1020.07	90.4	1119.01	90.1	1162.02	90.15	1270.63
90.5	1120	90.35	993.078	90.05	1125.24	90.1	1259
90.45	1128.34	90.3	1055.58	90	1358.55	90.05	1208.32
90.4	1000.64	90.25	1062.18	89.95	1261.08	90	1252.1
90.35	1017.17	90.2	1013.71	89.9	1266.88	89.95	1268.46
90.3	998.701	90.15	929.691	89.85	1252.41	89.9	1355.2
90.25	1106.96	90.1	1212.21	89.8	1428.38	89.85	1328.18
90.2	1096.29	90.05	1051.01	89.75	1259.36	89.8	1289.4
90.15	1093.83	90	1117.83	89.7	1301.73	89.75	1295.44
90.1	964.731	89.95	1095.57	89.65	1418.43	89.7	1326.6
90.05	973.172	89.9	1215.15	89.6	1272.95	89.65	1371.74
90	1147.96	89.85	1170.3	89.55	1441.18	89.6	1544.72
89.95	1198.19	89.8	1348.12	89.5	1483.09	89.55	1513.38
89.9	1132.34	89.75	1200.02	89.45	1524.82	89.5	1471.81
89.85	1161.08	89.7	1190.33	89.4	1415.62	89.45	1570.54
89.8	1030.25	89.65	1191.98	89.35	1481.2	89.4	1471.91
89.75	1135.89	89.6	1324.89	89.3	1555.26	89.35	1522.79
89.7	1198.66	89.55	1348.94	89.25	1736.12	89.3	1645.46
89.65	1180.95	89.5	1315.68	89.2	1785.36	89.25	1665.39
89.6	1227.38	89.45	1350.99	89.15	1656.94	89.2	1715.54
89.55	1173.85	89.4	1439.27	89.1	1823.59	89.15	1922.44
89.5	1215.01	89.35	1338.3	89.05	2090.61	89.1	2061.85
89.45	1252.37	89.3	1374.03	89	2143.54	89.05	1843.88
89.4	1372.26	89.25	1427.86	88.95	2409.35	89	2203.92
89.35	1348	89.2	1463.71	88.9	2532.9	88.95	2179.04
89.3	1411.11	89.15	1607.27	88.85	2687.75	88.9	2569.85
89.25	1401.52	89.1	1797.34	88.8	2833.89	88.85	2545.88
89.2	1502.14	89.05	1802.49	88.75	2973.23	88.8	2975.61
89.15	1657.62	89	1999.97	88.7	3461.67	88.75	3272.47
89.1	1742.47	88.95	2074.05	88.65	4061.01	88.7	3390.03
89.05	1724.22	88.9	2292.64	88.6	4320.8	88.65	3826.19
89	1876.86	88.85	2351.99	88.55	4762.79	88.6	4288.42
88.95	2113.74	88.8	2726.29	88.5	5151.61	88.55	4643.82
88.9	2024.02	88.75	2931.11	88.45	5435.65	88.5	5044.34
88.85	2159.37	88.7	3291.03	88.4	5886.34	88.45	5842.05
88.8	2519.59	88.65	3357.69	88.35	6407.15	88.4	6409.83
88.75	2712.94	88.6	3790.75	88.3	6753.82	88.35	6716.1
88.7	2953.44	88.55	4210.29	88.25	6970.66	88.3	7125.06
88.65	3528.21	88.5	4581.6	88.2	7148.35	88.25	7083.3
88.6	3713.81	88.45	4990.17	88.15	6959.24	88.2	7268.83
88.55	4242.55	88.4	5300.11	88.1	6769.68	88.15	7646.42
88.5	4709.61	88.35	5626.64	88.05	6656.69	88.1	7319.73
88.45	4960.9	88.3	5974.13	88	6367.63	88.05	7389.55
88.4	5555.5	88.25	6168.85	87.95	6048.65	88	6765.82
88.35	5686.24	88.2	6239.99	87.9	5550.3	87.95	6552.46
88.3	5676.3	88.15	6135.47	87.85	4930.96	87.9	6006.48
88.25	6166.89	88.1	6031.12	87.8	4635.18	87.85	5563.78
88.2	6044.6	88.05	6121.11	87.75	4201.14	87.8	4918.88
88.15	5912.95	88	5611.12	87.7	3754.52	87.75	4724.08
88.1	5708.74	87.95	5066.97	87.65	3140.92	87.7	4107.51
88.05	5743.68	87.9	5026.24	87.6	3028.44	87.65	3617.98
88	5623.48	87.85	4373.28	87.55	2685.78	87.6	3246.21
87.95	5101.78	87.8	4058.72	87.5	2360.8	87.55	3082.52
87.9	4800.21	87.75	3583.92	87.45	2204.66	87.5	2634.1
87.85	4307.5	87.7	3199.56	87.4	2055.55	87.45	2394.4
87.8	3894.78	87.65	2989.3	87.35	1844.11	87.4	2091.3
87.75	3303.68	87.6	2637.33	87.3	1707.01	87.35	1968.65
87.7	2993.21	87.55	2282.87	87.25	1560.91	87.3	1795.48
87.65	2608.22	87.5	2172.55	87.2	1511.47	87.25	1890.61
87.6	2470.42	87.45	1873.35	87.15	1447.59	87.2	1696.1
87.55	2260.39	87.4	1807.47	87.1	1398.81	87.15	1618.11
87.5	1851.32	87.35	1679.31	87.05	1405.65	87.1	1436.07
87.45	1845.99	87.3	1592.01	87	1258.11	87.05	1342.4
87.4	1627.29	87.25	1551.99	86.95	1283.23	87	1332.3
87.35	1580.95	87.2	1408.96	86.9	1312.67	86.95	1446.8
87.3	1515.62	87.15	1419.83	86.85	1223.71	86.9	1409.11
87.25	1376.3	87.1	1363.49	86.8	1230.42	86.85	1429.55
87.2	1363.61	87.05	1314.68	86.75	1204.17	86.8	1208.95
87.15	1304.79	87	1176.78	86.7	1171.67	86.75	1228.56
87.1	1247.26	86.95	1071.27	86.65	1283.76	86.7	1258.95
87.05	1128.68	86.9	1081.89	86.6	1158.99	86.65	1308.46
87	1040.36	86.85	1159.12	86.55	1208.41	86.6	1166.75
86.95	1209.48	86.8	1098.81	86.5	1135.06	86.55	1141.46
86.9	1207.82	86.75	1018.39	86.45	1139.62	86.5	1269.38
86.85	1098.52	86.7	1112.79	86.4	1205.04	86.45	1244.39
86.8	1189.99	86.65	1111.96	86.35	1197.02	86.4	1255.31
86.75	1034.13	86.6	1094.51	86.3	1148.41	86.35	1409.07
86.7	1051.4	86.55	1067.01	86.25	1218.76	86.3	1315.4
86.65	962.211	86.5	1090.03	86.2	1198.54	86.25	1226.54
86.6	1028.67	86.45	1102.06	86.15	1210.05	86.2	1203.22
86.55	947.937	86.4	1050.58	86.1	1304.43	86.15	1201.38
86.5	1071.11	86.35	1150.61	86.05	1215.62	86.1	1307.02
86.45	1088.9	86.3	1021.73	86	1185.18	86.05	1373.69
86.4	982.515	86.25	1119.06	85.95	1339.15	86	1349.06
86.35	1037.6	86.2	1028.71	85.9	1301.47	85.95	1234.3
86.3	1073.04	86.15	1011.14	85.85	1243.85	85.9	1300.76
86.25	1055.98	86.1	1104.31	85.8	1308.77	85.85	1380.66
86.2	1109.17	86.05	1047.65	85.75	1366.35	85.8	1470.08
86.15	981.909	86	1069.74	85.7	1570.39	85.75	1425.66
86.1	1124.97	85.95	1054.85	85.65	1456.58	85.7	1480.49
86.05	1072.08	85.9	1120.96	85.6	1386.76	85.65	1589.01
86	1106.33	85.85	1143.78	85.55	1657.04	85.6	1521.78
85.95	1192.63	85.8	1106.52	85.5	1888.24	85.55	1542.33
85.9	1203.64	85.75	1335.07	85.45	1926.85	85.5	1830.54
85.85	1215.62	85.7	1411.08	85.4	2081.15	85.45	1919.73
85.8	1175.19	85.65	1409.95	85.35	2143.91	85.4	1912.52
85.75	1334.53	85.6	1377.69	85.3	2286.52	85.35	2173.79
85.7	1316.25	85.55	1416.75	85.25	2613.6	85.3	2461.55
85.65	1352.03	85.5	1625.26	85.2	2786.46	85.25	2505.5
85.6	1407.42	85.45	1698.26	85.15	3140.44	85.2	2805.07
85.55	1365.1	85.4	1790.37	85.1	3411.36	85.15	2967.92
85.5	1534.23	85.35	1785.47	85.05	3968.45	85.1	3321.65
85.45	1642.33	85.3	2002.51	85	4216.87	85.05	3792.06
85.4	1765.07	85.25	2255.44	84.95	4794.6	85	4143.86
85.35	1913.34	85.2	2470.13	84.9	5195.3	84.95	4631.23
85.3	2002.36	85.15	2761.41	84.85	5747.27	84.9	5260.66
85.25	2283.61	85.1	3063.34	84.8	6434.66	84.85	5941.86
85.2	2446.36	85.05	3314.47	84.75	7045.29	84.8	6377.97
85.15	2787.87	85	3859.77	84.7	7833.45	84.75	7030.7
85.1	2986.34	84.95	4099.15	84.65	8327.14	84.7	7685.86
85.05	3399.42	84.9	4548.38	84.6	8554.04	84.65	8258.37
85	3827.12	84.85	5303.35	84.55	8786.39	84.6	8349.79
84.95	4074.84	84.8	5760.48	84.5	8451.55	84.55	8610.41
84.9	4459.66	84.75	6363.77	84.45	8506.39	84.5	8969.27
84.85	4900.61	84.7	6593.2	84.4	8266.2	84.45	9127.85
84.8	5570.66	84.65	6961.01	84.35	7823.23	84.4	9029.4
84.75	6229.11	84.6	7344.36	84.3	7390.64	84.35	8645.61
84.7	6565.19	84.55	7723.73	84.25	7057.18	84.3	8286.06
84.65	7091.08	84.5	7782.45	84.2	6237.32	84.25	7575.52
84.6	7419.31	84.45	7457.76	84.15	5782.84	84.2	7135.99
84.55	7384.92	84.4	7283.38	84.1	5095.04	84.15	6346.87
84.5	7454.7	84.35	7310.61	84.05	4397.59	84.1	5370.47
84.45	7516.63	84.3	6688.72	84	3901.12	84.05	5043.47
84.4	7212.51	84.25	6315.3	83.95	3529.41	84	4617.48
84.35	6744.83	84.2	5473.15	83.9	2987.15	83.95	3714.23
84.3	6477.66	84.15	5056.78	83.85	2634.05	83.9	3372.1
84.25	5862.15	84.1	4427.36	83.8	2320.39	83.85	3000.26
84.2	5293.03	84.05	4052.06	83.75	1899.87	83.8	2528.62
84.15	4685.87	84	3438.46	83.7	1696.8	83.75	2231.46
84.1	3872.91	83.95	2919.29	83.65	1614.03	83.7	2001.17
84.05	3489.08	83.9	2575.4	83.6	1446.8	83.65	1847.5
84	3048.27	83.85	2256.24	83.55	1379.4	83.6	1554.91
83.95	2473.28	83.8	2011.27	83.5	1168.85	83.55	1418.26
83.9	2282.99	83.75	1748.28	83.45	1077.52	83.5	1268.9
83.85	2054.39	83.7	1513.46	83.4	1013.11	83.45	1141.97
83.8	1750.44	83.65	1485.98	83.35	1039.01	83.4	1203.85
83.75	1766.69	83.6	1379.34	83.3	923.981	83.35	1224.47
83.7	1499.18	83.55	1286.73	83.25	983.18	83.3	1067.01
83.65	1325.43	83.5	1196.79	83.2	895.238	83.25	961.091
83.6	1269.47	83.45	1063.7	83.15	904.786	83.2	876.916
83.55	1209.71	83.4	1030.39	83.1	909.512	83.15	882.093
83.5	1098.74	83.35	849.056	83.05	810.419	83.1	893.586
83.45	1017.23	83.3	823.165	83	791.584	83.05	784.509
83.4	893.637	83.25	815.034	82.95	796.983	83	809.285
83.35	910.904	83.2	788.17	82.9	807.926	82.95	818.824
83.3	771.257	83.15	788.559	82.85	784.03	82.9	748.769
83.25	755.607	83.1	757.141	82.8	791.749	82.85	780.929
83.2	798.123	83.05	706.852	82.75	767.753	82.8	780.871
83.15	739.511	83	707.083	82.7	777.873	82.75	763.18
83.1	771.145	82.95	710.002	82.65	701.253	82.7	744.621
83.05	757.859	82.9	681.815	82.6	710.407	82.65	814.215
83	762.558	82.85	642.62	82.55	709.944	82.6	741.52
82.95	737.672	82.8	721.559	82.5	671.392	82.55	669.218
82.9	719.601	82.75	689.309	82.45	638.757	82.5	585.545
82.85	764.076	82.7	658.265	82.4	618.447	82.45	692.32
82.8	788.013	82.65	630.017	82.35	728.364	82.4	659.468
82.75	700.049	82.6	657.755	82.3	628.895	82.35	706.202
82.7	657.684	82.55	653.842	82.25	616.841	82.3	618.114
82.65	749.17	82.5	596.762	82.2	712.08	82.25	713.113
82.6	732.935	82.45	579.551	82.15	639.429	82.2	595.97
82.55	708.944	82.4	624.33	82.1	624.468	82.15	647.724
82.5	722.524	82.35	627.746	82.05	625.714	82.1	692.665
82.45	611.401	82.3	579.983	82	632.648	82.05	596.163
82.4	631.085	82.25	625.51	81.95	658.652	82	632.65
82.35	695.666	82.2	611.511	81.9	612.413	81.95	615.205
82.3	621.933	82.15	553.527	81.85	601.5	81.9	562.21
82.25	552.684	82.1	550.873	81.8	533.753	81.85	522.955
82.2	544.44	82.05	524.915	81.75	592.705	81.8	586.096
82.15	524.89	82	546.295	81.7	643.088	81.75	566.949
82.1	653.712	81.95	576.387	81.65	626.924	81.7	625.796
82.05	604.775	81.9	532.004	81.6	582.453	81.65	658.451
82	615.772	81.85	558.262	81.55	604.327	81.6	561.749
81.95	620.781	81.8	527.828	81.5	632.135	81.55	567.887
81.9	592.998	81.75	575.636	81.45	574.518	81.5	618.23
81.85	598.331	81.7	501.511	81.4	628.829	81.45	621.516
81.8	516.852	81.65	555.714	81.35	649.504	81.4	612.036
81.75	498.546	81.6	558.359	81.3	613.406	81.35	591.721
81.7	560.093	81.55	597.1	81.25	608.594	81.3	604.141
81.65	572.212	81.5	548.282	81.2	563.078	81.25	601.319
81.6	587.962	81.45	497.697	81.15	627.044	81.2	577.114
81.55	571.495	81.4	505.629	81.1	617.516	81.15	605.612
81.5	512.489	81.35	570.962	81.05	638.624	81.1	630.927
81.45	518.729	81.3	619.024	81	551.448	81.05	573.549
81.4	578.752	81.25	591.322	80.95	563.645	81	550.276
81.35	506.307	81.2	487.018	80.9	527.738	80.95	522.198
81.3	528.155	81.15	538.026	80.85	635.138	80.9	580.028
81.25	611.628	81.1	552.919	80.8	670.684	80.85	521.775
81.2	547.431	81.05	473.78	80.75	638.43	80.8	590.434
81.15	473.912	81	577.009	80.7	493.626	80.75	659.979
81.1	502.64	80.95	571.254	80.65	510.711	80.7	569.764
81.05	472.795	80.9	575.325	80.6	570.162	80.65	624.897
81	538.546	80.85	513.628	80.55	591.691	80.6	567.246
80.95	549.624	80.8	568.801	80.5	605.588	80.55	602.047
80.9	547.017	80.75	621.801	80.45	581.012	80.5	576.122
80.85	559.975	80.7	640.497	80.4	571.786	80.45	641.257
80.8	575.439	80.65	497.757	80.35	598.269	80.4	579.606
80.75	500.629	80.6	552.639	80.3	536.711	80.35	621.223
80.7	563.928	80.55	571.34	80.25	536.84	80.3	643.312
80.65	537.168	80.5	539.098	80.2	597.544	80.25	647.119
80.6	530.264	80.45	522.604	80.15	588.895	80.2	604.229
80.55	587.574	80.4	571.532	80.1	529.833	80.15	622.892
80.5	539.739	80.35	551.419	80.05	557.897	80.1	608.069
80.45	516.925	80.3	473.007	80	646.925	80.05	563.974
80.4	559.182	80.25	533.129	79.95	611.373	80	672.985
80.35	590.801	80.2	588.961	79.9	637.804	79.95	579.298
80.3	486.89	80.15	585.503	79.85	613.536	79.9	580.171
80.25	485.681	80.1	550.843	79.8	546.66	79.85	630.793
80.2	509.207	80.05	547.509	79.75	471.191	79.8	585.884
80.15	530.913	80	406.323	79.7	524.515	79.75	524.74
80.1	570.662	79.95	465.026	79.65	593.068	79.7	575.533
80.05	624.021	79.9	456.195	79.6	585.646	79.65	580.506
80	564.155	79.85	493.947	79.55	629.083	79.6	559.206
