# Supplementary material for: Efficient wettability-controlled electroreduction of CO2 to CO at Au/C interfaces
Source: Nat Commun. 2020 Jun 15;11:3028. doi: 10.1038/s41467-020-16847-9 (PMC7295780; doi:10.1038/s41467-020-16847-9)
Supplement: Supplementary file 2 — Source Data [file 41467_2020_16847_MOESM2_ESM.zip › Source Data/SI/S5.xlsx]

## Sheet: S5a
x1	y1	x2	y2	x3	y3	x4	y4	x5	y5
Au foil		Au/C-P-2.5		Au/C-P-0.5		Au/C		Au/C-F
Energy	Intensity	Energy	Intensity	Energy	Intensity	Energy	Intensity	Energy	Intensity
11723	0.00702	11742.9	0.00769	11742.9	0.00621	11742.9	0.00667	11742.9	0.00652
11726.9	0.00702	11746.9	0.00699	11746.9	0.00563	11746.9	0.00603	11746.9	0.00628
11730.9	0.00778	11750.7	0.00678	11750.7	0.00521	11750.7	0.00534	11750.7	0.0054
11734.9	0.00694	11754.7	0.00609	11754.7	0.00483	11754.7	0.00507	11754.7	0.00505
11738.8	0.00675	11758.6	0.00552	11758.6	0.00429	11758.6	0.00445	11758.6	0.00445
11742.8	0.00603	11762.6	0.00482	11762.6	0.00392	11762.6	0.00413	11762.6	0.00409
11746.8	0.00585	11766.5	0.00427	11766.5	0.00332	11766.5	0.00337	11766.5	0.00379
11750.6	0.00514	11770.4	0.0039	11770.4	0.00304	11770.5	0.00335	11770.5	0.00299
11754.6	0.00489	11774.5	0.00304	11774.5	0.00259	11774.6	0.00252	11774.5	0.00277
11758.6	0.00388	11778.5	0.00251	11778.5	0.00188	11778.5	0.00233	11778.5	0.00241
11762.5	0.00361	11782.5	0.00227	11782.4	0.00168	11782.5	0.00159	11782.5	0.00189
11766.5	0.00254	11786.4	0.00162	11782.5	0.00164	11786.5	0.00128	11786.5	0.00113
11770.4	0.00272	11790.5	0.00101	11786.5	0.00136	11790.6	0.000905548	11790.5	0.000784157
11774.5	0.00111	11794.4	0.000514391	11790.5	0.000751524	11794.5	0.000388417	11794.4	0.000475998
11778.5	0.00151	11798.4	0.000592561	11794.4	0.000436212	11798.5	0.00011428	11798.4	0.000193568
11782.5	0.00152	11802.4	0.000169284	11798.4	2.1131e-05	11802.4	4.698e-05	11802.4	-6.91346e-05
11786.5	0.00237	11806.3	-0.000468423	11802.4	-0.000282082	11806.4	-0.000694294	11806.3	-0.000542598
11790.5	0.00336	11810.3	-0.000676211	11806.3	-0.000629164	11810.4	-0.00103	11810.3	-0.000795687
11794.4	0.000822383	11814.2	-0.00133	11810.3	-0.000953567	11814.3	-0.00090483	11814.3	-0.00104
11798.4	0.000113242	11818.1	-0.00155	11814.1	-0.00126	11818.2	-0.0014	11818.1	-0.0014
11802.4	-0.000514811	11822.2	-0.00186	11818.1	-0.00147	11822.3	-0.00161	11822.2	-0.00188
11806.3	0.000208521	11826.2	-0.0022	11822.1	-0.00174	11826.3	-0.00181	11826.2	-0.00193
11810.3	-0.00153	11830.2	-0.00209	11826.1	-0.00201	11830.3	-0.00195	11830.2	-0.00213
11814.2	-0.000857831	11834.1	-0.00257	11830	-0.00231	11834.2	-0.00225	11834.1	-0.0022
11818.1	-0.00106	11838.2	-0.00239	11834.1	-0.00241	11838.3	-0.00256	11838.2	-0.00247
11822.2	0.000170697	11842.1	-0.00296	11838	-0.00228	11842.2	-0.00262	11842.1	-0.00268
11826.2	-0.0017	11846.2	-0.00317	11842.1	-0.00248	11846.3	-0.00242	11846.2	-0.0024
11830.2	-0.00237	11850.2	-0.00317	11846.1	-0.00276	11850.3	-0.00242	11850.2	-0.00241
11834.1	-0.00211	11854.2	-0.00307	11850.1	-0.00242	11854.3	-0.00234	11854.2	-0.00224
11838.2	-0.00297	11858.2	-0.00279	11854	-0.00221	11858.2	-0.00195	11858.2	-0.00204
11842.1	-0.000626574	11862.1	-0.00249	11858	-0.00199	11862.2	-0.00139	11862.1	-0.00154
11846.2	-0.00306	11866.1	-0.0021	11862	-0.00167	11866.2	-0.00112	11866.1	-0.00114
11850.2	-0.00312	11870.1	-0.0013	11865.9	-0.00106	11870.2	-0.000609681	11870.1	-0.000226134
11854.2	-0.0029	11874	-0.000708965	11869.9	-0.000724216	11874.1	0.000414498	11874	0.000377272
11858.1	-0.00258	11877.9	0.000299254	11873.8	0.000319086	11878	0.00118	11877.9	0.00142
11862.1	-0.00242	11882	0.00187	11877.8	0.0014	11882.1	0.00283	11882	0.00273
11862.2	-0.00115	11885.9	0.00365	11881.8	0.0031	11886	0.0048	11885.9	0.00464
11866	-0.00254	11889.9	0.00628	11885.7	0.00501	11890	0.00733	11889.9	0.00732
11870	-0.00219	11893.9	0.00916	11889.7	0.00743	11894	0.01048	11893.9	0.01083
11873.9	-0.000419234	11897.9	0.01456	11893.8	0.01104	11898.1	0.01598	11898	0.01604
11877.9	0.000446964	11898.7	0.01618	11894.6	0.01202	11898.8	0.01743	11898.7	0.01756
11881.9	-2.79698e-05	11899.3	0.01706	11895.1	0.01281	11899.4	0.01854	11899.3	0.01845
11885.8	0.000795535	11899.9	0.01849	11895.8	0.01346	11900.1	0.01992	11899.9	0.01987
11885.9	0.0029	11900.7	0.01982	11896.5	0.01446	11900.8	0.02154	11900.7	0.02133
11886.6	0.000921515	11901.3	0.02097	11897.1	0.01537	11901.4	0.02286	11901.3	0.02276
11887.2	0.00101	11901.9	0.02274	11897.7	0.01618	11902.1	0.02452	11901.9	0.02445
11887.8	0.00155	11902.8	0.02465	11898.7	0.01756	11902.9	0.02642	11902.7	0.02646
11888.6	0.00159	11903.4	0.02643	11899.3	0.01864	11903.5	0.0283	11903.4	0.02806
11889.2	0.00228	11904.2	0.02866	11900	0.02003	11904.3	0.03055	11904.1	0.03061
11889.8	0.00496	11904.8	0.03055	11900.7	0.02136	11905	0.0328	11904.8	0.03285
11890.6	0.00377	11905.5	0.03322	11901.3	0.02259	11905.6	0.03536	11905.5	0.03512
11891.3	0.00483	11906.3	0.03596	11902.1	0.0246	11906.4	0.03873	11906.3	0.03891
11892.1	0.00492	11907	0.03885	11902.7	0.0259	11907.1	0.04142	11907	0.04167
11892.8	0.00563	11907.6	0.04234	11903.4	0.02769	11907.8	0.04464	11907.6	0.04518
11893.4	0.00562	11908.4	0.04653	11904.2	0.03011	11908.6	0.04919	11908.4	0.04959
11894.2	0.00639	11909	0.05033	11904.9	0.03222	11909.2	0.05272	11909	0.05314
11894.8	0.00862	11909.6	0.05487	11905.6	0.03453	11909.8	0.05713	11909.7	0.05792
11895.5	0.00765	11910.5	0.06057	11906.4	0.03768	11910.6	0.06356	11910.5	0.06448
11896.3	0.00785	11911.1	0.06597	11907	0.04028	11911.2	0.06868	11911.1	0.06952
11896.9	0.009	11911.8	0.0728	11907.6	0.04349	11911.9	0.07554	11911.8	0.07629
11897.6	0.00944	11912.6	0.08192	11908.4	0.0477	11912.7	0.08515	11912.6	0.08593
11898.4	0.00989	11913.2	0.08975	11909.1	0.05184	11913.3	0.09318	11913.2	0.09418
11899.1	0.01184	11913.8	0.09999	11909.7	0.05612	11914	0.10352	11913.8	0.10382
11899.7	0.01295	11914.6	0.11471	11910.6	0.06235	11914.7	0.11735	11914.6	0.11849
11900.5	0.01374	11915.3	0.12807	11911.2	0.06802	11915.4	0.13189	11915.3	0.1327
11901.1	0.01694	11915.9	0.14524	11911.8	0.07426	11916.1	0.1491	11915.9	0.14927
11901.2	0.01741	11916.8	0.17212	11912.6	0.08386	11916.9	0.17618	11916.8	0.17606
11901.9	0.01688	11917.4	0.197	11913.2	0.09205	11917.6	0.20226	11917.5	0.20171
11902.5	0.01846	11918.1	0.23016	11913.9	0.10252	11918.2	0.23553	11918.1	0.2338
11903.2	0.02243	11918.7	0.27158	11914.5	0.11582	11918.9	0.2777	11918.8	0.27397
11904	0.02241	11918.8	0.27385	11915.3	0.13401	11919.7	0.33844	11919.6	0.33601
11904.7	0.02499	11919.4	0.32045	11915.4	0.13535	11920.3	0.39438	11920.2	0.38846
11905.4	0.02725	11920.1	0.37924	11916	0.15214	11921	0.46016	11920.8	0.45241
11906.1	0.02969	11920.9	0.45607	11916.8	0.17967	11921	0.4654	11921.6	0.53369
11906.9	0.03209	11921.5	0.52133	11916.9	0.18205	11921.6	0.52779	11922.3	0.59404
11907.5	0.03583	11922.1	0.58807	11917.5	0.20734	11922.3	0.59331	11923	0.64712
11908.1	0.03877	11923	0.65255	11918.2	0.24925	11923.2	0.65845	11923.8	0.69735
11909	0.04255	11923.6	0.69297	11918.9	0.29178	11923.8	0.69258	11924.4	0.72501
11909.5	0.04667	11924.3	0.72495	11919.6	0.34685	11924.4	0.72265	11925	0.74489
11910.2	0.05096	11925.1	0.75156	11920.3	0.41975	11925.2	0.74562	11925.8	0.7614
11911	0.05639	11925.7	0.76457	11921	0.48582	11925.8	0.75762	11926.4	0.76872
11911.7	0.06241	11926.3	0.77345	11921.6	0.55469	11926.5	0.76576	11927.1	0.77304
11912.3	0.06908	11927.2	0.77833	11922.4	0.63062	11927.2	0.77147	11927.9	0.7775
11913.1	0.07745	11927.8	0.78218	11923.1	0.67799	11927.9	0.77426	11928.6	0.78085
11913.7	0.0867	11928.4	0.78457	11923.7	0.71614	11928.6	0.77908	11929.3	0.7868
11914.4	0.09709	11929.1	0.79095	11924.4	0.7454	11929.3	0.78487	11929.9	0.79407
11915.2	0.11247	11930	0.80145	11925.2	0.76779	11930.1	0.79481	11930.7	0.80615
11915.8	0.12959	11930.6	0.81059	11925.8	0.77861	11930.7	0.80424	11931.4	0.81669
11916.5	0.14622	11931.2	0.8209	11926.4	0.78519	11931.4	0.81683	11932	0.82873
11917.2	0.17209	11932	0.83682	11927.3	0.79127	11932.2	0.83142	11932.8	0.84422
11918	0.20364	11932.7	0.84827	11927.9	0.79331	11932.8	0.84479	11933.4	0.85454
11918.6	0.23853	11933.3	0.86171	11928.5	0.79733	11933.4	0.85541	11934	0.86506
11919.4	0.28897	11933.9	0.87155	11929.2	0.8039	11934.1	0.86748	11934.7	0.87441
11920.1	0.34745	11934.9	0.8833	11930	0.8136	11934.9	0.87666	11935.5	0.88209
11920.7	0.4135	11935.5	0.88895	11930.7	0.82336	11935.5	0.88269	11936.2	0.8872
11921.4	0.47952	11936.1	0.89572	11931.4	0.836	11936.2	0.88786	11936.8	0.89085
11922	0.5422	11936.8	0.8997	11932.1	0.85123	11937	0.89261	11937.6	0.89545
11922.9	0.61297	11937.5	0.90178	11932.8	0.86292	11937.6	0.89512	11938.2	0.89751
11923.5	0.66025	11938.1	0.90396	11933.4	0.87455	11938.2	0.89857	11938.9	0.90087
11924.2	0.69306	11938.8	0.90845	11934	0.88472	11938.9	0.90241	11939.6	0.90543
11925	0.72189	11939.6	0.91269	11934.8	0.89434	11939.8	0.90754	11940.3	0.9113
11925.6	0.7392	11940.2	0.91777	11935.5	0.90017	11940.4	0.91258	11941	0.91752
11926.2	0.74645	11940.9	0.9243	11936.1	0.90531	11941	0.91804	11941.7	0.92314
11926.9	0.75163	11941.7	0.93147	11937	0.90935	11941.9	0.92571	11942.5	0.93265
11927.7	0.75539	11942.4	0.93896	11937.6	0.91179	11942.6	0.93331	11943.2	0.94194
11928.3	0.7606	11943	0.94834	11938.2	0.91505	11943.2	0.94307	11943.8	0.95459
11929	0.76421	11943.7	0.9595	11938.9	0.91863	11943.8	0.95511	11944.5	0.96826
11929.8	0.77451	11944.5	0.97741	11939.7	0.92462	11944.7	0.97414	11945.3	0.98898
11930.5	0.78168	11945.2	0.99245	11940.3	0.92952	11945.3	0.99081	11945.9	1.00442
11931.1	0.79286	11945.8	1.00895	11941	0.93527	11945.9	1.00772	11946.5	1.01887
11931.8	0.80551	11946.5	1.02763	11941.7	0.94238	11946.6	1.02268	11947.2	1.03157
11932.6	0.81904	11947.3	1.0431	11942.6	0.9526	11947.4	1.03756	11948	1.04213
11933.2	0.83029	11947.9	1.05169	11943.2	0.96266	11948.1	1.04322	11948.7	1.04326
11933.9	0.84283	11948.6	1.05445	11943.8	0.97473	11948.7	1.0451	11949.4	1.04106
11934.5	0.84976	11949.2	1.05133	11944.5	0.99004	11949.4	1.04206	11950	1.03487
11935.4	0.85755	11950.1	1.04325	11945.2	1.01008	11950.2	1.03392	11950.8	1.02294
11936	0.86294	11950.7	1.03373	11945.9	1.02631	11950.8	1.0252	11951.5	1.01265
11936.7	0.86716	11951.4	1.02392	11946.5	1.04201	11951.5	1.01473	11952.1	1.00349
11937.3	0.87061	11952	1.01453	11947.2	1.05351	11952.1	1.00478	11952.8	0.99501
11938.1	0.87497	11952.8	1.0048	11948.1	1.061	11953	0.99454	11953.6	0.98712
11938.7	0.87913	11953.5	0.99665	11948.7	1.06141	11953.6	0.98861	11954.3	0.98205
11939.3	0.8837	11954.2	0.99088	11949.4	1.05639	11954.3	0.98376	11955	0.97727
11940	0.88948	11954.9	0.98709	11950.1	1.04821	11955	0.9802	11955.7	0.97538
11940.9	0.89564	11955.7	0.98298	11950.8	1.03735	11955.8	0.97743	11956.5	0.97285
11941.5	0.90162	11956.4	0.98096	11951.5	1.02666	11956.5	0.97514	11957.2	0.97076
11942.2	0.90814	11957	0.97887	11952.1	1.0161	11957.2	0.97341	11957.7	0.96843
11942.9	0.91695	11957.7	0.97586	11952.8	1.00673	11957.8	0.97067	11958.4	0.96597
11943.7	0.93036	11958.5	0.97503	11953.7	0.99812	11958.6	0.96855	11959.2	0.96549
11944.3	0.94442	11959.1	0.97219	11954.4	0.99335	11959.2	0.96722	11959.9	0.9642
11945	0.96333	11959.8	0.97291	11955	0.99008	11959.9	0.9665	11960.6	0.96668
11945.6	0.98328	11960.5	0.9732	11955.7	0.98707	11960.7	0.96795	11961.3	0.96847
11946.4	1.00536	11961.4	0.97507	11956.5	0.98459	11961.5	0.9708	11962.1	0.97327
11947.1	1.02058	11962	0.97921	11957.2	0.98206	11962.1	0.97366	11962.7	0.97731
11947.7	1.03118	11962.6	0.98342	11957.8	0.9801	11962.8	0.97816	11963.4	0.98273
11948.4	1.03608	11963.3	0.98888	11958.5	0.97788	11963.4	0.98491	11964	0.98949
11949.2	1.03338	11964.1	0.99698	11959.3	0.97614	11964.3	0.99258	11964.9	0.99882
11949.9	1.02791	11964.7	1.00296	11960	0.97596	11964.9	0.99994	11965.5	1.00554
11950.5	1.01632	11965.4	1.0105	11960.7	0.97783	11965.5	1.00745	11966.2	1.01283
11951.1	1.00492	11966.1	1.01883	11961.3	0.98047	11966.3	1.01468	11967	1.02036
11952	0.99216	11966.9	1.02565	11962	0.98333	11967	1.02206	11967.6	1.02822
11952.6	0.98205	11969.2	1.04636	11964.3	1.00563	11969.3	1.04303	11969.9	1.04514
11953.3	0.97432	11970.3	1.05394	11965.4	1.0173	11970.5	1.04947	11971	1.04965
11954	0.96919	11971.3	1.05622	11967.7	1.04049	11971.4	1.05135	11973.3	1.04683
11954.7	0.96735	11972.3	1.05631	11967.8	1.03963	11973.6	1.04786	11974.3	1.04186
11956	0.96283	11974.5	1.04821	11968.8	1.04961	11975.7	1.03592	11976.5	1.0299
11956.9	0.95977	11974.5	1.0484	11970.9	1.05993	11976.9	1.0291	11977.5	1.02499
11959.1	0.95304	11975.6	1.04122	11973.1	1.05824	11979.1	1.01865	11978.5	1.02023
11960.2	0.95156	11977.7	1.03025	11974.2	1.053	11980.2	1.01381	11980.7	1.01075
11962.4	0.96115	11978.8	1.0252	11976.4	1.04004	11982.3	1.00644	11981.8	1.0075
11964.5	0.98452	11980.9	1.01576	11977.5	1.03437	11983.4	1.00263	11983.9	0.99956
11965.7	0.99753	11982.1	1.0108	11979.6	1.02369	11984.3	0.99926	11985	0.99668
11967.9	1.02258	11983	1.00864	11980.8	1.01932	11986.6	0.99279	11987.2	0.99014
11970	1.04126	11985.2	1.00182	11981.7	1.01551	11987.6	0.98888	11988.3	0.98518
11972.3	1.04496	11986.3	0.99916	11983.8	1.00786	11988.6	0.98539	11989.2	0.98258
11974.5	1.03482	11987.2	0.99624	11985	1.00489	11989.5	0.98157	11991.4	0.97488
11975.7	1.02613	11988.2	0.99161	11986	1.00181	11990.5	0.97843	11992.5	0.97378
11977.8	1.01669	11989.2	0.98774	11986.9	0.99852	11992.8	0.97318	11994.6	0.97141
11979	1.0098	11991.4	0.98053	11987.9	0.99439	11993.9	0.97178	11995.7	0.97298
11980	1.00623	11992.5	0.97851	11990	0.98624	11995.9	0.97198	11996.6	0.97327
11981	1.00298	11993.5	0.97692	11991.2	0.98176	11997.1	0.97363	11998.8	0.97745
11981.9	0.99895	11994.5	0.97688	11993.3	0.97862	11998	0.97527	12000	0.98017
11984	0.99353	11995.4	0.97731	11994.5	0.97733	12000.2	0.98041	12002	0.98721
11985.2	0.98974	11997.6	0.97928	11995.3	0.97864	12001.2	0.98411	12003.1	0.99236
11986.2	0.98699	11998.7	0.98168	11997.5	0.97981	12002.2	0.98838	12004.1	0.99666
11987.1	0.98423	12000.6	0.98684	11998.6	0.98284	12004.3	0.99655	12006.3	1.00483
11988.1	0.98049	12001.8	0.9907	11999.5	0.98453	12005.5	1.00174	12007.4	1.00913
11990.2	0.97165	12002.8	0.99568	12000.5	0.98785	12007.5	1.00915	12008.3	1.01187
11991.4	0.96716	12003.8	0.99919	12001.4	0.99171	12008.7	1.01201	12009.3	1.01357
11993.4	0.96382	12004.8	1.00441	12003.6	1.00039	12009.6	1.01335	12010.3	1.01481
11994.5	0.96288	12005.9	1.0091	12004.8	1.00644	12010.7	1.01441	12012.5	1.0139
11995.5	0.96395	12006.8	1.01258	12005.8	1.00973	12011.6	1.01364	12013.6	1.01365
11997.7	0.96751	12007.7	1.01522	12006.7	1.01268	12013.8	1.01305	12014.5	1.01199
11998.8	0.97034	12009.9	1.01874	12007.7	1.01599	12014.9	1.01095	12014.6	1.01196
11999.7	0.97304	12011.1	1.01953	12009.9	1.01833	12015.9	1.00905	12015.5	1.011
12000.7	0.97678	12012	1.0189	12011	1.02042	12016.9	1.00756	12016.6	1.00905
12001.7	0.98049	12013	1.01862	12012	1.01918	12018	1.00645	12018.8	1.00579
12003.8	0.99045	12014	1.01678	12013	1.01826	12020.2	1.00378	12019.9	1.00475
12004.9	0.99528	12015	1.01601	12013.9	1.01723	12021.2	1.00303	12020.9	1.00292
12005.9	1.00071	12016	1.01369	12015	1.01545	12022.2	1.00196	12021.8	1.00272
12006.9	1.00442	12017.1	1.01159	12016	1.01473	12024.5	0.99963	12023	1.00165
12007.9	1.00733	12018.1	1.01118	12017.1	1.01163	12026.6	0.99892	12025.1	1.00091
12008.9	1.00968	12019.1	1.00877	12018.1	1.01	12029	0.99953	12026.2	0.99995
12009.9	1.01069	12021.2	1.00647	12020.2	1.00718	12031.2	0.99912	12028.3	1.00006
12010.9	1.01105	12023.4	1.00502	12021.3	1.00591	12032.4	0.99907	12029.5	0.99993
12011.9	1.01045	12025.8	1.00323	12022.3	1.00543	12034.4	0.99821	12031.6	0.99973
12012.9	1.00967	12026.9	1.0037	12024.5	1.00336	12036.6	0.9954	12033.8	0.99856
12015	1.00815	12029.1	1.00351	12025.7	1.00316	12038.9	0.99239	12036.1	0.99682
12016.2	1.00429	12031.3	1.00347	12027.7	1.00305	12040.1	0.99073	12037.4	0.99553
12017.2	1.00302	12033.6	1.00195	12030.1	1.0024	12040.2	0.99053	12037.9	0.99488
12018.2	1.00129	12035.8	1.00045	12032.4	1.00188	12041	0.98963	12040.4	0.99171
12019.3	1.00077	12037	0.99867	12034.5	0.99933	12042	0.98876	12041.5	0.9895
12019.9	0.99845	12039.1	0.99579	12036.8	0.99715	12043.1	0.98643	12042.5	0.98815
12021.2	0.99682	12041.2	0.99186	12039	0.99433	12045.2	0.98341	12044.7	0.98468
12022.2	0.99789	12042.5	0.99022	12039.1	0.99461	12046.4	0.9823	12045.8	0.98282
12024.4	0.99716	12044.6	0.98745	12040.2	0.99294	12048.4	0.97978	12046.7	0.98158
12026.6	0.99633	12045.8	0.98548	12042.4	0.98953	12049.5	0.97916	12047.7	0.9807
12028.9	0.99791	12047.9	0.98168	12043.5	0.98741	12051.7	0.97907	12049.9	0.97968
12031.1	0.99691	12049	0.98171	12044.4	0.98563	12052.8	0.98037	12051	0.97949
12033.4	0.99696	12049.1	0.98079	12045.5	0.98288	12055	0.98018	12051.9	0.98003
12035.7	0.995	12051.1	0.98185	12046.4	0.98145	12056.1	0.98187	12054.2	0.98079
12037.9	0.99165	12052.3	0.98243	12048.6	0.98163	12057	0.98285	12055.3	0.98195
12040.1	0.98918	12053.2	0.98281	12050.7	0.98085	12059.1	0.98501	12057.4	0.98392
12042.5	0.98534	12055.4	0.98385	12051.8	0.98121	12060.3	0.98691	12058.5	0.98538
12043.6	0.98246	12056.5	0.98471	12054.1	0.98132	12062.4	0.98943	12059.4	0.98661
12044.6	0.98079	12057.5	0.98662	12055.2	0.9833	12063.5	0.99084	12061.7	0.98966
12046.7	0.97882	12059.5	0.98973	12057.3	0.98494	12064.4	0.99235	12062.8	0.99132
12047.8	0.97878	12060.7	0.9912	12058.5	0.98639	12066.6	0.99411	12063.7	0.99232
12048.8	0.97753	12062.8	0.99252	12059.4	0.98782	12067.8	0.99544	12064.7	0.99373
12050.9	0.97611	12063.9	0.99427	12061.6	0.99095	12069.8	0.99692	12066.8	0.99488
12052	0.97601	12064.8	0.99574	12062.7	0.99265	12070.9	0.9987	12069	0.99773
12054.2	0.97827	12065.8	0.99642	12063.6	0.99336	12071.9	0.99895	12070.2	0.9984
12055.3	0.97948	12066.9	0.99822	12064.6	0.9944	12074.1	1.00025	12071.2	0.99871
12057.4	0.98283	12067.9	0.99858	12065.5	0.99525	12075.3	0.99994	12072.2	0.99992
12058.6	0.98393	12068.9	1.00011	12067.8	0.99724	12076.2	1.00162	12073.3	1.00036
12059.5	0.98598	12071	1.00029	12068.9	0.99775	12077.1	1.00107	12075.3	1.00127
12061.7	0.98894	12072.1	1.0012	12069.8	0.99908	12078.2	1.00079	12076.4	1.00271
12062.8	0.99056	12073.2	1.00182	12070.8	0.99966	12080.4	1.00153	12077.4	1.00278
12063.7	0.99174	12074.1	1.00252	12071.8	1.00059	12081.6	1.00207	12078.5	1.0034
12065.8	0.99412	12076.3	1.00322	12072.8	1.00039	12082.6	1.00235	12079.5	1.00266
12067	0.99543	12077.4	1.00437	12073.9	1.00177	12083.5	1.00267	12081.8	1.00321
12068	0.99676	12078.4	1.00442	12076	1.00214	12085.7	1.00278	12083.9	1.00435
12069	0.99683	12080.6	1.00397	12077.1	1.00316	12085.8	1.00255	12085.1	1.00406
12069.1	0.99812	12081.8	1.0048	12078.1	1.00407	12087.9	1.00395	12086.1	1.00381
12070	0.99794	12082.8	1.00482	12079.1	1.00383	12090.3	1.00409	12088.3	1.00537
12071	0.99887	12084.9	1.00519	12081.4	1.00443	12092.5	1.00545	12090.5	1.00534
12071.9	0.99992	12087.1	1.00592	12082.5	1.00413	12094.8	1.00545	12092.9	1.00531
12072.9	1.0002	12089.5	1.00587	12083.1	1.00436	12097	1.00493	12095.1	1.00623
12074	1.00179	12090.6	1.00593	12084.5	1.00533	12099.4	1.00345	12096.3	1.006
12075	1.00126	12092.8	1.00674	12085.4	1.00525	12101.6	1.00015	12098.5	1.00518
12075.9	1.00192	12095.1	1.00692	12087.7	1.00592	12103.9	0.99733	12099.7	1.00381
12076.9	1.00198	12097.3	1.00622	12089.8	1.00727	12105	0.99545	12100.2	1.00307
12077.9	1.00194	12099.6	1.00363	12091	1.00734	12107.2	0.99323	12101.5	1.0011
12080.1	1.00177	12100.8	1.00156	12093.3	1.00726	12108.4	0.99092	12102.5	0.99883
12081.3	1.00273	12102.9	0.99651	12095.5	1.00599	12109.3	0.99112	12104.7	0.99523
12083.4	1.00207	12104	0.9946	12097.8	1.00762	12110.3	0.99171	12105.9	0.99447
12085.6	1.00302	12106.2	0.99322	12100	1.00373	12112.5	0.98995	12108	0.99335
12088	1.00233	12107.3	0.9933	12102.3	1.00162	12112.5	0.98996	12109.1	0.99175
12090.2	1.00544	12109.5	0.99301	12103.5	0.99873	12113.6	0.98949	12110.1	0.99187
12092.6	1.00447	12110.6	0.99463	12104.4	0.99586	12114.5	0.989	12112.3	0.99166
12094.8	1.00707	12111.5	0.99373	12106.6	0.99425	12116.7	0.98777	12114.5	0.98974
12097.1	1.00709	12113.3	0.99186	12108.4	0.99339	12118.5	0.98683	12116.3	0.98853
12099.4	1.00569	12115	0.99017	12110.3	0.99114	12120.4	0.98742	12118.2	0.98871
12100.6	1.00514	12117.2	0.9888	12112.4	0.98867	12122.4	0.98766	12120.3	0.98738
12102.6	1.00315	12119.1	0.98932	12114.3	0.98812	12124.3	0.98808	12122.2	0.98853
12104.3	0.99995	12121.2	0.98909	12116.3	0.98627	12126.4	0.98854	12124.3	0.98824
12106.3	0.99667	12123	0.98881	12116.4	0.98551	12128.2	0.98985	12126.1	0.98877
12108.4	0.9929	12125.2	0.98963	12118.4	0.98537	12130.4	0.99182	12128.3	0.99089
12110.3	0.99042	12127	0.98989	12118.5	0.98534	12132.4	0.9918	12130.1	0.99194
12112.4	0.98796	12129.2	0.99139	12120.5	0.98599	12134.5	0.9958	12132.4	0.99334
12114.3	0.98698	12131.1	0.99274	12122.3	0.98716	12136.3	0.99733	12134.2	0.99524
12116.3	0.98696	12131.2	0.99247	12124.4	0.98643	12138.5	1.00042	12136.4	0.99781
12118.3	0.98647	12133.2	0.99452	12126.3	0.98817	12140.4	1.00278	12138.3	0.99909
12120.4	0.98757	12135.1	0.99606	12128.3	0.98938	12142.4	1.00538	12140.3	1.00272
12122.2	0.98708	12137.2	0.99949	12130.3	0.99091	12144.5	1.00849	12142.3	1.0054
12124.4	0.98716	12139.1	1.00078	12132.4	0.99274	12146.5	1.00977	12144.4	1.00762
12126.2	0.98805	12141.2	1.00339	12134.4	0.99356	12148.6	1.01244	12146.5	1.00876
12128.2	0.98899	12143.1	1.00672	12136.4	0.99574	12150.6	1.01397	12148.4	1.01171
12130.3	0.9906	12145.2	1.00892	12138.4	0.99855	12152.6	1.01445	12150.4	1.01267
12132.2	0.99224	12147.3	1.01122	12140.5	1.00193	12154.6	1.01522	12152.5	1.01389
12134.3	0.99439	12149.2	1.01281	12142.4	1.00506	12156.6	1.0143	12154.5	1.01279
12136.2	0.99696	12151.2	1.01368	12144.4	1.00658	12158.7	1.0146	12156.5	1.01272
12138.3	0.99944	12153.4	1.01451	12146.5	1.00901	12160.8	1.01202	12158.7	1.01227
12140.3	1.00263	12155.2	1.01368	12148.5	1.01037	12162.7	1.0104	12160.5	1.01021
12142.2	1.00507	12157.4	1.013	12150.5	1.01272	12164.7	1.00824	12162.5	1.00873
12144.3	1.00775	12159.3	1.01217	12152.5	1.01288	12166.7	1.00598	12164.5	1.00729
12146.4	1.0106	12161.4	1.00979	12154.5	1.01357	12168.8	1.00409	12166.7	1.00369
12148.3	1.01276	12163.3	1.00864	12156.6	1.01265	12170.7	1.00123	12168.5	1.00257
12150.4	1.01509	12165.4	1.00668	12158.5	1.01226	12172.8	0.99917	12170.6	1.00096
12152.3	1.01489	12167.3	1.00363	12160.6	1.01037	12174.7	0.99756	12172.6	0.99762
12154.4	1.01466	12169.5	1.0012	12162.7	1.00846	12176.9	0.99579	12174.7	0.99601
12156.4	1.01456	12171.4	0.99952	12164.7	1.00605	12178.7	0.99564	12176.6	0.99482
12158.5	1.01297	12173.4	0.9973	12166.6	1.00326	12180.8	0.99458	12178.6	0.99354
12160.4	1.01101	12175.3	0.99484	12168.6	1.00105	12182.8	0.99456	12180.6	0.99364
12162.5	1.00906	12177.4	0.99377	12170.6	0.99947	12184.8	0.9954	12182.7	0.99311
12164.4	1.00681	12179.5	0.99237	12172.8	0.99793	12186.9	0.99588	12184.7	0.99311
12166.4	1.00395	12181.4	0.99319	12174.6	0.99582	12188.8	0.99567	12186.7	0.99464
12168.4	1.00134	12183.4	0.99291	12176.7	0.9953	12190.9	0.99607	12188.6	0.99444
12170.5	0.99817	12185.5	0.99304	12178.6	0.99403	12192.7	0.99676	12190.7	0.99414
12172.6	0.99569	12187.3	0.99412	12180.6	0.99341	12194.8	0.99729	12192.5	0.99526
12174.5	0.99353	12189.4	0.99422	12182.6	0.99267	12196.8	0.99653	12194.6	0.99485
12176.5	0.9922	12191.3	0.99424	12184.7	0.99281	12198.8	0.99675	12196.6	0.99461
12178.5	0.9925	12193.3	0.99501	12186.6	0.99354	12200.8	0.9976	12198.7	0.99412
12180.4	0.99149	12195.4	0.9946	12188.8	0.9938	12202.9	0.99751	12200.7	0.99506
12182.4	0.99252	12197.5	0.99474	12190.6	0.99515	12204.8	0.99816	12202.7	0.99487
12184.5	0.99268	12199.4	0.99445	12192.7	0.99488	12206.9	0.99887	12204.7	0.99622
12186.5	0.9942	12201.4	0.99594	12194.6	0.99597	12208.9	1.00097	12206.7	0.99699
12188.5	0.99446	12203.4	0.99545	12196.7	0.99623	12211	1.00167	12208.8	0.99777
12190.5	0.99502	12205.4	0.99584	12198.6	0.99621	12213	1.00305	12210.8	0.99946
12192.4	0.99537	12207.4	0.99708	12200.6	0.99635	12215.1	1.00444	12212.8	1.00107
12194.4	0.99604	12209.5	0.99784	12202.6	0.99752	12217	1.00565	12214.9	1.00303
12196.5	0.99468	12211.5	0.99931	12204.7	0.99703	12217.1	1.00694	12216.8	1.00323
12198.5	0.99436	12213.6	1.00111	12206.6	0.99893	12219	1.00747	12218.9	1.00528
12200.4	0.99519	12215.6	1.00251	12208.8	0.99952	12221.2	1.00855	12220.9	1.0063
12202.5	0.99468	12217.6	1.00383	12210.7	1.00104	12223.2	1.00965	12223.1	1.00697
12204.5	0.99518	12219.6	1.00551	12212.8	1.00335	12225.2	1.01132	12225	1.00784
12206.5	0.99624	12221.7	1.00641	12214.8	1.00476	12227.2	1.01104	12227	1.00851
12208.6	0.99765	12223.7	1.00771	12216.8	1.00617	12229.3	1.01119	12229	1.0085
12210.6	0.9991	12225.7	1.00871	12216.9	1.00639	12231.2	1.0111	12231	1.00896
12212.6	1.00124	12227.7	1.00882	12218.8	1.00717	12233.3	1.00992	12233	1.00893
12214.6	1.00303	12229.6	1.00875	12220.8	1.00957	12235.2	1.0087	12235	1.00707
12216.7	1.0045	12231.7	1.00848	12222.8	1.00982	12237.4	1.00769	12237.1	1.00545
12218.6	1.00672	12233.7	1.00681	12224.9	1.01048	12239.2	1.00659	12239.1	1.00406
12220.7	1.00813	12235.8	1.00617	12226.9	1.01132	12241.3	1.00523	12241	1.00319
12222.7	1.00828	12237.8	1.00446	12229	1.01106	12243.3	1.00344	12243.1	1.00183
12224.8	1.01006	12239.7	1.00313	12230.9	1.01035	12245.3	1.00194	12245.1	0.99929
12224.8	1.01	12241.8	1.00086	12232.9	1.0102	12245.4	1.00187	12247.1	0.99846
12226.7	1.00962	12243.8	1.00023	12234.9	1.00918	12247.3	1.00046	12249.1	0.99751
12228.8	1.01057	12245.7	0.99861	12236.9	1.008	12249.3	0.99893	12251.1	0.99548
12230.7	1.00937	12247.8	0.99644	12238.9	1.0076	12251.3	0.99754	12253.1	0.99625
12232.8	1.00917	12249.8	0.99676	12240.9	1.00517	12253.4	0.99744	12255.1	0.99622
12234.8	1.00743	12251.8	0.99471	12243	1.00217	12255.4	0.99669	12257.1	0.9966
12236.8	1.00641	12253.8	0.9947	12244.9	1.00011	12257.4	0.99713	12259.2	0.99602
12238.8	1.0039	12255.7	0.99536	12246.9	0.99992	12259.2	0.99773	12261	0.99647
12240.8	1.00196	12257.7	0.99455	12249	0.99852	12261.4	0.99648	12263.2	0.99577
12242.8	1.00018	12259.8	0.99453	12251	0.99824	12263.4	0.99677	12265.1	0.99541
12244.8	0.99889	12263.2	0.99427	12254.4	0.99737	12266.8	0.99662	12268.6	0.99534
12246.7	0.99753	12266.1	0.99518	12257.3	0.99664	12269.8	0.99642	12271.6	0.99557
12248.9	0.99678	12269.2	0.99479	12260.4	0.99638	12272.9	0.99631	12274.6	0.99576
12250.8	0.99582	12272.2	0.99509	12263.4	0.99594	12275.9	0.99606	12277.7	0.99616
12254.2	0.99607	12275.3	0.99563	12266.4	0.99609	12279	0.99638	12280.7	0.99626
12257.2	0.99582	12278.3	0.99507	12269.4	0.9955	12282	0.99647	12283.7	0.99653
12260.2	0.99615	12281.3	0.99571	12272.4	0.99619	12285.1	0.99695	12286.8	0.9977
12263.2	0.99657	12284.4	0.99644	12275.5	0.99675	12288.1	0.99771	12289.9	0.99844
12266.2	0.99665	12287.5	0.99635	12278.5	0.99604	12291.2	0.99851	12292.9	0.99949
12269.3	0.99679	12290.5	0.9977	12281.5	0.99569	12294.2	1.0001	12295.9	1.00056
12272.3	0.99717	12293.5	0.99797	12284.5	0.99673	12297.2	1.0002	12298.9	1.00174
12275.4	0.99695	12296.5	0.99993	12287.7	0.99729	12300.3	1.0013	12302	1.00297
12278.4	0.99693	12299.5	1.00015	12290.7	0.99822	12303.3	1.00266	12305	1.00312
12281.5	0.99681	12302.5	1.00084	12293.7	0.99848	12306.3	1.00271	12308	1.00382
12284.5	0.99727	12305.5	1.00101	12296.6	0.99858	12309.3	1.00333	12310.9	1.0042
12287.6	0.99821	12308.5	1.00177	12299.7	1.00043	12312.3	1.00353	12314.1	1.00452
12290.6	0.99922	12311.5	1.00238	12302.8	1.00108	12315.4	1.00381	12317.1	1.00448
12293.6	1.00056	12314.6	1.0032	12305.8	1.00083	12318.3	1.00341	12320.1	1.00463
12296.5	1.00157	12317.5	1.00319	12308.8	1.00172	12321.4	1.00269	12323	1.00386
12299.6	1.00263	12320.5	1.00292	12311.7	1.00287	12324.3	1.00192	12326	1.00294
12302.7	1.00361	12323.5	1.00228	12314.8	1.00377	12327.4	1.00104	12329.1	1.00174
12302.8	1.00367	12326.6	1.00187	12317.8	1.00286	12330.4	0.99986	12332.1	1.00037
12305.6	1.00411	12329.6	1.00041	12320.8	1.00307	12333.4	0.99857	12335.1	0.99964
12308.7	1.00474	12332.6	0.99938	12323.7	1.00217	12336.4	0.99719	12338.1	0.99779
12311.6	1.00518	12335.6	0.99803	12326.8	1.00121	12339.5	0.99604	12341.2	0.99663
12314.7	1.00526	12338.7	0.99675	12329.8	0.99948	12342.6	0.99546	12344.3	0.99694
12317.6	1.00513	12341.8	0.99541	12332.8	0.99867	12345.6	0.99475	12347.3	0.99586
12320.7	1.00478	12344.7	0.99443	12335.9	0.99723	12348.6	0.99416	12350.3	0.99623
12323.6	1.00377	12347.8	0.99539	12338.9	0.99616	12351.7	0.99442	12353.4	0.99627
12326.7	1.00254	12350.9	0.99552	12341.9	0.99567	12354.8	0.994	12356.4	0.99725
12329.7	1.00115	12354	0.99582	12345	0.99468	12357.8	0.99512	12359.5	0.99723
12332.7	0.99956	12357	0.99596	12348	0.99423	12360.8	0.99574	12362.4	0.99796
12335.7	0.99785	12360	0.99738	12351	0.99482	12363.8	0.9964	12365.5	0.9987
12338.7	0.99647	12363	0.99817	12354.2	0.99521	12366.9	0.99725	12368.5	0.99902
12341.8	0.99557	12366	0.99814	12357.1	0.99475	12369.9	0.99747	12371.5	0.99975
12344.8	0.99522	12369	0.9987	12360.1	0.99592	12372.9	0.99862	12374.5	1.00058
12347.9	0.99525	12372.1	1.0001	12363.1	0.99664	12376	0.99874	12377.5	1.00135
12350.9	0.99519	12375	1.00102	12366.2	0.99818	12378.9	0.9994	12380.6	1.0014
12354	0.99564	12378.1	1.00148	12369.2	0.99824	12382	0.99969	12383.6	1.00169
12357	0.99646	12381.1	1.00221	12372.2	0.99887	12385	1.00011	12386.6	1.00181
12360	0.99693	12384.1	1.00239	12375.2	0.99925	12388	1.00092	12389.6	1.00254
12363	0.99775	12387.1	1.00283	12378.2	0.99998	12390.9	1.0008	12392.5	1.00258
12366	0.99821	12390	1.00336	12381.2	1.00029	12394	1.00092	12395.6	1.00278
12369.1	0.99909	12393.1	1.00405	12384.2	1.00038	12397	1.0015	12398.6	1.00279
12372.1	0.99959	12396.2	1.00422	12387.2	1.00079	12400.1	1.00137	12401.7	1.0024
12375.1	1.00041	12399.2	1.00438	12390.2	1.0003	12403.1	1.00159	12404.7	1.00257
12378	1.00083	12402.2	1.00479	12393.3	1.00166	12406.1	1.00084	12407.8	1.00256
12381.1	1.00128	12405.2	1.00399	12396.3	1.00126	12409.3	1.00161	12410.8	1.00188
12384.1	1.00189	12408.4	1.00467	12399.2	1.0018	12412.2	1.00084	12413.9	1.00214
12387.1	1.0021	12411.4	1.00439	12402.3	1.00248	12415.3	1.00055	12416.9	1.00111
12390.1	1.00248	12414.5	1.00311	12405.3	1.00252	12418.3	0.99975	12420	1.00124
12393.1	1.00267	12417.5	1.00335	12408.4	1.00267	12421.4	0.99912	12423	1.00052
12396.1	1.00253	12420.6	1.00281	12411.4	1.00275	12424.4	0.99884	12426.1	1.00022
12399.1	1.00274	12423.6	1.00214	12414.5	1.00258	12427.5	0.99874	12429.1	0.99955
12402.1	1.00283	12426.7	1.00244	12417.5	1.00208	12430.4	0.99795	12432.1	0.99943
12405.1	1.00265	12429.7	1.00151	12420.6	1.00158	12433.6	0.9977	12435.2	0.99877
12408.3	1.00189	12432.7	1.00137	12423.6	1.00128	12436.5	0.99738	12438.2	0.99796
12411.3	1.00158	12435.7	1.00081	12426.6	1.00134	12439.6	0.99719	12441.1	0.99808
12414.4	1.0012	12438.7	1.00075	12429.6	1.00075	12442.5	0.99757	12444.1	0.99855
12414.4	1.00119	12441.7	1.00065	12432.7	1.0011	12445.6	0.99656	12447.2	0.99758
12417.3	1.00069	12444.7	1.00024	12435.7	1.00015	12448.6	0.99704	12450.3	0.99748
12420.4	1.00013	12444.9	1.00073	12438.7	0.99927	12451.6	0.99655	12453.2	0.99749
12423.4	0.99963	12447.8	1.00017	12441.7	0.99927	12454.6	0.99681	12456.2	0.99734
12426.4	0.99933	12450.9	1.00064	12444.7	0.99873	12457.6	0.99694	12459.2	0.99762
12429.5	0.99879	12453.9	0.99991	12447.8	0.99884	12460.7	0.99729	12462.4	0.99792
12432.5	0.99839	12456.8	1.00009	12450.8	0.99899	12463.7	0.99776	12465.3	0.99817
12435.5	0.99778	12459.9	0.99916	12453.7	0.99893	12466.7	0.99818	12468.4	0.99909
12438.5	0.99728	12463	0.99987	12456.7	0.99917	12469.7	0.99861	12471.4	0.99927
12441.6	0.9969	12465.9	0.99999	12459.8	0.99945	12472.7	0.99911	12474.4	0.9995
12444.5	0.99656	12469	0.99918	12462.8	0.99959	12475.9	0.99927	12477.5	0.99999
12447.6	0.99661	12472	1.00057	12465.8	0.99902	12478.9	1.00026	12480.6	0.99975
12450.5	0.99675	12475.1	0.99978	12468.9	0.99914	12482	1.00049	12483.6	1.00014
12453.5	0.99679	12478.1	1.00034	12471.9	0.99921	12485	1.00037	12486.6	1.00094
12456.5	0.99701	12481.2	1.00103	12472	0.99959	12488.1	1.00095	12489.8	1.00098
12459.5	0.99737	12484.2	1.00109	12472.1	0.99963	12491.1	1.00132	12492.7	1.00119
12462.6	0.9976	12487.3	1.0015	12474.9	0.99925	12494.1	1.00108	12495.8	1.00184
12465.6	0.99798	12490.4	1.00111	12478	0.9995	12497.2	1.00186	12498.7	1.00211
12468.6	0.99825	12493.3	1.00198	12481	1.00015	12500.1	1.00171	12501.8	1.00179
12471.6	0.9987	12496.3	1.00184	12484.1	0.99985	12503.2	1.00116	12504.8	1.00175
12474.7	0.99907	12499.4	1.00161	12487.1	1.00069	12506.2	1.0019	12507.8	1.0019
12477.8	0.99944	12502.5	1.00199	12490.2	1.00091	12509.3	1.00191	12510.8	1.00205
12480.8	1.00003	12505.5	1.00224	12493.2	1.00181	12512.2	1.00167	12513.9	1.00211
12483.8	1.00023	12508.4	1.00215	12496.2	1.00125	12515.3	1.00171	12516.9	1.00152
12486.8	1.0007	12511.4	1.00156	12499.2	1.0007	12518.2	1.00095	12519.8	1.00133
12490	1.00096	12514.5	1.00138	12502.2	1.0007	12521.3	1.00094	12522.9	1.00034
12492.9	1.00111	12517.5	1.00087	12505.3	1.00142	12524.3	1.00047	12525.8	1.00014
12496	1.00138	12520.5	1.00098	12508.3	1.0015	12527.2	1.00071	12528.9	1.00036
12498.9	1.00148	12523.5	1.00093	12511.2	1.0008	12530.3	0.99992	12531.9	0.99988
12502	1.00175	12526.5	1.00084	12514.2	1.00105	12533.3	0.9998	12534.9	0.99987
12505	1.00156	12529.5	1.00018	12517.3	1.00101	12536.4	0.99914	12538	0.99951
12508.1	1.00164	12532.5	0.99975	12520.3	0.99981	12539.4	0.99881	12541	0.99949
12511	1.00121	12535.6	0.99896	12523.2	0.99955	12542.4	0.9988	12544.1	0.99945
12514	1.00111	12538.6	0.99969	12526.2	0.99919	12545.5	0.99902	12547.1	0.99888
12517	1.00075	12541.6	0.99932	12529.3	0.99921	12548.5	0.99838	12550.1	0.99826
12520	1.00053	12544.7	0.99879	12532.2	0.99895	12551.6	0.99786	12553.2	0.99803
12523	1.00001	12547.7	0.99807	12535.2	0.99887	12554.6	0.99798	12556.3	0.99847
12526	0.99977	12550.8	0.99793	12538.3	0.99862	12557.7	0.99732	12559.3	0.99802
12529	0.99966	12553.8	0.99773	12541.3	0.99813	12560.7	0.99715	12562.3	0.99894
12532.1	0.99924	12556.9	0.99744	12544.4	0.99768	12563.7	0.99727	12565.3	0.99853
12535.1	0.99902	12559.9	0.99766	12547.3	0.99816	12566.7	0.99701	12568.3	0.99822
12538.1	0.99864	12563.6	0.99809	12551.1	0.99782	12570.5	0.99729	12572.1	0.99821
12541.1	0.99874	12563.7	0.9972	12555.2	0.99794	12574.5	0.99774	12576.1	0.99839
12544.2	0.99839	12567.5	0.99698	12559.2	0.99837	12578.5	0.99825	12580	0.9987
12547.2	0.99825	12571.7	0.99684	12563.3	0.99847	12582.5	0.99895	12584.2	0.99891
12550.9	0.99792	12575.6	0.99718	12567.1	0.99877	12586.6	0.99959	12588.1	0.99977
12555	0.99798	12579.6	0.99784	12571.2	0.99921	12590.5	1.00093	12592.1	0.99981
12559	0.99771	12583.7	0.99778	12575.3	0.99951	12594.5	1.00152	12596.2	1.00009
12563.1	0.99768	12587.6	0.99872	12579.2	1.00009	12598.6	1.00196	12600.2	1.00073
12567	0.99781	12591.6	0.99947	12583.2	1.00069	12602.5	1.00234	12604.2	1.00097
12571.1	0.99792	12595.6	0.99965	12587.2	1.00129	12606.6	1.00367	12608.2	1.00139
12575.1	0.99816	12599.8	0.99974	12591.3	1.00189	12610.7	1.00417	12612.4	1.00113
12579.1	0.99849	12603.7	0.99995	12595.2	1.0015	12614.8	1.00442	12616.4	1.00185
12583.1	0.99905	12607.7	1.0004	12599.3	1.00234	12618.8	1.00509	12620.5	1.00155
12587.1	0.99965	12611.9	1.00154	12603.2	1.00261	12622.8	1.00486	12624.5	1.00124
12591.2	1.00012	12615.9	1.00125	12607.2	1.00339	12627	1.00458	12628.6	1.00082
12595.1	1.00074	12619.9	1.00195	12611.3	1.00362	12631	1.00512	12632.7	1.00055
12599.2	1.00113	12624	1.00166	12615.4	1.00433	12635	1.00464	12636.7	1.00054
12603.2	1.00151	12628.1	1.00122	12619.5	1.00489	12639.1	1.00494	12640.8	0.99987
12607.2	1.00191	12632.1	1.00102	12623.5	1.00473	12643.1	1.00445	12644.8	0.99961
12611.3	1.00197	12636	1.00104	12627.5	1.00479	12647.1	1.004	12648.7	0.99961
12615.3	1.00195	12640.2	1.00138	12631.5	1.00501	12651.1	1.00345	12652.8	0.99962
12619.4	1.00218	12644.1	1.00078	12635.5	1.00492	12655.2	1.00346	12656.9	0.99891
12623.5	1.00212	12648.2	1.00041	12639.7	1.00482	12659.2	1.00338	12660.9	0.99895
12627.5	1.00186	12652.1	1.00059	12643.5	1.00487	12663.1	1.0026	12664.8	0.99885
12631.5	1.00152	12656.2	0.99948	12647.6	1.00436	12667.2	1.00239	12668.9	0.99847
12635.5	1.00148	12660.2	1	12651.6	1.00399	12671.3	1.00164	12673	0.99823
12639.7	1.00129	12664.1	0.99957	12655.6	1.00418	12675.3	1.0015	12677	0.99855
12643.6	1.00099	12668.3	0.99984	12659.6	1.00375	12679.4	1.00103	12681.1	0.99885
12647.6	1.00094	12672.2	0.99926	12663.5	1.00383	12683.4	1.00023	12685.1	0.99847
12651.7	1.00041	12676.3	0.99984	12667.7	1.0034	12687.5	1.0003	12689.3	0.9986
12655.7	1.00063	12680.3	0.99952	12671.6	1.00319	12691.5	1.00013	12693.2	0.99877
12659.7	1.00021	12684.4	0.99944	12675.6	1.00339	12695.6	0.99949	12697.3	0.99836
12663.6	1.00051	12688.5	0.99944	12679.7	1.00298	12699.7	0.99928	12701.4	0.99893
12667.7	1.00037	12692.5	1.00036	12683.7	1.00345	12703.7	0.9996	12705.4	0.99898
12671.7	1.00007	12696.6	1.00012	12687.7	1.00309	12707.7	0.99918	12709.4	0.99864
12675.7	1.00043	12700.7	1.00014	12691.8	1.00268	12711.9	0.99981	12709.6	0.99845
12679.8	1.00041	12704.6	1.00055	12695.9	1.00324	12715.8	1.00008	12713.4	0.99871
12683.8	1.00032	12708.7	1.00088	12699.9	1.0026	12719.8	1.00004	12717.5	0.99915
12687.9	1.00042	12712.7	1.00089	12704	1.00336	12723.9	1.00044	12721.5	0.99965
12692	1.00078	12716.7	1.00066	12707.9	1.00322	12727.8	1.00052	12725.5	0.99926
12696.1	1.00083
12700	1.00125
12704.1	1.00144
12708.1	1.0018
12712.2	1.00209
12716.2	1.0023
12720.2	1.00263
12724.2	1.00301
12728.1	1.00316
12732.2	1.00349
12736.2	1.00369
12740.2	1.00407
12744.3	1.00406
12748.3	1.00408

## Sheet: S5b
x1	y1	x2	y2	x3	y3	x4	y4	x5	y5
Au foil		Au/C-P-2.5		Au/C-P-0.5		Au/C		Au/C-F
Wavenumber	k3 x(k)	Wavenumber	k3 x(k)	Wavenumber	k3 x(k)	Wavenumber	k3 x(k)	Wavenumber	k3 x(k)
0	0	0	0	0	0	0	0	0	0
0.05	3.6078e-05	0.05	3.55299e-05	0.05	2.9907e-05	0.05	3.00773e-05	0.05	2.79898e-05
0.1	0.000274908	0.1	0.000274902	0.1	0.000231875	0.1	0.000232226	0.1	0.000217442
0.15	0.000881525	0.15	0.00089628	0.15	0.000757665	0.15	0.000755434	0.15	0.00071201
0.2	0.00198	0.2	0.00205	0.2	0.00174	0.2	0.00172	0.2	0.00164
0.25	0.00365	0.25	0.00386	0.25	0.00328	0.25	0.00324	0.25	0.00309
0.3	0.00594	0.3	0.00641	0.3	0.00546	0.3	0.00536	0.3	0.00517
0.35	0.00885	0.35	0.00978	0.35	0.00836	0.35	0.00816	0.35	0.00793
0.4	0.01233	0.4	0.01401	0.4	0.01201	0.4	0.01164	0.4	0.01143
0.45	0.01736	0.45	0.01909	0.45	0.01642	0.45	0.01607	0.45	0.01568
0.5	0.02412	0.5	0.0257	0.5	0.02216	0.5	0.0222	0.5	0.02166
0.55	0.0325	0.55	0.03395	0.55	0.02974	0.55	0.02977	0.55	0.02917
0.6	0.04263	0.6	0.04374	0.6	0.03894	0.6	0.03893	0.6	0.03833
0.65	0.05452	0.65	0.05478	0.65	0.04943	0.65	0.04975	0.65	0.04933
0.7	0.06848	0.7	0.06697	0.7	0.0611	0.7	0.06154	0.7	0.06235
0.75	0.0847	0.75	0.08051	0.75	0.07432	0.75	0.07496	0.75	0.07753
0.8	0.10339	0.8	0.09319	0.8	0.08761	0.8	0.08869	0.8	0.09297
0.85	0.12473	0.85	0.10635	0.85	0.10198	0.85	0.1035	0.85	0.11016
0.9	0.14498	0.9	0.11919	0.9	0.11509	0.9	0.11712	0.9	0.12836
0.95	0.16399	0.95	0.12977	0.95	0.1263	0.95	0.12869	0.95	0.14534
1	0.18179	1	0.13752	1	0.13461	1	0.13809	1	0.16061
1.05	0.19744	1.05	0.14108	1.05	0.13906	1.05	0.14452	1.05	0.17291
1.1	0.21091	1.1	0.13835	1.1	0.13881	1.1	0.14659	1.1	0.18092
1.15	0.21655	1.15	0.12996	1.15	0.13335	1.15	0.14303	1.15	0.18308
1.2	0.21138	1.2	0.11731	1.2	0.12194	1.2	0.13258	1.2	0.17769
1.25	0.19856	1.25	0.09674	1.25	0.10206	1.25	0.11402	1.25	0.16362
1.3	0.17621	1.3	0.07054	1.3	0.07506	1.3	0.08875	1.3	0.14091
1.35	0.14521	1.35	0.04301	1.35	0.04458	1.35	0.05949	1.35	0.11017
1.4	0.1102	1.4	0.01167	1.4	0.01103	1.4	0.02546	1.4	0.0709
1.45	0.0637	1.45	-0.02168	1.45	-0.02576	1.45	-0.01129	1.45	0.02676
1.5	0.01426	1.5	-0.05511	1.5	-0.06404	1.5	-0.04938	1.5	-0.01885
1.55	-0.0346	1.55	-0.08711	1.55	-0.1	1.55	-0.08729	1.55	-0.06533
1.6	-0.09024	1.6	-0.1121	1.6	-0.12778	1.6	-0.11635	1.6	-0.11036
1.65	-0.13556	1.65	-0.13886	1.65	-0.15381	1.65	-0.14676	1.65	-0.15682
1.7	-0.18018	1.7	-0.15475	1.7	-0.18075	1.7	-0.16694	1.7	-0.18982
1.75	-0.21919	1.75	-0.181	1.75	-0.19837	1.75	-0.19028	1.75	-0.21836
1.8	-0.25503	1.8	-0.21458	1.8	-0.22054	1.8	-0.20826	1.8	-0.24965
1.85	-0.28359	1.85	-0.25555	1.85	-0.25168	1.85	-0.24196	1.85	-0.27599
1.9	-0.33534	1.9	-0.29485	1.9	-0.29244	1.9	-0.2851	1.9	-0.30276
1.95	-0.39848	1.95	-0.34403	1.95	-0.33672	1.95	-0.33351	1.95	-0.34688
2	-0.45783	2	-0.41166	2	-0.39328	2	-0.38748	2	-0.39679
2.05	-0.52518	2.05	-0.47667	2.05	-0.45354	2.05	-0.45028	2.05	-0.45481
2.1	-0.59469	2.1	-0.51671	2.1	-0.50055	2.1	-0.50047	2.1	-0.50692
2.15	-0.65027	2.15	-0.55682	2.15	-0.53336	2.15	-0.54306	2.15	-0.56899
2.2	-0.6925	2.2	-0.55914	2.2	-0.5425	2.2	-0.56378	2.2	-0.60337
2.25	-0.70944	2.25	-0.54347	2.25	-0.53646	2.25	-0.56639	2.25	-0.61746
2.3	-0.71891	2.3	-0.50254	2.3	-0.49185	2.3	-0.54447	2.3	-0.59853
2.35	-0.6845	2.35	-0.39918	2.35	-0.41566	2.35	-0.48351	2.35	-0.56418
2.4	-0.62565	2.4	-0.20037	2.4	-0.25908	2.4	-0.33759	2.4	-0.46416
2.45	-0.48185	2.45	0.05536	2.45	0.000151281	2.45	-0.09219	2.45	-0.29485
2.5	-0.145	2.5	0.4382	2.5	0.35833	2.5	0.24924	2.5	-0.03465
2.55	0.2463	2.55	0.79114	2.55	0.69294	2.55	0.60304	2.55	0.34269
2.6	0.72952	2.6	1.09487	2.6	1.06219	2.6	0.9863	2.6	0.74528
2.65	1.08162	2.65	1.15541	2.65	1.21471	2.65	1.14508	2.65	1.06744
2.7	1.3121	2.7	1.04404	2.7	1.16731	2.7	1.14691	2.7	1.22626
2.75	1.23973	2.75	0.72852	2.75	0.91162	2.75	0.90459	2.75	1.14807
2.8	0.93251	2.8	0.42928	2.8	0.58049	2.8	0.61239	2.8	0.90028
2.85	0.57041	2.85	0.09782	2.85	0.22745	2.85	0.2462	2.85	0.51782
2.9	0.11783	2.9	-0.16974	2.9	-0.11011	2.9	-0.04336	2.9	0.17423
2.95	-0.12636	2.95	-0.35712	2.95	-0.32059	2.95	-0.25163	2.95	-0.10063
3	-0.32408	3	-0.52212	3	-0.51334	3	-0.42993	3	-0.3739
3.05	-0.49752	3.05	-0.67209	3.05	-0.65576	3.05	-0.56956	3.05	-0.50104
3.1	-0.67746	3.1	-0.85645	3.1	-0.85256	3.1	-0.78105	3.1	-0.68247
3.15	-0.869	3.15	-0.9522	3.15	-1.0195	3.15	-0.94735	3.15	-0.87259
3.2	-1.03513	3.2	-0.98407	3.2	-1.06424	3.2	-0.99356	3.2	-0.97376
3.25	-1.07402	3.25	-0.81778	3.25	-0.97619	3.25	-0.92427	3.25	-0.96914
3.3	-0.91678	3.3	-0.47162	3.3	-0.67635	3.3	-0.6686	3.3	-0.77946
3.35	-0.53377	3.35	-0.00492	3.35	-0.20369	3.35	-0.18556	3.35	-0.44506
3.4	-0.01878	3.4	0.46929	3.4	0.31527	3.4	0.35512	3.4	4.74124e-05
3.45	0.55703	3.45	0.96389	3.45	1.08724	3.45	0.77401	3.45	0.40265
3.5	1.19068	3.5	1.48133	3.5	1.27502	3.5	1.33326	3.5	1.03251
3.55	1.82569	3.55	1.96685	3.55	1.83136	3.55	1.83564	3.55	1.68102
3.6	2.35359	3.6	2.18839	3.6	2.1347	3.6	2.14408	3.6	2.09525
3.65	2.60306	3.65	2.11494	3.65	2.21708	3.65	2.24785	3.65	2.33576
3.7	2.58189	3.7	1.92934	3.7	2.0741	3.7	2.1237	3.7	2.28698
3.75	2.28396	3.75	1.57283	3.75	1.72727	3.75	1.78025	3.75	2.02532
3.8	1.75281	3.8	1.21163	3.8	1.32148	3.8	1.36022	3.8	1.63656
3.85	1.43025	3.85	0.87451	3.85	0.94391	3.85	0.97567	3.85	1.27253
3.9	0.98859	3.9	0.51924	3.9	0.56871	3.9	0.59808	3.9	0.89729
3.95	0.64984	3.95	0.1643	3.95	0.18951	3.95	0.27497	3.95	0.51384
4	0.36212	4	-0.14139	4	-0.12089	4	-0.03668	4	0.21947
4.05	-0.01329	4.05	-0.45841	4.05	-0.43152	4.05	-0.33924	4.05	-0.16721
4.1	-0.29042	4.1	-0.73824	4.1	-0.69233	4.1	-0.71823	4.1	-0.49242
4.15	-0.74865	4.15	-1.13865	4.15	-1.17087	4.15	-1.05843	4.15	-0.81687
4.2	-1.12579	4.2	-1.66406	4.2	-1.59406	4.2	-1.61574	4.2	-1.31573
4.25	-1.67294	4.25	-2.1096	4.25	-2.12806	4.25	-2.02007	4.25	-1.76663
4.3	-2.26527	4.3	-2.41394	4.3	-2.4776	4.3	-2.39108	4.3	-2.25935
4.35	-2.62526	4.35	-2.58688	4.35	-2.672	4.35	-2.6493	4.35	-2.47929
4.4	-2.84437	4.4	-2.57155	4.4	-2.6543	4.4	-2.73498	4.4	-2.68976
4.45	-2.76246	4.45	-2.46338	4.45	-2.62833	4.45	-2.60617	4.45	-2.60179
4.5	-2.55599	4.5	-2.1504	4.5	-2.23088	4.5	-2.34993	4.5	-2.43986
4.55	-2.28758	4.55	-1.6251	4.55	-1.85976	4.55	-1.85376	4.55	-2.1022
4.6	-1.67097	4.6	-0.96369	4.6	-1.18848	4.6	-1.26098	4.6	-1.58331
4.65	-0.8545	4.65	-0.31852	4.65	-0.24304	4.65	-0.56413	4.65	-0.63708
4.7	-0.03513	4.7	0.68293	4.7	0.46684	4.7	0.28346	4.7	-0.0226
4.75	0.78758	4.75	1.32705	4.75	1.05246	4.75	1.02639	4.75	0.74609
4.8	1.49626	4.8	1.73112	4.8	1.57295	4.8	1.50898	4.8	1.45886
4.85	1.8404	4.85	1.90029	4.85	1.94488	4.85	1.78396	4.85	1.79586
4.9	1.82944	4.9	1.84771	4.9	1.84881	4.9	1.84387	4.9	1.8017
4.95	1.8112	4.95	1.62894	4.95	1.70715	4.95	1.65387	4.95	1.72941
5	1.33989	5	1.31503	5	1.52902	5	1.43142	5	1.51576
5.05	1.05333	5.05	1.029	5.05	1.13426	5.05	1.18021	5.05	1.20045
5.1	0.76927	5.1	0.85768	5.1	0.91899	5.1	1.00773	5.1	0.89442
5.15	0.5064	5.15	0.76842	5.15	0.82425	5.15	0.82747	5.15	0.79763
5.2	0.57673	5.2	0.60866	5.2	0.671	5.2	0.63959	5.2	0.67461
5.25	0.4521	5.25	0.72074	5.25	0.72908	5.25	0.6231	5.25	0.60234
5.3	0.57756	5.3	0.76388	5.3	0.77846	5.3	0.77039	5.3	0.59609
5.35	0.67827	5.35	0.83396	5.35	0.79265	5.35	0.80401	5.35	0.64124
5.4	0.60768	5.4	0.71051	5.4	0.75383	5.4	0.84051	5.4	0.64763
5.45	0.58956	5.45	0.57119	5.45	0.4396	5.45	0.72114	5.45	0.51248
5.5	0.26186	5.5	0.15834	5.5	0.18242	5.5	0.3245	5.5	0.29474
5.55	-0.25539	5.55	-0.31388	5.55	-0.21785	5.55	-0.10283	5.55	0.03833
5.6	-0.66925	5.6	-0.99475	5.6	-0.68235	5.6	-0.517	5.6	-0.52935
5.65	-1.3217	5.65	-1.42252	5.65	-1.22595	5.65	-1.17036	5.65	-1.05781
5.7	-2.08869	5.7	-2.07885	5.7	-2.16629	5.7	-1.80009	5.7	-1.81289
5.75	-2.68	5.75	-2.81135	5.75	-2.58704	5.75	-2.23744	5.75	-2.42914
5.8	-2.88371	5.8	-3.59516	5.8	-2.64764	5.8	-2.61518	5.8	-2.81795
5.85	-3.39039	5.85	-2.67431	5.85	-2.67488	5.85	-2.54193	5.85	-2.92157
5.9	-3.24668	5.9	-2.54776	5.9	-2.49064	5.9	-2.52374	5.9	-2.84977
5.95	-2.78626	5.95	-2.14637	5.95	-2.12415	5.95	-2.12315	5.95	-2.52689
6	-2.11898	6	-1.38268	6	-1.56231	6	-1.72322	6	-2.08918
6.05	-1.35802	6.05	-0.91198	6.05	-0.91217	6.05	-1.03129	6.05	-1.45034
6.1	-0.82157	6.1	-0.37149	6.1	-0.3016	6.1	-0.407	6.1	-0.74822
6.15	-0.13187	6.15	0.34536	6.15	0.10938	6.15	0.16183	6.15	-0.12117
6.2	0.58542	6.2	0.827	6.2	0.72814	6.2	0.63768	6.2	0.22777
6.25	0.9474	6.25	1.16846	6.25	1.1864	6.25	1.15141	6.25	0.84202
6.3	1.43969	6.3	1.53588	6.3	1.57428	6.3	1.56449	6.3	1.15187
6.35	1.90817	6.35	1.75294	6.35	1.86869	6.35	1.82075	6.35	1.52869
6.4	2.02	6.4	2.14429	6.4	2.28799	6.4	1.89083	6.4	2.03313
6.45	1.9507	6.45	2.1463	6.45	2.41922	6.45	1.98732	6.45	2.12314
6.5	2.23531	6.5	2.29605	6.5	2.49451	6.5	2.23454	6.5	2.1799
6.55	2.13475	6.55	2.46833	6.55	2.77069	6.55	2.27286	6.55	2.45144
6.6	2.18222	6.6	2.62338	6.6	2.92868	6.6	2.4347	6.6	2.44127
6.65	2.5604	6.65	2.63495	6.65	3.35059	6.65	2.63846	6.65	2.7962
6.7	2.82022	6.7	2.90439	6.7	3.38087	6.7	3.02949	6.7	2.77149
6.75	3.35013	6.75	2.92005	6.75	2.98995	6.75	2.97989	6.75	3.01276
6.8	3.55814	6.8	2.31752	6.8	3.45535	6.8	2.69585	6.8	2.95595
6.85	2.99385	6.85	1.17326	6.85	2.11347	6.85	1.73276	6.85	2.36284
6.9	2.445	6.9	-0.78436	6.9	0.99553	6.9	0.6042	6.9	1.01165
6.95	0.90345	6.95	-1.65785	6.95	-0.79176	6.95	-0.76829	6.95	-0.7763
7	-0.67161	7	-1.89306	7	-1.45153	7	-1.94383	7	-1.24159
7.05	-2.22575	7.05	-1.52209	7.05	-2.69445	7.05	-2.29683	7.05	-2.00455
7.1	-3.42329	7.1	-2.76901	7.1	-3.50657	7.1	-3.0279	7.1	-2.35747
7.15	-3.8202	7.15	-3.67808	7.15	-4.60337	7.15	-3.83694	7.15	-3.24185
7.2	-4.17854	7.2	-3.66432	7.2	-4.91336	7.2	-4.35919	7.2	-3.59297
7.25	-4.03372	7.25	-3.93889	7.25	-4.58224	7.25	-4.37721	7.25	-4.00383
7.3	-4.30162	7.3	-3.83033	7.3	-4.91753	7.3	-4.38211	7.3	-4.02427
7.35	-4.01515	7.35	-3.56867	7.35	-4.21624	7.35	-4.15535	7.35	-3.82005
7.4	-3.5276	7.4	-2.90574	7.4	-3.56771	7.4	-3.34451	7.4	-3.07691
7.45	-2.68921	7.45	-2.09218	7.45	-2.75795	7.45	-2.99923	7.45	-2.44966
7.5	-1.36337	7.5	-0.93925	7.5	-2.04482	7.5	-1.61775	7.5	-1.20325
7.55	-0.03527	7.55	0.38249	7.55	-0.41678	7.55	0.0145	7.55	-0.2827
7.6	1.75849	7.6	2.12158	7.6	1.40891	7.6	1.40629	7.6	1.91664
7.65	3.14861	7.65	3.80995	7.65	2.81347	7.65	3.31879	7.65	3.26052
7.7	5.15038	7.7	5.30576	7.7	4.15902	7.7	4.48238	7.7	4.19815
7.75	6.62633	7.75	6.1159	7.75	5.57604	7.75	5.78976	7.75	5.64712
7.8	7.13188	7.8	6.43901	7.8	5.88762	7.8	6.26654	7.8	6.49139
7.85	7.08409	7.85	6.0866	7.85	5.72544	7.85	6.1142	7.85	6.03597
7.9	6.33364	7.9	5.38006	7.9	5.07757	7.9	5.61954	7.9	5.88335
7.95	4.94212	7.95	4.31323	7.95	3.83886	7.95	4.34175	7.95	4.52472
8	3.23968	8	2.30149	8	1.78566	8	2.55145	8	3.32932
8.05	1.17128	8.05	0.52094	8.05	-0.01621	8.05	1.1343	8.05	1.31052
8.1	-1.37596	8.1	-1.20201	8.1	-1.36952	8.1	-1.11361	8.1	0.0111
8.15	-3.22872	8.15	-3.07362	8.15	-2.99601	8.15	-2.57929	8.15	-2.12378
8.2	-4.58727	8.2	-4.18611	8.2	-3.68614	8.2	-3.69505	8.2	-3.45038
8.25	-5.10289	8.25	-4.18429	8.25	-4.53618	8.25	-4.43511	8.25	-4.06487
8.3	-4.6843	8.3	-4.36738	8.3	-4.94451	8.3	-4.29095	8.3	-4.44047
8.35	-3.90545	8.35	-3.71362	8.35	-4.50065	8.35	-3.92058	8.35	-3.72777
8.4	-3.6463	8.4	-3.7445	8.4	-3.77011	8.4	-3.89211	8.4	-3.92985
8.45	-3.26299	8.45	-3.43356	8.45	-3.5975	8.45	-3.30999	8.45	-3.4238
8.5	-3.43762	8.5	-3.50135	8.5	-3.1557	8.5	-3.66701	8.5	-3.8145
8.55	-3.88537	8.55	-3.24426	8.55	-3.16957	8.55	-3.31109	8.55	-3.97463
8.6	-4.02397	8.6	-2.96927	8.6	-2.56857	8.6	-2.92286	8.6	-3.86993
8.65	-3.43998	8.65	-2.13142	8.65	-1.49859	8.65	-2.36945	8.65	-2.80242
8.7	-1.7521	8.7	-1.06143	8.7	-0.6275	8.7	-0.67037	8.7	-1.5162
8.75	0.02578	8.75	0.81215	8.75	1.93177	8.75	0.66082	8.75	-0.0167
8.8	1.85989	8.8	2.12735	8.8	3.51692	8.8	2.36529	8.8	1.53989
8.85	4.43401	8.85	4.16722	8.85	5.06125	8.85	4.07966	8.85	3.43267
8.9	5.09678	8.9	5.62057	8.9	6.45734	8.9	5.48026	8.9	4.24195
8.95	6.37414	8.95	6.42252	8.95	7.43497	8.95	6.60872	8.95	5.30231
9	6.55773	9	6.49669	9	7.17402	9	6.77818	9	5.83124
9.05	6.07886	9.05	5.10314	9.05	6.60953	9.05	5.62263	9.05	6.13736
9.1	4.51565	9.1	3.80921	9.1	5.48622	9.1	4.65995	9.1	4.22585
9.15	1.56688	9.15	1.94677	9.15	4.40754	9.15	3.35524	9.15	2.32578
9.2	-1.01878	9.2	0.04277	9.2	0.47038	9.2	0.80992	9.2	0.81427
9.25	-2.59953	9.25	-2.11339	9.25	-0.966	9.25	-1.22665	9.25	-1.28824
9.3	-3.59519	9.3	-3.54936	9.3	-1.72868	9.3	-2.83173	9.3	-3.17201
9.35	-3.85487	9.35	-3.3644	9.35	-2.43953	9.35	-3.2429	9.35	-3.38706
9.4	-4.0243	9.4	-3.75842	9.4	-3.03318	9.4	-2.87129	9.4	-3.33259
9.45	-3.67646	9.45	-3.99195	9.45	-3.33232	9.45	-3.47078	9.45	-3.21476
9.5	-3.39432	9.5	-3.25231	9.5	-3.40287	9.5	-3.34031	9.5	-3.97915
9.55	-3.3045	9.55	-3.55971	9.55	-3.84805	9.55	-3.51515	9.55	-4.21688
9.6	-2.94478	9.6	-3.10982	9.6	-3.19351	9.6	-3.58931	9.6	-4.00922
9.65	-3.11327	9.65	-3.10747	9.65	-2.88485	9.65	-3.73347	9.65	-3.75935
9.7	-3.17721	9.7	-2.97875	9.7	-3.54126	9.7	-3.3935	9.7	-3.48507
9.75	-3.02542	9.75	-2.15485	9.75	-3.00679	9.75	-3.06369	9.75	-3.31092
9.8	-2.2159	9.8	-2.04155	9.8	-2.22699	9.8	-2.20678	9.8	-2.14005
9.85	-1.01836	9.85	-0.8678	9.85	-1.20635	9.85	-1.17031	9.85	-1.22272
9.9	0.5946	9.9	0.58562	9.9	-0.94826	9.9	0.47365	9.9	0.1374
9.95	1.96523	9.95	1.35656	9.95	0.38965	9.95	1.15382	9.95	1.51317
10	3.58759	10	2.09118	10	1.65476	10	2.91411	10	3.08457
10.05	4.16229	10.05	2.61584	10.05	1.59406	10.05	3.395	10.05	3.5009
10.1	5.0361	10.1	3.48302	10.1	3.04688	10.1	4.24396	10.1	4.35409
10.15	5.52146	10.15	4.5131	10.15	4.56715	10.15	4.66098	10.15	4.91968
10.2	5.59035	10.2	4.45132	10.2	3.81166	10.2	4.6236	10.2	5.02492
10.25	5.18541	10.25	3.88699	10.25	3.63272	10.25	3.77542	10.25	4.84806
10.3	3.63376	10.3	3.14245	10.3	2.56194	10.3	2.73537	10.3	3.86482
10.35	1.95407	10.35	1.16415	10.35	0.3638	10.35	1.36715	10.35	2.3095
10.4	-0.33803	10.4	-0.54739	10.4	-1.00922	10.4	-0.44606	10.4	0.50775
10.45	-2.93798	10.45	-2.63515	10.45	-2.83125	10.45	-2.47725	10.45	-1.15011
10.5	-4.50834	10.5	-4.78821	10.5	-3.98388	10.5	-3.60238	10.5	-3.51229
10.55	-5.23682	10.55	-5.30711	10.55	-5.43741	10.55	-4.62181	10.55	-3.50878
10.6	-5.29116	10.6	-4.77156	10.6	-5.50625	10.6	-5.25182	10.6	-4.39225
10.65	-5.1	10.65	-4.57666	10.65	-4.7788	10.65	-5.30252	10.65	-4.2356
10.7	-3.8855	10.7	-3.71921	10.7	-5.15319	10.7	-4.2442	10.7	-3.03684
10.75	-2.79319	10.75	-2.13176	10.75	-3.57412	10.75	-3.04933	10.75	-2.69059
10.8	-1.89051	10.8	-2.15857	10.8	-1.34051	10.8	-1.86362	10.8	-1.42069
10.85	-0.56613	10.85	-0.766	10.85	-0.98257	10.85	-1.1902	10.85	-0.76116
10.9	0.60264	10.9	1.11486	10.9	-0.16364	10.9	0.29707	10.9	0.47037
10.95	1.64004	10.95	1.95567	10.95	1.06607	10.95	1.11427	10.95	2.02304
11	2.53584	11	2.6567	11	1.48005	11	1.77781	11	2.27216
11.05	3.36694	11.05	3.30692	11.05	2.05086	11.05	2.82956	11.05	2.57756
11.1	4.10436	11.1	4.35171	11.1	1.87761	11.1	3.26691	11.1	3.69081
11.15	4.32527	11.15	4.96748	11.15	3.01869	11.15	3.87334	11.15	3.85504
11.2	4.54985	11.2	5.3585	11.2	3.59	11.2	4.18015	11.2	4.0102
11.25	4.77531	11.25	5.0998	11.25	4.49412	11.25	4.25599	11.25	3.61572
11.3	4.06025	11.3	5.42426	11.3	4.73477	11.3	4.01871	11.3	3.79187
11.35	3.06653	11.35	4.00656	11.35	4.76754	11.35	3.45047	11.35	2.86471
11.4	2.34009	11.4	3.31024	11.4	4.13079	11.4	2.4683	11.4	2.39836
11.45	1.07375	11.45	1.92707	11.45	3.07769	11.45	1.00718	11.45	1.72935
11.5	0.0525	11.5	1.7366	11.5	2.74386	11.5	0.37689	11.5	0.47866
11.55	-0.88097	11.55	0.17871	11.55	1.88438	11.55	-0.71771	11.55	-0.80241
11.6	-2.12235	11.6	-0.47036	11.6	1.63015	11.6	-1.54016	11.6	-1.55556
11.65	-3.25743	11.65	-1.13215	11.65	-0.54977	11.65	-2.14829	11.65	-3.3296
11.7	-4.34874	11.7	-1.56034	11.7	-1.06208	11.7	-2.07648	11.7	-2.91669
11.75	-4.65525	11.75	-2.18309	11.75	-1.41933	11.75	-3.14493	11.75	-3.99266
11.8	-4.42241	11.8	-2.16162	11.8	-1.28821	11.8	-3.66493	11.8	-4.41732
11.85	-4.25004	11.85	-2.69786	11.85	-1.05053	11.85	-3.2816	11.85	-4.71277
11.9	-3.43118	11.9	-3.56938	11.9	-0.52223	11.9	-2.6234	11.9	-4.08822
11.95	-2.8589	11.95	-2.96846	11.95	-1.41954	11.95	-1.71423	11.95	-3.55757
12	-1.71862	12	-3.03243	12	-0.91066	12	-0.60369	12	-1.78807
12.05	-0.86294	12.05	-3.17498	12.05	-1.16527	12.05	0.13511	12.05	-1.32717
12.1	0.44157	12.1	-1.58236	12.1	-0.30003	12.1	2.02255	12.1	-0.6283
12.15	1.25505	12.15	-0.70888	12.15	-0.3287	12.15	2.0926	12.15	-0.2556
12.2	2.41835	12.2	-0.30784	12.2	1.31007	12.2	3.06548	12.2	1.34772
12.25	2.90751	12.25	1.10329	12.25	3.1015	12.25	3.25613	12.25	1.77904
12.3	3.57064	12.3	0.72682	12.3	1.51244	12.3	4.17355	12.3	3.30713
12.35	4.186	12.35	1.68803	12.35	1.11113	12.35	2.99306	12.35	3.00101
12.4	3.96043	12.4	2.02294	12.4	2.31529	12.4	4.16027	12.4	3.14839
12.45	3.20511	12.45	0.8564	12.45	1.19993	12.45	3.58783	12.45	3.71552
12.5	2.7203	12.5	-0.07255	12.5	1.40833	12.5	2.78955	12.5	3.26875
12.55	1.42795	12.55	0.28831	12.55	-1.41198	12.55	1.7356	12.55	1.41737
12.6	0.4678	12.6	0.12385	12.6	-2.51874	12.6	0.9951	12.6	0.09431
12.65	-0.23902	12.65	-1.22235	12.65	-2.85411	12.65	-0.71914	12.65	0.10722
12.7	-1.189	12.7	-2.21164	12.7	-3.71564	12.7	-2.27223	12.7	-0.46007
12.75	-1.86825	12.75	-1.94226	12.75	-5.01849	12.75	-3.31787	12.75	-1.07065
12.8	-2.70574	12.8	-3.61811	12.8	-5.75813	12.8	-3.21394	12.8	-1.70342
12.85	-3.4423	12.85	-4.47673	12.85	-6.0686	12.85	-5.25542	12.85	-3.51137
12.9	-3.57501	12.9	-4.9732	12.9	-6.05116	12.9	-6.60001	12.9	-3.57562
12.95	-4.28851	12.95	1.73763	12.95	-5.31808	12.95	-7.96179	12.95	-3.80394
13	-4.2696	13	-4.88755	13	-5.06484	13	-8.2783	13	-2.46658
13.05	-4.09147	13.05	-5.89795	13.05	-4.1863	13.05	-8.26448	13.05	-3.53522
13.1	-3.64623	13.1	-4.79587	13.1	-3.4992	13.1	-7.31781	13.1	-3.30157
13.15	-2.79279	13.15	-3.305	13.15	-2.03949	13.15	-5.89829	13.15	-2.43709
13.2	-1.2232	13.2	-2.10719	13.2	-0.60629	13.2	-4.39996	13.2	-1.60511
13.25	0.0901	13.25	0.75953	13.25	1.10245	13.25	-1.06275	13.25	0.29318
13.3	1.85787	13.3	1.6116	13.3	0.24435	13.3	0.444	13.3	0.77274
13.35	2.96622	13.35	2.26154	13.35	2.13088	13.35	1.47467	13.35	2.58365
13.4	4.13855	13.4	3.22092	13.4	3.2726	13.4	4.30642	13.4	3.60148
13.45	4.70555	13.45	6.45144	13.45	4.44161	13.45	6.07615	13.45	4.23225
13.5	4.5539	13.5	6.35397	13.5	6.28637	13.5	7.10687	13.5	5.31926
13.55	5.0268	13.55	7.60965	13.55	6.95154	13.55	7.89905	13.55	5.23984
13.6	4.41287	13.6	6.54577	13.6	6.5769	13.6	6.9006	13.6	4.31326
13.65	3.23643	13.65	5.72252	13.65	6.9664	13.65	8.08889	13.65	3.2751
13.7	2.79146	13.7	6.04658	13.7	6.33131	13.7	7.32985	13.7	3.06239
13.75	1.69711	13.75	5.72101	13.75	5.93884	13.75	6.9284	13.75	1.25131
13.8	1.06724	13.8	3.8334	13.8	4.45542	13.8	5.25951	13.8	0.74458
13.85	-0.65864	13.85	3.394	13.85	2.98272	13.85	3.75278	13.85	0.93125
13.9	-0.70504	13.9	1.35745	13.9	2.40456	13.9	3.76947	13.9	-1.01064
13.95	-1.40686	13.95	0.59898	13.95	1.5421	13.95	1.62818	13.95	-1
14	-1.70822	14	0.38202	14	-0.26812	14	0.52354	14	-1.79766
14.05	-2.73589	14.05	-0.84029	14.05	-0.98865	14.05	-1.12894	14.05	-2.8257
14.1	-2.37198	14.1	-1.48878	14.1	-2.34371	14.1	-2.39968	14.1	-1.57933
14.15	-3.10708	14.15	-2.90323	14.15	-1.86871	14.15	-4.77623	14.15	-1.66916
14.2	-3.04645	14.2	-2.54378	14.2	-4.0813	14.2	-4.63959	14.2	-1.89947
14.25	-2.67188	14.25	-2.81827	14.25	-4.07249	14.25	-6.43157	14.25	-1.82466
14.3	-1.99442	14.3	-4.06134	14.3	-6.02616	14.3	-6.7799	14.3	-1.84337
14.35	-1.62882	14.35	-3.96815			14.35	-6.4988	14.35	-0.89904
14.4	-0.96836	14.4	-5.05267			14.4	-5.09486	14.4	-2.15388
14.45	-0.55516					14.45	-3.80585	14.45	-0.98705
14.5	0.3023					14.5	-2.67882
14.55	0.61337
14.6	1.12499
14.65	1.50146

## Sheet: S5c
x1	y1	x2	y2	x3	y3	x4	y4	x5	y5
Au foil		Au/C-P-2.5		Au/C-P-0.5		Au/C		Au/C-F
Radial	|x(R)|	Radial	|x(R)|	Radial	|x(R)|	Radial	|x(R)|	Radial	|x(R)|
0	0.17386	0	0.01874	0	0.00243	0	0.25693	0	0.13575
0.03068	0.17569	0.03068	0.01916	0.03068	0.0083	0.03068	0.25725	0.03068	0.14124
0.06136	0.1804	0.06136	0.0205	0.06136	0.01483	0.06136	0.25795	0.06136	0.15456
0.09204	0.18606	0.09204	0.02291	0.09204	0.01918	0.09204	0.25847	0.09204	0.16917
0.12272	0.19048	0.12272	0.02666	0.12272	0.02069	0.12272	0.25827	0.12272	0.17935
0.1534	0.19211	0.1534	0.0319	0.1534	0.01958	0.1534	0.25721	0.1534	0.1818
0.18408	0.19043	0.18408	0.03846	0.18408	0.01773	0.18408	0.25579	0.18408	0.17577
0.21476	0.18614	0.21476	0.04584	0.21476	0.01948	0.21476	0.25507	0.21476	0.16322
0.24544	0.18108	0.24544	0.05323	0.24544	0.0272	0.24544	0.25631	0.24544	0.14907
0.27612	0.17775	0.27612	0.0597	0.27612	0.03834	0.27612	0.26029	0.27612	0.14074
0.3068	0.17834	0.3068	0.06432	0.3068	0.0499	0.3068	0.26686	0.3068	0.14466
0.33748	0.18357	0.33748	0.06643	0.33748	0.05969	0.33748	0.27477	0.33748	0.1606
0.36816	0.19222	0.36816	0.06585	0.36816	0.06606	0.36816	0.28216	0.36816	0.18198
0.39884	0.20179	0.39884	0.06323	0.39884	0.06803	0.39884	0.28718	0.39884	0.20132
0.42951	0.20958	0.42951	0.06042	0.42951	0.06539	0.42951	0.28868	0.42951	0.21321
0.46019	0.21362	0.46019	0.06052	0.46019	0.05928	0.46019	0.28667	0.46019	0.21484
0.49087	0.21317	0.49087	0.06627	0.49087	0.05299	0.49087	0.28254	0.49087	0.20611
0.52155	0.20894	0.52155	0.07774	0.52155	0.05232	0.52155	0.27884	0.52155	0.19007
0.55223	0.20312	0.55223	0.09242	0.55223	0.06148	0.55223	0.27863	0.55223	0.1735
0.58291	0.19893	0.58291	0.10716	0.58291	0.078	0.58291	0.28415	0.58291	0.16633
0.61359	0.19959	0.61359	0.11925	0.61359	0.09662	0.61359	0.2957	0.61359	0.17628
0.64427	0.20666	0.64427	0.12668	0.64427	0.11316	0.64427	0.31134	0.64427	0.20144
0.67495	0.21913	0.67495	0.12828	0.67495	0.12478	0.67495	0.32786	0.67495	0.23258
0.70563	0.23401	0.70563	0.12388	0.70563	0.12992	0.70563	0.34195	0.70563	0.26039
0.73631	0.24786	0.73631	0.11459	0.73631	0.12859	0.73631	0.35125	0.73631	0.27824
0.76699	0.25796	0.76699	0.10311	0.76699	0.12301	0.76699	0.35473	0.76699	0.28256
0.79767	0.2629	0.79767	0.09381	0.79767	0.11856	0.79767	0.35283	0.79767	0.27293
0.82835	0.26276	0.82835	0.09148	0.82835	0.1232	0.82835	0.34705	0.82835	0.25269
0.85903	0.2589	0.85903	0.09768	0.85903	0.14246	0.85903	0.33926	0.85903	0.23
0.88971	0.25346	0.88971	0.10921	0.88971	0.17463	0.88971	0.33066	0.88971	0.21806
0.92039	0.24847	0.92039	0.1215	0.92039	0.21363	0.92039	0.32089	0.92039	0.22917
0.95107	0.24476	0.95107	0.13196	0.95107	0.25329	0.95107	0.30779	0.95107	0.26346
0.98175	0.24141	0.98175	0.14142	0.98175	0.28855	0.98175	0.28813	0.98175	0.30946
1.01243	0.23616	1.01243	0.1544	1.01243	0.31559	1.01243	0.25907	1.01243	0.35415
1.04311	0.22661	1.04311	0.17746	1.04311	0.33175	1.04311	0.22055	1.04311	0.38773
1.07379	0.21203	1.07379	0.21481	1.07379	0.33563	1.07379	0.17991	1.07379	0.404
1.10447	0.19519	1.10447	0.26543	1.10447	0.32706	1.10447	0.16115	1.10447	0.4003
1.13515	0.18421	1.13515	0.32417	1.13515	0.30713	1.13515	0.1959	1.13515	0.37776
1.16583	0.19081	1.16583	0.38407	1.16583	0.27804	1.16583	0.27731	1.16583	0.34206
1.1965	0.22066	1.1965	0.43772	1.1965	0.24299	1.1965	0.37941	1.1965	0.30472
1.22718	0.26705	1.22718	0.47802	1.22718	0.20619	1.22718	0.48415	1.22718	0.28296
1.25786	0.31758	1.25786	0.49896	1.25786	0.17364	1.25786	0.57874	1.25786	0.29183
1.28854	0.36034	1.28854	0.49655	1.28854	0.15465	1.28854	0.6527	1.28854	0.33009
1.31922	0.38543	1.31922	0.47028	1.31922	0.16099	1.31922	0.69766	1.31922	0.38241
1.3499	0.38532	1.3499	0.42571	1.3499	0.19788	1.3499	0.70805	1.3499	0.43335
1.38058	0.35582	1.38058	0.37931	1.38058	0.2608	1.38058	0.68265	1.38058	0.47378
1.41126	0.29887	1.41126	0.36329	1.41126	0.34345	1.41126	0.62696	1.41126	0.50155
1.44194	0.2319	1.44194	0.41034	1.44194	0.44064	1.44194	0.55786	1.44194	0.5216
1.47262	0.21396	1.47262	0.51789	1.47262	0.54693	1.47262	0.50985	1.47262	0.54497
1.5033	0.30579	1.5033	0.65697	1.5033	0.6557	1.5033	0.52867	1.5033	0.58475
1.53398	0.46701	1.53398	0.79937	1.53398	0.75898	1.53398	0.63062	1.53398	0.64856
1.56466	0.65077	1.56466	0.92271	1.56466	0.84787	1.56466	0.786	1.56466	0.73295
1.59534	0.83005	1.59534	1.00858	1.59534	0.9132	1.59534	0.9547	1.59534	0.82466
1.62602	0.98378	1.62602	1.04156	1.62602	0.94652	1.62602	1.10446	1.62602	0.9057
1.6567	1.09291	1.6567	1.00947	1.6567	0.94135	1.6567	1.21034	1.6567	0.95741
1.68738	1.14041	1.68738	0.90393	1.68738	0.89482	1.68738	1.25284	1.68738	0.96287
1.71806	1.11222	1.71806	0.72124	1.71806	0.81049	1.71806	1.21747	1.71806	0.90839
1.74874	0.99862	1.74874	0.46366	1.74874	0.70405	1.74874	1.09518	1.74874	0.78466
1.77942	0.79607	1.77942	0.15189	1.77942	0.615	1.77942	0.88333	1.77942	0.58838
1.8101	0.51213	1.8101	0.2799	1.8101	0.61307	1.8101	0.58775	1.8101	0.3275
1.84078	0.21993	1.84078	0.70401	1.84078	0.74486	1.84078	0.24309	1.84078	0.14202
1.87146	0.4192	1.87146	1.1564	1.87146	0.97917	1.87146	0.30796	1.87146	0.46017
1.90214	0.89536	1.90214	1.60812	1.90214	1.26233	1.90214	0.76993	1.90214	0.88385
1.93282	1.41734	1.93282	2.03294	1.93282	1.55515	1.93282	1.27173	1.93282	1.32918
1.9635	1.94066	1.9635	2.40517	1.9635	1.83026	1.9635	1.76841	1.9635	1.76683
1.99418	2.43129	1.99418	2.70122	1.99418	2.06763	1.99418	2.22913	1.99418	2.16998
2.02485	2.85723	2.02485	2.90157	2.02485	2.2538	2.02485	2.62618	2.02485	2.51354
2.05553	3.18945	2.05553	2.99328	2.05553	2.38318	2.05553	2.93608	2.05553	2.77602
2.08621	3.40427	2.08621	2.97292	2.08621	2.46044	2.08621	3.14193	2.08621	2.94219
2.11689	3.48627	2.11689	2.8508	2.11689	2.50343	2.11689	3.23632	2.11689	3.00622
2.14757	3.43197	2.14757	2.6575	2.14757	2.54496	2.14757	3.22491	2.14757	2.97569
2.17825	3.25497	2.17825	2.45376	2.17825	2.63006	2.17825	3.13098	2.17825	2.87701
2.20893	2.9943	2.20893	2.33727	2.20893	2.80433	2.20893	3.0008	2.20893	2.76142
2.23961	2.72746	2.23961	2.41847	2.23961	3.09557	2.23961	2.90627	2.23961	2.70642
2.27029	2.57962	2.27029	2.74756	2.27029	3.50232	2.27029	2.93333	2.27029	2.7974
2.30097	2.68694	2.30097	3.28001	2.30097	3.99818	2.30097	3.14496	2.30097	3.08354
2.33165	3.09501	2.33165	3.92979	2.33165	4.54437	2.33165	3.54371	2.33165	3.54863
2.36233	3.72917	2.36233	4.618	2.36233	5.09989	2.36233	4.07816	2.36233	4.13194
2.39301	4.47753	2.39301	5.28376	2.39301	5.62692	2.39301	4.67835	2.39301	4.76384
2.42369	5.2468	2.42369	5.88179	2.42369	6.09349	2.42369	5.28011	2.42369	5.38351
2.45437	5.96902	2.45437	6.37973	2.45437	6.47489	2.45437	5.8327	2.45437	5.94296
2.48505	6.59651	2.48505	6.75702	2.48505	6.7548	2.48505	6.29971	2.48505	6.40718
2.51573	7.0985	2.51573	7.00453	2.51573	6.92604	2.51573	6.65868	2.51573	6.75399
2.54641	7.45974	2.54641	7.12447	2.54641	6.9911	2.54641	6.90081	2.54641	6.97409
2.57709	7.67996	2.57709	7.12994	2.57709	6.96204	2.57709	7.03044	2.57709	7.07111
2.60777	7.77312	2.60777	7.04375	2.60777	6.85965	2.60777	7.06407	2.60777	7.06107
2.63845	7.7656	2.63845	6.89613	2.63845	6.71141	2.63845	7.02805	2.63845	6.97084
2.66913	7.69284	2.66913	6.72103	2.66913	6.54807	2.66913	6.95478	2.66913	6.83504
2.69981	7.59371	2.69981	6.55073	2.69981	6.39853	2.69981	6.87692	2.69981	6.69083
2.73049	7.50303	2.73049	6.40962	2.73049	6.28391	2.73049	6.82036	2.73049	6.57068
2.76117	7.44344	2.76117	6.30861	2.76117	6.21234	2.76117	6.79773	2.76117	6.49458
2.79184	7.41955	2.79184	6.24271	2.79184	6.17691	2.79184	6.80501	2.79184	6.4646
2.82252	7.41702	2.82252	6.19305	2.82252	6.15773	2.82252	6.82285	2.82252	6.46447
2.8532	7.40706	2.8532	6.13245	2.8532	6.12733	2.8532	6.82212	2.8532	6.46472
2.88388	7.35436	2.88388	6.03219	2.88388	6.05696	2.88388	6.77088	2.88388	6.43056
2.91456	7.22497	2.91456	5.86766	2.91456	5.92182	2.91456	6.64074	2.91456	6.32949
2.94524	6.99238	2.94524	5.62192	2.94524	5.70442	2.94524	6.4111	2.94524	6.13658
2.97592	6.64086	2.97592	5.28722	2.97592	5.39606	2.97592	6.07134	2.97592	5.83727
3.0066	6.1668	3.0066	4.86508	3.0066	4.99697	3.0066	5.62137	3.0066	5.42815
3.03728	5.5782	3.03728	4.36539	3.03728	4.5156	3.03728	5.07103	3.03728	4.91636
3.06796	4.8933	3.06796	3.80479	3.06796	3.96723	3.06796	4.43865	3.06796	4.31817
3.09864	4.13833	3.09864	3.20487	3.09864	3.37229	3.09864	3.74925	3.09864	3.65708
3.12932	3.34495	3.12932	2.59017	3.12932	2.75452	3.12932	3.0325	3.12932	2.96164
3.16	2.54755	3.16	1.98619	3.16	2.13904	3.16	2.32084	3.16	2.2633
3.19068	1.78059	3.19068	1.41774	3.19068	1.55056	3.19068	1.64878	3.19068	1.59504
3.22136	1.07675	3.22136	0.90796	3.22136	1.0119	3.22136	1.05613	3.22136	0.99269
3.25204	0.46985	3.25204	0.4807	3.25204	0.54374	3.25204	0.61034	3.25204	0.51357
3.28272	0.16288	3.28272	0.19481	3.28272	0.1777	3.28272	0.46605	3.28272	0.34765
3.3134	0.48617	3.3134	0.24405	3.3134	0.19466	3.3134	0.61005	3.3134	0.5345
3.34408	0.75174	3.34408	0.3857	3.34408	0.38805	3.34408	0.77973	3.34408	0.72702
3.37476	0.90806	3.37476	0.46221	3.37476	0.50763	3.37476	0.88052	3.37476	0.83439
3.40544	0.96659	3.40544	0.4675	3.40544	0.55285	3.40544	0.90154	3.40544	0.85017
3.43612	0.95117	3.43612	0.41532	3.43612	0.53961	3.43612	0.85624	3.43612	0.78643
3.4668	0.89561	3.4668	0.33162	3.4668	0.4937	3.4668	0.77157	3.4668	0.66537
3.49748	0.84155	3.49748	0.26627	3.49748	0.45209	3.49748	0.68669	3.49748	0.52098
3.52816	0.82826	3.52816	0.29088	3.52816	0.45536	3.52816	0.64753	3.52816	0.40965
3.55884	0.87186	3.55884	0.40153	3.55884	0.51798	3.55884	0.6812	3.55884	0.40458
3.58952	0.95614	3.58952	0.5395	3.58952	0.61738	3.58952	0.77158	3.58952	0.50416
3.62019	1.04995	3.62019	0.67101	3.62019	0.72281	3.62019	0.88028	3.62019	0.63625
3.65087	1.1266	3.65087	0.78089	3.65087	0.81275	3.65087	0.97555	3.65087	0.7527
3.68155	1.17033	3.68155	0.86277	3.68155	0.87531	3.68155	1.03871	3.68155	0.83239
3.71223	1.17602	3.71223	0.91572	3.71223	0.90584	3.71223	1.06162	3.71223	0.86807
3.74291	1.14777	3.74291	0.94283	3.74291	0.90531	3.74291	1.04406	3.74291	0.86109
3.77359	1.09737	3.77359	0.94993	3.77359	0.87923	3.77359	0.99204	3.77359	0.81952
3.80427	1.04231	3.80427	0.94426	3.80427	0.83657	3.80427	0.91666	3.80427	0.75729
3.83495	1.002	3.83495	0.93287	3.83495	0.78844	3.83495	0.83291	3.83495	0.69324
3.86563	0.9913	3.86563	0.92114	3.86563	0.74599	3.86563	0.75799	3.86563	0.64818
3.89631	1.01381	3.89631	0.91165	3.89631	0.71758	3.89631	0.70756	3.89631	0.63754
3.92699	1.06083	3.92699	0.90415	3.92699	0.70607	3.92699	0.68988	3.92699	0.6626
3.95767	1.1171	3.95767	0.89632	3.95767	0.70833	3.95767	0.70166	3.95767	0.71083
3.98835	1.1678	3.98835	0.8851	3.98835	0.71752	3.98835	0.73114	3.98835	0.76563
4.01903	1.20215	4.01903	0.86768	4.01903	0.72646	4.01903	0.76527	4.01903	0.81399
4.04971	1.21408	4.04971	0.84204	4.04971	0.72982	4.04971	0.7944	4.04971	0.8485
4.08039	1.20137	4.08039	0.80684	4.08039	0.72462	4.08039	0.81301	4.08039	0.86628
4.11107	1.1643	4.11107	0.76099	4.11107	0.70964	4.11107	0.81856	4.11107	0.86734
4.14175	1.10413	4.14175	0.7031	4.14175	0.68441	4.14175	0.80986	4.14175	0.85275
4.17243	1.02197	4.17243	0.63121	4.17243	0.64816	4.17243	0.78585	4.17243	0.8232
4.20311	0.91803	4.20311	0.54282	4.20311	0.59926	4.20311	0.74484	4.20311	0.77802
4.23379	0.79153	4.23379	0.43536	4.23379	0.53526	4.23379	0.6846	4.23379	0.71505
4.26447	0.64139	4.26447	0.30697	4.26447	0.45364	4.26447	0.60301	4.26447	0.63113
4.29515	0.46776	4.29515	0.15802	4.29515	0.35342	4.29515	0.49937	4.29515	0.52323
4.32583	0.277	4.32583	0.0433	4.32583	0.23979	4.32583	0.37716	4.32583	0.38979
4.35651	0.13261	4.35651	0.21381	4.35651	0.15006	4.35651	0.2535	4.35651	0.23329
4.38719	0.27039	4.38719	0.41615	4.38719	0.20403	4.38719	0.19984	4.38719	0.08726
4.41786	0.51672	4.41786	0.6258	4.41786	0.36706	4.41786	0.30192	4.41786	0.19368
4.44854	0.77921	4.44854	0.83349	4.44854	0.56081	4.44854	0.48085	4.44854	0.40381
4.47922	1.03923	4.47922	1.02975	4.47922	0.76245	4.47922	0.67803	4.47922	0.62424
4.5099	1.28395	4.5099	1.20505	4.5099	0.95924	4.5099	0.87175	4.5099	0.83965
4.54058	1.50185	4.54058	1.35043	4.54058	1.14033	4.54058	1.04864	4.54058	1.03844
4.57126	1.68274	4.57126	1.45822	4.57126	1.29585	4.57126	1.19816	4.57126	1.21011
4.60194	1.81828	4.60194	1.52263	4.60194	1.41726	4.60194	1.31182	4.60194	1.34556
4.63262	1.90255	4.63262	1.54026	4.63262	1.49774	4.63262	1.38338	4.63262	1.43764
4.6633	1.93237	4.6633	1.51053	4.6633	1.53276	4.6633	1.40914	4.6633	1.48169
4.69398	1.90755	4.69398	1.43597	4.69398	1.52042	4.69398	1.38819	4.69398	1.47588
4.72466	1.83094	4.72466	1.32258	4.72466	1.46181	4.72466	1.32257	4.72466	1.42146
4.75534	1.70827	4.75534	1.18023	4.75534	1.3613	4.75534	1.21744	4.75534	1.32291
4.78602	1.54804	4.78602	1.02368	4.78602	1.227	4.78602	1.08132	4.78602	1.18808
4.8167	1.36158	4.8167	0.87441	4.8167	1.07171	4.8167	0.92685	4.8167	1.02866
4.84738	1.1636	4.84738	0.76216	4.84738	0.91492	4.84738	0.77278	4.84738	0.86151
4.87806	0.97377	4.87806	0.71908	4.87806	0.7857	4.87806	0.64739	4.87806	0.71163
4.90874	0.81958	4.90874	0.75768	4.90874	0.72121	4.90874	0.58776	4.90874	0.61459
4.93942	0.73556	4.93942	0.85771	4.93942	0.74642	4.93942	0.61675	4.93942	0.60391
4.9701	0.7456	4.9701	0.98653	4.9701	0.84873	4.9701	0.71621	4.9701	0.67717
5.00078	0.83803	5.00078	1.11907	5.00078	0.99245	5.00078	0.84895	5.00078	0.79806
5.03146	0.97802	5.03146	1.24053	5.03146	1.14656	5.03146	0.98721	5.03146	0.93236
5.06214	1.13544	5.06214	1.34332	5.06214	1.29134	5.06214	1.11525	5.06214	1.05979
5.09282	1.29166	5.09282	1.42446	5.09282	1.41529	5.09282	1.22474	5.09282	1.16986
5.1235	1.43588	5.1235	1.48383	5.1235	1.51205	5.1235	1.31161	5.1235	1.25772
5.15418	1.56152	5.15418	1.52294	5.15418	1.57866	5.15418	1.37432	5.15418	1.32171
5.18486	1.66436	5.18486	1.54408	5.18486	1.61451	5.18486	1.41288	5.18486	1.36207
5.21553	1.74158	5.21553	1.54961	5.21553	1.62073	5.21553	1.42836	5.21553	1.38011
5.24621	1.79156	5.24621	1.54154	5.24621	1.59976	5.24621	1.42249	5.24621	1.37769
5.27689	1.81378	5.27689	1.5214	5.27689	1.55508	5.27689	1.39752	5.27689	1.35694
5.30757	1.80899	5.30757	1.4903	5.30757	1.49097	5.30757	1.35611	5.30757	1.32008
5.33825	1.77934	5.33825	1.44924	5.33825	1.41236	5.33825	1.30136	5.33825	1.26952
5.36893	1.72852	5.36893	1.39948	5.36893	1.32473	5.36893	1.23687	5.36893	1.20791
5.39961	1.66168	5.39961	1.34291	5.39961	1.23396	5.39961	1.16671	5.39961	1.13833
5.43029	1.58523	5.43029	1.2822	5.43029	1.14602	5.43029	1.09538	5.43029	1.06438
5.46097	1.50642	5.46097	1.22076	5.46097	1.06647	5.46097	1.02753	5.46097	0.99017
5.49165	1.43246	5.49165	1.16237	5.49165	0.99968	5.49165	0.9675	5.49165	0.92006
5.52233	1.36949	5.52233	1.11042	5.52233	0.94787	5.52233	0.91859	5.52233	0.85816
5.55301	1.32129	5.55301	1.06708	5.55301	0.91037	5.55301	0.88235	5.55301	0.8075
5.58369	1.28847	5.58369	1.03254	5.58369	0.88365	5.58369	0.85812	5.58369	0.76923
5.61437	1.26842	5.61437	1.00472	5.61437	0.86222	5.61437	0.8432	5.61437	0.74213
5.64505	1.25622	5.64505	0.97967	5.64505	0.83995	5.64505	0.83364	5.64505	0.72289
5.67573	1.2461	5.67573	0.9525	5.67573	0.8114	5.67573	0.82519	5.67573	0.70714
5.70641	1.23278	5.70641	0.91843	5.70641	0.77253	5.70641	0.81421	5.70641	0.69056
5.73709	1.21245	5.73709	0.8736	5.73709	0.72114	5.73709	0.79811	5.73709	0.66987
5.76777	1.18306	5.76777	0.81563	5.76777	0.65689	5.76777	0.77552	5.76777	0.64333
5.79845	1.14442	5.79845	0.74376	5.79845	0.58128	5.79845	0.74622	5.79845	0.61079
5.82913	1.09784	5.82913	0.6588	5.82913	0.49757	5.82913	0.71086	5.82913	0.57362
5.85981	1.04578	5.85981	0.56298	5.85981	0.41092	5.85981	0.67073	5.85981	0.53435
5.89049	0.99128	5.89049	0.45958	5.89049	0.3291	5.89049	0.62742	5.89049	0.49619
5.92117	0.93747	5.92117	0.35267	5.92117	0.2638	5.92117	0.58258	5.92117	0.46232
5.95185	0.88695	5.95185	0.24683	5.95185	0.23019	5.95185	0.53764	5.95185	0.43508
5.98253	0.84146	5.98253	0.14729	5.98253	0.23599	5.98253	0.49374	5.98253	0.41522
6.0132	0.80161	6.0132	0.06405	6.0132	0.2696	6.0132	0.45165	6.0132	0.40163
6.04388	0.76705	6.04388	0.0555	6.04388	0.31303	6.04388	0.41187	6.04388	0.39186
6.07456	0.73674	6.07456	0.11141	6.07456	0.35488	6.07456	0.37475	6.07456	0.38308
6.10524	0.7095	6.10524	0.16174	6.10524	0.39016	6.10524	0.34065	6.10524	0.37306
6.13592	0.68444	6.13592	0.19951	6.13592	0.41767	6.13592	0.3101	6.13592	0.36074
6.1666	0.66115	6.1666	0.22565	6.1666	0.43829	6.1666	0.28384	6.1666	0.34642
6.19728	0.63979	6.19728	0.24335	6.19728	0.45398	6.19728	0.26263	6.19728	0.33165
6.22796	0.62083	6.22796	0.25711	6.22796	0.46693	6.22796	0.2471	6.22796	0.3188
6.25864	0.60474	6.25864	0.27175	6.25864	0.47882	6.25864	0.23732	6.25864	0.31028
6.28932	0.59159	6.28932	0.29093	6.28932	0.49027	6.28932	0.23267	6.28932	0.30757
6.32	0.58085	6.32	0.31596	6.32	0.5007	6.32	0.23184	6.32	0.31054
6.35068	0.57133	6.35068	0.34559	6.35068	0.50851	6.35068	0.2332	6.35068	0.31737
6.38136	0.56133	6.38136	0.37692	6.38136	0.51155	6.38136	0.23512	6.38136	0.32524
6.41204	0.549	6.41204	0.40662	6.41204	0.50772	6.41204	0.23623	6.41204	0.33123
6.44272	0.5326	6.44272	0.43178	6.44272	0.49533	6.44272	0.23551	6.44272	0.33293
6.4734	0.51083	6.4734	0.45034	6.4734	0.47351	6.4734	0.2323	6.4734	0.32879
6.50408	0.48292	6.50408	0.46134	6.50408	0.4423	6.50408	0.22631	6.50408	0.31817
6.53476	0.44875	6.53476	0.46495	6.53476	0.40285	6.53476	0.21762	6.53476	0.30133
6.56544	0.40878	6.56544	0.46244	6.56544	0.35738	6.56544	0.20685	6.56544	0.27927
6.59612	0.36399	6.59612	0.45598	6.59612	0.30934	6.59612	0.19534	6.59612	0.25364
6.6268	0.31582	6.6268	0.44831	6.6268	0.26352	6.6268	0.18543	6.6268	0.22662
6.65748	0.26605	6.65748	0.44225	6.65748	0.22607	6.65748	0.18045	6.65748	0.20072
6.68816	0.21682	6.68816	0.44	6.68816	0.20336	6.68816	0.18399	6.68816	0.17864
6.71884	0.17092	6.71884	0.44254	6.71884	0.19846	6.71884	0.19822	6.71884	0.16288
6.74952	0.13248	6.74952	0.44934	6.74952	0.20782	6.74952	0.22265	6.74952	0.15506
6.7802	0.1081	6.7802	0.45859	6.7802	0.22376	6.7802	0.25459	6.7802	0.15536
6.81087	0.10461	6.81087	0.46779	6.81087	0.23924	6.81087	0.29056	6.81087	0.16257
6.84155	0.12033	6.84155	0.47437	6.84155	0.24968	6.84155	0.32715	6.84155	0.17489
6.87223	0.14627	6.87223	0.47615	6.87223	0.25276	6.87223	0.36137	6.87223	0.19068
6.90291	0.17547	6.90291	0.47164	6.90291	0.24774	6.90291	0.39072	6.90291	0.20859
6.93359	0.20434	6.93359	0.46009	6.93359	0.235	6.93359	0.41321	6.93359	0.22745
6.96427	0.23102	6.96427	0.44149	6.96427	0.21569	6.96427	0.42742	6.96427	0.24604
6.99495	0.25432	6.99495	0.41643	6.99495	0.19149	6.99495	0.43253	6.99495	0.26307
7.02563	0.27341	7.02563	0.38607	7.02563	0.16436	7.02563	0.42837	7.02563	0.27723
7.05631	0.2877	7.05631	0.3519	7.05631	0.13636	7.05631	0.41543	7.05631	0.28732
7.08699	0.29692	7.08699	0.31563	7.08699	0.10954	7.08699	0.39482	7.08699	0.29243
7.11767	0.30127	7.11767	0.27905	7.11767	0.08586	7.11767	0.36825	7.11767	0.29209
7.14835	0.30147	7.14835	0.24385	7.14835	0.06738	7.14835	0.33791	7.14835	0.28638
7.17903	0.29885	7.17903	0.21154	7.17903	0.05643	7.17903	0.30628	7.17903	0.276
7.20971	0.29528	7.20971	0.1833	7.20971	0.05478	7.20971	0.27593	7.20971	0.26229
7.24039	0.29283	7.24039	0.15989	7.24039	0.06174	7.24039	0.24909	7.24039	0.24707
7.27107	0.29326	7.27107	0.14158	7.27107	0.07472	7.27107	0.22717	7.27107	0.23244
7.30175	0.29742	7.30175	0.12809	7.30175	0.09142	7.30175	0.2104	7.30175	0.22022
7.33243	0.30478	7.33243	0.11864	7.33243	0.11024	7.33243	0.19777	7.33243	0.21139
7.36311	0.31353	7.36311	0.11213	7.36311	0.12977	7.36311	0.18758	7.36311	0.20561
7.39379	0.32103	7.39379	0.10724	7.39379	0.14859	7.39379	0.17829	7.39379	0.20124
7.42447	0.32446	7.42447	0.10265	7.42447	0.16524	7.42447	0.1692	7.42447	0.19599
7.45515	0.32123	7.45515	0.09707	7.45515	0.17835	7.45515	0.16086	7.45515	0.1876
7.48583	0.30935	7.48583	0.08932	7.48583	0.18676	7.48583	0.15499	7.48583	0.17447
7.51651	0.2876	7.51651	0.07841	7.51651	0.18959	7.51651	0.15387	7.51651	0.15602
7.54719	0.25555	7.54719	0.06355	7.54719	0.18633	7.54719	0.15911	7.54719	0.13321
7.57787	0.21367	7.57787	0.04424	7.57787	0.17689	7.57787	0.17053	7.57787	0.10944
7.60854	0.16344	7.60854	0.02044	7.60854	0.16156	7.60854	0.18614	7.60854	0.09265
7.63922	0.10803	7.63922	0.00964	7.63922	0.14106	7.63922	0.20311	7.63922	0.09463
7.6699	0.05805	7.6699	0.04146	7.6699	0.11642	7.6699	0.21868	7.6699	0.11829
7.70058	0.06133	7.70058	0.07722	7.70058	0.08903	7.70058	0.23062	7.70058	0.15442
7.73126	0.11625	7.73126	0.11522	7.73126	0.06081	7.73126	0.23733	7.73126	0.19454
7.76194	0.17858	7.76194	0.15417	7.76194	0.03544	7.76194	0.23787	7.76194	0.2336
7.79262	0.2385	7.79262	0.19269	7.79262	0.02581	7.79262	0.23193	7.79262	0.26853
7.8233	0.29251	7.8233	0.2294	7.8233	0.04109	7.8233	0.21976	7.8233	0.29734
7.85398	0.33855	7.85398	0.26294	7.85398	0.06216	7.85398	0.20217	7.85398	0.31882
7.88466	0.37533	7.88466	0.29212	7.88466	0.0814	7.88466	0.18047	7.88466	0.33242
7.91534	0.40218	7.91534	0.31592	7.91534	0.09703	7.91534	0.15651	7.91534	0.3382
7.94602	0.41904	7.94602	0.33358	7.94602	0.10847	7.94602	0.1328	7.94602	0.33676
7.9767	0.42636	7.9767	0.34459	7.9767	0.11561	7.9767	0.11271	7.9767	0.32917
8.00738	0.42502	8.00738	0.34875	8.00738	0.11863	8.00738	0.10031	8.00738	0.31684
8.03806	0.41624	8.03806	0.3461	8.03806	0.11785	8.03806	0.09855	8.03806	0.30142
8.06874	0.40143	8.06874	0.33694	8.06874	0.11371	8.06874	0.10659	8.06874	0.28462
8.09942	0.38208	8.09942	0.32176	8.09942	0.10671	8.09942	0.12042	8.09942	0.26801
8.1301	0.35969	8.1301	0.30124	8.1301	0.09738	8.1301	0.13608	8.1301	0.25287
8.16078	0.33566	8.16078	0.27617	8.16078	0.08631	8.16078	0.151	8.16078	0.24002
8.19146	0.31123	8.19146	0.24742	8.19146	0.07421	8.19146	0.16371	8.19146	0.22973
8.22214	0.28751	8.22214	0.21592	8.22214	0.06206	8.22214	0.17347	8.22214	0.22181
8.25282	0.2654	8.25282	0.18265	8.25282	0.05135	8.25282	0.17998	8.25282	0.21573
8.2835	0.24564	8.2835	0.14867	8.2835	0.0442	8.2835	0.18321	8.2835	0.21084
8.31418	0.22873	8.31418	0.11523	8.31418	0.04259	8.31418	0.18339	8.31418	0.20656
8.34486	0.21493	8.34486	0.08419	8.34486	0.04624	8.34486	0.18089	8.34486	0.20241
8.37554	0.2042	8.37554	0.05932	8.37554	0.05252	8.37554	0.17627	8.37554	0.19808
8.40621	0.19618	8.40621	0.04863	8.40621	0.05875	8.40621	0.17023	8.40621	0.19339
8.43689	0.19026	8.43689	0.05717	8.43689	0.0631	8.43689	0.16358	8.43689	0.18821
8.46757	0.18575	8.46757	0.07593	8.46757	0.06457	8.46757	0.15716	8.46757	0.18249
8.49825	0.18193	8.49825	0.09661	8.49825	0.06288	8.49825	0.15171	8.49825	0.17625
8.52893	0.17827	8.52893	0.11594	8.52893	0.05869	8.52893	0.1477	8.52893	0.16954
8.55961	0.17438	8.55961	0.13266	8.55961	0.05402	8.55961	0.14517	8.55961	0.16249
8.59029	0.17007	8.59029	0.14626	8.59029	0.05289	8.59029	0.14376	8.59029	0.15533
8.62097	0.16526	8.62097	0.15658	8.62097	0.0597	8.62097	0.14275	8.62097	0.14829
8.65165	0.15988	8.65165	0.16367	8.65165	0.07518	8.65165	0.14133	8.65165	0.14163
8.68233	0.15383	8.68233	0.16774	8.68233	0.09661	8.68233	0.13873	8.68233	0.13555
8.71301	0.14693	8.71301	0.16909	8.71301	0.12097	8.71301	0.1344	8.71301	0.13014
8.74369	0.13893	8.74369	0.16811	8.74369	0.14593	8.74369	0.1281	8.74369	0.12538
8.77437	0.12953	8.77437	0.16521	8.77437	0.16969	8.77437	0.11988	8.77437	0.12108
8.80505	0.11851	8.80505	0.16083	8.80505	0.19093	8.80505	0.11011	8.80505	0.117
8.83573	0.10574	8.83573	0.15537	8.83573	0.20873	8.83573	0.09941	8.83573	0.11284
8.86641	0.09131	8.86641	0.14922	8.86641	0.22262	8.86641	0.08861	8.86641	0.1083
8.89709	0.07549	8.89709	0.14266	8.89709	0.23262	8.89709	0.0786	8.89709	0.10307
8.92777	0.05878	8.92777	0.13591	8.92777	0.23924	8.92777	0.07021	8.92777	0.09687
8.95845	0.04186	8.95845	0.12912	8.95845	0.24339	8.95845	0.06398	8.95845	0.08938
8.98913	0.02559	8.98913	0.12231	8.98913	0.24629	8.98913	0.06002	8.98913	0.08028
9.01981	0.01128	9.01981	0.11544	9.01981	0.24914	9.01981	0.05805	9.01981	0.06925
9.05049	0.00642	9.05049	0.10837	9.05049	0.25285	9.05049	0.05776	9.05049	0.05601
9.08117	0.01452	9.08117	0.10099	9.08117	0.25771	9.08117	0.05913	9.08117	0.04055
9.11185	0.02105	9.11185	0.09318	9.11185	0.2633	9.11185	0.06251	9.11185	0.02397
9.14253	0.02425	9.14253	0.08497	9.14253	0.26852	9.14253	0.0684	9.14253	0.01613
9.17321	0.02412	9.17321	0.07666	9.17321	0.27195	9.17321	0.07699	9.17321	0.03281
9.20388	0.02141	9.20388	0.06899	9.20388	0.27208	9.20388	0.08798	9.20388	0.05822
9.23456	0.01848	9.23456	0.06337	9.23456	0.26762	9.23456	0.10064	9.23456	0.08653
9.26524	0.02017	9.26524	0.0617	9.26524	0.25768	9.26524	0.11401	9.26524	0.11624
9.29592	0.02891	9.29592	0.06555	9.29592	0.24188	9.29592	0.12707	9.29592	0.14632
9.3266	0.04202	9.3266	0.07494	9.3266	0.22041	9.3266	0.1389	9.3266	0.17578
9.35728	0.05706	9.35728	0.08853	9.35728	0.19404	9.35728	0.14869	9.35728	0.2037
9.38796	0.07263	9.38796	0.10465	9.38796	0.16411	9.38796	0.15583	9.38796	0.22923
9.41864	0.08777	9.41864	0.12188	9.41864	0.13266	9.41864	0.15994	9.41864	0.25165
9.44932	0.10183	9.44932	0.13916	9.44932	0.10261	9.44932	0.16082	9.44932	0.27042
9.48	0.11437	9.48	0.15564	9.48	0.07853	9.48	0.15854	9.48	0.28516
9.51068	0.12513	9.51068	0.17069	9.51068	0.06671	9.51068	0.15334	9.51068	0.29569
9.54136	0.13406	9.54136	0.18384	9.54136	0.0699	9.54136	0.14563	9.54136	0.30201
9.57204	0.14129	9.57204	0.19479	9.57204	0.08192	9.57204	0.13597	9.57204	0.30429
9.60272	0.14708	9.60272	0.20334	9.60272	0.09546	9.60272	0.12499	9.60272	0.30279
9.6334	0.15181	9.6334	0.20947	9.6334	0.10693	9.6334	0.11332	9.6334	0.29785
9.66408	0.15596	9.66408	0.21321	9.66408	0.1155	9.66408	0.10158	9.66408	0.28989
9.69476	0.15999	9.69476	0.21471	9.69476	0.12191	9.69476	0.09027	9.69476	0.27933
9.72544	0.16437	9.72544	0.21413	9.72544	0.12784	9.72544	0.0797	9.72544	0.26661
9.75612	0.16944	9.75612	0.21168	9.75612	0.13524	9.75612	0.06999	9.75612	0.25221
9.7868	0.17539	9.7868	0.20754	9.7868	0.14554	9.7868	0.06103	9.7868	0.23664
9.81748	0.18223	9.81748	0.20188	9.81748	0.159	9.81748	0.05252	9.81748	0.22047
9.84816	0.18977	9.84816	0.1948	9.84816	0.17468	9.84816	0.04408	9.84816	0.20433
9.87884	0.19767	9.87884	0.18639	9.87884	0.19086	9.87884	0.03537	9.87884	0.18887
9.90952	0.20549	9.90952	0.1767	9.90952	0.20563	9.90952	0.02611	9.90952	0.17471
9.9402	0.21277	9.9402	0.16577	9.9402	0.21727	9.9402	0.01619	9.9402	0.16237
9.97088	0.21908	9.97088	0.15364	9.97088	0.22449	9.97088	0.00568	9.97088	0.15213
