# Supplementary material for: Efficient wettability-controlled electroreduction of CO2 to CO at Au/C interfaces
Source: Nat Commun. 2020 Jun 15;11:3028. doi: 10.1038/s41467-020-16847-9 (PMC7295780; doi:10.1038/s41467-020-16847-9)
Supplement: Supplementary file 2 — Source Data [file 41467_2020_16847_MOESM2_ESM.zip › Source Data/SI/S6.xlsx]

## Sheet: S6a
x1	y1	x2	y2	x3	y3	x4	y4	x5	y5	x6	y6	x7	y7
Au/C-F		Au/C		Au/C-P-0.5		Au/C-P-1.0		Au/C-P-1.5		Au/C-P-2.0		Au/C-P-2.5
E	j	E	j	E	j	E	j	E	j	E	j	E	j
0	-0.0772	0	-0.19836	0	-0.51298	0	-0.74113	0	-0.40225	0	-0.38831	0	-0.14438
-0.001	-0.07751	-0.001	-0.20198	-0.001	-0.52365	-0.001	-0.75002	-0.001	-0.40432	-0.001	-0.39568	-0.001	-0.14943
-0.002	-0.0787	-0.002	-0.20764	-0.002	-0.53244	-0.002	-0.75972	-0.002	-0.40629	-0.002	-0.39981	-0.002	-0.1524
-0.003	-0.07862	-0.003	-0.21376	-0.003	-0.54389	-0.003	-0.76804	-0.003	-0.41573	-0.003	-0.40642	-0.003	-0.15597
-0.004	-0.08016	-0.004	-0.2181	-0.004	-0.55573	-0.004	-0.77745	-0.004	-0.41697	-0.004	-0.41195	-0.004	-0.15874
-0.005	-0.07953	-0.005	-0.22099	-0.005	-0.56412	-0.005	-0.78576	-0.005	-0.41842	-0.005	-0.4197	-0.005	-0.16378
-0.006	-0.08126	-0.006	-0.22777	-0.006	-0.57765	-0.006	-0.79568	-0.006	-0.42578	-0.006	-0.42574	-0.006	-0.16689
-0.007	-0.08138	-0.007	-0.23382	-0.007	-0.58683	-0.007	-0.80181	-0.007	-0.4292	-0.007	-0.43228	-0.007	-0.17254
-0.008	-0.08106	-0.008	-0.23901	-0.008	-0.59568	-0.008	-0.81209	-0.008	-0.43407	-0.008	-0.4394	-0.008	-0.17738
-0.009	-0.08016	-0.009	-0.24434	-0.009	-0.60752	-0.009	-0.82187	-0.009	-0.43884	-0.009	-0.44651	-0.009	-0.18089
-0.01	-0.083	-0.01	-0.25329	-0.01	-0.62014	-0.01	-0.83485	-0.01	-0.44465	-0.01	-0.45477	-0.01	-0.18874
-0.011	-0.08343	-0.011	-0.25704	-0.011	-0.631	-0.011	-0.84418	-0.011	-0.45035	-0.011	-0.46214	-0.011	-0.19385
-0.012	-0.08446	-0.012	-0.26269	-0.012	-0.64154	-0.012	-0.85228	-0.012	-0.45315	-0.012	-0.46869	-0.012	-0.19696
-0.013	-0.08537	-0.013	-0.26901	-0.013	-0.65202	-0.013	-0.86249	-0.013	-0.45988	-0.013	-0.4765	-0.013	-0.20347
-0.014	-0.08533	-0.014	-0.27486	-0.014	-0.66386	-0.014	-0.87343	-0.014	-0.46465	-0.014	-0.48362	-0.014	-0.20892
-0.015	-0.08533	-0.015	-0.28118	-0.015	-0.67381	-0.015	-0.88101	-0.015	-0.46828	-0.015	-0.48826	-0.015	-0.21262
-0.016	-0.08616	-0.016	-0.2873	-0.016	-0.68709	-0.016	-0.89203	-0.016	-0.47471	-0.016	-0.49728	-0.016	-0.2176
-0.017	-0.08706	-0.017	-0.29335	-0.017	-0.69912	-0.017	-0.90311	-0.017	-0.47978	-0.017	-0.50516	-0.017	-0.22412
-0.018	-0.0873	-0.018	-0.29907	-0.018	-0.70849	-0.018	-0.91194	-0.018	-0.48403	-0.018	-0.51228	-0.018	-0.22796
-0.019	-0.08927	-0.019	-0.30617	-0.019	-0.72001	-0.019	-0.92361	-0.019	-0.49129	-0.019	-0.52117	-0.019	-0.23414
-0.02	-0.08994	-0.02	-0.31308	-0.02	-0.73139	-0.02	-0.93397	-0.02	-0.49647	-0.02	-0.5295	-0.02	-0.23932
-0.021	-0.09038	-0.021	-0.319	-0.021	-0.74219	-0.021	-0.94345	-0.021	-0.50331	-0.021	-0.53687	-0.021	-0.24517
-0.022	-0.09006	-0.022	-0.32531	-0.022	-0.75429	-0.022	-0.95628	-0.022	-0.51306	-0.022	-0.54621	-0.022	-0.25115
-0.023	-0.09235	-0.023	-0.33262	-0.023	-0.76757	-0.023	-0.96846	-0.023	-0.51669	-0.023	-0.55511	-0.023	-0.25659
-0.024	-0.0929	-0.024	-0.33946	-0.024	-0.77856	-0.024	-0.9797	-0.024	-0.52342	-0.024	-0.56159	-0.024	-0.26317
-0.025	-0.09294	-0.025	-0.34946	-0.025	-0.79184	-0.025	-0.99136	-0.025	-0.52912	-0.025	-0.57144	-0.025	-0.26909
-0.026	-0.09444	-0.026	-0.35616	-0.026	-0.80452	-0.026	-1.00267	-0.026	-0.53493	-0.026	-0.57881	-0.026	-0.2748
-0.027	-0.09519	-0.027	-0.36307	-0.027	-0.8161	-0.027	-1.01492	-0.027	-0.54084	-0.027	-0.58713	-0.027	-0.28179
-0.028	-0.09586	-0.028	-0.37031	-0.028	-0.83016	-0.028	-1.02601	-0.028	-0.54716	-0.028	-0.59514	-0.028	-0.28723
-0.029	-0.09669	-0.029	-0.38011	-0.029	-0.84343	-0.029	-1.04001	-0.029	-0.55442	-0.029	-0.60289	-0.029	-0.29435
-0.03	-0.09792	-0.03	-0.38767	-0.03	-0.85755	-0.03	-1.05095	-0.03	-0.56312	-0.03	-0.61382	-0.03	-0.30087
-0.031	-0.09835	-0.031	-0.39333	-0.031	-0.86997	-0.031	-1.0616	-0.031	-0.56675	-0.031	-0.62074	-0.031	-0.30618
-0.032	-0.09926	-0.032	-0.40306	-0.032	-0.88305	-0.032	-1.07553	-0.032	-0.57473	-0.032	-0.62926	-0.032	-0.3131
-0.033	-0.09871	-0.033	-0.41122	-0.033	-0.89691	-0.033	-1.08633	-0.033	-0.58012	-0.033	-0.6393	-0.033	-0.32001
-0.034	-0.09961	-0.034	-0.41648	-0.034	-0.91044	-0.034	-1.09821	-0.034	-0.58769	-0.034	-0.64807	-0.034	-0.32526
-0.035	-0.10135	-0.035	-0.4274	-0.035	-0.92547	-0.035	-1.1128	-0.035	-0.59329	-0.035	-0.65747	-0.035	-0.33271
-0.036	-0.10265	-0.036	-0.43622	-0.036	-0.94056	-0.036	-1.12702	-0.036	-0.60231	-0.036	-0.66884	-0.036	-0.3417
-0.037	-0.10328	-0.037	-0.44358	-0.037	-0.95468	-0.037	-1.13723	-0.037	-0.61029	-0.037	-0.67806	-0.037	-0.34675
-0.038	-0.10443	-0.038	-0.45556	-0.038	-0.96965	-0.038	-1.15437	-0.038	-0.61734	-0.038	-0.68829	-0.038	-0.3544
-0.039	-0.10486	-0.039	-0.46536	-0.039	-0.98324	-0.039	-1.16721	-0.039	-0.62511	-0.039	-0.6996	-0.039	-0.35945
-0.04	-0.1066	-0.04	-0.47503	-0.04	-0.99717	-0.04	-1.18019	-0.04	-0.63485	-0.04	-0.70913	-0.04	-0.3665
-0.041	-0.10763	-0.041	-0.48206	-0.041	-1.0122	-0.041	-1.195	-0.041	-0.64045	-0.041	-0.71968	-0.041	-0.37555
-0.042	-0.10845	-0.042	-0.49502	-0.042	-1.02703	-0.042	-1.21061	-0.042	-0.64511	-0.042	-0.73042	-0.042	-0.38241
-0.043	-0.11023	-0.043	-0.50653	-0.043	-1.04297	-0.043	-1.22468	-0.043	-0.65486	-0.043	-0.7409	-0.043	-0.39213
-0.044	-0.11082	-0.044	-0.51429	-0.044	-1.05806	-0.044	-1.24029	-0.044	-0.66305	-0.044	-0.75215	-0.044	-0.39958
-0.045	-0.11264	-0.045	-0.52666	-0.045	-1.07426	-0.045	-1.2548	-0.045	-0.67082	-0.045	-0.76295	-0.045	-0.40684
-0.046	-0.1128	-0.046	-0.5385	-0.046	-1.09046	-0.046	-1.27085	-0.046	-0.68222	-0.046	-0.77648	-0.046	-0.41589
-0.047	-0.11398	-0.047	-0.54903	-0.047	-1.10497	-0.047	-1.28412	-0.047	-0.69197	-0.047	-0.78589	-0.047	-0.42375
-0.048	-0.11556	-0.048	-0.56087	-0.048	-1.12273	-0.048	-1.30075	-0.048	-0.69912	-0.048	-0.79942	-0.048	-0.43294
-0.049	-0.11824	-0.049	-0.57396	-0.049	-1.14141	-0.049	-1.31665	-0.049	-0.70917	-0.049	-0.81385	-0.049	-0.44327
-0.05	-0.11954	-0.05	-0.58547	-0.05	-1.15748	-0.05	-1.33087	-0.05	-0.71736	-0.05	-0.82516	-0.05	-0.45126
-0.051	-0.12014	-0.051	-0.59836	-0.051	-1.17504	-0.051	-1.34831	-0.051	-0.72783	-0.051	-0.8364	-0.051	-0.46058
-0.052	-0.12175	-0.052	-0.6102	-0.052	-1.19333	-0.052	-1.36421	-0.052	-0.73509	-0.052	-0.85019	-0.052	-0.47038
-0.053	-0.12298	-0.053	-0.62257	-0.053	-1.20849	-0.053	-1.38025	-0.053	-0.74493	-0.053	-0.86252	-0.053	-0.47863
-0.054	-0.12487	-0.054	-0.635	-0.054	-1.22677	-0.054	-1.40045	-0.054	-0.75343	-0.054	-0.87358	-0.054	-0.48829
-0.055	-0.12669	-0.055	-0.64822	-0.055	-1.24342	-0.055	-1.41643	-0.055	-0.75976	-0.055	-0.88876	-0.055	-0.49855
-0.056	-0.12823	-0.056	-0.66118	-0.056	-1.26262	-0.056	-1.43386	-0.056	-0.77054	-0.056	-0.90007	-0.056	-0.50688
-0.057	-0.12953	-0.057	-0.67354	-0.057	-1.28246	-0.057	-1.45479	-0.057	-0.7807	-0.057	-0.91596	-0.057	-0.51915
-0.058	-0.1317	-0.058	-0.68742	-0.058	-1.30165	-0.058	-1.472	-0.058	-0.78795	-0.058	-0.92962	-0.058	-0.52874
-0.059	-0.13379	-0.059	-0.70104	-0.059	-1.32104	-0.059	-1.48987	-0.059	-0.79749	-0.059	-0.945	-0.059	-0.53853
-0.06	-0.13466	-0.06	-0.71794	-0.06	-1.3414	-0.06	-1.50884	-0.06	-0.81086	-0.06	-0.95897	-0.06	-0.55087
-0.061	-0.13754	-0.061	-0.73261	-0.061	-1.36235	-0.061	-1.52977	-0.061	-0.81998	-0.061	-0.97467	-0.061	-0.5618
-0.062	-0.13983	-0.062	-0.74892	-0.062	-1.38402	-0.062	-1.54866	-0.062	-0.82827	-0.062	-0.99049	-0.062	-0.574
-0.063	-0.14157	-0.063	-0.76287	-0.063	-1.40302	-0.063	-1.56806	-0.063	-0.8346	-0.063	-1.0025	-0.063	-0.58326
-0.064	-0.14224	-0.064	-0.77971	-0.064	-1.42442	-0.064	-1.58884	-0.064	-0.84983	-0.064	-1.0215	-0.064	-0.59479
-0.065	-0.14524	-0.065	-0.79503	-0.065	-1.44778	-0.065	-1.60956	-0.065	-0.85522	-0.065	-1.03827	-0.065	-0.607
-0.066	-0.14638	-0.066	-0.81253	-0.066	-1.4684	-0.066	-1.62816	-0.066	-0.87025	-0.066	-1.05244	-0.066	-0.6186
-0.067	-0.14847	-0.067	-0.83029	-0.067	-1.49033	-0.067	-1.64967	-0.067	-0.88249	-0.067	-1.06769	-0.067	-0.63013
-0.068	-0.15175	-0.068	-0.84733	-0.068	-1.51538	-0.068	-1.67155	-0.068	-0.88922	-0.068	-1.08549	-0.068	-0.64514
-0.069	-0.1542	-0.069	-0.86535	-0.069	-1.53828	-0.069	-1.69453	-0.069	-0.9027	-0.069	-1.10099	-0.069	-0.65661
-0.07	-0.15712	-0.07	-0.88476	-0.07	-1.56209	-0.07	-1.71881	-0.07	-0.91555	-0.07	-1.11967	-0.07	-0.67021
-0.071	-0.15945	-0.071	-0.90192	-0.071	-1.58629	-0.071	-1.7412	-0.071	-0.92447	-0.071	-1.13632	-0.071	-0.68181
-0.072	-0.16079	-0.072	-0.91922	-0.072	-1.6103	-0.072	-1.76659	-0.072	-0.93991	-0.072	-1.15436	-0.072	-0.69315
-0.073	-0.16142	-0.073	-0.93975	-0.073	-1.63685	-0.073	-1.79102	-0.073	-0.95297	-0.073	-1.174	-0.073	-0.70889
-0.074	-0.16635	-0.074	-0.96165	-0.074	-1.66359	-0.074	-1.81472	-0.074	-0.96458	-0.074	-1.19421	-0.074	-0.72444
-0.075	-0.17026	-0.075	-0.98237	-0.075	-1.68831	-0.075	-1.83908	-0.075	-0.9793	-0.075	-1.21301	-0.075	-0.73938
-0.076	-0.17129	-0.076	-1.00316	-0.076	-1.71362	-0.076	-1.86344	-0.076	-0.99122	-0.076	-1.23385	-0.076	-0.75339
-0.077	-0.17354	-0.077	-1.0244	-0.077	-1.73958	-0.077	-1.88809	-0.077	-1.00521	-0.077	-1.25273	-0.077	-0.76794
-0.078	-0.17559	-0.078	-1.04762	-0.078	-1.76898	-0.078	-1.91318	-0.078	-1.01879	-0.078	-1.27236	-0.078	-0.78428
-0.079	-0.17957	-0.079	-1.06834	-0.079	-1.7954	-0.079	-1.93835	-0.079	-1.03227	-0.079	-1.29231	-0.079	-0.79803
-0.08	-0.1821	-0.08	-1.09367	-0.08	-1.82325	-0.08	-1.96606	-0.08	-1.04916	-0.08	-1.31328	-0.08	-0.81217
-0.081	-0.18526	-0.081	-1.11886	-0.081	-1.85278	-0.081	-1.9921	-0.081	-1.06202	-0.081	-1.33508	-0.081	-0.82919
-0.082	-0.18956	-0.082	-1.13741	-0.082	-1.87972	-0.082	-2.01602	-0.082	-1.07622	-0.082	-1.35522	-0.082	-0.84319
-0.083	-0.19212	-0.083	-1.16188	-0.083	-1.91036	-0.083	-2.04352	-0.083	-1.09415	-0.083	-1.37784	-0.083	-0.86055
-0.084	-0.19481	-0.084	-1.18852	-0.084	-1.94009	-0.084	-2.07094	-0.084	-1.10845	-0.084	-1.40008	-0.084	-0.87823
-0.085	-0.19832	-0.085	-1.21404	-0.085	-1.97113	-0.085	-2.09742	-0.085	-1.12494	-0.085	-1.42334	-0.085	-0.89559
-0.086	-0.2012	-0.086	-1.24173	-0.086	-2.00346	-0.086	-2.12892	-0.086	-1.14204	-0.086	-1.44894	-0.086	-0.91401
-0.087	-0.20665	-0.087	-1.26982	-0.087	-2.03639	-0.087	-2.15846	-0.087	-1.15769	-0.087	-1.47468	-0.087	-0.93437
-0.088	-0.21063	-0.088	-1.29837	-0.088	-2.06826	-0.088	-2.1891	-0.088	-1.17739	-0.088	-1.49844	-0.088	-0.95179
-0.089	-0.21292	-0.089	-1.3252	-0.089	-2.10275	-0.089	-2.22162	-0.089	-1.1892	-0.089	-1.52252	-0.089	-0.97075
-0.09	-0.21703	-0.09	-1.3525	-0.09	-2.1369	-0.09	-2.2508	-0.09	-1.21014	-0.09	-1.54622	-0.09	-0.98944
-0.091	-0.22058	-0.091	-1.38131	-0.091	-2.17158	-0.091	-2.2815	-0.091	-1.22932	-0.091	-1.5698	-0.091	-1.00893
-0.092	-0.22496	-0.092	-1.40973	-0.092	-2.20645	-0.092	-2.31345	-0.092	-1.24683	-0.092	-1.59433	-0.092	-1.02829
-0.093	-0.22863	-0.093	-1.43907	-0.093	-2.24204	-0.093	-2.34525	-0.093	-1.26694	-0.093	-1.62025	-0.093	-1.04805
-0.094	-0.23293	-0.094	-1.47222	-0.094	-2.28004	-0.094	-2.38018	-0.094	-1.28622	-0.094	-1.64745	-0.094	-1.07016
-0.095	-0.23818	-0.095	-1.50478	-0.095	-2.31426	-0.095	-2.41257	-0.095	-1.30768	-0.095	-1.67223	-0.095	-1.08945
-0.096	-0.24248	-0.096	-1.53806	-0.096	-2.35193	-0.096	-2.44714	-0.096	-1.32706	-0.096	-1.69694	-0.096	-1.11122
-0.097	-0.24726	-0.097	-1.57029	-0.097	-2.39097	-0.097	-2.4828	-0.097	-1.34831	-0.097	-1.72357	-0.097	-1.13526
-0.098	-0.25073	-0.098	-1.60226	-0.098	-2.42779	-0.098	-2.5181	-0.098	-1.37236	-0.098	-1.7507	-0.098	-1.1575
-0.099	-0.25555	-0.099	-1.63712	-0.099	-2.46878	-0.099	-2.55282	-0.099	-1.39838	-0.099	-1.7805	-0.099	-1.1812
-0.1	-0.26056	-0.1	-1.67087	-0.1	-2.51055	-0.1	-2.58951	-0.1	-1.41797	-0.1	-1.81049	-0.1	-1.20645
-0.101	-0.2662	-0.101	-1.70566	-0.101	-2.54841	-0.101	-2.62772	-0.101	-1.44285	-0.101	-1.83813	-0.101	-1.22882
-0.102	-0.27062	-0.102	-1.74053	-0.102	-2.59096	-0.102	-2.6658	-0.102	-1.4671	-0.102	-1.86889	-0.102	-1.25333
-0.103	-0.27564	-0.103	-1.77407	-0.103	-2.6315	-0.103	-2.70423	-0.103	-1.49177	-0.103	-1.89761	-0.103	-1.27603
-0.104	-0.28171	-0.104	-1.8094	-0.104	-2.67294	-0.104	-2.74325	-0.104	-1.51862	-0.104	-1.92881	-0.104	-1.30028
-0.105	-0.28692	-0.105	-1.84676	-0.105	-2.71673	-0.105	-2.78271	-0.105	-1.5436	-0.105	-1.95994	-0.105	-1.32519
-0.106	-0.29257	-0.106	-1.8853	-0.106	-2.76097	-0.106	-2.82166	-0.106	-1.5691	-0.106	-1.99051	-0.106	-1.35104
-0.107	-0.29979	-0.107	-1.9247	-0.107	-2.80514	-0.107	-2.86213	-0.107	-1.59501	-0.107	-2.02367	-0.107	-1.37829
-0.108	-0.30504	-0.108	-1.96279	-0.108	-2.84717	-0.108	-2.90385	-0.108	-1.6231	-0.108	-2.05621	-0.108	-1.40273
-0.109	-0.31045	-0.109	-2.00173	-0.109	-2.89207	-0.109	-2.94572	-0.109	-1.65151	-0.109	-2.09065	-0.109	-1.42811
-0.11	-0.31775	-0.11	-2.04389	-0.11	-2.94073	-0.11	-2.98846	-0.11	-1.68146	-0.11	-2.12426	-0.11	-1.45496
-0.111	-0.32434	-0.111	-2.08316	-0.111	-2.98517	-0.111	-3.03083	-0.111	-1.71453	-0.111	-2.15514	-0.111	-1.48148
-0.112	-0.32974	-0.112	-2.12526	-0.112	-3.03377	-0.112	-3.07503	-0.112	-1.7478	-0.112	-2.19085	-0.112	-1.51061
-0.113	-0.33637	-0.113	-2.17045	-0.113	-3.0823	-0.113	-3.1193	-0.113	-1.77973	-0.113	-2.22904	-0.113	-1.54187
-0.114	-0.34289	-0.114	-2.2136	-0.114	-3.12863	-0.114	-3.16299	-0.114	-1.8131	-0.114	-2.26342	-0.114	-1.57006
-0.115	-0.3496	-0.115	-2.2557	-0.115	-3.18022	-0.115	-3.20923	-0.115	-1.84513	-0.115	-2.29983	-0.115	-1.60206
-0.116	-0.35796	-0.116	-2.2999	-0.116	-3.22973	-0.116	-3.25467	-0.116	-1.87934	-0.116	-2.33712	-0.116	-1.63246
-0.117	-0.36467	-0.117	-2.34489	-0.117	-3.27814	-0.117	-3.29909	-0.117	-1.91541	-0.117	-2.37347	-0.117	-1.66199
-0.118	-0.37099	-0.118	-2.39377	-0.118	-3.3322	-0.118	-3.34649	-0.118	-1.95283	-0.118	-2.41198	-0.118	-1.69419
-0.119	-0.37924	-0.119	-2.43849	-0.119	-3.38386	-0.119	-3.3955	-0.119	-1.9888	-0.119	-2.45144	-0.119	-1.72653
-0.12	-0.38673	-0.12	-2.4848	-0.12	-3.43558	-0.12	-3.44408	-0.12	-2.02581	-0.12	-2.4888	-0.12	-1.75813
-0.121	-0.39431	-0.121	-2.53486	-0.121	-3.4888	-0.121	-3.49419	-0.121	-2.06198	-0.121	-2.53112	-0.121	-1.79414
-0.122	-0.40303	-0.122	-2.58419	-0.122	-3.54157	-0.122	-3.54692	-0.122	-2.10303	-0.122	-2.56937	-0.122	-1.82815
-0.123	-0.41022	-0.123	-2.63353	-0.123	-3.59752	-0.123	-3.59848	-0.123	-2.14708	-0.123	-2.61003	-0.123	-1.86417
-0.124	-0.4187	-0.124	-2.68431	-0.124	-3.65243	-0.124	-3.65136	-0.124	-2.19114	-0.124	-2.64988	-0.124	-1.89798
-0.125	-0.4281	-0.125	-2.73759	-0.125	-3.70884	-0.125	-3.70438	-0.125	-2.23664	-0.125	-2.69258	-0.125	-1.93453
-0.126	-0.43623	-0.126	-2.79001	-0.126	-3.77	-0.126	-3.75879	-0.126	-2.27883	-0.126	-2.73572	-0.126	-1.97342
-0.127	-0.44522	-0.127	-2.84066	-0.127	-3.82693	-0.127	-3.81123	-0.127	-2.32184	-0.127	-2.77531	-0.127	-2.01011
-0.128	-0.45442	-0.128	-2.89407	-0.128	-3.88398	-0.128	-3.86615	-0.128	-2.36548	-0.128	-2.81909	-0.128	-2.04773
-0.129	-0.46484	-0.129	-2.94755	-0.129	-3.94313	-0.129	-3.92362	-0.129	-2.40674	-0.129	-2.86229	-0.129	-2.08789
-0.13	-0.47471	-0.13	-3.00063	-0.13	-4.0024	-0.13	-3.97942	-0.13	-2.45597	-0.13	-2.9076	-0.13	-2.12544
-0.131	-0.4852	-0.131	-3.05839	-0.131	-4.06303	-0.131	-4.03747	-0.131	-2.50386	-0.131	-2.95418	-0.131	-2.16648
-0.132	-0.49448	-0.132	-3.11357	-0.132	-4.12529	-0.132	-4.09502	-0.132	-2.54947	-0.132	-2.99916	-0.132	-2.20892
-0.133	-0.50415	-0.133	-3.17337	-0.133	-4.18717	-0.133	-4.15315	-0.133	-2.59632	-0.133	-3.04726	-0.133	-2.25042
-0.134	-0.51319	-0.134	-3.23151	-0.134	-4.25093	-0.134	-4.21441	-0.134	-2.64442	-0.134	-3.09638	-0.134	-2.29392
-0.135	-0.52238	-0.135	-3.29012	-0.135	-4.31397	-0.135	-4.2748	-0.135	-2.69532	-0.135	-3.14258	-0.135	-2.33636
-0.136	-0.5343	-0.136	-3.35064	-0.136	-4.37799	-0.136	-4.33534	-0.136	-2.74901	-0.136	-3.19182	-0.136	-2.37933
-0.137	-0.5433	-0.137	-3.40977	-0.137	-4.44247	-0.137	-4.39784	-0.137	-2.80198	-0.137	-3.24126	-0.137	-2.42264
-0.138	-0.55545	-0.138	-3.47239	-0.138	-4.51072	-0.138	-4.46173	-0.138	-2.85785	-0.138	-3.29266	-0.138	-2.46842
-0.139	-0.56528	-0.139	-3.53554	-0.139	-4.57936	-0.139	-4.5281	-0.139	-2.9132	-0.139	-3.34489	-0.139	-2.51501
-0.14	-0.57467	-0.14	-3.59737	-0.14	-4.64734	-0.14	-4.59236	-0.14	-2.96658	-0.14	-3.39642	-0.14	-2.55865
-0.141	-0.5858	-0.141	-3.66058	-0.141	-4.71169	-0.141	-4.6561	-0.141	-3.02359	-0.141	-3.4477	-0.141	-2.60604
-0.142	-0.59863	-0.142	-3.72485	-0.142	-4.78469	-0.142	-4.72598	-0.142	-3.08091	-0.142	-3.50228	-0.142	-2.65563
-0.143	-0.60921	-0.143	-3.78813	-0.143	-4.85176	-0.143	-4.79118	-0.143	-3.14093	-0.143	-3.55388	-0.143	-2.70402
-0.144	-0.62294	-0.144	-3.85325	-0.144	-4.9234	-0.144	-4.8601	-0.144	-3.20385	-0.144	-3.61005	-0.144	-2.75462
-0.145	-0.63356	-0.145	-3.91988	-0.145	-4.99562	-0.145	-4.93151	-0.145	-3.26324	-0.145	-3.66628	-0.145	-2.80803
-0.146	-0.64654	-0.146	-3.98677	-0.146	-5.06816	-0.146	-5.00109	-0.146	-3.32253	-0.146	-3.72074	-0.146	-2.86043
-0.147	-0.65953	-0.147	-4.05558	-0.147	-5.1422	-0.147	-5.07409	-0.147	-3.38618	-0.147	-3.77697	-0.147	-2.91311
-0.148	-0.67271	-0.148	-4.12195	-0.148	-5.2152	-0.148	-5.14455	-0.148	-3.45065	-0.148	-3.83569	-0.148	-2.96651
-0.149	-0.68475	-0.149	-4.19259	-0.149	-5.29132	-0.149	-5.21661	-0.149	-3.51927	-0.149	-3.89249	-0.149	-3.01979
-0.15	-0.69647	-0.15	-4.26179	-0.15	-5.3701	-0.15	-5.29202	-0.15	-3.5881	-0.15	-3.95171	-0.15	-3.07734
-0.151	-0.70941	-0.151	-4.33237	-0.151	-5.45143	-0.151	-5.36991	-0.151	-3.65454	-0.151	-4.01201	-0.151	-3.13477
-0.152	-0.72271	-0.152	-4.40571	-0.152	-5.52879	-0.152	-5.44774	-0.152	-3.7213	-0.152	-4.07104	-0.152	-3.19259
-0.153	-0.73724	-0.153	-4.47807	-0.153	-5.61122	-0.153	-5.52249	-0.153	-3.79178	-0.153	-4.13528	-0.153	-3.25175
-0.154	-0.75425	-0.154	-4.55023	-0.154	-5.69112	-0.154	-5.60097	-0.154	-3.8632	-0.154	-4.19552	-0.154	-3.31098
-0.155	-0.76869	-0.155	-4.62304	-0.155	-5.77595	-0.155	-5.67908	-0.155	-3.937	-0.155	-4.25951	-0.155	-3.37054
-0.156	-0.78156	-0.156	-4.69606	-0.156	-5.85917	-0.156	-5.75924	-0.156	-4.0107	-0.156	-4.32534	-0.156	-3.43251
-0.157	-0.79695	-0.157	-4.77289	-0.157	-5.94225	-0.157	-5.83991	-0.157	-4.08471	-0.157	-4.38888	-0.157	-3.49488
-0.158	-0.81191	-0.158	-4.85353	-0.158	-6.02956	-0.158	-5.92363	-0.158	-4.15862	-0.158	-4.45604	-0.158	-3.55879
-0.159	-0.82608	-0.159	-4.92858	-0.159	-6.11505	-0.159	-6.00634	-0.159	-4.23263	-0.159	-4.52263	-0.159	-3.6235
-0.16	-0.84206	-0.16	-5.00633	-0.16	-6.20406	-0.16	-6.08927	-0.16	-4.31089	-0.16	-4.58992	-0.16	-3.69042
-0.161	-0.85781	-0.161	-5.08579	-0.161	-6.29573	-0.161	-6.17723	-0.161	-4.38614	-0.161	-4.66249	-0.161	-3.75454
-0.162	-0.87494	-0.162	-5.16551	-0.162	-6.38714	-0.162	-6.26344	-0.162	-4.46761	-0.162	-4.7294	-0.162	-3.82239
-0.163	-0.89069	-0.163	-5.24872	-0.163	-6.48115	-0.163	-6.35081	-0.163	-4.55541	-0.163	-4.8005	-0.163	-3.89292
-0.164	-0.90829	-0.164	-5.33226	-0.164	-6.5777	-0.164	-6.44059	-0.164	-4.63471	-0.164	-4.87421	-0.164	-3.96319
-0.165	-0.92482	-0.165	-5.41468	-0.165	-6.67197	-0.165	-6.52914	-0.165	-4.7166	-0.165	-4.94703	-0.165	-4.03432
-0.166	-0.94337	-0.166	-5.49657	-0.166	-6.77275	-0.166	-6.61753	-0.166	-4.80501	-0.166	-5.02111	-0.166	-4.10693
-0.167	-0.96054	-0.167	-5.58084	-0.167	-6.87464	-0.167	-6.70885	-0.167	-4.89219	-0.167	-5.09463	-0.167	-4.17927
-0.168	-0.9768	-0.168	-5.66365	-0.168	-6.97678	-0.168	-6.80191	-0.168	-4.98092	-0.168	-5.16967	-0.168	-4.25268
-0.169	-0.99259	-0.169	-5.7491	-0.169	-7.07821	-0.169	-6.89651	-0.169	-5.06799	-0.169	-5.24745	-0.169	-4.32963
-0.17	-1.01149	-0.17	-5.83368	-0.17	-7.1812	-0.17	-6.99081	-0.17	-5.15952	-0.17	-5.32548	-0.17	-4.40598
-0.171	-1.0285	-0.171	-5.91657	-0.171	-7.28634	-0.171	-7.08905	-0.171	-5.25384	-0.171	-5.40795	-0.171	-4.48642
-0.172	-1.04835	-0.172	-6.0026	-0.172	-7.39187	-0.172	-7.18591	-0.172	-5.34765	-0.172	-5.48675	-0.172	-4.56337
-0.173	-1.0671	-0.173	-6.09009	-0.173	-7.49929	-0.173	-7.28853	-0.173	-5.44001	-0.173	-5.5691	-0.173	-4.64173
-0.174	-1.08723	-0.174	-6.17764	-0.174	-7.61067	-0.174	-7.39064	-0.174	-5.53672	-0.174	-5.65386	-0.174	-4.72524
-0.175	-1.10562	-0.175	-6.26328	-0.175	-7.71815	-0.175	-7.49129	-0.175	-5.63757	-0.175	-5.73697	-0.175	-4.8054
-0.176	-1.12464	-0.176	-6.35484	-0.176	-7.83338	-0.176	-7.59785	-0.176	-5.73729	-0.176	-5.82847	-0.176	-4.89126
-0.177	-1.14469	-0.177	-6.45121	-0.177	-7.94945	-0.177	-7.70294	-0.177	-5.83794	-0.177	-5.92143	-0.177	-4.97637
-0.178	-1.16383	-0.178	-6.54119	-0.178	-8.06278	-0.178	-7.80658	-0.178	-5.93869	-0.178	-6.01433	-0.178	-5.06175
-0.179	-1.18558	-0.179	-6.63657	-0.179	-8.18223	-0.179	-7.91679	-0.179	-6.04183	-0.179	-6.11485	-0.179	-5.14914
-0.18	-1.2078	-0.18	-6.73063	-0.18	-8.30058	-0.18	-8.02568	-0.18	-6.14352	-0.18	-6.21804	-0.18	-5.23894
-0.181	-1.22974	-0.181	-6.82608	-0.181	-8.4173	-0.181	-8.13596	-0.181	-6.24883	-0.181	-6.326	-0.181	-5.32653
-0.182	-1.25429	-0.182	-6.92185	-0.182	-8.54052	-0.182	-8.2474	-0.182	-6.35819	-0.182	-6.43968	-0.182	-5.41833
-0.183	-1.27671	-0.183	-7.0165	-0.183	-8.66414	-0.183	-8.36089	-0.183	-6.4663	-0.183	-6.55431	-0.183	-5.51027
-0.184	-1.29723	-0.184	-7.11385	-0.184	-8.79302	-0.184	-8.4751	-0.184	-6.57721	-0.184	-6.67364	-0.184	-5.59954
-0.185	-1.31704	-0.185	-7.21278	-0.185	-8.92041	-0.185	-8.59143	-0.185	-6.68594	-0.185	-6.79576	-0.185	-5.69482
-0.186	-1.33934	-0.186	-7.31283	-0.186	-9.04891	-0.186	-8.709	-0.186	-6.79893	-0.186	-6.92482	-0.186	-5.79117
-0.187	-1.3605	-0.187	-7.4138	-0.187	-9.18144	-0.187	-8.83212	-0.187	-6.91471	-0.187	-7.05679	-0.187	-5.88639
-0.188	-1.3796	-0.188	-7.51365	-0.188	-9.31683	-0.188	-8.95304	-0.188	-7.0306	-0.188	-7.19086	-0.188	-5.98381
-0.189	-1.40198	-0.189	-7.61653	-0.189	-9.45495	-0.189	-9.07623	-0.189	-7.15105	-0.189	-7.32443	-0.189	-6.08618
-0.19	-1.42645	-0.19	-7.72059	-0.19	-9.58989	-0.19	-9.2035	-0.19	-7.26735	-0.19	-7.46282	-0.19	-6.18936
-0.191	-1.44945	-0.191	-7.82537	-0.191	-9.73055	-0.191	-9.32493	-0.191	-7.39236	-0.191	-7.60153	-0.191	-6.29033
-0.192	-1.47231	-0.192	-7.93312	-0.192	-9.87108	-0.192	-9.45388	-0.192	-7.51602	-0.192	-7.74062	-0.192	-6.39658
-0.193	-1.49713	-0.193	-8.04027	-0.193	-10.0032	-0.193	-9.57999	-0.193	-7.63398	-0.193	-7.87692	-0.193	-6.50036
-0.194	-1.51805	-0.194	-8.14716	-0.194	-10.1475	-0.194	-9.70777	-0.194	-7.7621	-0.194	-8.00635	-0.194	-6.60615
-0.195	-1.54145	-0.195	-8.25378	-0.195	-10.2965	-0.195	-9.83876	-0.195	-7.887	-0.195	-8.13998	-0.195	-6.7138
-0.196	-1.5649	-0.196	-8.36344	-0.196	-10.4474	-0.196	-9.97288	-0.196	-8.01584	-0.196	-8.26878	-0.196	-6.82514
-0.197	-1.58763	-0.197	-8.47184	-0.197	-10.5954	-0.197	-10.1047	-0.197	-8.14717	-0.197	-8.39173	-0.197	-6.93534
-0.198	-1.6089	-0.198	-8.58248	-0.198	-10.7503	-0.198	-10.2424	-0.198	-8.28006	-0.198	-8.51888	-0.198	-7.04882
-0.199	-1.6338	-0.199	-8.69259	-0.199	-10.9066	-0.199	-10.3774	-0.199	-8.41295	-0.199	-8.6384	-0.199	-7.16136
-0.2	-1.65669	-0.2	-8.8054	-0.2	-11.0625	-0.2	-10.5124	-0.2	-8.55174	-0.2	-8.75176	-0.2	-7.27711
-0.201	-1.6846	-0.201	-8.92005	-0.201	-11.2218	-0.201	-10.6479	-0.201	-8.68919	-0.201	-8.86778	-0.201	-7.39574
-0.202	-1.71175	-0.202	-9.03733	-0.202	-11.3848	-0.202	-10.7903	-0.202	-8.82861	-0.202	-8.97943	-0.202	-7.51658
-0.203	-1.73697	-0.203	-9.15297	-0.203	-11.548	-0.203	-10.9378	-0.203	-8.96864	-0.203	-9.08815	-0.203	-7.64256
-0.204	-1.76353	-0.204	-9.26979	-0.204	-11.7093	-0.204	-11.0809	-0.204	-9.10557	-0.204	-9.19172	-0.204	-7.76326
-0.205	-1.78713	-0.205	-9.39036	-0.205	-11.8776	-0.205	-11.2275	-0.205	-9.2509	-0.205	-9.29682	-0.205	-7.88805
-0.206	-1.81444	-0.206	-9.50679	-0.206	-12.0481	-0.206	-11.3762	-0.206	-9.39425	-0.206	-9.40223	-0.206	-8.0137
-0.207	-1.84053	-0.207	-9.62262	-0.207	-12.2183	-0.207	-11.5279	-0.207	-9.5374	-0.207	-9.51038	-0.207	-8.13862
-0.208	-1.86812	-0.208	-9.74477	-0.208	-12.3932	-0.208	-11.6815	-0.208	-9.68625	-0.208	-9.61395	-0.208	-8.26788
-0.209	-1.8948	-0.209	-9.86758	-0.209	-12.569	-0.209	-11.8377	-0.209	-9.83075	-0.209	-9.71695	-0.209	-8.39862
-0.21	-1.91994	-0.21	-9.99019	-0.21	-12.745	-0.21	-11.9922	-0.21	-9.99017	-0.21	-9.8176	-0.21	-8.52741
-0.211	-1.94741	-0.211	-10.1142	-0.211	-12.9239	-0.211	-12.1529	-0.211	-10.1459	-0.211	-9.92651	-0.211	-8.66236
-0.212	-1.97192	-0.212	-10.2363	-0.212	-13.1058	-0.212	-12.3071	-0.212	-10.3	-0.212	-10.0343	-0.212	-8.79464
-0.213	-2.00207	-0.213	-10.3615	-0.213	-13.2947	-0.213	-12.4559	-0.213	-10.4624	-0.213	-10.1538	-0.213	-8.92925
-0.214	-2.03494	-0.214	-10.4895	-0.214	-13.4852	-0.214	-12.6203	-0.214	-10.6259	-0.214	-10.2753	-0.214	-9.06735
-0.215	-2.0709	-0.215	-10.6234	-0.215	-13.6841	-0.215	-12.7944	-0.215	-10.786	-0.215	-10.3901	-0.215	-9.20818
-0.216	-2.10354	-0.216	-10.7495	-0.216	-13.8712	-0.216	-12.9596	-0.216	-10.9536	-0.216	-10.4993	-0.216	-9.34735
-0.217	-2.13472	-0.217	-10.878	-0.217	-14.0622	-0.217	-13.1266	-0.217	-11.1187	-0.217	-10.6135	-0.217	-9.49093
-0.218	-2.16183	-0.218	-11.0055	-0.218	-14.2559	-0.218	-13.2962	-0.218	-11.2897	-0.218	-10.7236	-0.218	-9.63625
-0.219	-2.19186	-0.219	-11.1264	-0.219	-14.4499	-0.219	-13.4702	-0.219	-11.4613	-0.219	-10.8449	-0.219	-9.78049
-0.22	-2.22127	-0.22	-11.2548	-0.22	-14.6473	-0.22	-13.6411	-0.22	-11.634	-0.22	-10.972	-0.22	-9.92588
-0.221	-2.25173	-0.221	-11.3904	-0.221	-14.8451	-0.221	-13.8157	-0.221	-11.8106	-0.221	-11.1055	-0.221	-10.0756
-0.222	-2.27964	-0.222	-11.5274	-0.222	-15.0458	-0.222	-13.994	-0.222	-11.9854	-0.222	-11.2385	-0.222	-10.2271
-0.223	-2.31038	-0.223	-11.6562	-0.223	-15.2477	-0.223	-14.1695	-0.223	-12.1712	-0.223	-11.3737	-0.223	-10.3746
-0.224	-2.34105	-0.224	-11.7924	-0.224	-15.4543	-0.224	-14.3512	-0.224	-12.3605	-0.224	-11.5144	-0.224	-10.5292
-0.225	-2.3729	-0.225	-11.9287	-0.225	-15.6612	-0.225	-14.5362	-0.225	-12.5425	-0.225	-11.6592	-0.225	-10.6832
-0.226	-2.40672	-0.226	-12.0641	-0.226	-15.8704	-0.226	-14.7197	-0.226	-12.733	-0.226	-11.804	-0.226	-10.8263
-0.227	-2.43932	-0.227	-12.2032	-0.227	-16.0815	-0.227	-14.9092	-0.227	-12.9237	-0.227	-11.9536	-0.227	-10.9824
-0.228	-2.47141	-0.228	-12.3438	-0.228	-16.2956	-0.228	-15.0964	-0.228	-13.1102	-0.228	-12.1045	-0.228	-11.1478
-0.229	-2.50247	-0.229	-12.4828	-0.229	-16.5089	-0.229	-15.2838	-0.229	-13.3063	-0.229	-12.2544	-0.229	-11.3081
-0.23	-2.53305	-0.23	-12.6239	-0.23	-16.7276	-0.23	-15.4772	-0.23	-13.5013	-0.23	-12.4116	-0.23	-11.4688
-0.231	-2.56794	-0.231	-12.76	-0.231	-16.9459	-0.231	-15.6686	-0.231	-13.698	-0.231	-12.5709	-0.231	-11.6334
-0.232	-2.60078	-0.232	-12.9001	-0.232	-17.165	-0.232	-15.8654	-0.232	-13.8998	-0.232	-12.7348	-0.232	-11.7989
-0.233	-2.63361	-0.233	-13.043	-0.233	-17.3872	-0.233	-16.0716	-0.233	-14.1002	-0.233	-12.899	-0.233	-11.9665
-0.234	-2.66377	-0.234	-13.1878	-0.234	-17.6115	-0.234	-16.2722	-0.234	-14.3069	-0.234	-13.0642	-0.234	-12.1339
-0.235	-2.69723	-0.235	-13.3359	-0.235	-17.8343	-0.235	-16.4774	-0.235	-14.5091	-0.235	-13.2306	-0.235	-12.3063
-0.236	-2.72924	-0.236	-13.4837	-0.236	-18.0571	-0.236	-16.6777	-0.236	-14.7129	-0.236	-13.3992	-0.236	-12.4727
-0.237	-2.76693	-0.237	-13.6274	-0.237	-18.2842	-0.237	-16.8839	-0.237	-14.9173	-0.237	-13.5696	-0.237	-12.6445
-0.238	-2.80158	-0.238	-13.7751	-0.238	-18.5179	-0.238	-17.0937	-0.238	-15.1324	-0.238	-13.7453	-0.238	-12.8223
-0.239	-2.83616	-0.239	-13.9219	-0.239	-18.7477	-0.239	-17.3	-0.239	-15.3525	-0.239	-13.9246	-0.239	-12.9961
-0.24	-2.87424	-0.24	-14.0713	-0.24	-18.9786	-0.24	-17.5156	-0.24	-15.5693	-0.24	-14.1058	-0.24	-13.1791
-0.241	-2.90692	-0.241	-14.2237	-0.241	-19.2163	-0.241	-17.7263	-0.241	-15.7841	-0.241	-14.2918	-0.241	-13.361
-0.242	-2.93696	-0.242	-14.3734	-0.242	-19.452	-0.242	-17.9338	-0.242	-16.0045	-0.242	-14.4657	-0.242	-13.5435
-0.243	-2.97184	-0.243	-14.5288	-0.243	-19.6909	-0.243	-18.1513	-0.243	-16.2309	-0.243	-14.6506	-0.243	-13.7311
-0.244	-3.01376	-0.244	-14.6852	-0.244	-19.9352	-0.244	-18.3702	-0.244	-16.4575	-0.244	-14.8357	-0.244	-13.9197
-0.245	-3.05484	-0.245	-14.8362	-0.245	-20.1765	-0.245	-18.5922	-0.245	-16.6883	-0.245	-15.0211	-0.245	-14.1086
-0.246	-3.09553	-0.246	-14.9891	-0.246	-20.4226	-0.246	-18.8112	-0.246	-16.9191	-0.246	-15.2072	-0.246	-14.3065
-0.247	-3.13263	-0.247	-15.1436	-0.247	-20.6665	-0.247	-19.037	-0.247	-17.1431	-0.247	-15.3978	-0.247	-14.5048
-0.248	-3.17155	-0.248	-15.3004	-0.248	-20.9158	-0.248	-19.2629	-0.248	-17.3627	-0.248	-15.5891	-0.248	-14.7056
-0.249	-3.21484	-0.249	-15.4562	-0.249	-21.1643	-0.249	-19.4882	-0.249	-17.5941	-0.249	-15.7822	-0.249	-14.9146
-0.25	-3.2521	-0.25	-15.6126	-0.25	-21.4096	-0.25	-19.7156	-0.25	-17.8342	-0.25	-15.9786	-0.25	-15.1279
-0.251	-3.28272	-0.251	-15.7719	-0.251	-21.661	-0.251	-19.9484	-0.251	-18.0777	-0.251	-16.1769	-0.251	-15.3428
-0.252	-3.31931	-0.252	-15.9263	-0.252	-21.9114	-0.252	-20.1833	-0.252	-18.3213	-0.252	-16.3765	-0.252	-15.5571
-0.253	-3.3553	-0.253	-16.0866	-0.253	-22.1666	-0.253	-20.42	-0.253	-18.5677	-0.253	-16.5802	-0.253	-15.7745
-0.254	-3.39011	-0.254	-16.2474	-0.254	-22.4233	-0.254	-20.6636	-0.254	-18.8106	-0.254	-16.7817	-0.254	-15.9923
-0.255	-3.42074	-0.255	-16.4052	-0.255	-22.6797	-0.255	-20.902	-0.255	-19.063	-0.255	-16.9825	-0.255	-16.2088
-0.256	-3.45598	-0.256	-16.5659	-0.256	-22.9327	-0.256	-21.1426	-0.256	-19.3124	-0.256	-17.1909	-0.256	-16.4314
-0.257	-3.49028	-0.257	-16.7287	-0.257	-23.1878	-0.257	-21.3863	-0.257	-19.5618	-0.257	-17.4043	-0.257	-16.655
-0.258	-3.52426	-0.258	-16.8898	-0.258	-23.449	-0.258	-21.621	-0.258	-19.8113	-0.258	-17.6111	-0.258	-16.8793
-0.259	-3.56069	-0.259	-17.0545	-0.259	-23.7117	-0.259	-21.8676	-0.259	-20.0629	-0.259	-17.8287	-0.259	-17.1086
-0.26	-3.60138	-0.26	-17.2192	-0.26	-23.9769	-0.26	-22.1117	-0.26	-20.3237	-0.26	-18.0446	-0.26	-17.3346
-0.261	-3.64211	-0.261	-17.3838	-0.261	-24.2436	-0.261	-22.3629	-0.261	-20.5819	-0.261	-18.2627	-0.261	-17.5634
-0.262	-3.6783	-0.262	-17.5505	-0.262	-24.5089	-0.262	-22.615	-0.262	-20.8365	-0.262	-18.4772	-0.262	-17.7954
-0.263	-3.7154	-0.263	-17.7186	-0.263	-24.7729	-0.263	-22.869	-0.263	-21.0996	-0.263	-18.6919	-0.263	-18.0272
-0.264	-3.74962	-0.264	-17.8847	-0.264	-25.0441	-0.264	-23.1301	-0.264	-21.3627	-0.264	-18.9125	-0.264	-18.2621
-0.265	-3.78458	-0.265	-18.0549	-0.265	-25.316	-0.265	-23.3886	-0.265	-21.6384	-0.265	-19.1382	-0.265	-18.4982
-0.266	-3.82389	-0.266	-18.2245	-0.266	-25.5859	-0.266	-23.6463	-0.266	-21.9051	-0.266	-19.36	-0.266	-18.7357
-0.267	-3.86103	-0.267	-18.3952	-0.267	-25.8616	-0.267	-23.9024	-0.267	-22.1753	-0.267	-19.5894	-0.267	-18.9748
-0.268	-3.90211	-0.268	-18.5623	-0.268	-26.1336	-0.268	-24.1585	-0.268	-22.4488	-0.268	-19.8207	-0.268	-19.211
-0.269	-3.94111	-0.269	-18.7343	-0.269	-26.4193	-0.269	-24.4214	-0.269	-22.7241	-0.269	-20.052	-0.269	-19.4494
-0.27	-3.98247	-0.27	-18.9105	-0.27	-26.7025	-0.27	-24.6876	-0.27	-22.9989	-0.27	-20.2913	-0.27	-19.6906
-0.271	-4.02896	-0.271	-19.0797	-0.271	-26.9813	-0.271	-24.9482	-0.271	-23.2768	-0.271	-20.5273	-0.271	-19.9328
-0.272	-4.07226	-0.272	-19.2512	-0.272	-27.2614	-0.272	-25.2131	-0.272	-23.5564	-0.272	-20.7651	-0.272	-20.1785
-0.273	-4.11239	-0.273	-19.4223	-0.273	-27.5403	-0.273	-25.482	-0.273	-23.8393	-0.273	-21.0052	-0.273	-20.4248
-0.274	-4.14981	-0.274	-19.5943	-0.274	-27.8207	-0.274	-25.752	-0.274	-24.1231	-0.274	-21.2458	-0.274	-20.6692
-0.275	-4.18856	-0.275	-19.7656	-0.275	-28.1039	-0.275	-26.0257	-0.275	-24.4041	-0.275	-21.4903	-0.275	-20.9203
-0.276	-4.23115	-0.276	-19.9417	-0.276	-28.3906	-0.276	-26.3058	-0.276	-24.6774	-0.276	-21.734	-0.276	-21.1705
-0.277	-4.2718	-0.277	-20.1142	-0.277	-28.6786	-0.277	-26.5804	-0.277	-24.9633	-0.277	-21.9771	-0.277	-21.4278
-0.278	-4.31292	-0.278	-20.2886	-0.278	-28.9687	-0.278	-26.8512	-0.278	-25.2401	-0.278	-22.2304	-0.278	-21.6845
-0.279	-4.35922	-0.279	-20.4674	-0.279	-29.2613	-0.279	-27.1195	-0.279	-25.5246	-0.279	-22.4798	-0.279	-21.9375
-0.28	-4.41104	-0.28	-20.6453	-0.28	-29.5524	-0.28	-27.3995	-0.28	-25.809	-0.28	-22.7319	-0.28	-22.1935
-0.281	-4.46144	-0.281	-20.8222	-0.281	-29.8463	-0.281	-27.6836	-0.281	-26.0923	-0.281	-22.9884	-0.281	-22.452
-0.282	-4.49917	-0.282	-20.9986	-0.282	-30.1421	-0.282	-27.9712	-0.282	-26.3732	-0.282	-23.2447	-0.282	-22.707
-0.283	-4.53721	-0.283	-21.1843	-0.283	-30.4357	-0.283	-28.2589	-0.283	-26.6581	-0.283	-23.4917	-0.283	-22.9644
-0.284	-4.57569	-0.284	-21.3662	-0.284	-30.728	-0.284	-28.5417	-0.284	-26.9398	-0.284	-23.7527	-0.284	-23.2157
-0.285	-4.61236	-0.285	-21.5485	-0.285	-31.0229	-0.285	-28.8257	-0.285	-27.2341	-0.285	-24.017	-0.285	-23.4795
-0.286	-4.65364	-0.286	-21.7321	-0.286	-31.3217	-0.286	-29.1098	-0.286	-27.5141	-0.286	-24.2873	-0.286	-23.7452
-0.287	-4.6952	-0.287	-21.9101	-0.287	-31.6192	-0.287	-29.3964	-0.287	-27.796	-0.287	-24.5559	-0.287	-24.0042
-0.288	-4.72448	-0.288	-22.093	-0.288	-31.9202	-0.288	-29.6939	-0.288	-28.0902	-0.288	-24.825	-0.288	-24.2704
-0.289	-4.75815	-0.289	-22.2783	-0.289	-32.2235	-0.289	-29.9925	-0.289	-28.3781	-0.289	-25.0932	-0.289	-24.5353
-0.29	-4.79426	-0.29	-22.4629	-0.29	-32.5198	-0.29	-30.29	-0.29	-28.6732	-0.29	-25.3622	-0.29	-24.7942
-0.291	-4.83495	-0.291	-22.6447	-0.291	-32.8295	-0.291	-30.5919	-0.291	-28.9685	-0.291	-25.6425	-0.291	-25.0554
-0.292	-4.87982	-0.292	-22.8248	-0.292	-33.1391	-0.292	-30.8986	-0.292	-29.2612	-0.292	-25.9185	-0.292	-25.3279
-0.293	-4.91803	-0.293	-23.0062	-0.293	-33.4453	-0.293	-31.2046	-0.293	-29.5543	-0.293	-26.1988	-0.293	-25.5929
-0.294	-4.95643	-0.294	-23.1912	-0.294	-33.7522	-0.294	-31.506	-0.294	-29.8371	-0.294	-26.4864	-0.294	-25.8663
-0.295	-4.99878	-0.295	-23.3749	-0.295	-34.0569	-0.295	-31.8097	-0.295	-30.1305	-0.295	-26.7744	-0.295	-26.1374
-0.296	-5.03891	-0.296	-23.5612	-0.296	-34.3595	-0.296	-32.1152	-0.296	-30.4164	-0.296	-27.0638	-0.296	-26.4108
-0.297	-5.08122	-0.297	-23.75	-0.297	-34.6664	-0.297	-32.4264	-0.297	-30.7212	-0.297	-27.355	-0.297	-26.682
-0.298	-5.12089	-0.298	-23.9375	-0.298	-34.9782	-0.298	-32.7409	-0.298	-31.0143	-0.298	-27.6452	-0.298	-26.9568
-0.299	-5.15451	-0.299	-24.1234	-0.299	-35.288	-0.299	-33.0602	-0.299	-31.3057	-0.299	-27.9399	-0.299	-27.2379
-0.3	-5.19497	-0.3	-24.2989	-0.3	-35.5954	-0.3	-33.3832	-0.3	-31.5827	-0.3	-28.232	-0.3	-27.5152
-0.301	-5.23972	-0.301	-24.487	-0.301	-35.9022	-0.301	-33.6948	-0.301	-31.8798	-0.301	-28.5251	-0.301	-27.7948
-0.302	-5.28242	-0.302	-24.6776	-0.302	-36.2082	-0.302	-34.0125	-0.302	-32.1684	-0.302	-28.8241	-0.302	-28.0809
-0.303	-5.31779	-0.303	-24.8619	-0.303	-36.5211	-0.303	-34.3212	-0.303	-32.4703	-0.303	-29.122	-0.303	-28.3623
-0.304	-5.36112	-0.304	-25.0522	-0.304	-36.8356	-0.304	-34.6401	-0.304	-32.7791	-0.304	-29.4338	-0.304	-28.653
-0.305	-5.40252	-0.305	-25.2447	-0.305	-37.1518	-0.305	-34.9567	-0.305	-33.0847	-0.305	-29.7446	-0.305	-28.9372
-0.306	-5.44341	-0.306	-25.4309	-0.306	-37.4627	-0.306	-35.2746	-0.306	-33.3907	-0.306	-30.0487	-0.306	-29.2213
-0.307	-5.48465	-0.307	-25.6245	-0.307	-37.7742	-0.307	-35.5966	-0.307	-33.6826	-0.307	-30.3572	-0.307	-29.5062
-0.308	-5.5253	-0.308	-25.8142	-0.308	-38.0933	-0.308	-35.9126	-0.308	-33.9731	-0.308	-30.6676	-0.308	-29.7916
-0.309	-5.5699	-0.309	-26.0019	-0.309	-38.4114	-0.309	-36.2374	-0.309	-34.2797	-0.309	-30.9765	-0.309	-30.0756
-0.31	-5.62626	-0.31	-26.195	-0.31	-38.7264	-0.31	-36.5666	-0.31	-34.5914	-0.31	-31.2879	-0.31	-30.3563
-0.311	-5.66703	-0.311	-26.3866	-0.311	-39.0404	-0.311	-36.8881	-0.311	-34.8861	-0.311	-31.6018	-0.311	-30.6454
-0.312	-5.71194	-0.312	-26.5778	-0.312	-39.3661	-0.312	-37.2193	-0.312	-35.1935	-0.312	-31.9213	-0.312	-30.9335
-0.313	-5.75634	-0.313	-26.7708	-0.313	-39.6927	-0.313	-37.5502	-0.313	-35.4697	-0.313	-32.2385	-0.313	-31.2247
-0.314	-5.79443	-0.314	-26.9606	-0.314	-40.0107	-0.314	-37.8797	-0.314	-35.7681	-0.314	-32.5604	-0.314	-31.5139
-0.315	-5.83314	-0.315	-27.1539	-0.315	-40.3349	-0.315	-38.2091	-0.315	-36.0695	-0.315	-32.883	-0.315	-31.8099
-0.316	-5.87853	-0.316	-27.3494	-0.316	-40.6505	-0.316	-38.5389	-0.316	-36.3693	-0.316	-33.2043	-0.316	-32.1011
-0.317	-5.92328	-0.317	-27.5538	-0.317	-40.9691	-0.317	-38.8676	-0.317	-36.6758	-0.317	-33.5331	-0.317	-32.4019
-0.318	-5.97601	-0.318	-27.7552	-0.318	-41.2885	-0.318	-39.2061	-0.318	-36.9896	-0.318	-33.8636	-0.318	-32.6963
-0.319	-6.01682	-0.319	-27.9557	-0.319	-41.5999	-0.319	-39.5468	-0.319	-37.2976	-0.319	-34.1898	-0.319	-32.9851
-0.32	-6.06094	-0.32	-28.1521	-0.32	-41.9163	-0.32	-39.8905	-0.32	-37.5905	-0.32	-34.5157	-0.32	-33.2807
-0.321	-6.09449	-0.321	-28.3493	-0.321	-42.2311	-0.321	-40.2217	-0.321	-37.8907	-0.321	-34.8452	-0.321	-33.5762
-0.322	-6.12417	-0.322	-28.546	-0.322	-42.5284	-0.322	-40.5587	-0.322	-38.1912	-0.322	-35.1756	-0.322	-33.8683
-0.323	-6.16482	-0.323	-28.748	-0.323	-42.8524	-0.323	-40.9054	-0.323	-38.4948	-0.323	-35.5099	-0.323	-34.1709
-0.324	-6.20362	-0.324	-28.943	-0.324	-43.1739	-0.324	-41.2557	-0.324	-38.7957	-0.324	-35.8492	-0.324	-34.4724
-0.325	-6.24525	-0.325	-29.1413	-0.325	-43.4979	-0.325	-41.5871	-0.325	-39.1027	-0.325	-36.1764	-0.325	-34.7696
-0.326	-6.28981	-0.326	-29.3357	-0.326	-43.8195	-0.326	-41.94	-0.326	-39.4164	-0.326	-36.5109	-0.326	-35.0887
-0.327	-6.33709	-0.327	-29.5378	-0.327	-44.1357	-0.327	-42.2898	-0.327	-39.7116	-0.327	-36.8478	-0.327	-35.4048
-0.328	-6.38793	-0.328	-29.7351	-0.328	-44.4563	-0.328	-42.6287	-0.328	-40.0219	-0.328	-37.1834	-0.328	-35.7273
-0.329	-6.42577	-0.329	-29.9336	-0.329	-44.7817	-0.329	-42.9671	-0.329	-40.3108	-0.329	-37.5185	-0.329	-36.0481
-0.33	-6.46579	-0.33	-30.1309	-0.33	-45.1064	-0.33	-43.3087	-0.33	-40.6309	-0.33	-37.8504	-0.33	-36.3728
-0.331	-6.51331	-0.331	-30.3324	-0.331	-45.4293	-0.331	-43.6521	-0.331	-40.9297	-0.331	-38.1908	-0.331	-36.7022
-0.332	-6.5673	-0.332	-30.5298	-0.332	-45.7502	-0.332	-44.0003	-0.332	-41.2279	-0.332	-38.521	-0.332	-37.0234
-0.333	-6.60795	-0.333	-30.7338	-0.333	-46.0792	-0.333	-44.3348	-0.333	-41.5292	-0.333	-38.855	-0.333	-37.3566
-0.334	-6.65358	-0.334	-30.934	-0.334	-46.4057	-0.334	-44.6767	-0.334	-41.8232	-0.334	-39.194	-0.334	-37.6843
-0.335	-6.70031	-0.335	-31.1373	-0.335	-46.7278	-0.335	-45.0186	-0.335	-42.1305	-0.335	-39.5402	-0.335	-38.0135
-0.336	-6.74147	-0.336	-31.3391	-0.336	-47.0527	-0.336	-45.3687	-0.336	-42.4505	-0.336	-39.8937	-0.336	-38.3415
-0.337	-6.78228	-0.337	-31.5399	-0.337	-47.3768	-0.337	-45.7186	-0.337	-42.745	-0.337	-40.2416	-0.337	-38.6675
-0.338	-6.82111	-0.338	-31.7423	-0.338	-47.6969	-0.338	-46.051	-0.338	-43.051	-0.338	-40.5806	-0.338	-38.9927
-0.339	-6.85944	-0.339	-31.9474	-0.339	-48.0241	-0.339	-46.3933	-0.339	-43.3698	-0.339	-40.9113	-0.339	-39.3124
-0.34	-6.90028	-0.34	-32.1497	-0.34	-48.3462	-0.34	-46.7423	-0.34	-43.6849	-0.34	-41.2472	-0.34	-39.6273
-0.341	-6.94236	-0.341	-32.3525	-0.341	-48.6712	-0.341	-47.0905	-0.341	-43.9943	-0.341	-41.5791	-0.341	-39.9566
-0.342	-6.98166	-0.342	-32.5558	-0.342	-48.9821	-0.342	-47.4377	-0.342	-44.3029	-0.342	-41.9211	-0.342	-40.286
-0.343	-7.02046	-0.343	-32.7592	-0.343	-49.2968	-0.343	-47.7797	-0.343	-44.6155	-0.343	-42.2672	-0.343	-40.6144
-0.344	-7.06616	-0.344	-32.9688	-0.344	-49.6169	-0.344	-48.1171	-0.344	-44.9144	-0.344	-42.5977	-0.344	-40.9456
-0.345	-7.11163	-0.345	-33.1741	-0.345	-49.9439	-0.345	-48.4578	-0.345	-45.2206	-0.345	-42.9306	-0.345	-41.274
-0.346	-7.15784	-0.346	-33.3778	-0.346	-50.2668	-0.346	-48.801	-0.346	-45.532	-0.346	-43.2595	-0.346	-41.6062
-0.347	-7.20678	-0.347	-33.5849	-0.347	-50.5857	-0.347	-49.151	-0.347	-45.8275	-0.347	-43.5907	-0.347	-41.93
-0.348	-7.26136	-0.348	-33.7916	-0.348	-50.9075	-0.348	-49.4951	-0.348	-46.1235	-0.348	-43.9025	-0.348	-42.2479
-0.349	-7.31784	-0.349	-34.0042	-0.349	-51.2344	-0.349	-49.8376	-0.349	-46.4401	-0.349	-44.2164	-0.349	-42.5748
-0.35	-7.36571	-0.35	-34.2194	-0.35	-51.5577	-0.35	-50.1761	-0.35	-46.7492	-0.35	-44.5412	-0.35	-42.9078
-0.351	-7.41067	-0.351	-34.427	-0.351	-51.8813	-0.351	-50.5038	-0.351	-47.0454	-0.351	-44.862	-0.351	-43.2333
-0.352	-7.45345	-0.352	-34.6443	-0.352	-52.2065	-0.352	-50.8307	-0.352	-47.3494	-0.352	-45.1953	-0.352	-43.5972
-0.353	-7.49603	-0.353	-34.8551	-0.353	-52.5417	-0.353	-51.1755	-0.353	-47.6519	-0.353	-45.519	-0.353	-43.9583
-0.354	-7.53408	-0.354	-35.0675	-0.354	-52.867	-0.354	-51.5012	-0.354	-47.967	-0.354	-45.841	-0.354	-44.3136
-0.355	-7.57876	-0.355	-35.2835	-0.355	-53.1932	-0.355	-51.8295	-0.355	-48.2953	-0.355	-46.1634	-0.355	-44.6746
-0.356	-7.62852	-0.356	-35.4979	-0.356	-53.5184	-0.356	-52.1623	-0.356	-48.5953	-0.356	-46.4864	-0.356	-45.0417
-0.357	-7.67584	-0.357	-35.7141	-0.357	-53.8388	-0.357	-52.4949	-0.357	-48.8993	-0.357	-46.8091	-0.357	-45.3882
-0.358	-7.72237	-0.358	-35.9267	-0.358	-54.1648	-0.358	-52.8344	-0.358	-49.2053	-0.358	-47.1279	-0.358	-45.7422
-0.359	-7.77621	-0.359	-36.1424	-0.359	-54.4892	-0.359	-53.173	-0.359	-49.5173	-0.359	-47.4402	-0.359	-46.1007
-0.36	-7.82669	-0.36	-36.3592	-0.36	-54.8158	-0.36	-53.5138	-0.36	-49.8268	-0.36	-47.757	-0.36	-46.4606
-0.361	-7.87101	-0.361	-36.575	-0.361	-55.1455	-0.361	-53.845	-0.361	-50.1255	-0.361	-48.0719	-0.361	-46.8136
-0.362	-7.91525	-0.362	-36.7957	-0.362	-55.4753	-0.362	-54.1797	-0.362	-50.4263	-0.362	-48.3843	-0.362	-47.1721
-0.363	-7.96225	-0.363	-37.0202	-0.363	-55.8064	-0.363	-54.5074	-0.363	-50.7246	-0.363	-48.696	-0.363	-47.535
-0.364	-8.01029	-0.364	-37.235	-0.364	-56.1384	-0.364	-54.8397	-0.364	-51.0345	-0.364	-48.997	-0.364	-47.8912
-0.365	-8.05654	-0.365	-37.4492	-0.365	-56.4699	-0.365	-55.1637	-0.365	-51.3456	-0.365	-49.3106	-0.365	-48.243
-0.366	-8.09794	-0.366	-37.6745	-0.366	-56.8081	-0.366	-55.4908	-0.366	-51.6728	-0.366	-49.6192	-0.366	-48.5945
-0.367	-8.13464	-0.367	-37.9026	-0.367	-57.1372	-0.367	-55.8277	-0.367	-52.0003	-0.367	-49.9267	-0.367	-48.9442
-0.368	-8.17336	-0.368	-38.1313	-0.368	-57.4693	-0.368	-56.1534	-0.368	-52.301	-0.368	-50.2294	-0.368	-49.3009
-0.369	-8.23047	-0.369	-38.3616	-0.369	-57.8062	-0.369	-56.4807	-0.369	-52.5983	-0.369	-50.5396	-0.369	-49.6602
-0.37	-8.27941	-0.37	-38.5865	-0.37	-58.1441	-0.37	-56.8121	-0.37	-52.9324	-0.37	-50.8448	-0.37	-50.0005
-0.371	-8.3214	-0.371	-38.8158	-0.371	-58.4784	-0.371	-57.1399	-0.371	-53.2486	-0.371	-51.1522	-0.371	-50.3419
-0.372	-8.3761	-0.372	-39.0441	-0.372	-58.812	-0.372	-57.456	-0.372	-53.5644	-0.372	-51.4632	-0.372	-50.6883
-0.373	-8.41375	-0.373	-39.2698	-0.373	-59.1414	-0.373	-57.7621	-0.373	-53.8732	-0.373	-51.7638	-0.373	-51.0302
-0.374	-8.44979	-0.374	-39.5076	-0.374	-59.4785	-0.374	-58.0755	-0.374	-54.1893	-0.374	-52.0643	-0.374	-51.389
-0.375	-8.50417	-0.375	-39.7448	-0.375	-59.8178	-0.375	-58.4069	-0.375	-54.5134	-0.375	-52.3598	-0.375	-51.7331
-0.376	-8.55437	-0.376	-39.9782	-0.376	-60.1626	-0.376	-58.7389	-0.376	-54.8175	-0.376	-52.6655	-0.376	-52.0795
-0.377	-8.60959	-0.377	-40.2203	-0.377	-60.5006	-0.377	-59.0637	-0.377	-55.1345	-0.377	-52.9661	-0.377	-52.4259
-0.378	-8.65896	-0.378	-40.4571	-0.378	-60.8441	-0.378	-59.3836	-0.378	-55.4631	-0.378	-53.2684	-0.378	-52.769
-0.379	-8.7139	-0.379	-40.7011	-0.379	-61.1868	-0.379	-59.705	-0.379	-55.7662	-0.379	-53.5705	-0.379	-53.119
-0.38	-8.7699	-0.38	-40.9443	-0.38	-61.5321	-0.38	-60.0227	-0.38	-56.0788	-0.38	-53.8742	-0.38	-53.4679
-0.381	-8.82689	-0.381	-41.1993	-0.381	-61.8826	-0.381	-60.3308	-0.381	-56.401	-0.381	-54.1805	-0.381	-53.8148
-0.382	-8.87255	-0.382	-41.4648	-0.382	-62.2172	-0.382	-60.6429	-0.382	-56.7334	-0.382	-54.4743	-0.382	-54.1566
-0.383	-8.92599	-0.383	-41.721	-0.383	-62.5612	-0.383	-60.9547	-0.383	-57.0764	-0.383	-54.7682	-0.383	-54.4941
-0.384	-8.98926	-0.384	-41.9787	-0.384	-62.9168	-0.384	-61.2781	-0.384	-57.3958	-0.384	-55.0675	-0.384	-54.8378
-0.385	-9.04648	-0.385	-42.2341	-0.385	-63.2812	-0.385	-61.5838	-0.385	-57.7063	-0.385	-55.3712	-0.385	-55.1891
-0.386	-9.09984	-0.386	-42.4811	-0.386	-63.6352	-0.386	-61.9037	-0.386	-58.0387	-0.386	-55.6603	-0.386	-55.5478
-0.387	-9.14393	-0.387	-42.7347	-0.387	-63.9866	-0.387	-62.2455	-0.387	-58.3829	-0.387	-55.9582	-0.387	-55.923
-0.388	-9.18789	-0.388	-42.9842	-0.388	-64.3441	-0.388	-62.5638	-0.388	-58.6972	-0.388	-56.2527	-0.388	-56.2891
-0.389	-9.23435	-0.389	-43.2343	-0.389	-64.7036	-0.389	-62.8913	-0.389	-59.0373	-0.389	-56.5525	-0.389	-56.6661
-0.39	-9.27736	-0.39	-43.4915	-0.39	-65.0664	-0.39	-63.2087	-0.39	-59.3644	-0.39	-56.8512	-0.39	-57.0501
-0.391	-9.3085	-0.391	-43.7462	-0.391	-65.4254	-0.391	-63.5418	-0.391	-59.6838	-0.391	-57.1577	-0.391	-57.423
-0.392	-9.35121	-0.392	-44.0072	-0.392	-65.7927	-0.392	-63.8638	-0.392	-60.0096	-0.392	-57.4474	-0.392	-57.7967
-0.393	-9.4003	-0.393	-44.2705	-0.393	-66.1516	-0.393	-64.1886	-0.393	-60.3404	-0.393	-57.7487	-0.393	-58.1703
-0.394	-9.45193	-0.394	-44.5437	-0.394	-66.5158	-0.394	-64.5096	-0.394	-60.6737	-0.394	-58.0553	-0.394	-58.5361
-0.395	-9.51113	-0.395	-44.8126	-0.395	-66.8795	-0.395	-64.8454	-0.395	-61.0164	-0.395	-58.3597	-0.395	-58.9124
-0.396	-9.56516	-0.396	-45.0797	-0.396	-67.2428	-0.396	-65.17	-0.396	-61.3545	-0.396	-58.6722	-0.396	-59.2984
-0.397	-9.61847	-0.397	-45.3411	-0.397	-67.6186	-0.397	-65.4855	-0.397	-61.6858	-0.397	-58.975	-0.397	-59.6787
-0.398	-9.67097	-0.398	-45.6101	-0.398	-67.9978	-0.398	-65.8184	-0.398	-62.0029	-0.398	-59.2819	-0.398	-60.0697
-0.399	-9.72219	-0.399	-45.8842	-0.399	-68.3684	-0.399	-66.1459	-0.399	-62.3497	-0.399	-59.5934	-0.399	-60.4475
-0.4	-9.77697	-0.4	-46.1643	-0.4	-68.7516	-0.4	-66.4783	-0.4	-62.7015	-0.4	-59.9081	-0.4	-60.8365
-0.401	-9.82133	-0.401	-46.4391	-0.401	-69.1317	-0.401	-66.819	-0.401	-63.0323	-0.401	-60.2358	-0.401	-61.2174
-0.402	-9.86601	-0.402	-46.7105	-0.402	-69.5132	-0.402	-67.1644	-0.402	-63.3864	-0.402	-60.5383	-0.402	-61.5971
-0.403	-9.9097	-0.403	-46.9882	-0.403	-69.8919	-0.403	-67.5345	-0.403	-63.722	-0.403	-60.8575	-0.403	-61.9802
-0.404	-9.95031	-0.404	-47.2677	-0.404	-70.2656	-0.404	-67.8662	-0.404	-64.0703	-0.404	-61.1962	-0.404	-62.3591
-0.405	-10.0007	-0.405	-47.5557	-0.405	-70.6566	-0.405	-68.1985	-0.405	-64.4334	-0.405	-61.4917	-0.405	-62.7278
-0.406	-10.0534	-0.406	-47.8476	-0.406	-71.0532	-0.406	-68.5385	-0.406	-64.7729	-0.406	-61.7857	-0.406	-63.0864
-0.407	-10.1082	-0.407	-48.1383	-0.407	-71.4534	-0.407	-68.8841	-0.407	-65.1354	-0.407	-62.0986	-0.407	-63.4544
-0.408	-10.1534	-0.408	-48.4312	-0.408	-71.846	-0.408	-69.2405	-0.408	-65.4948	-0.408	-62.4152	-0.408	-63.8141
-0.409	-10.2006	-0.409	-48.7295	-0.409	-72.2564	-0.409	-69.587	-0.409	-65.849	-0.409	-62.7358	-0.409	-64.1914
-0.41	-10.2574	-0.41	-49.0155	-0.41	-72.6569	-0.41	-69.9376	-0.41	-66.2132	-0.41	-63.0604	-0.41	-64.5738
-0.411	-10.3097	-0.411	-49.3161	-0.411	-73.0585	-0.411	-70.3043	-0.411	-66.5763	-0.411	-63.39	-0.411	-64.9557
-0.412	-10.3582	-0.412	-49.6136	-0.412	-73.4544	-0.412	-70.6528	-0.412	-66.9345	-0.412	-63.7249	-0.412	-65.314
-0.413	-10.4445	-0.413	-49.9198	-0.413	-73.8555	-0.413	-71.0002	-0.413	-67.2846	-0.413	-64.0631	-0.413	-65.6845
-0.414	-10.5274	-0.414	-50.2242	-0.414	-74.2575	-0.414	-71.3593	-0.414	-67.6475	-0.414	-64.4009	-0.414	-66.0603
-0.415	-10.5854	-0.415	-50.5177	-0.415	-74.6694	-0.415	-71.7197	-0.415	-68.0127	-0.415	-64.7377	-0.415	-66.4324
-0.416	-10.6184	-0.416	-50.8235	-0.416	-75.0791	-0.416	-72.0585	-0.416	-68.3951	-0.416	-65.0838	-0.416	-66.8143
-0.417	-10.6556	-0.417	-51.1357	-0.417	-75.4961	-0.417	-72.3945	-0.417	-68.7718	-0.417	-65.4326	-0.417	-67.1716
-0.418	-10.7188	-0.418	-51.4491	-0.418	-75.9137	-0.418	-72.7397	-0.418	-69.138	-0.418	-65.7829	-0.418	-67.5344
-0.419	-10.7811	-0.419	-51.7668	-0.419	-76.3454	-0.419	-73.1041	-0.419	-69.4923	-0.419	-66.1371	-0.419	-67.8938
-0.42	-10.846	-0.42	-52.0869	-0.42	-76.7647	-0.42	-73.4889	-0.42	-69.8728	-0.42	-66.495	-0.42	-68.2453
-0.421	-10.8985	-0.421	-52.4069	-0.421	-77.1905	-0.421	-73.8589	-0.421	-70.234	-0.421	-66.8451	-0.421	-68.6164
-0.422	-10.9604	-0.422	-52.7446	-0.422	-77.6243	-0.422	-74.2391	-0.422	-70.6511	-0.422	-67.2061	-0.422	-68.9785
-0.423	-11.0274	-0.423	-53.0735	-0.423	-78.053	-0.423	-74.6251	-0.423	-71.0303	-0.423	-67.5626	-0.423	-69.3136
-0.424	-11.0888	-0.424	-53.4052	-0.424	-78.4904	-0.424	-75.0358	-0.424	-71.4159	-0.424	-67.9148	-0.424	-69.6617
-0.425	-11.1674	-0.425	-53.7395	-0.425	-78.9331	-0.425	-75.4357	-0.425	-71.8027	-0.425	-68.2769	-0.425	-70.0115
-0.426	-11.2478	-0.426	-54.0781	-0.426	-79.3806	-0.426	-75.8109	-0.426	-72.2074	-0.426	-68.6384	-0.426	-70.3658
-0.427	-11.3336	-0.427	-54.4162	-0.427	-79.8243	-0.427	-76.1924	-0.427	-72.5978	-0.427	-69.0167	-0.427	-70.7354
-0.428	-11.3952	-0.428	-54.7462	-0.428	-80.2649	-0.428	-76.5897	-0.428	-72.9574	-0.428	-69.4001	-0.428	-71.1183
-0.429	-11.4611	-0.429	-55.0816	-0.429	-80.7187	-0.429	-76.9947	-0.429	-73.3635	-0.429	-69.7848	-0.429	-71.4983
-0.43	-11.5284	-0.43	-55.4192	-0.43	-81.1769	-0.43	-77.3703	-0.43	-73.7989	-0.43	-70.1652	-0.43	-71.8643
-0.431	-11.5853	-0.431	-55.7569	-0.431	-81.6309	-0.431	-77.7609	-0.431	-74.1983	-0.431	-70.5453	-0.431	-72.2089
-0.432	-11.6518	-0.432	-56.1265	-0.432	-82.0978	-0.432	-78.1664	-0.432	-74.6267	-0.432	-70.9253	-0.432	-72.5902
-0.433	-11.7174	-0.433	-56.4807	-0.433	-82.5665	-0.433	-78.5713	-0.433	-75.0479	-0.433	-71.3196	-0.433	-72.9667
-0.434	-11.769	-0.434	-56.8377	-0.434	-83.0328	-0.434	-78.9521	-0.434	-75.4387	-0.434	-71.6977	-0.434	-73.3266
-0.435	-11.8288	-0.435	-57.2044	-0.435	-83.4988	-0.435	-79.3086	-0.435	-75.85	-0.435	-72.0862	-0.435	-73.7167
-0.436	-11.881	-0.436	-57.5684	-0.436	-83.9691	-0.436	-79.7068	-0.436	-76.2534	-0.436	-72.4719	-0.436	-74.091
-0.437	-11.9526	-0.437	-57.9335	-0.437	-84.4483	-0.437	-80.115	-0.437	-76.6686	-0.437	-72.8621	-0.437	-74.4818
-0.438	-12.0536	-0.438	-58.2963	-0.438	-84.9376	-0.438	-80.5472	-0.438	-77.0874	-0.438	-73.2628	-0.438	-74.8806
-0.439	-12.1048	-0.439	-58.6564	-0.439	-85.4197	-0.439	-80.949	-0.439	-77.5006	-0.439	-73.6769	-0.439	-75.2695
-0.44	-12.153	-0.44	-59.0225	-0.44	-85.912	-0.44	-81.3253	-0.44	-77.9452	-0.44	-74.0774	-0.44	-75.669
-0.441	-12.1969	-0.441	-59.3885	-0.441	-86.4047	-0.441	-81.724	-0.441	-78.3614	-0.441	-74.4721	-0.441	-76.0715
-0.442	-12.2483	-0.442	-59.7606	-0.442	-86.8974	-0.442	-82.1304	-0.442	-78.7624	-0.442	-74.8836	-0.442	-76.4729
-0.443	-12.2951	-0.443	-60.1542	-0.443	-87.4042	-0.443	-82.5844	-0.443	-79.177	-0.443	-75.2948	-0.443	-76.8536
-0.444	-12.3596	-0.444	-60.5416	-0.444	-87.9071	-0.444	-83.0061	-0.444	-79.5843	-0.444	-75.7103	-0.444	-77.2167
-0.445	-12.4276	-0.445	-60.936	-0.445	-88.3965	-0.445	-83.4311	-0.445	-80.0149	-0.445	-76.1207	-0.445	-77.5902
-0.446	-12.4902	-0.446	-61.3275	-0.446	-88.9049	-0.446	-83.8643	-0.446	-80.4494	-0.446	-76.5412	-0.446	-77.9777
-0.447	-12.5671	-0.447	-61.7274	-0.447	-89.4123	-0.447	-84.3081	-0.447	-80.8583	-0.447	-76.9613	-0.447	-78.3569
-0.448	-12.6492	-0.448	-62.1378	-0.448	-89.917	-0.448	-84.7564	-0.448	-81.3084	-0.448	-77.3961	-0.448	-78.7317
-0.449	-12.7277	-0.449	-62.5394	-0.449	-90.4327	-0.449	-85.1932	-0.449	-81.7643	-0.449	-77.8201	-0.449	-79.0926
-0.45	-12.7913	-0.45	-62.9404	-0.45	-90.962	-0.45	-85.6274	-0.45	-82.2109	-0.45	-78.2343	-0.45	-79.4751
-0.451	-12.8605	-0.451	-63.3448	-0.451	-91.4996	-0.451	-86.0943	-0.451	-82.6434	-0.451	-78.6645	-0.451	-79.8549
-0.452	-12.9435	-0.452	-63.7492	-0.452	-92.0289	-0.452	-86.5664	-0.452	-83.0943	-0.452	-79.1062	-0.452	-80.2246
-0.453	-13.0054	-0.453	-64.1617	-0.453	-92.5509	-0.453	-87.0308	-0.453	-83.556	-0.453	-79.5427	-0.453	-80.5958
-0.454	-13.0879	-0.454	-64.5814	-0.454	-93.0828	-0.454	-87.5028	-0.454	-83.9797	-0.454	-79.9905	-0.454	-80.9749
-0.455	-13.1663	-0.455	-64.9929	-0.455	-93.6212	-0.455	-88.0117	-0.455	-84.5046	-0.455	-80.4335	-0.455	-81.3312
-0.456	-13.2313	-0.456	-65.4093	-0.456	-94.1651	-0.456	-88.4974	-0.456	-85.0102	-0.456	-80.9043	-0.456	-81.6726
-0.457	-13.3033	-0.457	-65.8354	-0.457	-94.7148	-0.457	-88.9827	-0.457	-85.4626	-0.457	-81.3504	-0.457	-82.0294
-0.458	-13.3712	-0.458	-66.2712	-0.458	-95.2802	-0.458	-89.4653	-0.458	-85.9535	-0.458	-81.8076	-0.458	-82.407
-0.459	-13.4481	-0.459	-66.7033	-0.459	-95.847	-0.459	-89.9643	-0.459	-86.4149	-0.459	-82.2676	-0.459	-82.7965
-0.46	-13.5371	-0.46	-67.1426	-0.46	-96.404	-0.46	-90.4668	-0.46	-86.8728	-0.46	-82.7313	-0.46	-83.1842
-0.461	-13.6386	-0.461	-67.5845	-0.461	-96.9633	-0.461	-90.9679	-0.461	-87.3377	-0.461	-83.1909	-0.461	-83.5659
-0.462	-13.726	-0.462	-68.0303	-0.462	-97.5296	-0.462	-91.4598	-0.462	-87.783	-0.462	-83.6567	-0.462	-83.9349
-0.463	-13.8049	-0.463	-68.4559	-0.463	-98.0982	-0.463	-91.9848	-0.463	-88.2924	-0.463	-84.1285	-0.463	-84.3136
-0.464	-13.9112	-0.464	-68.9116	-0.464	-98.682	-0.464	-92.4639	-0.464	-88.785	-0.464	-84.6219	-0.464	-84.6812
-0.465	-13.9964	-0.465	-69.3654	-0.465	-99.2761	-0.465	-92.9467	-0.465	-89.2707	-0.465	-85.112	-0.465	-85.0218
-0.466	-14.0573	-0.466	-69.8199	-0.466	-99.8509	-0.466	-93.4652	-0.466	-89.7912	-0.466	-85.6037	-0.466	-85.3903
-0.467	-14.1476	-0.467	-70.2834	-0.467	-100.463	-0.467	-93.9935	-0.467	-90.266	-0.467	-86.1014	-0.467	-85.7818
-0.468	-14.2233	-0.468	-70.7428	-0.468	-101.056	-0.468	-94.5216	-0.468	-90.7457	-0.468	-86.5988	-0.468	-86.1857
-0.469	-14.3233	-0.469	-71.2283	-0.469	-101.647	-0.469	-95.0748	-0.469	-91.2668	-0.469	-87.0946	-0.469	-86.7906
-0.47	-14.4128	-0.47	-71.7086	-0.47	-102.251	-0.47	-95.6255	-0.47	-91.7978	-0.47	-87.6111	-0.47	-87.4233
-0.471	-14.4909	-0.471	-72.176	-0.471	-102.868	-0.471	-96.1679	-0.471	-92.2732	-0.471	-88.1184	-0.471	-87.8247
-0.472	-14.5657	-0.472	-72.6551	-0.472	-103.496	-0.472	-96.7108	-0.472	-92.7443	-0.472	-88.623	-0.472	-88.2233
-0.473	-14.6498	-0.473	-73.1389	-0.473	-104.122	-0.473	-97.2545	-0.473	-93.2755	-0.473	-89.1463	-0.473	-88.5885
-0.474	-14.7341	-0.474	-73.6365	-0.474	-104.756	-0.474	-97.8154	-0.474	-93.7991	-0.474	-89.6646	-0.474	-88.9746
-0.475	-14.8123	-0.475	-74.1401	-0.475	-105.387	-0.475	-98.3937	-0.475	-94.3265	-0.475	-90.1983	-0.475	-89.3815
-0.476	-14.8869	-0.476	-74.6202	-0.476	-106.014	-0.476	-98.9657	-0.476	-94.875	-0.476	-90.7229	-0.476	-89.7825
-0.477	-14.9808	-0.477	-75.1261	-0.477	-106.656	-0.477	-99.542	-0.477	-95.4179	-0.477	-91.2673	-0.477	-90.1974
-0.478	-15.0887	-0.478	-75.633	-0.478	-107.308	-0.478	-100.095	-0.478	-95.9664	-0.478	-91.8038	-0.478	-90.6161
-0.479	-15.1777	-0.479	-76.1448	-0.479	-107.957	-0.479	-100.657	-0.479	-96.5132	-0.479	-92.3401	-0.479	-91.0546
-0.48	-15.2506	-0.48	-76.6613	-0.48	-108.6	-0.48	-101.235	-0.48	-97.078	-0.48	-92.8941	-0.48	-91.4961
-0.481	-15.305	-0.481	-77.192	-0.481	-109.261	-0.481	-101.837	-0.481	-97.6362	-0.481	-93.4243	-0.481	-91.9066
-0.482	-15.3748	-0.482	-77.7332	-0.482	-109.945	-0.482	-102.442	-0.482	-98.1577	-0.482	-93.9865	-0.482	-92.2996
-0.483	-15.4511	-0.483	-78.2659	-0.483	-110.629	-0.483	-103.04	-0.483	-98.6929	-0.483	-94.5519	-0.483	-92.6724
-0.484	-15.5409	-0.484	-78.8054	-0.484	-111.327	-0.484	-103.664	-0.484	-99.2376	-0.484	-95.1122	-0.484	-93.0523
-0.485	-15.6202	-0.485	-79.353	-0.485	-112.011	-0.485	-104.304	-0.485	-99.7626	-0.485	-95.6694	-0.485	-93.473
-0.486	-15.704	-0.486	-79.891	-0.486	-112.695	-0.486	-104.931	-0.486	-100.324	-0.486	-96.2472	-0.486	-93.9065
-0.487	-15.7913	-0.487	-80.4481	-0.487	-113.376	-0.487	-105.554	-0.487	-100.9	-0.487	-96.8432	-0.487	-94.3379
-0.488	-15.8963	-0.488	-80.9985	-0.488	-114.081	-0.488	-106.091	-0.488	-101.452	-0.488	-97.4327	-0.488	-94.7739
-0.489	-16.0035	-0.489	-81.5524	-0.489	-114.789	-0.489	-106.607	-0.489	-102.051	-0.489	-98.0125	-0.489	-95.1829
-0.49	-16.0951	-0.49	-82.1033	-0.49	-115.527	-0.49	-107.24	-0.49	-102.649	-0.49	-98.6107	-0.49	-95.6136
-0.491	-16.1887	-0.491	-82.6733	-0.491	-116.244	-0.491	-107.886	-0.491	-103.179	-0.491	-99.2172	-0.491	-96.0573
-0.492	-16.268	-0.492	-83.2356	-0.492	-116.968	-0.492	-108.542	-0.492	-103.743	-0.492	-99.8076	-0.492	-96.4557
-0.493	-16.345	-0.493	-83.8117	-0.493	-117.698	-0.493	-109.189	-0.493	-104.34	-0.493	-100.401	-0.493	-96.9
-0.494	-16.4413	-0.494	-84.3914	-0.494	-118.425	-0.494	-109.847	-0.494	-104.944	-0.494	-101.021	-0.494	-97.3244
-0.495	-16.5459	-0.495	-84.973	-0.495	-119.161	-0.495	-110.492	-0.495	-105.559	-0.495	-101.638	-0.495	-97.7512
-0.496	-16.6512	-0.496	-85.5659	-0.496	-119.912	-0.496	-111.193	-0.496	-106.162	-0.496	-102.248	-0.496	-98.1685
-0.497	-16.7516	-0.497	-86.1661	-0.497	-120.673	-0.497	-111.88	-0.497	-106.737	-0.497	-102.878	-0.497	-98.608
-0.498	-16.8529	-0.498	-86.782	-0.498	-121.453	-0.498	-112.574	-0.498	-107.329	-0.498	-103.489	-0.498	-99.0325
-0.499	-16.9668	-0.499	-87.4082	-0.499	-122.229	-0.499	-113.257	-0.499	-107.945	-0.499	-104.125	-0.499	-99.4592
-0.5	-17.0941	-0.5	-88.0141	-0.5	-123.021	-0.5	-113.977	-0.5	-108.564	-0.5	-104.763

## Sheet: S6b
x	y1	y2	y3	y4	y5	y6	y7
	Au/C-F	Au/C	Au/C-P-0.5	Au/C-P-1.0	Au/C-P-1.5	Au/C-P-2.0	Au/C-P-2.5
Time	j	j	j	j	j	j	j
0.00167	16.017	93.2715	121.162	120.924	112.995	106.212	104.528
0.00333	15.9546	92.8358	120.947	120.382	112.669	106.012	104.048
0.005	15.9109	92.525	120.78	119.929	112.404	105.863	103.662
0.00667	15.8773	92.2647	120.663	119.536	112.194	105.749	103.341
0.00833	15.8505	92.0601	120.563	119.201	112.004	105.656	103.071
0.01	15.8289	91.8967	120.483	118.898	111.837	105.579	102.828
0.01167	15.812	91.75	120.418	118.628	111.697	105.512	102.617
0.01333	15.7964	91.6338	120.364	118.387	111.57	105.455	102.431
0.015	15.7848	91.5265	120.315	118.147	111.456	105.404	102.268
0.01667	15.7749	91.4411	120.277	117.95	111.352	105.358	102.121
0.01833	15.7644	91.3775	120.238	117.769	111.252	105.315	101.987
0.02	15.7581	91.3083	120.212	117.61	111.167	105.278	101.862
0.02167	15.752	91.2465	120.189	117.458	111.088	105.243	101.749
0.02333	15.7461	91.1942	120.163	117.325	111.014	105.214	101.641
0.025	15.7414	91.1335	120.146	117.198	110.946	105.184	101.54
0.02667	15.7354	91.0932	120.121	117.084	110.884	105.152	101.453
0.02833	15.7297	91.0549	120.107	116.989	110.829	105.124	101.372
0.03	15.7238	91.006	120.091	116.898	110.777	105.097	101.298
0.03167	15.7162	90.9718	120.073	116.814	110.728	105.071	101.23
0.03333	15.7028	90.9483	120.059	116.73	110.683	105.044	101.169
0.035	15.6948	90.9171	120.047	116.652	110.643	105.016	101.112
0.03667	15.6909	90.8909	120.036	116.584	110.606	104.988	101.058
0.03833	15.6817	90.8648	120.023	116.523	110.572	104.964	101.011
0.04	15.6714	90.8399	120.011	116.462	110.543	104.938	100.972
0.04167	15.6637	90.8096	120.003	116.406	110.517	104.911	100.936
0.04333	15.6533	90.786	119.994	116.346	110.491	104.884	100.905
0.045	15.643	90.7645	119.984	116.29	110.467	104.858	100.877
0.04667	15.6316	90.7409	119.977	116.22	110.446	104.832	100.85
0.04833	15.6227	90.7203	119.968	116.173	110.429	104.807	100.827
0.05	15.6133	90.7036	119.964	116.127	110.411	104.782	100.805
0.05167	15.603	90.6856	119.957	116.098	110.396	104.755	100.785
0.05333	15.5943	90.6711	119.952	116.046	110.381	104.727	100.768
0.055	15.5836	90.6633	119.947	116.004	110.364	104.698	100.751
0.05667	15.5719	90.6577	119.942	115.966	110.351	104.673	100.736
0.05833	15.5627	90.6475	119.933	115.932	110.339	104.651	100.724
0.06	15.5538	90.6385	119.924	115.904	110.328	104.626	100.714
0.06167	15.5487	90.6309	119.917	115.863	110.319	104.597	100.706
0.06333	15.5431	90.6186	119.914	115.835	110.312	104.572	100.698
0.065	15.5359	90.608	119.907	115.803	110.303	104.554	100.692
0.06667	15.5241	90.601	119.902	115.775	110.295	104.538	100.687
0.06833	15.5127	90.5925	119.896	115.748	110.288	104.52	100.685
0.07	15.5018	90.5835	119.891	115.722	110.28	104.501	100.684
0.07167	15.4892	90.5775	119.884	115.702	110.272	104.476	100.684
0.07333	15.4803	90.5753	119.878	115.678	110.265	104.461	100.685
0.075	15.4728	90.5727	119.873	115.654	110.257	104.444	100.687
0.07667	15.4638	90.5724	119.868	115.623	110.25	104.431	100.688
0.07833	15.4546	90.565	119.867	115.599	110.247	104.425	100.689
0.08	15.4443	90.5579	119.865	115.577	110.243	104.418	100.689
0.08167	15.4305	90.5529	119.867	115.548	110.239	104.41	100.69
0.08333	15.4253	90.5475	119.86	115.528	110.235	104.4	100.693
0.085	15.4226	90.5406	119.856	115.501	110.229	104.389	100.696
0.08667	15.4217	90.5337	119.85	115.482	110.225	104.376	100.699
0.08833	15.4219	90.5292	119.846	115.469	110.222	104.365	100.703
0.09	15.4193	90.5261	119.846	115.453	110.217	104.357	100.711
0.09167	15.4189	90.5251	119.84	115.438	110.215	104.345	100.712
0.09333	15.4168	90.5215	119.837	115.433	110.212	104.344	100.715
0.095	15.4166	90.522	119.834	115.411	110.208	104.341	100.719
0.09667	15.4174	90.5226	119.831	115.394	110.206	104.327	100.72
0.09833	15.4185	90.5243	119.826	115.38	110.206	104.322	100.72
0.1	15.417	90.5222	119.823	115.365	110.202	104.318	100.724
0.10167	15.4153	90.5209	119.818	115.351	110.2	104.316	100.726
0.10333	15.4099	90.5162	119.813	115.328	110.202	104.311	100.729
0.105	15.4033	90.5156	119.811	115.31	110.203	104.31	100.733
0.10667	15.3997	90.515	119.807	115.296	110.201	104.314	100.737
0.10833	15.3961	90.5185	119.804	115.283	110.2	104.318	100.741
0.11	15.393	90.5207	119.801	115.271	110.199	104.32	100.744
0.11167	15.3899	90.5185	119.793	115.266	110.192	104.283	100.749
0.11333	15.3869	90.5185	119.785	115.269	110.189	104.258	100.754
0.115	15.3846	90.5195	119.779	115.248	110.185	104.245	100.761
0.11667	15.3835	90.522	119.778	115.239	110.182	104.234	100.768
0.11833	15.3859	90.5208	119.775	115.226	110.179	104.222	100.775
0.12	15.3856	90.5198	119.775	115.216	110.175	104.213	100.783
0.12167	15.3843	90.5204	119.774	115.212	110.176	104.204	100.787
0.12333	15.3851	90.5213	119.774	115.197	110.174	104.208	100.789
0.125	15.3871	90.5183	119.774	115.19	110.175	104.206	100.795
0.12667	15.392	90.5193	119.773	115.17	110.178	104.206	100.8
0.12833	15.3931	90.5188	119.774	115.166	110.181	104.208	100.806
0.13	15.3925	90.5201	119.775	115.148	110.182	104.214	100.811
0.13167	15.3984	90.5184	119.775	115.145	110.18	104.216	100.816
0.13333	15.405	90.5177	119.775	115.13	110.178	104.224	100.821
0.135	15.4096	90.5163	119.776	115.119	110.177	104.235	100.828
0.13667	15.4115	90.5178	119.775	115.108	110.174	104.241	100.835
0.13833	15.4116	90.5209	119.775	115.096	110.173	104.246	100.84
0.14	15.4108	90.5225	119.774	115.102	110.176	104.245	100.845
0.14167	15.4088	90.5256	119.771	115.095	110.177	104.248	100.853
0.14333	15.4089	90.5224	119.769	115.084	110.178	104.251	100.861
0.145	15.4113	90.521	119.768	115.071	110.178	104.254	100.868
0.14667	15.4135	90.5188	119.772	115.067	110.178	104.257	100.874
0.14833	15.4117	90.5222	119.767	115.055	110.178	104.26	100.881
0.15	15.4091	90.522	119.763	115.046	110.179	104.262	100.885
0.15167	15.4123	90.5255	119.759	115.038	110.177	104.256	100.889
0.15333	15.4166	90.5204	119.751	115.038	110.174	104.253	100.894
0.155	15.4165	90.5111	119.749	115.04	110.173	104.251	100.9
0.15667	15.4174	90.4998	119.749	115.029	110.173	104.251	100.903
0.15833	15.4205	90.488	119.745	115.023	110.174	104.25	100.907
0.16	15.4261	90.4793	119.739	115.015	110.173	104.248	100.913
0.16167	15.433	90.4681	119.733	115.012	110.175	104.248	100.917
0.16333	15.4381	90.4599	119.728	115.01	110.178	104.249	100.923
0.165	15.4392	90.4522	119.722	115.006	110.18	104.248	100.926
0.16667	15.4394	90.447	119.719	114.995	110.181	104.245	100.928
0.16833	15.4394	90.4411	119.716	114.989	110.186	104.247	100.931
0.17	15.4387	90.4345	119.713	114.985	110.187	104.249	100.933
0.17167	15.4359	90.4301	119.715	114.98	110.189	104.253	100.937
0.17333	15.4293	90.4232	119.711	114.973	110.193	104.256	100.94
0.175	15.4205	90.4129	119.713	114.971	110.196	104.265	100.943
0.17667	15.4124	90.4067	119.71	114.969	110.196	104.274	100.945
0.17833	15.4101	90.4055	119.712	114.97	110.198	104.282	100.946
0.18	15.4158	90.4024	119.712	114.966	110.198	104.287	100.949
0.18167	15.4135	90.4004	119.713	114.966	110.197	104.293	100.95
0.18333	15.4126	90.3971	119.715	114.967	110.199	104.3	100.95
0.185	15.4109	90.3945	119.717	114.964	110.2	104.305	100.948
0.18667	15.4109	90.3901	119.717	114.96	110.202	104.309	100.947
0.18833	15.4139	90.3858	119.718	114.951	110.203	104.312	100.949
0.19	15.4154	90.3817	119.714	114.954	110.204	104.314	100.95
0.19167	15.4162	90.3856	119.713	114.944	110.205	104.314	100.95
0.19333	15.4143	90.388	119.699	114.932	110.207	104.319	100.95
0.195	15.4113	90.3896	119.694	114.927	110.207	104.319	100.948
0.19667	15.4057	90.3909	119.689	114.919	110.208	104.317	100.947
0.19833	15.4073	90.3918	119.689	114.914	110.209	104.312	100.943
0.2	15.4103	90.3933	119.69	114.907	110.208	104.31	100.942
0.20167	15.4099	90.396	119.692	114.902	110.212	104.303	100.943
0.20333	15.4071	90.3992	119.689	114.902	110.211	104.298	100.944
0.205	15.4068	90.3995	119.687	114.897	110.21	104.29	100.944
0.20667	15.4093	90.3982	119.687	114.892	110.211	104.281	100.949
0.20833	15.4033	90.401	119.686	114.886	110.211	104.282	100.949
0.21	15.3971	90.4001	119.684	114.881	110.208	104.283	100.951
0.21167	15.3891	90.4006	119.682	114.875	110.207	104.28	100.951
0.21333	15.3847	90.3969	119.684	114.874	110.205	104.281	100.951
0.215	15.3829	90.3976	119.684	114.872	110.204	104.282	100.951
0.21667	15.3845	90.3979	119.685	114.872	110.203	104.283	100.953
0.21833	15.3897	90.3996	119.682	114.869	110.205	104.283	100.953
0.22	15.3947	90.4026	119.677	114.867	110.206	104.286	100.954
0.22167	15.402	90.403	119.676	114.861	110.205	104.291	100.958
0.22333	15.4113	90.4105	119.673	114.858	110.205	104.293	100.962
0.225	15.4171	90.3986	119.671	114.858	110.207	104.295	100.966
0.22667	15.4239	90.3994	119.669	114.856	110.205	104.302	100.97
0.22833	15.4311	90.4003	119.665	114.851	110.203	104.308	100.974
0.23	15.4369	90.3993	119.665	114.851	110.203	104.313	100.979
0.23167	15.4424	90.3964	119.666	114.847	110.205	104.305	100.985
0.23333	15.4492	90.3935	119.669	114.845	110.207	104.28	100.99
0.235	15.4575	90.3865	119.669	114.844	110.203	104.271	100.993
0.23667	15.4664	90.3818	119.669	114.84	110.202	104.268	100.994
0.23833	15.4777	90.3761	119.665	114.833	110.202	104.271	100.994
0.24	15.49	90.3712	119.667	114.832	110.2	104.276	100.992
0.24167	15.4991	90.3652	119.666	114.838	110.199	104.282	100.994
0.24333	15.5115	90.3613	119.661	114.83	110.197	104.285	100.996
0.245	15.5247	90.3595	119.656	114.831	110.193	104.288	100.996
0.24667	15.5369	90.3568	119.653	114.825	110.189	104.289	100.994
0.24833	15.5482	90.3586	119.648	114.826	110.187	104.294	100.989
0.25	15.5563	90.3582	119.648	114.826	110.185	104.296	100.987
0.25167	15.5635	90.3605	119.644	114.828	110.181	104.302	100.983
0.25333	15.5709	90.3592	119.644	114.832	110.173	104.305	100.978
0.255	15.5889	90.3601	119.642	114.825	110.167	104.311	100.975
0.25667	15.5943	90.361	119.642	114.827	110.163	104.315	100.97
0.25833	15.5954	90.3607	119.641	114.825	110.161	104.327	100.966
0.26	15.5963	90.3606	119.638	114.83	110.159	104.316	100.964
0.26167	15.5983	90.3585	119.636	114.832	110.158	104.314	100.962
0.26333	15.5963	90.3615	119.634	114.834	110.158	104.316	100.961
0.265	15.5953	90.3654	119.629	114.834	110.159	104.316	100.961
0.26667	15.594	90.3694	119.622	114.828	110.158	104.318	100.961
0.26833	15.5943	90.3738	119.618	114.831	110.157	104.319	100.96
0.27	15.595	90.3771	119.617	114.829	110.154	104.32	100.96
0.27167	15.591	90.3797	119.614	114.83	110.154	104.324	100.96
0.27333	15.5836	90.3818	119.611	114.827	110.151	104.326	100.96
0.275	15.5845	90.3817	119.611	114.828	110.146	104.326	100.959
0.27667	15.5916	90.3816	119.613	114.826	110.144	104.329	100.96
0.27833	15.5909	90.3833	119.612	114.829	110.142	104.335	100.959
0.28	15.5921	90.3838	119.614	114.828	110.142	104.334	100.964
0.28167	15.5964	90.3866	119.615	114.83	110.14	104.328	100.965
0.28333	15.6028	90.39	119.612	114.834	110.139	104.325	100.966
0.285	15.6003	90.393	119.612	114.828	110.138	104.324	100.968
0.28667	15.5903	90.3941	119.612	114.831	110.139	104.326	100.97
0.28833	15.5771	90.393	119.613	114.83	110.14	104.324	100.974
0.29	15.5665	90.3911	119.616	114.831	110.141	104.323	100.978
0.29167	15.5618	90.3882	119.619	114.832	110.141	104.325	100.978
0.29333	15.5587	90.3812	119.62	114.831	110.142	104.329	100.979
0.295	15.5632	90.3737	119.626	114.833	110.142	104.335	100.975
0.29667	15.561	90.3674	119.628	114.837	110.144	104.338	100.972
0.29833	15.5602	90.3616	119.629	114.837	110.144	104.341	100.969
0.3	15.5558	90.3564	119.627	114.842	110.143	104.345	100.968
0.30167	15.5504	90.3496	119.63	114.844	110.142	104.345	100.967
0.30333	15.55	90.3433	119.63	114.844	110.139	104.346	100.964
0.305	15.5484	90.3343	119.632	114.846	110.138	104.347	100.959
0.30667	15.5408	90.3263	119.625	114.849	110.139	104.348	100.958
0.30833	15.5322	90.3171	119.614	114.853	110.142	104.351	100.956
0.31	15.5266	90.3077	119.611	114.853	110.144	104.348	100.954
0.31167	15.5212	90.2996	119.603	114.858	110.146	104.349	100.95
0.31333	15.5209	90.2906	119.598	114.857	110.146	104.351	100.945
0.315	15.5222	90.281	119.594	114.857	110.146	104.353	100.94
0.31667	15.523	90.2758	119.59	114.856	110.147	104.357	100.939
0.31833	15.5246	90.2714	119.589	114.861	110.145	104.365	100.936
0.32	15.5252	90.269	119.585	114.862	110.142	104.376	100.934
0.32167	15.5237	90.2683	119.582	114.863	110.141	104.387	100.933
0.32333	15.5184	90.2613	119.581	114.862	110.14	104.392	100.93
0.325	15.5089	90.2557	119.583	114.862	110.139	104.391	100.929
0.32667	15.496	90.2524	119.585	114.865	110.136	104.38	100.926
0.32833	15.4872	90.2437	119.584	114.861	110.133	104.372	100.926
0.33	15.4757	90.2359	119.581	114.867	110.134	104.369	100.927
0.33167	15.4654	90.2309	119.581	114.867	110.134	104.369	100.926
0.33333	15.4558	90.2311	119.581	114.872	110.134	104.37	100.927
0.335	15.4507	90.2305	119.58	114.868	110.132	104.374	100.93
0.33667	15.4483	90.2299	119.58	114.867	110.129	104.377	100.935
0.33833	15.4491	90.2312	119.575	114.87	110.126	104.37	100.936
0.34	15.4466	90.2344	119.571	114.873	110.123	104.365	100.937
0.34167	15.4478	90.2365	119.571	114.865	110.119	104.362	100.939
0.34333	15.4517	90.2373	119.571	114.865	110.116	104.36	100.94
0.345	15.4595	90.2389	119.571	114.862	110.113	104.359	100.942
0.34667	15.4675	90.2435	119.569	114.864	110.109	104.37	100.947
0.34833	15.4731	90.2491	119.57	114.864	110.106	104.369	100.949
0.35	15.4791	90.2548	119.571	114.86	110.103	104.361	100.948
0.35167	15.4846	90.2612	119.568	114.858	110.101	104.361	100.946
0.35333	15.4911	90.2692	119.568	114.859	110.1	104.36	100.945
0.355	15.497	90.2758	119.566	114.856	110.097	104.358	100.943
0.35667	15.5034	90.281	119.567	114.859	110.098	104.358	100.939
0.35833	15.5097	90.2834	119.569	114.853	110.095	104.357	100.936
0.36	15.5141	90.2836	119.571	114.855	110.094	104.359	100.933
0.36167	15.5243	90.2812	119.574	114.859	110.095	104.362	100.931
0.36333	15.5281	90.281	119.573	114.858	110.097	104.365	100.93
0.365	15.5319	90.2793	119.572	114.863	110.097	104.369	100.926
0.36667	15.5372	90.2785	119.574	114.866	110.097	104.374	100.924
0.36833	15.5427	90.2745	119.575	114.864	110.099	104.384	100.923
0.37	15.5521	90.2667	119.578	114.864	110.1	104.39	100.923
0.37167	15.5623	90.2639	119.575	114.868	110.101	104.393	100.921
0.37333	15.569	90.2599	119.574	114.867	110.101	104.391	100.919
0.375	15.5731	90.2569	119.573	114.859	110.104	104.391	100.915
0.37667	15.5772	90.2512	119.571	114.86	110.105	104.389	100.908
0.37833	15.5811	90.247	119.572	114.86	110.106	104.387	100.905
0.38	15.5807	90.2479	119.574	114.865	110.108	104.383	100.9
0.38167	15.5778	90.2513	119.578	114.862	110.107	104.379	100.897
0.38334	15.5779	90.2526	119.579	114.858	110.109	104.375	100.896
0.385	15.5754	90.2557	119.574	114.855	110.108	104.372	100.899
0.38667	15.5728	90.2598	119.569	114.856	110.106	104.369	100.902
0.38834	15.5689	90.2618	119.57	114.856	110.106	104.365	100.904
0.39	15.5687	90.261	119.571	114.858	110.104	104.362	100.907
0.39167	15.5732	90.2641	119.576	114.854	110.103	104.36	100.912
0.39333	15.5747	90.2612	119.574	114.853	110.104	104.355	100.916
0.395	15.5775	90.2644	119.574	114.849	110.104	104.351	100.914
0.39667	15.5816	90.2662	119.575	114.85	110.102	104.344	100.911
0.39834	15.5798	90.2657	119.577	114.856	110.101	104.342	100.907
0.4	15.5793	90.2652	119.577	114.855	110.1	104.343	100.904
0.40167	15.5792	90.2662	119.575	114.86	110.098	104.34	100.9
0.40333	15.5811	90.2715	119.571	114.858	110.096	104.33	100.897
0.405	15.5848	90.2744	119.572	114.86	110.094	104.319	100.894
0.40667	15.5897	90.275	119.571	114.859	110.092	104.312	100.89
0.40833	15.5955	90.2752	119.57	114.861	110.088	104.302	100.891
0.41	15.5986	90.2745	119.572	114.862	110.086	104.297	100.892
0.41167	15.5906	90.2678	119.576	114.86	110.083	104.293	100.892
0.41334	15.5814	90.2652	119.574	114.861	110.081	104.286	100.894
0.415	15.572	90.2626	119.573	114.858	110.079	104.28	100.894
0.41667	15.5655	90.2597	119.574	114.859	110.079	104.27	100.896
0.41833	15.563	90.257	119.57	114.863	110.077	104.254	100.898
0.42	15.5598	90.2544	119.566	114.865	110.075	104.243	100.9
0.42167	15.5578	90.2523	119.561	114.864	110.076	104.237	100.9
0.42334	15.5579	90.2506	119.558	114.867	110.077	104.23	100.902
0.425	15.5586	90.2509	119.559	114.864	110.079	104.226	100.901
0.42667	15.5605	90.248	119.559	114.868	110.079	104.227	100.902
0.42833	15.562	90.2479	119.56	114.863	110.078	104.222	100.902
0.43	15.5617	90.2483	119.559	114.866	110.075	104.216	100.902
0.43167	15.5659	90.2515	119.556	114.867	110.074	104.21	100.9
0.43334	15.5687	90.2561	119.556	114.863	110.072	104.204	100.901
0.435	15.5678	90.2591	119.556	114.859	110.071	104.202	100.899
0.43667	15.5708	90.2633	119.555	114.865	110.068	104.202	100.897
0.43834	15.5659	90.2695	119.558	114.862	110.064	104.202	100.895
0.44	15.5673	90.2691	119.559	114.865	110.062	104.201	100.893
0.44167	15.5706	90.2676	119.558	114.867	110.059	104.202	100.896
0.44333	15.5714	90.2692	119.553	114.866	110.058	104.201	100.899
0.445	15.5703	90.2689	119.55	114.87	110.056	104.196	100.899
0.44667	15.5641	90.2693	119.548	114.864	110.057	104.196	100.901
0.44834	15.5595	90.2686	119.545	114.862	110.057	104.193	100.903
0.45	15.5591	90.2663	119.541	114.862	110.054	104.201	100.903
0.45167	15.5561	90.2655	119.541	114.864	110.054	104.209	100.907
0.45334	15.5573	90.2652	119.539	114.865	110.054	104.209	100.91
0.455	15.5581	90.2666	119.541	114.863	110.053	104.212	100.912
0.45667	15.5578	90.2669	119.542	114.862	110.054	104.22	100.914
0.45834	15.5615	90.2647	119.54	114.86	110.056	104.226	100.914
0.46	15.564	90.2608	119.542	114.855	110.058	104.227	100.914
0.46167	15.5671	90.2519	119.541	114.856	110.06	104.232	100.916
0.46334	15.5701	90.2448	119.543	114.854	110.063	104.232	100.916
0.465	15.5736	90.2347	119.541	114.853	110.067	104.231	100.916
0.46667	15.5755	90.2298	119.545	114.849	110.068	104.229	100.916
0.46834	15.5762	90.2206	119.548	114.845	110.07	104.228	100.917
0.47	15.5762	90.2164	119.55	114.841	110.073	104.226	100.916
0.47167	15.5783	90.2103	119.55	114.842	110.077	104.227	100.916
0.47333	15.5792	90.1996	119.553	114.839	110.079	104.229	100.915
0.475	15.5788	90.1943	119.553	114.835	110.08	104.229	100.914
0.47667	15.5771	90.1889	119.553	114.834	110.082	104.228	100.914
0.47833	15.5768	90.1831	119.557	114.836	110.083	104.23	100.913
0.48	15.5725	90.1781	119.559	114.832	110.084	104.229	100.912
0.48167	15.5657	90.178	119.559	114.83	110.084	104.223	100.91
0.48334	15.5602	90.1769	119.561	114.831	110.085	104.215	100.906
0.485	15.5518	90.1759	119.565	114.824	110.087	104.205	100.9
0.48667	15.5426	90.1718	119.567	114.824	110.087	104.199	100.895
0.48834	15.5377	90.1696	119.569	114.824	110.086	104.198	100.889
0.49	15.5349	90.1672	119.57	114.823	110.084	104.192	100.885
0.49167	15.5357	90.164	119.571	114.825	110.083	104.189	100.88
0.49334	15.533	90.1593	119.572	114.824	110.08	104.189	100.876
0.495	15.5313	90.1551	119.57	114.824	110.078	104.187	100.871
0.49667	15.5302	90.1515	119.57	114.823	110.072	104.187	100.867
0.49833	15.5299	90.1531	119.569	114.825	110.068	104.194	100.866
0.5	15.5227	90.1549	119.569	114.824	110.066	104.196	100.864
0.50167	15.5137	90.1567	119.573	114.825	110.063	104.198	100.861
0.50333	15.5054	90.1571	119.574	114.829	110.057	104.198	100.858
0.505	15.4961	90.1617	119.57	114.825	110.052	104.201	100.858
0.50667	15.49	90.1639	119.57	114.827	110.049	104.204	100.857
0.50833	15.4867	90.1667	119.573	114.825	110.049	104.201	100.854
0.51	15.4862	90.1693	119.573	114.824	110.047	104.198	100.855
0.51167	15.487	90.173	119.572	114.822	110.045	104.191	100.855
0.51333	15.4869	90.1664	119.574	114.822	110.043	104.185	100.857
0.515	15.4872	90.1641	119.577	114.822	110.042	104.19	100.858
0.51667	15.4866	90.1668	119.578	114.82	110.041	104.188	100.861
0.51833	15.4878	90.1733	119.578	114.825	110.037	104.187	100.864
0.52	15.4914	90.1673	119.579	114.826	110.034	104.19	100.867
0.52167	15.4935	90.1663	119.58	114.823	110.031	104.189	100.871
0.52333	15.4963	90.1667	119.579	114.825	110.03	104.185	100.875
0.525	15.5007	90.1645	119.58	114.819	110.029	104.183	100.876
0.52667	15.5048	90.1653	119.582	114.818	110.026	104.178	100.878
0.52834	15.5063	90.1672	119.582	114.82	110.023	104.178	100.88
0.53	15.5104	90.1664	119.581	114.823	110.022	104.183	100.883
0.53167	15.5163	90.1656	119.578	114.819	110.021	104.183	100.887
0.53334	15.5187	90.1649	119.576	114.82	110.021	104.186	100.89
0.535	15.5208	90.1681	119.573	114.821	110.022	104.185	100.895
0.53667	15.5218	90.1684	119.571	114.819	110.025	104.187	100.898
0.53834	15.5227	90.1731	119.568	114.822	110.027	104.189	100.898
0.54	15.5224	90.1759	119.567	114.822	110.027	104.187	100.898
0.54167	15.5224	90.1773	119.56	114.82	110.028	104.183	100.898
0.54334	15.5219	90.1832	119.554	114.817	110.029	104.184	100.897
0.545	15.5246	90.1807	119.549	114.817	110.029	104.184	100.895
0.54667	15.5277	90.1787	119.544	114.814	110.03	104.181	100.893
0.54834	15.5283	90.1827	119.543	114.814	110.03	104.177	100.893
0.55	15.5312	90.1861	119.54	114.812	110.03	104.177	100.893
0.55167	15.5352	90.1872	119.538	114.812	110.032	104.177	100.894
0.55333	15.5369	90.1875	119.534	114.81	110.033	104.177	100.894
0.555	15.5394	90.1911	119.533	114.809	110.034	104.176	100.893
0.55667	15.5401	90.1913	119.534	114.809	110.034	104.167	100.892
0.55834	15.5358	90.1987	119.534	114.807	110.033	104.163	100.89
0.56	15.5291	90.2044	119.533	114.806	110.031	104.153	100.889
0.56167	15.525	90.2081	119.532	114.806	110.028	104.143	100.888
0.56334	15.5232	90.2086	119.536	114.804	110.025	104.136	100.889
0.565	15.5126	90.2139	119.534	114.801	110.024	104.132	100.89
0.56667	15.502	90.2171	119.534	114.8	110.017	104.129	100.887
0.56833	15.4904	90.2214	119.538	114.801	110.012	104.125	100.883
0.57	15.4788	90.2221	119.539	114.802	110.009	104.118	100.88
0.57167	15.473	90.2239	119.539	114.8	110.007	104.111	100.877
0.57333	15.4688	90.2223	119.542	114.802	110.007	104.102	100.873
0.575	15.462	90.2278	119.544	114.807	110.006	104.088	100.866
0.57667	15.4548	90.2305	119.543	114.802	110.005	104.076	100.863
0.57833	15.4523	90.2284	119.543	114.8	110.006	104.071	100.862
0.58	15.453	90.2268	119.544	114.797	110.005	104.067	100.859
0.58167	15.4565	90.2241	119.545	114.796	110.005	104.064	100.854
0.58333	15.4561	90.2276	119.548	114.795	110.005	104.06	100.851
0.585	15.456	90.2219	119.551	114.791	110.003	104.057	100.848
0.58667	15.4572	90.217	119.553	114.787	109.996	104.052	100.846
0.58833	15.4577	90.2135	119.555	114.792	109.997	104.045	100.844
0.59	15.4497	90.2106	119.558	114.788	109.99	104.046	100.842
0.59167	15.4524	90.2035	119.557	114.785	109.979	104.04	100.838
0.59333	15.4547	90.1958	119.535	114.784	109.971	104.032	100.83
0.595	15.4584	90.1938	119.523	114.786	109.967	104.028	100.826
0.59667	15.4619	90.1916	119.519	114.784	109.966	104.021	100.821
0.59833	15.4658	90.1869	119.519	114.78	109.965	104.02	100.82
0.6	15.4706	90.1836	119.517	114.781	109.963	104.021	100.819
0.60167	15.4723	90.1768	119.515	114.782	109.96	104.025	100.818
0.60333	15.4775	90.1758	119.515	114.779	109.96	104.037	100.818
0.605	15.4842	90.1746	119.515	114.776	109.961	104.055	100.819
0.60667	15.4818	90.1767	119.516	114.776	109.961	104.062	100.819
0.60833	15.4819	90.1768	119.522	114.779	109.961	104.062	100.819
0.61	15.4801	90.1771	119.523	114.777	109.961	104.059	100.822
0.61167	15.4822	90.1784	119.524	114.771	109.96	104.059	100.824
0.61333	15.4849	90.1758	119.526	114.772	109.963	104.061	100.826
0.615	15.4856	90.1708	119.529	114.773	109.965	104.064	100.828
0.61667	15.485	90.1705	119.531	114.768	109.966	104.065	100.829
0.61833	15.4814	90.1718	119.533	114.765	109.967	104.072	100.831
0.62	15.4794	90.1673	119.534	114.766	109.969	104.082	100.832
0.62167	15.4805	90.164	119.535	114.765	109.969	104.089	100.832
0.62333	15.4822	90.164	119.537	114.762	109.97	104.086	100.833
0.625	15.4855	90.1585	119.538	114.761	109.969	104.082	100.838
0.62667	15.4927	90.1624	119.534	114.756	109.97	104.08	100.84
0.62833	15.4996	90.1598	119.533	114.754	109.971	104.082	100.841
0.63	15.5038	90.1618	119.538	114.755	109.972	104.083	100.844
0.63167	15.5078	90.1581	119.536	114.756	109.973	104.082	100.845
0.63333	15.5083	90.155	119.538	114.755	109.973	104.079	100.848
0.635	15.5088	90.1522	119.54	114.758	109.973	104.073	100.854
0.63667	15.5067	90.1429	119.537	114.761	109.975	104.067	100.858
0.63833	15.5037	90.1326	119.537	114.758	109.976	104.065	100.862
0.64	15.4883	90.126	119.539	114.759	109.979	104.067	100.868
0.64167	15.4838	90.1179	119.542	114.76	109.979	104.066	100.874
0.64333	15.4805	90.1168	119.546	114.762	109.98	104.067	100.878
0.645	15.4801	90.1201	119.549	114.762	109.978	104.072	100.882
0.64667	15.4783	90.1242	119.55	114.759	109.976	104.077	100.884
0.64833	15.4764	90.1186	119.548	114.76	109.976	104.081	100.884
0.65	15.4715	90.1201	119.548	114.762	109.974	104.086	100.884
0.65167	15.4711	90.1269	119.547	114.762	109.973	104.084	100.883
0.65333	15.47	90.1327	119.546	114.762	109.971	104.078	100.88
0.655	15.4689	90.14	119.543	114.763	109.968	104.074	100.877
0.65667	15.4661	90.1421	119.542	114.762	109.966	104.068	100.874
0.65833	15.4669	90.1547	119.54	114.759	109.963	104.061	100.873
0.66	15.4657	90.1637	119.537	114.758	109.961	104.056	100.868
0.66167	15.4713	90.1663	119.533	114.755	109.96	104.053	100.867
0.66333	15.4758	90.1694	119.53	114.754	109.96	104.047	100.864
0.665	15.4807	90.1776	119.53	114.753	109.96	104.044	100.861
0.66667	15.4847	90.1841	119.53	114.754	109.96	104.041	100.859
0.66833	15.4865	90.1837	119.53	114.753	109.958	104.035	100.851
0.67	15.4881	90.1841	119.528	114.752	109.956	104.027	100.844
0.67167	15.4904	90.182	119.525	114.752	109.956	104.021	100.834
0.67333	15.5138	90.1809	119.523	114.751	109.956	104.02	100.824
0.675	15.5157	90.1859	119.524	114.75	109.957	104.022	100.817
0.67667	15.5164	90.1889	119.521	114.749	109.957	104.024	100.813
0.67833	15.5161	90.1867	119.52	114.748	109.958	104.024	100.806
0.68	15.5176	90.1894	119.517	114.744	109.959	104.021	100.8
0.68167	15.5191	90.1893	119.513	114.743	109.958	104.016	100.794
0.68333	15.5191	90.1898	119.508	114.742	109.954	104.017	100.787
0.685	15.5214	90.1827	119.505	114.738	109.954	104.019	100.781
0.68667	15.525	90.1845	119.501	114.733	109.953	104.015	100.776
0.68833	15.5254	90.1843	119.487	114.729	109.952	104.012	100.775
0.69	15.5223	90.178	119.482	114.729	109.951	104.007	100.774
0.69166	15.5216	90.179	119.482	114.731	109.95	103.998	100.773
0.69333	15.52	90.1752	119.482	114.728	109.949	103.992	100.774
0.695	15.5207	90.1683	119.481	114.729	109.949	103.984	100.776
0.69667	15.5179	90.1672	119.48	114.729	109.946	103.974	100.774
0.69833	15.5146	90.1688	119.48	114.729	109.945	103.97	100.771
0.7	15.5146	90.1701	119.477	114.729	109.947	103.964	100.769
0.70167	15.5182	90.1702	119.475	114.732	109.948	103.97	100.764
0.70333	15.5234	90.1682	119.471	114.732	109.949	103.979	100.76
0.705	15.5283	90.1689	119.468	114.732	109.953	103.989	100.756
0.70666	15.5312	90.1605	119.47	114.732	109.956	103.996	100.754
0.70833	15.5306	90.1633	119.467	114.732	109.959	104.002	100.751
0.71	15.5308	90.1594	119.465	114.73	109.963	104.005	100.749
0.71166	15.5315	90.1512	119.463	114.729	109.966	104.004	100.747
0.71333	15.5358	90.1491	119.464	114.728	109.968	103.997	100.746
0.715	15.5421	90.151	119.463	114.728	109.968	103.985	100.744
0.71667	15.5473	90.1467	119.465	114.726	109.966	103.979	100.746
0.71833	15.5499	90.1418	119.466	114.725	109.967	103.969	100.746
0.72	15.5505	90.1446	119.464	114.725	109.97	103.963	100.749
0.72167	15.5523	90.1428	119.462	114.723	109.972	103.96	100.754
0.72333	15.5583	90.1387	119.463	114.722	109.974	103.959	100.761
0.725	15.5616	90.1347	119.466	114.722	109.975	103.959	100.766
0.72666	15.5629	90.1379	119.467	114.719	109.975	103.957	100.77
0.72833	15.5661	90.1374	119.463	114.718	109.975	103.958	100.772
0.73	15.5678	90.1397	119.46	114.717	109.977	103.957	100.776
0.73167	15.5644	90.1392	119.445	114.717	109.977	103.956	100.78
0.73333	15.5587	90.1479	119.434	114.717	109.976	103.954	100.784
0.735	15.558	90.1479	119.426	114.717	109.975	103.957	100.786
0.73667	15.5573	90.1473	119.421	114.717	109.973	103.958	100.792
0.73833	15.5593	90.147	119.419	114.717	109.971	103.958	100.798
0.74	15.56	90.1488	119.413	114.718	109.969	103.958	100.802
0.74166	15.5575	90.1429	119.41	114.716	109.968	103.96	100.803
0.74333	15.5532	90.1393	119.408	114.712	109.968	103.963	100.806
0.745	15.5534	90.1346	119.407	114.713	109.97	103.966	100.808
0.74667	15.5522	90.1333	119.406	114.711	109.971	103.969	100.809
0.74833	15.5507	90.137	119.408	114.71	109.973	103.971	100.812
0.75	15.5495	90.1372	119.408	114.713	109.973	103.974	100.817
0.75167	15.5359	90.1398	119.406	114.71	109.974	103.975	100.82
0.75333	15.5304	90.1401	119.406	114.707	109.973	103.973	100.825
0.755	15.5259	90.1412	119.406	114.707	109.97	103.97	100.829
0.75666	15.5216	90.1409	119.404	114.705	109.967	103.964	100.834
0.75833	15.5193	90.1386	119.405	114.704	109.962	103.961	100.838
0.76	15.519	90.1352	119.405	114.702	109.961	103.962	100.842
0.76167	15.5178	90.1336	119.406	114.701	109.96	103.965	100.848
0.76333	15.5182	90.1316	119.406	114.699	109.959	103.964	100.848
0.765	15.52	90.1325	119.406	114.697	109.96	103.962	100.842
0.76666	15.5214	90.1328	119.409	114.695	109.965	103.959	100.838
0.76833	15.5218	90.1346	119.411	114.696	109.961	103.961	100.835
0.77	15.5231	90.1331	119.414	114.693	109.961	103.967	100.831
0.77167	15.5207	90.1369	119.417	114.693	109.962	103.974	100.826
0.77333	15.5179	90.1366	119.419	114.692	109.963	103.981	100.822
0.775	15.5174	90.1318	119.421	114.688	109.965	103.986	100.818
0.77666	15.5177	90.1288	119.421	114.687	109.965	103.989	100.813
0.77833	15.5184	90.1234	119.421	114.685	109.966	103.994	100.807
0.78	15.5188	90.1186	119.421	114.684	109.967	104.001	100.803
0.78167	15.5143	90.118	119.422	114.682	109.969	104.003	100.799
0.78333	15.5098	90.1176	119.423	114.68	109.969	104.005	100.791
0.785	15.5074	90.1188	119.426	114.677	109.969	104.007	100.786
0.78667	15.5048	90.1186	119.434	114.676	109.97	104.012	100.779
0.78833	15.4961	90.1181	119.435	114.676	109.971	104.015	100.773
0.79	15.484	90.1195	119.438	114.675	109.971	104.011	100.768
0.79166	15.474	90.1192	119.438	114.674	109.97	104.012	100.763
0.79333	15.4678	90.1183	119.442	114.675	109.971	104.013	100.756
0.795	15.4686	90.1182	119.446	114.674	109.967	104.013	100.748
0.79666	15.4684	90.1182	119.449	114.676	109.966	104.014	100.743
0.79833	15.4651	90.1199	119.45	114.677	109.964	104.014	100.736
0.8	15.463	90.1205	119.451	114.676	109.963	104.02	100.731
0.80166	15.4627	90.1196	119.455	114.676	109.964	104.026	100.728
0.80333	15.4635	90.1153	119.455	114.675	109.964	104.024	100.725
0.805	15.471	90.1116	119.452	114.676	109.963	104.022	100.719
0.80666	15.4789	90.1072	119.451	114.677	109.963	104.023	100.712
0.80833	15.4888	90.104	119.449	114.679	109.963	104.021	100.706
0.81	15.4953	90.0996	119.449	114.679	109.962	104.019	100.7
0.81166	15.4991	90.0992	119.45	114.679	109.962	104.022	100.695
0.81333	15.5033	90.0994	119.448	114.678	109.961	104.025	100.692
0.815	15.5076	90.1	119.448	114.677	109.961	104.034	100.692
0.81666	15.5112	90.0975	119.447	114.679	109.956	104.041	100.694
0.81833	15.5149	90.1013	119.445	114.677	109.954	104.04	100.694
0.82	15.5176	90.1011	119.442	114.677	109.952	104.043	100.697
0.82166	15.5202	90.1007	119.44	114.676	109.952	104.043	100.701
0.82333	15.5202	90.1032	119.444	114.673	109.953	104.034	100.704
0.825	15.52	90.1043	119.444	114.674	109.955	104.025	100.707
0.82666	15.5198	90.1037	119.444	114.673	109.954	104.02	100.711
0.82833	15.5186	90.106	119.447	114.672	109.952	104.022	100.717
0.83	15.5215	90.1053	119.444	114.671	109.953	104.022	100.723
0.83166	15.5229	90.107	119.446	114.671	109.952	104.021	100.729
0.83333	15.5245	90.1067	119.443	114.671	109.954	104.02	100.736
0.835	15.53	90.1093	119.44	114.672	109.955	104.021	100.738
0.83666	15.5322	90.1103	119.43	114.672	109.953	104.025	100.74
0.83833	15.5311	90.111	119.425	114.668	109.951	104.027	100.742
0.84	15.5294	90.1089	119.424	114.669	109.951	104.028	100.745
0.84166	15.529	90.1057	119.424	114.666	109.95	104.034	100.75
0.84333	15.5312	90.1028	119.423	114.666	109.95	104.037	100.753
0.845	15.5361	90.1	119.422	114.665	109.951	104.038	100.757
0.84666	15.5408	90.0964	119.422	114.664	109.949	104.038	100.762
0.84833	15.5432	90.095	119.42	114.666	109.948	104.04	100.768
0.85	15.5457	90.0941	119.42	114.664	109.946	104.037	100.772
0.85166	15.5451	90.0943	119.416	114.663	109.946	104.036	100.776
0.85333	15.5446	90.0915	119.416	114.661	109.947	104.036	100.777
0.855	15.5399	90.0919	119.418	114.66	109.948	104.039	100.778
0.85666	15.5365	90.091	119.421	114.651	109.95	104.043	100.776
0.85833	15.5373	90.0924	119.418	114.647	109.949	104.043	100.775
0.86	15.5393	90.0917	119.419	114.64	109.95	104.039	100.774
0.86166	15.536	90.0927	119.419	114.637	109.951	104.032	100.776
0.86333	15.5312	90.0976	119.418	114.633	109.953	104.028	100.776
0.865	15.5288	90.1044	119.42	114.629	109.954	104.025	100.777
0.86666	15.5254	90.1084	119.42	114.628	109.955	104.025	100.776
0.86833	15.5244	90.1113	119.421	114.625	109.955	104.028	100.777
0.87	15.523	90.1155	119.421	114.623	109.954	104.027	100.778
0.87166	15.5222	90.122	119.419	114.623	109.956	104.027	100.778
0.87333	15.5213	90.13	119.421	114.621	109.958	104.025	100.778
0.875	15.521	90.1356	119.422	114.62	109.959	104.023	100.781
0.87666	15.5196	90.138	119.419	114.62	109.96	104.019	100.785
0.87833	15.5206	90.144	119.421	114.62	109.961	104.018	100.789
0.88	15.5248	90.1449	119.424	114.62	109.962	104.019	100.792
0.88166	15.5309	90.1426	119.425	114.621	109.962	104.026	100.793
0.88333	15.5373	90.1406	119.426	114.621	109.964	104.031	100.792
0.885	15.5404	90.1344	119.428	114.621	109.965	104.03	100.791
0.88666	15.5434	90.1279	119.426	114.621	109.962	104.027	100.792
0.88833	15.5463	90.1269	119.425	114.622	109.963	104.025	100.793
0.89	15.5499	90.1253	119.424	114.623	109.963	104.021	100.793
0.89166	15.5536	90.122	119.423	114.622	109.964	104.018	100.797
0.89333	15.5553	90.1204	119.426	114.621	109.965	104.021	100.799
0.895	15.5595	90.1159	119.426	114.621	109.966	104.024	100.801
0.89666	15.5627	90.1134	119.427	114.621	109.965	104.027	100.805
0.89833	15.5679	90.112	119.427	114.621	109.964	104.031	100.807
0.89999	15.563	90.1075	119.43	114.619	109.963	104.029	100.809
0.90166	15.5618	90.1008	119.432	114.618	109.963	104.024	100.81
0.90333	15.555	90.0975	119.432	114.617	109.961	104.024	100.812
0.90499	15.5505	90.091	119.43	114.615	109.96	104.024	100.813
0.90666	15.5498	90.0859	119.432	114.611	109.958	104.024	100.813
0.90833	15.5485	90.0826	119.435	114.609	109.956	104.025	100.809
0.91	15.5459	90.08	119.44	114.61	109.955	104.024	100.807
0.91166	15.5457	90.0791	119.439	114.61	109.952	104.015	100.803
0.91333	15.5471	90.0741	119.439	114.61	109.949	104.003	100.802
0.915	15.5491	90.0708	119.443	114.609	109.946	103.998	100.796
0.91666	15.549	90.066	119.446	114.607	109.941	103.998	100.789
0.91833	15.5493	90.065	119.447	114.607	109.937	103.995	100.78
0.92	15.553	90.0612	119.449	114.608	109.935	103.993	100.77
0.92166	15.5544	90.0593	119.447	114.607	109.934	103.989	100.76
0.92333	15.5614	90.0589	119.445	114.607	109.934	103.989	100.752
0.925	15.5669	90.0552	119.445	114.604	109.933	103.992	100.744
0.92666	15.5691	90.0531	119.448	114.599	109.933	103.997	100.737
0.92833	15.5692	90.0504	119.443	114.596	109.933	104.002	100.732
0.93	15.5696	90.052	119.442	114.594	109.933	104.004	100.727
0.93166	15.5715	90.0536	119.442	114.593	109.935	104.003	100.724
0.93333	15.5729	90.0551	119.442	114.591	109.936	104.003	100.721
0.935	15.5704	90.0567	119.447	114.589	109.937	104.005	100.719
0.93666	15.5639	90.0593	119.449	114.59	109.936	104.002	100.718
0.93833	15.5563	90.0621	119.447	114.589	109.937	103.993	100.716
0.94	15.5504	90.0616	119.444	114.59	109.938	103.989	100.713
0.94166	15.5481	90.0629	119.447	114.59	109.941	103.981	100.709
0.94333	15.5421	90.0657	119.443	114.59	109.943	103.972	100.707
0.945	15.5367	90.0653	119.441	114.59	109.944	103.969	100.706
0.94666	15.5315	90.0671	119.441	114.591	109.946	103.965	100.706
0.94833	15.5283	90.0682	119.438	114.592	109.949	103.961	100.707
0.95	15.5296	90.0662	119.435	114.594	109.952	103.958	100.71
0.95166	15.5286	90.0667	119.434	114.593	109.955	103.955	100.713
0.95333	15.5328	90.0662	119.436	114.592	109.956	103.965	100.713
0.955	15.5294	90.0676	119.436	114.591	109.957	103.938	100.715
0.95666	15.5323	90.0658	119.435	114.593	109.955	103.916	100.715
0.95833	15.5274	90.0663	119.433	114.592	109.954	103.902	100.717
0.96	15.5258	90.0656	119.433	114.592	109.952	103.897	100.718
0.96166	15.5252	90.0631	119.432	114.592	109.952	103.898	100.72
0.96333	15.5307	90.0619	119.434	114.593	109.952	103.9	100.719
0.965	15.5286	90.0659	119.435	114.594	109.95	103.904	100.715
0.96666	15.5296	90.0659	119.435	114.593	109.949	103.904	100.715
0.96833	15.531	90.0639	119.431	114.591	109.948	103.903	100.714
0.96999	15.5303	90.0661	119.432	114.588	109.948	103.903	100.71
0.97166	15.5302	90.0681	119.432	114.585	109.946	103.904	100.709
0.97333	15.5253	90.0679	119.433	114.584	109.944	103.902	100.709
0.97499	15.5178	90.0681	119.436	114.585	109.941	103.897	100.71
0.97666	15.5097	90.0651	119.435	114.586	109.938	103.897	100.711
0.97833	15.5022	90.0653	119.437	114.586	109.938	103.898	100.711
0.97999	15.4954	90.0659	119.437	114.588	109.935	103.899	100.712
0.98166	15.4894	90.0674	119.439	114.589	109.933	103.902	100.712
0.98333	15.4813	90.0663	119.439	114.59	109.932	103.906	100.711
0.98499	15.4732	90.0649	119.44	114.59	109.937	103.912	100.708
0.98666	15.464	90.0649	119.438	114.592	109.94	103.912	100.709
0.98833	15.4551	90.064	119.441	114.594	109.939	103.918	100.712
0.98999	15.4477	90.0601	119.439	114.594	109.939	103.928	100.713
0.99166	15.443	90.0567	119.432	114.594	109.938	103.934	100.713
0.99333	15.4454	90.0526	119.426	114.592	109.938	103.94	100.715
0.99499	15.5366	90.0499	119.422	114.591	109.938	103.941	100.717
0.99666	15.5075	90.0433	119.426	114.591	109.937	103.948	100.72
0.99833	15.489	90.0386	119.422	114.59	109.936	103.953	100.723
1	15.4752	90.0353	119.419	114.588	109.938	103.956	100.723
1.00166	15.4687	90.0328	119.418	114.586	109.939	103.959	100.724
1.00333	15.4662	90.032	119.415	114.583	109.938	103.965	100.724
1.00499	15.4635	90.0307	119.413	114.581	109.939	103.965	100.725
1.00666	15.4605	90.031	119.41	114.579	109.941	103.965	100.726
1.00833	15.4528	90.0339	119.413	114.575	109.943	103.966	100.727
1.00999	15.4488	90.0345	119.411	114.574	109.94	103.97	100.728
1.01166	15.4452	90.0356	119.409	114.569	109.941	103.975	100.729
1.01333	15.4413	90.0395	119.416	114.568	109.941	103.979	100.731
1.01499	15.4363	90.0424	119.415	114.563	109.938	103.978	100.733
1.01666	15.4347	90.0447	119.414	114.56	109.939	103.982	100.735
1.01833	15.4322	90.0486	119.417	114.557	109.936	103.985	100.735
1.01999	15.4293	90.0518	119.423	114.556	109.936	103.985	100.735
1.02166	15.4273	90.0557	119.423	114.555	109.938	103.983	100.735
1.02333	15.4256	90.0601	119.426	114.553	109.94	103.984	100.736
1.02499	15.4277	90.0644	119.431	114.552	109.939	103.981	100.736
1.02666	15.4244	90.0668	119.427	114.552	109.938	103.975	100.737
1.02833	15.4268	90.0699	119.425	114.551	109.937	103.965	100.737
1.02999	15.4238	90.0734	119.429	114.551	109.935	103.958	100.738
1.03166	15.4183	90.0756	119.43	114.551	109.933	103.948	100.74
1.03333	15.4148	90.0805	119.43	114.551	109.931	103.946	100.742
1.03499	15.4145	90.0815	119.428	114.551	109.926	103.938	100.744
1.03666	15.4138	90.0869	119.427	114.55	109.921	103.934	100.748
1.03833	15.4142	90.0866	119.436	114.549	109.92	103.931	100.75
1.03999	15.4138	90.0892	119.437	114.549	109.921	103.933	100.753
1.04166	15.4124	90.0885	119.437	114.548	109.916	103.933	100.753
1.04333	15.4133	90.0883	119.439	114.548	109.915	103.934	100.754
1.04499	15.4128	90.087	119.444	114.548	109.914	103.937	100.752
1.04666	15.417	90.0886	119.443	114.547	109.911	103.943	100.753
1.04833	15.423	90.0897	119.436	114.547	109.909	103.945	100.755
1.04999	15.4312	90.0899	119.435	114.546	109.905	103.947	100.756
1.05166	15.4426	90.0927	119.436	114.546	109.902	103.946	100.759
1.05333	15.4527	90.0943	119.439	114.547	109.899	103.945	100.762
1.05499	15.4613	90.0975	119.438	114.55	109.897	103.945	100.764
1.05666	15.4697	90.0956	119.438	114.552	109.894	103.944	100.765
1.05833	15.4804	90.0947	119.434	114.553	109.893	103.944	100.766
1.05999	15.4897	90.0937	119.436	114.555	109.895	103.952	100.769
1.06166	15.5003	90.093	119.435	114.556	109.895	103.976	100.769
1.06333	15.5093	90.0935	119.434	114.556	109.895	103.992	100.769
1.06499	15.5167	90.094	119.431	114.558	109.895	104.011	100.767
1.06666	15.5258	90.0938	119.434	114.558	109.896	104.028	100.766
1.06833	15.5074	90.0968	119.439	114.557	109.898	104.046	100.766
1.06999	15.4943	90.095	119.437	114.557	109.897	104.057	100.763
1.07166	15.486	90.096	119.437	114.555	109.896	104.056	100.76
1.07333	15.481	90.0963	119.439	114.555	109.897	104.036	100.758
1.07499	15.4793	90.0938	119.44	114.554	109.899	104.027	100.756
1.07666	15.4768	90.0906	119.439	114.553	109.901	104.022	100.756
1.07833	15.4766	90.0859	119.441	114.553	109.903	104.02	100.755
1.07999	15.4751	90.0812	119.438	114.553	109.907	104.015	100.755
1.08166	15.471	90.0776	119.437	114.553	109.91	104.011	100.754
1.08333	15.4662	90.0766	119.44	114.552	109.91	104.01	100.754
1.08499	15.4625	90.0719	119.444	114.551	109.912	104.017	100.753
1.08666	15.4602	90.0652	119.441	114.552	109.913	104	100.752
1.08833	15.4565	90.0622	119.437	114.553	109.913	103.98	100.752
1.08999	15.4544	90.0573	119.436	114.555	109.914	103.961	100.751
1.09166	15.4518	90.0546	119.442	114.557	109.914	103.946	100.749
1.09333	15.4488	90.0483	119.439	114.558	109.915	103.936	100.749
1.09499	15.4443	90.0467	119.437	114.558	109.916	103.929	100.751
1.09666	15.4331	90.0431	119.438	114.559	109.916	103.921	100.747
1.09833	15.4231	90.0375	119.437	114.56	109.918	103.91	100.747
1.09999	15.4153	90.0331	119.436	114.562	109.918	103.905	100.748
1.10166	15.4092	90.0271	119.434	114.561	109.918	103.901	100.752
1.10333	15.4055	90.0222	119.437	114.562	109.917	103.897	100.753
1.10499	15.4029	90.0176	119.438	114.559	109.917	103.891	100.752
1.10666	15.4011	90.013	119.437	114.557	109.917	103.89	100.752
1.10833	15.3989	90.0089	119.437	114.554	109.92	103.886	100.748
1.10999	15.3976	90.0028	119.44	114.551	109.921	103.885	100.743
1.11166	15.3958	89.9971	119.442	114.551	109.914	103.877	100.739
1.11333	15.3977	89.9886	119.442	114.551	109.911	103.857	100.734
1.11499	15.401	89.9796	119.443	114.552	109.908	103.843	100.726
1.11666	15.4023	89.9704	119.445	114.553	109.905	103.836	100.716
1.11833	15.4036	89.9672	119.449	114.553	109.902	103.834	100.708
1.11999	15.4017	89.9631	119.449	114.554	109.899	103.831	100.699
1.12166	15.4049	89.9603	119.447	114.556	109.897	103.833	100.692
1.12333	15.4051	89.96	119.448	114.555	109.895	103.835	100.684
1.12499	15.4034	89.9602	119.449	114.556	109.892	103.834	100.677
1.12666	15.3966	89.9636	119.453	114.554	109.888	103.835	100.672
1.12833	15.3926	89.9674	119.453	114.554	109.883	103.84	100.669
1.12999	15.3901	89.9693	119.448	114.557	109.879	103.847	100.67
1.13166	15.3854	89.9708	119.446	114.556	109.876	103.852	100.673
1.13332	15.3852	89.9745	119.448	114.556	109.874	103.858	100.674
1.13499	15.3908	89.9813	119.449	114.556	109.873	103.863	100.674
1.13666	15.3959	89.9877	119.447	114.556	109.874	103.87	100.676
1.13832	15.4001	89.9945	119.447	114.556	109.873	103.878	100.677
1.13999	15.4038	90.005	119.45	114.556	109.874	103.88	100.682
1.14166	15.4068	90.0122	119.452	114.555	109.874	103.879	100.684
1.14332	15.4077	90.0179	119.454	114.555	109.874	103.881	100.687
1.14499	15.4084	90.024	119.455	114.554	109.873	103.882	100.688
1.14666	15.4097	90.0309	119.456	114.555	109.87	103.879	100.692
1.14833	15.4104	90.0388	119.456	114.554	109.87	103.877	100.698
1.14999	15.41	90.0474	119.46	114.556	109.869	103.874	100.704
1.15166	15.4093	90.0542	119.46	114.557	109.869	103.875	100.708
1.15333	15.4103	90.0618	119.463	114.558	109.867	103.873	100.71
1.15499	15.4067	90.0677	119.465	114.558	109.866	103.868	100.714
1.15666	15.4037	90.0737	119.465	114.559	109.863	103.86	100.718
1.15833	15.3979	90.0782	119.466	114.557	109.86	103.853	100.721
1.15999	15.392	90.084	119.471	114.555	109.859	103.849	100.726
1.16166	15.3872	90.0899	119.465	114.554	109.856	103.844	100.727
1.16332	15.3851	90.0925	119.463	114.553	109.855	103.842	100.728
1.16499	15.3794	90.0954	119.459	114.552	109.855	103.841	100.729
1.16666	15.3898	90.0948	119.461	114.551	109.854	103.838	100.728
1.16833	15.3862	90.0961	119.466	114.548	109.854	103.84	100.728
1.16999	15.3831	90.0938	119.465	114.547	109.855	103.84	100.729
1.17166	15.3827	90.0909	119.461	114.548	109.853	103.842	100.73
1.17333	15.3824	90.0859	119.463	114.548	109.853	103.845	100.734
1.17499	15.3821	90.0848	119.464	114.547	109.853	103.845	100.736
1.17666	15.3812	90.0853	119.464	114.547	109.852	103.847	100.737
1.17833	15.377	90.0835	119.463	114.548	109.852	103.85	100.737
1.17999	15.3735	90.0812	119.464	114.547	109.853	103.849	100.738
1.18166	15.3756	90.0851	119.467	114.547	109.854	103.851	100.738
1.18333	15.379	90.0832	119.474	114.547	109.853	103.831	100.74
1.18499	15.3815	90.0807	119.473	114.546	109.852	103.827	100.74
1.18666	15.3848	90.0772	119.471	114.545	109.85	103.823	100.741
1.18832	15.3827	90.0785	119.459	114.544	109.85	103.821	100.742
1.18999	15.3738	90.0763	119.458	114.542	109.853	103.822	100.743
1.19166	15.3622	90.075	119.459	114.541	109.857	103.823	100.743
1.19333	15.3507	90.0727	119.453	114.541	109.859	103.848	100.746
1.19499	15.3446	90.0676	119.448	114.543	109.861	103.842	100.746
1.19666	15.3411	90.0636	119.451	114.544	109.864	103.85	100.746
1.19832	15.3381	90.0587	119.449	114.542	109.868	103.851	100.743
1.19999	15.3354	90.0577	119.445	114.541	109.871	103.851	100.74
1.20166	15.3347	90.0576	119.442	114.542	109.871	103.853	100.737
1.20333	15.3339	90.056	119.445	114.543	109.872	103.853	100.733
1.20499	15.3353	90.0537	119.448	114.544	109.872	103.851	100.729
1.20666	15.3373	90.0506	119.445	114.544	109.874	103.846	100.722
1.20833	15.3404	90.044	119.441	114.542	109.874	103.843	100.715
1.20999	15.3449	90.0416	119.44	114.541	109.875	103.839	100.706
1.21166	15.3431	90.0378	119.439	114.54	109.875	103.836	100.699
1.21333	15.3425	90.0326	119.439	114.541	109.876	103.835	100.691
1.21499	15.3461	90.0292	119.439	114.542	109.876	103.839	100.685
1.21666	15.3476	90.0276	119.437	114.543	109.874	103.843	100.682
1.21832	15.3509	90.0271	119.441	114.545	109.871	103.845	100.681
1.21999	15.3537	90.0286	119.443	114.544	109.867	103.848	100.681
1.22166	15.3568	90.0269	119.443	114.543	109.865	103.851	100.681
1.22333	15.3588	90.0202	119.441	114.546	109.862	103.852	100.681
1.22499	15.3595	90.0138	119.44	114.546	109.856	103.851	100.68
1.22666	15.3637	90.0115	119.441	114.544	109.853	103.852	100.682
1.22832	15.3698	90.0106	119.443	114.542	109.853	103.857	100.682
1.22999	15.3762	90.0068	119.448	114.543	109.854	103.862	100.681
1.23166	15.3802	90.0013	119.449	114.541	109.853	103.864	100.675
1.23332	15.3832	89.9966	119.448	114.541	109.857	103.87	100.667
1.23499	15.3823	89.9969	119.448	114.543	109.856	103.87	100.663
1.23666	15.3829	89.9993	119.444	114.544	109.855	103.869	100.659
1.23832	15.3834	89.9948	119.449	114.544	109.854	103.871	100.657
1.23999	15.3885	89.9958	119.449	114.545	109.853	103.869	100.657
1.24166	15.3937	89.9975	119.45	114.545	109.852	103.866	100.658
1.24332	15.3944	89.9971	119.45	114.545	109.852	103.862	100.661
1.24499	15.3967	89.9981	119.45	114.546	109.852	103.854	100.666
1.24666	15.4008	89.9979	119.45	114.548	109.851	103.845	100.671
1.24832	15.4036	89.9971	119.453	114.547	109.853	103.84	100.673
1.24999	15.4046	89.9963	119.453	114.548	109.853	103.835	100.676
1.25166	15.4042	89.9946	119.45	114.547	109.855	103.834	100.678
1.25332	15.4021	89.9893	119.449	114.547	109.857	103.832	100.679
1.25499	15.4014	89.9855	119.453	114.544	109.86	103.823	100.682
1.25666	15.3988	89.9784	119.454	114.542	109.862	103.817	100.685
1.25832	15.3968	89.9803	119.453	114.542	109.863	103.81	100.689
1.25999	15.3935	89.9821	119.452	114.542	109.863	103.806	100.695
1.26166	15.3926	89.984	119.456	114.543	109.864	103.805	100.702
1.26332	15.3906	89.9865	119.459	114.544	109.865	103.807	100.707
1.26499	15.3882	89.9858	119.455	114.543	109.867	103.804	100.714
1.26666	15.3866	89.9846	119.451	114.543	109.87	103.803	100.721
1.26832	15.3853	89.9832	119.446	114.542	109.871	103.798	100.726
1.26999	15.3869	89.9828	119.445	114.541	109.873	103.796	100.732
1.27166	15.384	89.9834	119.446	114.541	109.871	103.793	100.735
1.27332	15.3816	89.9796	119.443	114.541	109.871	103.788	100.737
1.27499	15.3779	89.9785	119.439	114.541	109.871	103.786	100.739
1.27666	15.3742	89.9807	119.445	114.539	109.866	103.789	100.741
1.27832	15.3679	89.9863	119.443	114.539	109.864	103.787	100.74
1.27999	15.3616	89.9909	119.443	114.537	109.861	103.785	100.737
1.28166	15.3574	89.9953	119.441	114.536	109.859	103.775	100.734
1.28332	15.3547	89.999	119.445	114.533	109.858	103.766	100.731
1.28499	15.3498	90.0006	119.446	114.531	109.855	103.755	100.725
1.28666	15.3449	90.0043	119.445	114.529	109.855	103.754	100.721
1.28832	15.3411	90.0076	119.445	114.528	109.854	103.748	100.718
1.28999	15.3343	90.011	119.445	114.528	109.852	103.749	100.713
1.29166	15.3294	90.0117	119.444	114.526	109.852	103.752	100.707
1.29332	15.3313	90.0123	119.446	114.526	109.852	103.759	100.703
1.29499	15.3318	90.0132	119.447	114.523	109.853	103.77	100.697
1.29666	15.3368	90.0151	119.444	114.523	109.854	103.766	100.695
1.29832	15.3217	90.0184	119.445	114.524	109.855	103.768	100.691
1.29999	15.3144	90.0224	119.448	114.525	109.854	103.772	100.684
1.30166	15.3101	90.0254	119.449	114.525	109.853	103.772	100.68
1.30332	15.3104	90.0256	119.455	114.524	109.854	103.769	100.676
1.30499	15.311	90.0279	119.459	114.524	109.855	103.766	100.676
1.30666	15.3115	90.0286	119.463	114.522	109.856	103.765	100.675
1.30832	15.3123	90.0268	119.465	114.521	109.856	103.763	100.676
1.30999	15.3126	90.0254	119.469	114.522	109.855	103.76	100.677
1.31166	15.3167	90.0218	119.472	114.523	109.854	103.757	100.68
1.31332	15.3215	90.0225	119.47	114.525	109.853	103.762	100.682
1.31499	15.3268	90.0224	119.469	114.527	109.851	103.768	100.685
1.31666	15.3312	90.0208	119.468	114.526	109.851	103.772	100.688
1.31832	15.3349	90.0175	119.465	114.524	109.851	103.776	100.692
1.31999	15.3392	90.0163	119.464	114.524	109.853	103.783	100.697
1.32166	15.3378	90.0136	119.463	114.523	109.853	103.791	100.702
1.32332	15.3366	90.0136	119.461	114.524	109.854	103.793	100.707
1.32499	15.3406	90.0118	119.461	114.525	109.853	103.795	100.712
1.32666	15.3426	90.0099	119.457	114.526	109.853	103.797	100.716
1.32832	15.346	90.0104	119.451	114.526	109.853	103.801	100.719
1.32999	15.3459	90.008	119.446	114.526	109.851	103.808	100.72
1.33166	15.3388	90.0093	119.441	114.525	109.849	103.814	100.723
1.33332	15.3336	90.0105	119.441	114.524	109.848	103.818	100.727
1.33499	15.3282	90.0116	119.44	114.524	109.848	103.819	100.728
1.33666	15.3276	90.0135	119.437	114.521	109.848	103.816	100.73
1.33832	15.33	90.0179	119.441	114.52	109.848	103.813	100.73
1.33999	15.3314	90.0227	119.44	114.518	109.848	103.808	100.728
1.34166	15.3314	90.0269	119.439	114.515	109.849	103.808	100.725
1.34332	15.3288	90.0295	119.435	114.515	109.848	103.804	100.719
1.34499	15.3201	90.0325	119.435	114.515	109.848	103.8	100.714
1.34665	15.3105	90.0355	119.442	114.515	109.848	103.795	100.709
1.34832	15.3023	90.0333	119.446	114.514	109.848	103.793	100.706
1.34999	15.3003	90.0304	119.444	114.513	109.846	103.792	100.703
1.35165	15.2994	90.0264	119.44	114.513	109.847	103.792	100.702
1.35332	15.3025	90.0232	119.438	114.513	109.847	103.793	100.702
1.35499	15.3054	90.0193	119.438	114.513	109.848	103.792	100.702
1.35665	15.3065	90.0183	119.436	114.515	109.85	103.793	100.7
1.35832	15.3076	90.0144	119.436	114.515	109.846	103.793	100.701
1.35999	15.307	90.0112	119.44	114.516	109.846	103.789	100.7
1.36166	15.3111	90.0069	119.44	114.519	109.847	103.78	100.697
1.36332	15.3256	90.0046	119.435	114.523	109.847	103.776	100.695
1.36499	15.3223	90.0007	119.433	114.523	109.847	103.777	100.694
1.36666	15.3086	89.9983	119.437	114.522	109.848	103.779	100.695
1.36832	15.297	89.9909	119.436	114.522	109.848	103.779	100.692
1.36999	15.2917	89.9855	119.432	114.521	109.85	103.781	100.69
1.37165	15.2883	89.9846	119.432	114.521	109.851	103.776	100.686
1.37332	15.2835	89.9786	119.434	114.522	109.852	103.776	100.684
1.37499	15.2797	89.9721	119.433	114.523	109.854	103.778	100.684
1.37666	15.274	89.9672	119.431	114.523	109.855	103.777	100.683
1.37832	15.2692	89.9609	119.427	114.522	109.856	103.779	100.684
1.37999	15.2645	89.9542	119.423	114.522	109.856	103.782	100.686
1.38165	15.2603	89.9429	119.426	114.522	109.853	103.782	100.689
1.38332	15.2579	89.9359	119.428	114.519	109.851	103.784	100.691
1.38499	15.2577	89.9346	119.428	114.518	109.848	103.775	100.686
1.38666	15.2591	89.9295	119.426	114.517	109.846	103.775	100.683
1.38832	15.2628	89.93	119.429	114.515	109.844	103.774	100.682
1.38999	15.2673	89.9306	119.432	114.514	109.842	103.777	100.679
1.39166	15.2731	89.9311	119.432	114.514	109.84	103.784	100.677
1.39332	15.2781	89.9358	119.431	114.513	109.839	103.79	100.675
1.39499	15.2802	89.9387	119.429	114.512	109.838	103.797	100.67
1.39666	15.2823	89.9396	119.43	114.511	109.839	103.799	100.668
1.39832	15.2865	89.9426	119.432	114.509	109.837	103.803	100.666
1.39999	15.3013	89.9407	119.432	114.507	109.837	103.803	100.666
1.40165	15.3044	89.9415	119.43	114.505	109.838	103.807	100.666
1.40332	15.3072	89.9413	119.426	114.504	109.838	103.808	100.667
1.40499	15.3113	89.9434	119.428	114.504	109.839	103.808	100.668
1.40666	15.315	89.9447	119.429	114.503	109.84	103.804	100.67
1.40832	15.3152	89.9476	119.423	114.502	109.839	103.803	100.673
1.40999	15.3151	89.9482	119.421	114.502	109.84	103.804	100.676
1.41165	15.3151	89.9512	119.425	114.502	109.84	103.809	100.676
1.41332	15.314	89.9532	119.424	114.503	109.841	103.817	100.678
1.41499	15.312	89.9555	119.423	114.503	109.841	103.822	100.68
1.41666	15.3098	89.9576	119.426	114.502	109.843	103.824	100.684
1.41832	15.313	89.9607	119.423	114.5	109.843	103.827	100.686
1.41999	15.3162	89.9654	119.426	114.5	109.844	103.832	100.691
1.42166	15.3203	89.9683	119.43	114.501	109.846	103.832	100.696
1.42332	15.3234	89.9683	119.425	114.503	109.847	103.833	100.701
1.42499	15.325	89.9704	119.427	114.504	109.849	103.833	100.705
1.42666	15.3292	89.9688	119.422	114.505	109.846	103.836	100.708
1.42832	15.3363	89.9689	119.419	114.504	109.842	103.837	100.712
1.42999	15.3436	89.9703	119.42	114.504	109.841	103.837	100.714
1.43166	15.3546	89.9718	119.421	114.505	109.841	103.836	100.717
1.43332	15.3657	89.9762	119.418	114.505	109.84	103.831	100.721
1.43499	15.3758	89.9798	119.415	114.506	109.836	103.831	100.724
1.43665	15.3896	89.984	119.415	114.505	109.835	103.833	100.724
1.43832	15.3966	89.9892	119.418	114.506	109.834	103.833	100.724
1.43999	15.3963	89.9957	119.407	114.505	109.834	103.831	100.725
1.44165	15.402	89.9978	119.379	114.504	109.835	103.831	100.722
1.44332	15.4054	90.0015	119.351	114.503	109.836	103.832	100.718
1.44499	15.4123	90.0066	119.338	114.502	109.838	103.83	100.715
1.44665	15.4176	90.0099	119.331	114.501	109.839	103.827	100.71
1.44832	15.4208	90.0139	119.329	114.502	109.841	103.822	100.702
1.44999	15.4227	90.0165	119.329	114.501	109.843	103.822	100.694
1.45165	15.4205	90.0199	119.33	114.499	109.843	103.826	100.691
1.45332	15.4216	90.0215	119.326	114.497	109.845	103.83	100.689
1.45499	15.4219	90.0241	119.33	114.497	109.847	103.833	100.689
1.45665	15.4204	90.0251	119.328	114.496	109.849	103.836	100.686
1.45832	15.4176	90.0259	119.328	114.496	109.85	103.842	100.683
1.45999	15.4157	90.0245	119.336	114.496	109.851	103.844	100.68
1.46165	15.416	90.0221	119.335	114.497	109.851	103.844	100.673
1.46332	15.4185	90.0193	119.333	114.497	109.851	103.84	100.668
1.46499	15.4204	90.0172	119.333	114.497	109.85	103.84	100.662
1.46665	15.4257	90.0173	119.333	114.496	109.85	103.837	100.659
1.46832	15.4282	90.017	119.337	114.496	109.85	103.836	100.659
1.46999	15.4306	90.0152	119.338	114.496	109.85	103.835	100.66
1.47165	15.4327	90.0127	119.336	114.496	109.849	103.833	100.665
1.47332	15.4338	90.0126	119.335	114.495	109.851	103.831	100.668
1.47499	15.4351	90.0146	119.341	114.495	109.85	103.828	100.671
1.47665	15.4364	90.0125	119.343	114.496	109.85	103.827	100.674
1.47832	15.4363	90.0124	119.34	114.496	109.848	103.826	100.676
1.47999	15.4373	90.0115	119.342	114.496	109.848	103.823	100.68
1.48165	15.439	90.0121	119.344	114.496	109.849	103.815	100.683
1.48332	15.4392	90.0068	119.348	114.496	109.849	103.808	100.685
1.48499	15.4402	90.0039	119.35	114.495	109.852	103.803	100.685
1.48665	15.4393	90.001	119.354	114.494	109.853	103.795	100.686
1.48832	15.4371	89.9946	119.358	114.494	109.855	103.79	100.686
1.48999	15.44	89.9889	119.344	114.494	109.855	103.786	100.685
1.49165	15.4407	89.9848	119.335	114.494	109.854	103.786	100.684
1.49332	15.4469	89.9802	119.325	114.494	109.853	103.786	100.681
1.49499	15.4549	89.976	119.319	114.494	109.854	103.787	100.68
1.49665	15.4604	89.971	119.316	114.493	109.854	103.786	100.678
1.49832	15.4659	89.9654	119.311	114.493	109.855	103.787	100.674
1.49999	15.4725	89.9573	119.31	114.494	109.855	103.789	100.671
1.50165	15.4794	89.9523	119.313	114.496	109.853	103.788	100.667
1.50332	15.4886	89.9464	119.316	114.498	109.85	103.792	100.665
1.50499	15.4914	89.9431	119.315	114.5	109.848	103.798	100.664
1.50665	15.4969	89.9386	119.318	114.502	109.846	103.801	100.664
1.50832	15.4979	89.9309	119.32	114.504	109.842	103.801	100.665
1.50999	15.4976	89.93	119.325	114.505	109.839	103.8	100.666
1.51165	15.5023	89.9294	119.327	114.506	109.836	103.804	100.667
1.51332	15.5037	89.9308	119.327	114.506	109.834	103.81	100.671
1.51499	15.5034	89.9306	119.324	114.508	109.83	103.813	100.671
1.51665	15.5033	89.9319	119.325	114.509	109.828	103.818	100.673
1.51832	15.4965	89.9319	119.326	114.511	109.827	103.821	100.674
1.51999	15.4951	89.9324	119.327	114.513	109.824	103.819	100.673
1.52165	15.4957	89.9354	119.326	114.514	109.822	103.803	100.673
1.52332	15.496	89.9354	119.326	114.514	109.82	103.791	100.67
1.52499	15.4964	89.9391	119.331	114.517	109.819	103.78	100.669
1.52665	15.4934	89.9424	119.332	114.518	109.817	103.771	100.669
1.52832	15.4918	89.9473	119.334	114.518	109.816	103.763	100.668
1.52999	15.4825	89.9515	119.334	114.519	109.816	103.757	100.667
1.53165	15.4743	89.9564	119.336	114.519	109.817	103.753	100.666
1.53332	15.4731	89.96	119.339	114.517	109.817	103.753	100.666
1.53499	15.4682	89.9634	119.337	114.516	109.817	103.75	100.665
1.53665	15.4623	89.9677	119.322	114.514	109.817	103.748	100.661
1.53832	15.4605	89.97	119.314	114.513	109.818	103.74	100.66
1.53999	15.4616	89.9688	119.311	114.512	109.819	103.741	100.658
1.54165	15.4614	89.9697	119.313	114.511	109.821	103.74	100.657
1.54332	15.4571	89.97	119.319	114.511	109.82	103.741	100.654
1.54499	15.4517	89.9672	119.318	114.51	109.82	103.747	100.652
1.54665	15.4514	89.9681	119.318	114.507	109.821	103.751	100.649
1.54832	15.4526	89.967	119.317	114.507	109.819	103.753	100.644
1.54999	15.4523	89.9666	119.32	114.507	109.818	103.759	100.643
1.55165	15.4487	89.9654	119.316	114.506	109.818	103.764	100.641
1.55332	15.4455	89.9642	119.316	114.506	109.818	103.768	100.639
1.55499	15.4431	89.9643	119.322	114.507	109.819	103.768	100.638
1.55665	15.4394	89.9642	119.321	114.508	109.82	103.767	100.636
1.55832	15.4348	89.9636	119.32	114.506	109.821	103.769	100.633
1.55999	15.4314	89.9633	119.321	114.507	109.822	103.771	100.628
1.56165	15.426	89.9643	119.321	114.507	109.822	103.77	100.623
1.56332	15.4203	89.9638	119.319	114.507	109.822	103.771	100.617
1.56499	15.4153	89.9626	119.321	114.507	109.822	103.774	100.615
1.56665	15.4102	89.9608	119.323	114.507	109.824	103.775	100.615
1.56832	15.4032	89.9542	119.322	114.507	109.825	103.777	100.614
1.56999	15.3992	89.9491	119.324	114.508	109.825	103.783	100.614
1.57165	15.3947	89.9455	119.322	114.508	109.824	103.786	100.615
1.57332	15.3907	89.947	119.319	114.507	109.824	103.79	100.615
1.57499	15.3868	89.9484	119.325	114.509	109.823	103.789	100.616
1.57665	15.3868	89.9507	119.327	114.51	109.823	103.789	100.618
1.57832	15.3842	89.9508	119.321	114.511	109.823	103.788	100.62
1.57999	15.3857	89.9527	119.319	114.511	109.826	103.784	100.626
1.58165	15.3889	89.956	119.321	114.512	109.826	103.779	100.631
1.58332	15.3918	89.9567	119.324	114.512	109.827	103.781	100.634
1.58498	15.3928	89.9586	119.322	114.512	109.826	103.781	100.638
1.58665	15.394	89.96	119.32	114.513	109.827	103.779	100.641
1.58832	15.3937	89.9617	119.319	114.513	109.828	103.779	100.643
1.58999	15.3954	89.961	119.318	114.513	109.829	103.804	100.647
1.59165	15.397	89.9608	119.321	114.51	109.829	103.798	100.652
1.59332	15.3936	89.9599	119.32	114.51	109.829	103.799	100.656
1.59498	15.392	89.9618	119.317	114.508	109.829	103.798	100.661
1.59665	15.3922	89.9618	119.313	114.507	109.829	103.801	100.664
1.59832	15.3927	89.9625	119.317	114.507	109.829	103.8	100.668
1.59999	15.3894	89.9617	119.319	114.505	109.829	103.803	100.672
1.60165	15.3904	89.9617	119.318	114.502	109.829	103.808	100.675
1.60332	15.3904	89.9653	119.312	114.5	109.827	103.812	100.68
1.60499	15.3886	89.9681	119.313	114.498	109.827	103.81	100.684
1.60665	15.3941	89.9707	119.315	114.496	109.826	103.805	100.688
1.60832	15.4021	89.9751	119.313	114.495	109.825	103.804	100.689
1.60999	15.4078	89.9765	119.312	114.494	109.825	103.805	100.692
1.61165	15.4136	89.9759	119.308	114.492	109.826	103.803	100.694
1.61332	15.4172	89.9714	119.303	114.49	109.827	103.8	100.697
1.61498	15.4241	89.9676	119.304	114.49	109.827	103.803	100.701
1.61665	15.4309	89.9634	119.308	114.49	109.826	103.807	100.704
1.61832	15.4381	89.9598	119.313	114.49	109.827	103.81	100.706
1.61999	15.4405	89.9571	119.312	114.488	109.826	103.811	100.706
1.62165	15.4418	89.949	119.314	114.487	109.825	103.816	100.708
1.62332	15.4405	89.9472	119.316	114.486	109.824	103.826	100.709
1.62498	15.4378	89.9372	119.313	114.486	109.823	103.834	100.709
1.62665	15.4397	89.9323	119.315	114.487	109.824	103.84	100.708
1.62832	15.4405	89.9282	119.316	114.488	109.825	103.845	100.705
1.62999	15.4393	89.9256	119.316	114.49	109.826	103.848	100.704
1.63165	15.4349	89.9212	119.318	114.492	109.828	103.848	100.703
1.63332	15.4308	89.9204	119.323	114.493	109.831	103.85	100.7
1.63499	15.4288	89.9167	119.315	114.495	109.834	103.852	100.696
1.63665	15.4269	89.914	119.315	114.496	109.835	103.85	100.692
1.63832	15.4261	89.9147	119.313	114.497	109.836	103.85	100.69
1.63999	15.4279	89.911	119.311	114.498	109.836	103.855	100.687
1.64165	15.431	89.9106	119.307	114.499	109.836	103.862	100.684
1.64332	15.4354	89.9131	119.308	114.501	109.836	103.865	100.682
1.64499	15.4382	89.915	119.311	114.501	109.836	103.87	100.678
1.64665	15.4399	89.9156	119.31	114.501	109.835	103.873	100.678
1.64832	15.4433	89.9176	119.311	114.5	109.836	103.872	100.68
1.64999	15.448	89.9159	119.313	114.498	109.836	103.869	100.679
1.65165	15.4518	89.9169	119.311	114.496	109.836	103.869	100.673
1.65332	15.4526	89.9153	119.313	114.497	109.835	103.873	100.671
1.65498	15.4563	89.92	119.319	114.497	109.832	103.881	100.667
1.65665	15.461	89.9187	119.317	114.494	109.827	103.889	100.661
1.65832	15.4642	89.9207	119.314	114.493	109.824	103.891	100.654
1.65999	15.461	89.924	119.311	114.492	109.822	103.892	100.646
1.66165	15.4539	89.928	119.316	114.491	109.821	103.896	100.644
1.66332	15.4463	89.9307	119.318	114.489	109.821	103.901	100.642
1.66498	15.4421	89.9342	119.319	114.487	109.822	103.905	100.638
1.66665	15.4407	89.9377	119.319	114.487	109.822	103.906	100.633
1.66832	15.4427	89.942	119.324	114.487	109.822	103.905	100.629
1.66998	15.4442	89.944	119.322	114.483	109.82	103.905	100.625
1.67165	15.444	89.9487	119.325	114.481	109.818	103.904	100.621
1.67332	15.4475	89.9542	119.326	114.48	109.818	103.903	100.618
1.67498	15.4517	89.9575	119.327	114.478	109.817	103.901	100.618
1.67665	15.4515	89.9623	119.331	114.478	109.818	103.889	100.62
1.67832	15.4459	89.9633	119.329	114.478	109.817	103.865	100.623
1.67998	15.4465	89.9619	119.326	114.477	109.818	103.856	100.626
1.68165	15.446	89.9613	119.321	114.476	109.819	103.849	100.628
1.68332	15.447	89.9606	119.325	114.476	109.822	103.846	100.631
1.68498	15.447	89.9642	119.329	114.477	109.823	103.841	100.634
1.68665	15.4483	89.9644	119.331	114.478	109.822	103.841	100.638
1.68832	15.4497	89.9621	119.328	114.479	109.822	103.843	100.642
1.68998	15.4514	89.9611	119.327	114.48	109.823	103.844	100.645
1.69165	15.4542	89.9606	119.325	114.481	109.824	103.849	100.646
1.69332	15.4608	89.962	119.326	114.479	109.824	103.849	100.644
1.69498	15.4635	89.9621	119.326	114.479	109.822	103.849	100.645
1.69665	15.4672	89.9615	119.326	114.478	109.821	103.851	100.644
1.69832	15.4657	89.9608	119.329	114.476	109.819	103.854	100.642
1.69998	15.4567	89.9628	119.328	114.473	109.818	103.859	100.643
1.70165	15.4509	89.9611	119.325	114.472	109.817	103.862	100.643
1.70332	15.4461	89.9615	119.324	114.473	109.816	103.863	100.641
1.70498	15.4395	89.9612	119.332	114.473	109.816	103.862	100.64
1.70665	15.4331	89.9608	119.333	114.475	109.816	103.862	100.64
1.70832	15.4288	89.9614	119.329	114.477	109.817	103.863	100.642
1.70998	15.4222	89.9613	119.33	114.478	109.817	103.863	100.642
1.71165	15.423	89.9615	119.334	114.48	109.817	103.865	100.644
1.71332	15.4242	89.9621	119.335	114.481	109.819	103.867	100.647
1.71498	15.4284	89.9614	119.333	114.482	109.82	103.865	100.651
1.71665	15.4303	89.9596	119.328	114.485	109.823	103.86	100.653
1.71832	15.4321	89.9557	119.327	114.487	109.825	103.856	100.654
1.71998	15.4355	89.9521	119.332	114.488	109.826	103.852	100.653
1.72165	15.436	89.9493	119.331	114.49	109.825	103.849	100.654
1.72332	15.4349	89.9468	119.331	114.487	109.826	103.844	100.653
1.72498	15.4337	89.9441	119.33	114.482	109.826	103.842	100.653
1.72665	15.4352	89.9425	119.327	114.48	109.828	103.845	100.654
1.72832	15.4395	89.9439	119.329	114.479	109.827	103.846	100.654
1.72998	15.4446	89.9425	119.329	114.476	109.827	103.847	100.656
1.73165	15.4501	89.941	119.331	114.477	109.822	103.844	100.658
1.73332	15.4566	89.9375	119.336	114.477	109.82	103.846	100.659
1.73498	15.4615	89.9319	119.334	114.476	109.818	103.848	100.659
1.73665	15.4623	89.9308	119.334	114.475	109.817	103.848	100.659
1.73832	15.4621	89.9271	119.334	114.475	109.815	103.846	100.658
1.73998	15.4641	89.9277	119.334	114.476	109.813	103.839	100.657
1.74165	15.4684	89.9274	119.33	114.478	109.813	103.83	100.655
1.74332	15.4698	89.9278	119.328	114.479	109.814	103.823	100.655
1.74498	15.4716	89.9295	119.324	114.479	109.813	103.817	100.656
1.74665	15.4753	89.9338	119.33	114.478	109.814	103.809	100.656
1.74832	15.4797	89.9369	119.329	114.477	109.814	103.805	100.655
1.74998	15.4853	89.9407	119.329	114.474	109.816	103.802	100.653
1.75165	15.4886	89.9425	119.325	114.474	109.818	103.803	100.65
1.75332	15.4918	89.9466	119.329	114.474	109.82	103.803	100.648
1.75498	15.4952	89.9465	119.326	114.475	109.821	103.802	100.649
1.75665	15.4948	89.9424	119.324	114.473	109.822	103.8	100.651
1.75832	15.4897	89.9406	119.324	114.474	109.824	103.802	100.653
1.75998	15.4885	89.9379	119.327	114.474	109.825	103.823	100.654
1.76165	15.4915	89.9385	119.327	114.474	109.826	103.816	100.654
1.76332	15.4959	89.9401	119.327	114.474	109.826	103.814	100.653
1.76498	15.5018	89.9394	119.329	114.476	109.826	103.816	100.652
1.76665	15.5079	89.9397	119.332	114.475	109.827	103.82	100.651
1.76832	15.5075	89.9367	119.339	114.472	109.828	103.821	100.65
1.76998	15.5069	89.9347	119.344	114.471	109.828	103.821	100.647
1.77165	15.5072	89.9317	119.345	114.47	109.829	103.816	100.645
1.77332	15.5099	89.9298	119.349	114.468	109.828	103.815	100.643
1.77498	15.5105	89.928	119.347	114.466	109.827	103.813	100.64
1.77665	15.5123	89.9277	119.344	114.465	109.827	103.812	100.638
1.77832	15.5137	89.9247	119.348	114.462	109.827	103.809	100.636
1.77998	15.5147	89.9197	119.351	114.461	109.826	103.807	100.632
1.78165	15.517	89.9189	119.358	114.46	109.826	103.807	100.63
1.78332	15.5172	89.9156	119.36	114.461	109.826	103.803	100.63
1.78498	15.5137	89.9154	119.359	114.461	109.826	103.798	100.629
1.78665	15.5106	89.9152	119.36	114.462	109.825	103.798	100.629
1.78832	15.5104	89.9154	119.367	114.464	109.825	103.793	100.628
1.78998	15.5131	89.9155	119.364	114.465	109.825	103.794	100.625
1.79165	15.5184	89.9183	119.363	114.466	109.824	103.797	100.621
1.79332	15.525	89.9215	119.358	114.467	109.823	103.795	100.615
1.79498	15.5319	89.9218	119.354	114.469	109.821	103.79	100.61
1.79665	15.5394	89.9202	119.355	114.472	109.821	103.777	100.606
1.79832	15.5468	89.9194	119.354	114.472	109.82	103.767	100.602
1.79998	15.5522	89.9179	119.351	114.473	109.818	103.761	100.599
1.80165	15.5691	89.9158	119.337	114.473	109.816	103.758	100.597
1.80332	15.5988	89.9115	119.33	114.474	109.815	103.762	100.6
1.80498	15.5955	89.9117	119.327	114.472	109.815	103.765	100.602
1.80665	15.5914	89.9079	119.331	114.473	109.815	103.766	100.603
1.80832	15.5899	89.9088	119.33	114.474	109.813	103.767	100.603
1.80998	15.5905	89.9073	119.329	114.474	109.812	103.768	100.606
1.81165	15.5915	89.9083	119.325	114.474	109.811	103.763	100.609
1.81332	15.5936	89.9093	119.322	114.475	109.81	103.763	100.613
1.81498	15.5955	89.9114	119.324	114.476	109.809	103.767	100.616
1.81665	15.5966	89.9148	119.327	114.474	109.807	103.767	100.622
1.81832	15.594	89.9177	119.327	114.476	109.805	103.772	100.628
1.81998	15.594	89.921	119.326	114.474	109.805	103.779	100.632
1.82165	15.5931	89.9204	119.327	114.471	109.803	103.788	100.636
1.82332	15.5953	89.9208	119.333	114.471	109.802	103.793	100.642
1.82498	15.598	89.9223	119.333	114.47	109.798	103.792	100.646
1.82665	15.5991	89.9239	119.333	114.468	109.795	103.788	100.649
1.82832	15.5985	89.9243	119.334	114.467	109.794	103.786	100.654
1.82998	15.5991	89.9237	119.333	114.466	109.79	103.782	100.656
1.83165	15.6018	89.921	119.333	114.466	109.785	103.781	100.659
1.83332	15.6046	89.9195	119.34	114.466	109.783	103.784	100.663
1.83498	15.6032	89.9224	119.338	114.466	109.781	103.787	100.665
1.83665	15.6026	89.9206	119.335	114.466	109.777	103.786	100.666
1.83832	15.602	89.9189	119.338	114.465	109.777	103.785	100.663
1.83998	15.6002	89.9184	119.341	114.464	109.776	103.779	100.66
1.84165	15.6001	89.9221	119.336	114.465	109.777	103.775	100.658
1.84332	15.6006	89.9253	119.33	114.466	109.777	103.772	100.655
1.84498	15.6037	89.9282	119.332	114.466	109.778	103.77	100.651
1.84665	15.6068	89.931	119.338	114.466	109.779	103.767	100.646
1.84832	15.6103	89.9337	119.339	114.466	109.781	103.76	100.644
1.84998	15.611	89.9379	119.342	114.466	109.783	103.759	100.642
1.85165	15.6113	89.9412	119.342	114.465	109.783	103.761	100.639
1.85332	15.6111	89.9451	119.34	114.464	109.784	103.762	100.633
1.85498	15.6224	89.9472	119.338	114.463	109.782	103.767	100.626
1.85665	15.631	89.9528	119.346	114.462	109.783	103.774	100.622
1.85832	15.622	89.9529	119.346	114.462	109.783	103.779	100.62
1.85998	15.6147	89.9528	119.345	114.462	109.783	103.78	100.618
1.86165	15.6087	89.9543	119.341	114.461	109.784	103.775	100.615
1.86332	15.6015	89.9539	119.34	114.459	109.784	103.766	100.612
1.86498	15.5941	89.9526	119.341	114.458	109.784	103.755	100.606
1.86665	15.5876	89.9542	119.342	114.458	109.786	103.748	100.603
1.86832	15.5809	89.9544	119.34	114.458	109.786	103.745	100.602
1.86998	15.5759	89.9513	119.338	114.458	109.787	103.74	100.603
1.87165	15.572	89.9512	119.335	114.457	109.787	103.74	100.602
1.87332	15.5691	89.9517	119.336	114.455	109.788	103.74	100.603
1.87498	15.5654	89.9513	119.339	114.453	109.791	103.735	100.606
1.87665	15.5633	89.9518	119.338	114.453	109.793	103.735	100.606
1.87832	15.5648	89.9483	119.341	114.454	109.796	103.736	100.604
1.87998	15.5679	89.948	119.338	114.454	109.798	103.737	100.603
1.88165	15.5682	89.9463	119.339	114.452	109.801	103.739	100.601
1.88332	15.565	89.9461	119.338	114.448	109.802	103.74	100.602
1.88498	15.5628	89.946	119.341	114.447	109.806	103.748	100.603
1.88665	15.5476	89.9454	119.344	114.447	109.807	103.751	100.604
1.88832	15.5254	89.9418	119.345	114.446	109.81	103.749	100.603
1.88998	15.5131	89.9388	119.345	114.447	109.811	103.739	100.602
1.89165	15.5036	89.9366	119.354	114.448	109.811	103.725	100.601
1.89332	15.4973	89.9364	119.356	114.447	109.81	103.718	100.602
1.89498	15.4937	89.9386	119.357	114.449	109.811	103.713	100.604
1.89665	15.4946	89.9393	119.354	114.45	109.812	103.709	100.605
1.89832	15.4951	89.9412	119.354	114.45	109.81	103.705	100.607
1.89998	15.4977	89.9441	119.359	114.451	109.811	103.702	100.607
1.90165	15.497	89.9451	119.354	114.453	109.81	103.701	100.612
1.90332	15.4979	89.9483	119.356	114.454	109.807	103.691	100.615
1.90498	15.497	89.9497	119.359	114.454	109.803	103.682	100.617
1.90665	15.4937	89.9498	119.36	114.456	109.799	103.676	100.62
1.90832	15.4889	89.9505	119.368	114.456	109.796	103.671	100.624
1.90998	15.4864	89.9501	119.366	114.458	109.793	103.642	100.63
1.91165	15.4885	89.9517	119.365	114.459	109.79	103.631	100.634
1.91332	15.4882	89.9518	119.366	114.461	109.788	103.619	100.637
1.91498	15.4907	89.9523	119.371	114.461	109.785	103.6	100.641
1.91665	15.4916	89.9541	119.37	114.46	109.783	103.586	100.643
1.91832	15.4886	89.9581	119.366	114.459	109.783	103.576	100.645
1.91998	15.4821	89.9627	119.37	114.459	109.782	103.57	100.649
1.92165	15.4758	89.9643	119.369	114.455	109.782	103.561	100.651
1.92332	15.4697	89.9643	119.37	114.454	109.783	103.554	100.653
1.92498	15.461	89.9624	119.372	114.454	109.785	103.548	100.656
1.92665	15.4556	89.9595	119.373	114.451	109.786	103.547	100.654
1.92832	15.4502	89.9599	119.374	114.449	109.788	103.548	100.655
1.92998	15.4495	89.956	119.375	114.449	109.79	103.551	100.652
1.93165	15.4483	89.9515	119.376	114.45	109.792	103.554	100.647
1.93332	15.4501	89.9462	119.376	114.451	109.794	103.563	100.644
1.93498	15.4488	89.9406	119.37	114.45	109.795	103.57	100.644
1.93665	15.4478	89.9357	119.355	114.447	109.797	103.576	100.645
1.93832	15.4475	89.9296	119.344	114.446	109.798	103.584	100.642
1.93998	15.4412	89.9228	119.339	114.445	109.799	103.587	100.639
1.94165	15.4363	89.9199	119.331	114.444	109.799	103.593	100.636
1.94332	15.4286	89.9166	119.325	114.442	109.799	103.601	100.632
1.94498	15.4184	89.9158	119.322	114.441	109.8	103.606	100.627
1.94665	15.4146	89.9175	119.316	114.441	109.8	103.61	100.623
1.94832	15.4118	89.9152	119.316	114.439	109.802	103.615	100.619
1.94998	15.4102	89.9128	119.312	114.438	109.803	103.616	100.616
1.95165	15.409	89.9115	119.312	114.436	109.805	103.618	100.613
1.95332	15.4084	89.9104	119.308	114.433	109.806	103.621	100.608
1.95498	15.4107	89.9088	119.307	114.43	109.808	103.622	100.606
1.95665	15.4123	89.9055	119.306	114.429	109.81	103.623	100.605
1.95832	15.4141	89.9076	119.305	114.428	109.812	103.624	100.603
1.95998	15.4143	89.9012	119.307	114.429	109.814	103.623	100.6
1.96165	15.4109	89.9007	119.309	114.428	109.816	103.621	100.597
1.96332	15.4068	89.9016	119.308	114.429	109.817	103.617	100.592
1.96498	15.4021	89.902	119.308	114.428	109.818	103.617	100.59
1.96665	15.4015	89.9006	119.312	114.429	109.818	103.622	100.589
1.96832	15.3995	89.9006	119.318	114.43	109.819	103.627	100.587
1.96998	15.3981	89.9023	119.32	114.43	109.819	103.629	100.586
1.97165	15.3928	89.903	119.323	114.432	109.821	103.633	100.584
1.97332	15.3813	89.903	119.32	114.432	109.821	103.631	100.584
1.97498	15.3789	89.904	119.324	114.433	109.822	103.631	100.585
1.97665	15.3755	89.9056	119.326	114.434	109.824	103.63	100.586
1.97832	15.3649	89.9102	119.324	114.436	109.824	103.632	100.588
1.97998	15.3554	89.9115	119.321	114.436	109.824	103.635	100.573
1.98165	15.3477	89.9104	119.319	114.435	109.825	103.634	100.562
1.98332	15.3452	89.9102	119.316	114.435	109.826	103.636	100.555
1.98498	15.3447	89.9083	119.316	114.435	109.825	103.641	100.545
1.98665	15.344	89.9052	119.319	114.436	109.822	103.649	100.539
1.98832	15.3459	89.9039	119.321	114.435	109.817	103.655	100.534
1.98998	15.3483	89.9028	119.317	114.435	109.815	103.66	100.53
1.99165	15.3504	89.9024	119.316	114.435	109.811	103.658	100.523
1.99332	15.3561	89.9042	119.316	114.434	109.805	103.656	100.52
1.99498	15.3617	89.9028	119.319	114.433	109.801	103.656	100.519
1.99665	15.3638	89.9058	119.316	114.433	109.796	103.656	100.517
1.99832	15.3659	89.9043	119.318	114.434	109.792	103.655	100.515
1.99998	15.3654	89.9053	119.314	114.434	109.79	103.654	100.513
2.00165	15.3642	89.9077	119.315	114.434	109.784	103.656	100.511
2.00332	15.3671	89.9091	119.314	114.434	109.78	103.661	100.511
2.00498	15.3692	89.9141	119.314	114.434	109.777	103.662	100.512
2.00665	15.3714	89.9175	119.318	114.433	109.772	103.663	100.516
2.00832	15.3875	89.9214	119.319	114.431	109.77	103.662	100.518
2.00998	15.427	89.9232	119.316	114.429	109.768	103.662	100.524
2.01165	15.4471	89.9258	119.313	114.427	109.765	103.663	100.53
2.01332	15.4588	89.9254	119.313	114.426	109.763	103.665	100.538
2.01498	15.4703	89.9264	119.312	114.425	109.761	103.671	100.543
2.01665	15.4845	89.9265	119.312	114.424	109.762	103.672	100.549
2.01832	15.5008	89.9283	119.309	114.424	109.761	103.679	100.554
2.01998	15.4809	89.9273	119.308	114.424	109.761	103.688	100.559
2.02165	15.469	89.9228	119.31	114.424	109.762	103.692	100.562
2.02332	15.4603	89.9205	119.316	114.424	109.761	103.697	100.564
2.02498	15.4545	89.9206	119.315	114.425	109.76	103.705	100.565
2.02665	15.4469	89.9217	119.314	114.425	109.76	103.709	100.566
2.02832	15.44	89.9189	119.315	114.427	109.76	103.715	100.568
2.02998	15.4312	89.92	119.319	114.427	109.76	103.719	100.571
2.03165	15.4241	89.9168	119.321	114.427	109.759	103.717	100.572
2.03332	15.42	89.9143	119.322	114.429	109.76	103.712	100.573
2.03498	15.4154	89.9111	119.32	114.429	109.759	103.718	100.573
2.03665	15.4109	89.909	119.322	114.43	109.761	103.725	100.572
2.03832	15.4081	89.9104	119.325	114.431	109.762	103.727	100.572
2.03998	15.4055	89.9072	119.328	114.431	109.761	103.725	100.574
2.04165	15.399	89.9041	119.329	114.432	109.762	103.731	100.576
2.04332	15.3927	89.9035	119.337	114.433	109.763	103.736	100.58
2.04498	15.3819	89.9049	119.335	114.434	109.765	103.741	100.581
2.04665	15.371	89.9081	119.332	114.436	109.766	103.741	100.584
2.04832	15.3643	89.9055	119.332	114.44	109.767	103.751	100.588
2.04998	15.3628	89.9022	119.331	114.441	109.77	103.759	100.59
2.05165	15.3633	89.9014	119.331	114.442	109.771	103.772	100.591
2.05332	15.3608	89.9044	119.329	114.443	109.774	103.75	100.591
2.05498	15.3621	89.9052	119.329	114.445	109.777	103.739	100.59
2.05665	15.3635	89.907	119.33	114.446	109.777	103.732	100.59
2.05832	15.3623	89.9117	119.331	114.447	109.777	103.718	100.591
2.05998	15.3622	89.9134	119.331	114.448	109.778	103.709	100.59
2.06165	15.3638	89.9187	119.336	114.449	109.779	103.711	100.591
2.06332	15.3649	89.9232	119.33	114.45	109.78	103.713	100.591
2.06498	15.3664	89.9279	119.329	114.451	109.78	103.712	100.592
2.06665	15.365	89.9329	119.327	114.451	109.783	103.711	100.593
2.06832	15.364	89.9383	119.327	114.451	109.785	103.707	100.594
2.06998	15.3659	89.9424	119.33	114.451	109.787	103.706	100.596
2.07165	15.3683	89.9463	119.329	114.45	109.789	103.706	100.597
2.07332	15.3717	89.9502	119.331	114.449	109.79	103.717	100.597
2.07498	15.375	89.9502	119.33	114.449	109.792	103.715	100.596
2.07665	15.378	89.9512	119.331	114.449	109.793	103.71	100.596
2.07832	15.384	89.9545	119.332	114.449	109.795	103.71	100.595
2.07998	15.3903	89.9583	119.334	114.449	109.797	103.71	100.591
2.08165	15.3934	89.9601	119.335	114.448	109.799	103.711	100.587
2.08332	15.4003	89.9588	119.338	114.446	109.8	103.713	100.583
2.08498	15.4013	89.9569	119.34	114.445	109.802	103.717	100.578
2.08665	15.4025	89.9515	119.339	114.445	109.803	103.715	100.573
2.08832	15.4095	89.9487	119.339	114.446	109.802	103.714	100.571
2.08998	15.4171	89.9446	119.336	114.444	109.801	103.713	100.568
2.09165	15.4278	89.9434	119.331	114.443	109.801	103.707	100.565
2.09332	15.4351	89.9428	119.328	114.442	109.8	103.689	100.556
2.09498	15.4399	89.943	119.331	114.443	109.799	103.681	100.55
2.09665	15.4436	89.9433	119.327	114.443	109.8	103.679	100.545
2.09832	15.4456	89.944	119.323	114.444	109.802	103.675	100.541
2.09998	15.4454	89.9407	119.322	114.442	109.803	103.676	100.537
2.10165	15.4422	89.9348	119.322	114.442	109.801	103.678	100.536
2.10332	15.4402	89.9317	119.32	114.441	109.8	103.682	100.536
2.10498	15.4397	89.9304	119.318	114.44	109.8	103.686	100.538
2.10665	15.4375	89.9246	119.316	114.437	109.799	103.69	100.541
2.10832	15.4354	89.9212	119.316	114.435	109.797	103.693	100.543
2.10998	15.4354	89.9187	119.318	114.434	109.794	103.696	100.544
2.11165	15.4322	89.9182	119.321	114.433	109.792	103.698	100.546
2.11332	15.4284	89.9184	119.324	114.431	109.79	103.697	100.548
2.11498	15.4246	89.9204	119.326	114.43	109.789	103.694	100.55
2.11665	15.4196	89.9185	119.326	114.43	109.788	103.692	100.552
2.11832	15.4152	89.9149	119.33	114.43	109.787	103.689	100.551
2.11998	15.411	89.9113	119.336	114.428	109.785	103.683	100.551
2.12165	15.4086	89.9106	119.335	114.425	109.783	103.684	100.551
2.12332	15.4016	89.9105	119.33	114.424	109.781	103.684	100.551
2.12498	15.3926	89.9106	119.329	114.422	109.78	103.686	100.552
2.12665	15.3905	89.912	119.329	114.421	109.781	103.686	100.554
2.12832	15.3878	89.9132	119.331	114.42	109.781	103.686	100.556
2.12998	15.3874	89.9151	119.33	114.42	109.782	103.684	100.559
2.13165	15.388	89.9163	119.33	114.422	109.781	103.686	100.558
2.13332	15.3867	89.9164	119.332	114.421	109.782	103.689	100.557
2.13498	15.388	89.9163	119.332	114.422	109.783	103.688	100.555
2.13665	15.3892	89.9127	119.33	114.422	109.783	103.69	100.556
2.13832	15.3921	89.9108	119.33	114.423	109.784	103.694	100.556
2.13998	15.3978	89.9088	119.331	114.424	109.785	103.701	100.557
2.14165	15.4064	89.906	119.333	114.424	109.787	103.709	100.558
2.14332	15.4097	89.9053	119.334	114.422	109.786	103.715	100.559
2.14498	15.412	89.9018	119.335	114.422	109.785	103.72	100.56
2.14665	15.4181	89.9011	119.335	114.42	109.785	103.722	100.563
2.14832	15.4204	89.9	119.334	114.42	109.786	103.723	100.565
2.14998	15.4242	89.902	119.333	114.419	109.786	103.724	100.566
2.15165	15.4258	89.898	119.329	114.42	109.786	103.726	100.566
2.15332	15.4246	89.8976	119.328	114.419	109.786	103.73	100.566
2.15498	15.4249	89.8961	119.332	114.419	109.787	103.73	100.565
2.15665	15.4243	89.8948	119.331	114.42	109.788	103.735	100.565
2.15832	15.4246	89.8934	119.332	114.42	109.788	103.736	100.565
2.15998	15.4305	89.8956	119.332	114.421	109.788	103.736	100.568
2.16165	15.4317	89.8955	119.333	114.422	109.788	103.737	100.565
2.16332	15.4338	89.8966	119.331	114.423	109.787	103.736	100.564
2.16498	15.4398	89.8994	119.332	114.423	109.788	103.738	100.565
2.16665	15.4453	89.9016	119.332	114.424	109.789	103.729	100.567
2.16832	15.4499	89.9029	119.332	114.423	109.79	103.72	100.569
2.16998	15.454	89.904	119.333	114.424	109.791	103.71	100.57
2.17165	15.4563	89.9074	119.333	114.425	109.793	103.697	100.571
2.17332	15.4593	89.9062	119.335	114.426	109.794	103.687	100.571
2.17498	15.4561	89.9057	119.338	114.427	109.796	103.68	100.571
2.17665	15.4456	89.9051	119.339	114.429	109.797	103.682	100.573
2.17832	15.438	89.9054	119.342	114.43	109.799	103.686	100.576
2.17998	15.4338	89.9062	119.338	114.429	109.799	103.69	100.579
2.18165	15.4326	89.9069	119.332	114.428	109.798	103.698	100.579
2.18332	15.4324	89.904	119.328	114.428	109.798	103.703	100.578
2.18498	15.4323	89.9048	119.326	114.428	109.797	103.708	100.577
2.18665	15.4343	89.909	119.325	114.427	109.798	103.715	100.574
2.18832	15.4356	89.9101	119.327	114.427	109.797	103.723	100.575
2.18998	15.4312	89.9106	119.329	114.427	109.795	103.724	100.576
2.19165	15.4271	89.9141	119.327	114.428	109.792	103.724	100.579
2.19332	15.4254	89.9141	119.329	114.429	109.79	103.724	100.581
2.19498	15.422	89.9113	119.331	114.43	109.79	103.727	100.581
2.19665	15.4225	89.9083	119.333	114.431	109.79	103.728	100.58
2.19832	15.4246	89.9076	119.333	114.432	109.792	103.726	100.577
2.19998	15.4254	89.9073	119.331	114.434	109.793	103.72	100.572
2.20165	15.4262	89.9089	119.334	114.434	109.793	103.716	100.568
2.20332	15.4286	89.9088	119.336	114.435	109.792	103.716	100.564
2.20498	15.431	89.9109	119.336	114.436	109.789	103.721	100.562
2.20665	15.431	89.908	119.33	114.437	109.786	103.727	100.56
2.20832	15.4301	89.9057	119.331	114.438	109.785	103.728	100.555
2.20998	15.4309	89.904	119.337	114.439	109.783	103.731	100.553
2.21165	15.43	89.9019	119.335	114.44	109.782	103.733	100.554
2.21332	15.4294	89.8992	119.332	114.442	109.781	103.734	100.553
2.21498	15.4357	89.8974	119.325	114.442	109.781	103.735	100.554
2.21665	15.4417	89.8929	119.32	114.442	109.783	103.729	100.556
2.21832	15.4442	89.8933	119.317	114.444	109.785	103.726	100.56
2.21998	15.443	89.8948	119.316	114.446	109.787	103.724	100.562
2.22165	15.4416	89.896	119.318	114.446	109.788	103.723	100.565
2.22332	15.4413	89.8975	119.317	114.448	109.789	103.723	100.566
2.22498	15.4415	89.8983	119.315	114.45	109.79	103.723	100.569
2.22665	15.4374	89.898	119.315	114.448	109.789	103.723	100.57
2.22832	15.4375	89.8986	119.315	114.448	109.79	103.763	100.572
2.22998	15.4424	89.8996	119.316	114.448	109.79	103.839	100.575
2.23165	15.4465	89.9005	119.319	114.448	109.789	103.883	100.577
2.23332	15.4508	89.9042	119.316	114.447	109.79	103.915	100.579
2.23498	15.453	89.905	119.316	114.448	109.791	103.936	100.585
2.23665	15.4551	89.9047	119.315	114.448	109.792	103.95	100.593
2.23832	15.4597	89.9081	119.314	114.449	109.793	103.96	100.598
2.23998	15.4626	89.9101	119.321	114.447	109.793	103.968	100.601
2.24165	15.4735	89.9123	119.317	114.445	109.792	103.978	100.603
2.24332	15.4833	89.9132	119.31	114.443	109.791	103.983	100.605
2.24498	15.4823	89.9153	119.308	114.442	109.79	103.983	100.606
2.24665	15.4857	89.9178	119.311	114.441	109.789	103.987	100.607
2.24832	15.4866	89.9194	119.307	114.439	109.789	103.996	100.61
2.24998	15.4789	89.9187	119.305	114.438	109.79	103.999	100.612
2.25165	15.4698	89.915	119.302	114.436	109.79	104.002	100.615
2.25332	15.4593	89.9117	119.301	114.435	109.789	103.969	100.616
2.25498	15.4533	89.9095	119.302	114.434	109.79	103.916	100.616
2.25665	15.4472	89.9065	119.303	114.433	109.79	103.889	100.617
2.25832	15.4401	89.9058	119.308	114.433	109.791	103.867	100.618
2.25998	15.4352	89.9034	119.31	114.432	109.79	103.854	100.618
2.26165	15.4395	89.8993	119.307	114.432	109.791	103.839	100.618
2.26332	15.4269	89.8964	119.305	114.431	109.792	103.827	100.617
2.26498	15.4108	89.8927	119.301	114.431	109.791	103.819	100.616
2.26665	15.3924	89.8911	119.296	114.43	109.793	103.811	100.616
2.26832	15.3774	89.8905	119.295	114.428	109.791	103.809	100.616
2.26998	15.3686	89.888	119.298	114.426	109.791	103.805	100.616
2.27165	15.3615	89.8838	119.299	114.425	109.79	103.8	100.615
2.27332	15.3581	89.8809	119.304	114.425	109.791	103.795	100.612
2.27498	15.3545	89.8781	119.303	114.424	109.791	103.791	100.609
2.27665	15.3516	89.8765	119.3	114.421	109.792	103.788	100.606
2.27832	15.3511	89.8747	119.302	114.42	109.791	103.784	100.603
2.27998	15.3531	89.8765	119.298	114.42	109.79	103.778	100.603
2.28165	15.3599	89.8798	119.296	114.42	109.79	103.77	100.602
2.28332	15.3672	89.8809	119.298	114.419	109.789	103.766	100.602
2.28498	15.3703	89.8837	119.299	114.417	109.788	103.763	100.603
2.28665	15.3748	89.8872	119.294	114.417	109.787	103.762	100.602
2.28832	15.3811	89.8891	119.292	114.416	109.787	103.76	100.6
2.28998	15.3897	89.8897	119.295	114.415	109.788	103.761	100.596
2.29165	15.399	89.8908	119.295	114.413	109.789	103.763	100.59
2.29332	15.4078	89.8923	119.298	114.414	109.789	103.765	100.587
2.29498	15.4175	89.8955	119.296	114.414	109.789	103.765	100.587
2.29665	15.4246	89.898	119.295	114.414	109.789	103.76	100.584
2.29832	15.4281	89.9012	119.297	114.416	109.789	103.759	100.582
2.29998	15.4315	89.9028	119.298	114.417	109.787	103.761	100.583
2.30165	15.4384	89.9033	119.297	114.417	109.786	103.76	100.584
2.30332	15.4435	89.9057	119.303	114.418	109.786	103.759	100.583
2.30498	15.4465	89.9059	119.305	114.42	109.787	103.76	100.582
2.30665	15.449	89.907	119.304	114.421	109.781	103.759	100.58
2.30832	15.4541	89.9069	119.304	114.422	109.774	103.761	100.576
2.30998	15.459	89.908	119.301	114.422	109.773	103.769	100.573
2.31165	15.4632	89.9078	119.3	114.424	109.773	103.775	100.57
2.31332	15.4667	89.9061	119.299	114.428	109.773	103.779	100.566
2.31498	15.4698	89.9037	119.297	114.428	109.773	103.784	100.564
2.31665	15.4682	89.8986	119.297	114.427	109.772	103.788	100.562
2.31832	15.4674	89.8953	119.303	114.426	109.774	103.791	100.56
2.31998	15.4672	89.8952	119.3	114.425	109.773	103.794	100.555
2.32165	15.466	89.8969	119.298	114.424	109.772	103.791	100.554
2.32332	15.4639	89.8963	119.298	114.424	109.77	103.79	100.554
2.32498	15.463	89.8964	119.297	114.424	109.763	103.791	100.552
2.32665	15.4609	89.8972	119.297	114.424	109.751	103.79	100.55
2.32832	15.463	89.8984	119.297	114.425	109.746	103.795	100.552
2.32998	15.4667	89.8999	119.296	114.426	109.742	103.8	100.553
2.33165	15.4701	89.9012	119.296	114.425	109.733	103.802	100.551
2.33332	15.4713	89.8996	119.296	114.426	109.725	103.804	100.55
2.33498	15.4713	89.8977	119.292	114.426	109.718	103.8	100.553
2.33665	15.4693	89.8955	119.294	114.424	109.713	103.802	100.556
2.33832	15.4626	89.8943	119.297	114.423	109.711	103.807	100.557
2.33998	15.4539	89.8983	119.299	114.418	109.709	103.81	100.557
2.34165	15.4509	89.9022	119.301	114.416	109.708	103.811	100.558
2.34332	15.4406	89.9067	119.302	114.415	109.707	103.813	100.561
2.34498	15.422	89.9079	119.302	114.414	109.706	103.815	100.565
2.34665	15.4105	89.9117	119.302	114.414	109.709	103.801	100.566
2.34832	15.4006	89.9129	119.301	114.415	109.71	103.77	100.567
2.34998	15.393	89.909	119.306	114.415	109.712	103.751	100.569
2.35165	15.3893	89.91	119.307	114.417	109.714	103.737	100.572
2.35332	15.3841	89.9107	119.311	114.418	109.717	103.729	100.573
2.35498	15.3811	89.9089	119.311	114.42	109.719	103.725	100.575
2.35665	15.3792	89.906	119.307	114.422	109.722	103.721	100.575
2.35832	15.3799	89.9051	119.303	114.423	109.723	103.719	100.572
2.35998	15.3815	89.9028	119.303	114.426	109.726	103.718	100.573
2.36165	15.3854	89.9018	119.3	114.429	109.728	103.719	100.571
2.36332	15.3884	89.8994	119.3	114.43	109.729	103.72	100.569
2.36498	15.3918	89.8984	119.293	114.429	109.73	103.72	100.57
2.36665	15.3943	89.8987	119.289	114.426	109.731	103.718	100.57
2.36832	15.397	89.8981	119.288	114.424	109.732	103.725	100.57
2.36998	15.399	89.8949	119.289	114.418	109.733	103.729	100.571
2.37165	15.3988	89.8951	119.291	114.415	109.734	103.734	100.574
2.37332	15.3986	89.8963	119.289	114.413	109.734	103.737	100.575
2.37498	15.3988	89.8979	119.29	114.411	109.736	103.736	100.575
2.37667	15.395	89.8978	119.292	114.411	109.736	103.734	100.574
2.37833	15.3922	89.8954	119.295	114.41	109.737	103.732	100.569
2.38	15.3929	89.8964	119.295	114.409	109.74	103.724	100.564
2.38167	15.3961	89.8949	119.296	114.41	109.743	103.723	100.557
2.38333	15.3985	89.8934	119.296	114.41	109.742	103.727	100.554
2.385	15.402	89.8945	119.299	114.411	109.742	103.731	100.55
2.38667	15.4019	89.8901	119.301	114.412	109.742	103.736	100.547
2.38833	15.4025	89.8882	119.301	114.411	109.743	103.741	100.545
2.39	15.4081	89.8866	119.296	114.413	109.742	103.747	100.544
2.39167	15.4135	89.8835	119.295	114.413	109.74	103.757	100.544
2.39333	15.4176	89.8831	119.295	114.415	109.739	103.765	100.543
2.395	15.4209	89.8818	119.296	114.416	109.737	103.773	100.545
2.39667	15.4219	89.8809	119.298	114.417	109.737	103.774	100.544
2.39833	15.4228	89.8819	119.298	114.418	109.737	103.774	100.542
2.4	15.4234	89.8832	119.297	114.42	109.737	103.776	100.536
2.40167	15.4245	89.8836	119.299	114.421	109.737	103.78	100.534
2.40333	15.4269	89.885	119.297	114.421	109.737	103.782	100.531
2.405	15.4182	89.8846	119.298	114.419	109.737	103.78	100.53
2.40667	15.4175	89.8852	119.296	114.418	109.736	103.782	100.528
2.40833	15.4192	89.8868	119.297	114.418	109.738	103.782	100.524
2.41	15.4188	89.8876	119.294	114.417	109.739	103.779	100.524
2.41167	15.4179	89.8903	119.292	114.418	109.738	103.779	100.523
2.41333	15.4155	89.8897	119.292	114.419	109.738	103.78	100.525
2.415	15.415	89.8916	119.291	114.419	109.738	103.782	100.527
2.41667	15.4141	89.8932	119.288	114.418	109.735	103.781	100.532
2.41833	15.4146	89.8933	119.288	114.417	109.734	103.782	100.533
2.42	15.4164	89.8914	119.285	114.417	109.731	103.788	100.535
2.42167	15.4214	89.8854	119.285	114.417	109.73	103.794	100.537
2.42333	15.427	89.8819	119.287	114.417	109.73	103.803	100.538
2.425	15.433	89.8811	119.287	114.418	109.731	103.807	100.541
2.42667	15.4405	89.8784	119.287	114.417	109.732	103.811	100.544
2.42833	15.4484	89.8778	119.285	114.416	109.731	103.818	100.545
2.43	15.453	89.8761	119.287	114.416	109.732	103.819	100.547
2.43167	15.4569	89.876	119.289	114.416	109.731	103.821	100.549
2.43333	15.459	89.8794	119.291	114.417	109.732	103.82	100.549
2.435	15.4557	89.8816	119.293	114.418	109.733	103.823	100.553
2.43667	15.4557	89.8866	119.294	114.418	109.734	103.825	100.555
2.43833	15.4566	89.888	119.29	114.419	109.736	103.825	100.559
2.44	15.4598	89.8917	119.286	114.421	109.737	103.824	100.562
2.44167	15.4608	89.8924	119.283	114.422	109.736	103.823	100.563
2.44333	15.4611	89.8892	119.283	114.424	109.735	103.828	100.561
2.445	15.4642	89.8892	119.286	114.425	109.736	103.833	100.559
2.44667	15.4648	89.8874	119.285	114.426	109.737	103.835	100.559
2.44833	15.4641	89.8853	119.286	114.428	109.737	103.841	100.558
2.45	15.4687	89.8827	119.289	114.43	109.738	103.849	100.558
2.45167	15.4684	89.8805	119.289	114.431	109.738	103.855	100.558
2.45333	15.4718	89.8745	119.29	114.432	109.739	103.858	100.559
2.455	15.4744	89.8708	119.294	114.432	109.739	103.86	100.557
2.45667	15.4766	89.8696	119.293	114.433	109.739	103.863	100.556
2.45833	15.4779	89.8699	119.297	114.433	109.739	103.861	100.555
2.46	15.4796	89.8727	119.298	114.434	109.74	103.859	100.555
2.46167	15.4861	89.8724	119.298	114.433	109.74	103.858	100.555
2.46333	15.487	89.8724	119.3	114.434	109.741	103.862	100.556
2.465	15.4869	89.8738	119.303	114.433	109.741	103.863	100.559
2.46667	15.4856	89.875	119.304	114.431	109.741	103.864	100.562
2.46833	15.4789	89.8747	119.305	114.43	109.742	103.867	100.562
2.47	15.4702	89.876	119.304	114.43	109.743	103.868	100.563
2.47167	15.4696	89.8781	119.305	114.429	109.745	103.867	100.562
2.47333	15.4686	89.8797	119.306	114.429	109.745	103.866	100.559
2.475	15.4663	89.8801	119.307	114.429	109.744	103.871	100.557
2.47667	15.4713	89.8816	119.307	114.428	109.744	103.875	100.557
2.47833	15.4743	89.8839	119.305	114.428	109.744	103.888	100.558
2.48	15.4768	89.8834	119.304	114.429	109.744	103.881	100.558
2.48167	15.4842	89.8821	119.304	114.427	109.744	103.88	100.554
2.48333	15.4902	89.8802	119.303	114.426	109.745	103.879	100.553
2.485	15.495	89.8812	119.301	114.424	109.746	103.877	100.552
2.48667	15.4982	89.8808	119.299	114.424	109.746	103.877	100.551
2.48833	15.4992	89.8832	119.297	114.424	109.746	103.878	100.552
2.49	15.5013	89.885	119.297	114.424	109.746	103.881	100.555
2.49167	15.5063	89.884	119.295	114.423	109.747	103.887	100.558
2.49333	15.5045	89.8862	119.295	114.42	109.749	103.888	100.56
2.495	15.4993	89.8903	119.292	114.42	109.751	103.887	100.564
2.49667	15.4971	89.8924	119.292	114.418	109.752	103.887	100.569
2.49833	15.4924	89.8949	119.292	114.415	109.753	103.885	100.572
2.5	15.4946	89.8975	119.29	114.414	109.755	103.877	100.574
2.50167	15.4972	89.9	119.289	114.413	109.756	103.871	100.576
2.50333	15.4999	89.9038	119.281	114.412	109.758	103.866	100.577
2.505	15.4993	89.9101	119.28	114.411	109.759	103.859	100.577
2.50667	15.4983	89.9142	119.275	114.412	109.76	103.854	100.579
2.50833	15.498	89.9169	119.274	114.412	109.761	103.849	100.577
2.51	15.4985	89.9211	119.269	114.412	109.76	103.844	100.577
2.51167	15.4999	89.9256	119.265	114.413	109.76	103.843	100.579
2.51333	15.4976	89.9272	119.266	114.413	109.76	103.845	100.58
2.515	15.5003	89.9307	119.265	114.413	109.76	103.85	100.579
2.51667	15.5039	89.9288	119.26	114.412	109.76	103.853	100.578
2.51833	15.5065	89.9278	119.252	114.412	109.759	103.859	100.576
2.52	15.5088	89.9264	119.247	114.413	109.757	103.863	100.576
2.52167	15.5124	89.9236	119.243	114.414	109.757	103.869	100.575
2.52333	15.5125	89.9227	119.24	114.412	109.755	103.872	100.575
2.525	15.5093	89.9192	119.239	114.41	109.753	103.877	100.576
2.52667	15.5047	89.9162	119.238	114.409	109.752	103.881	100.575
2.52833	15.503	89.9133	119.236	114.408	109.749	103.89	100.572
2.53	15.5052	89.912	119.24	114.406	109.746	103.899	100.568
2.53167	15.5079	89.9106	119.239	114.405	109.738	103.902	100.564
2.53333	15.5105	89.9052	119.235	114.403	109.736	103.9	100.561
2.535	15.5127	89.9021	119.232	114.402	109.735	103.896	100.556
2.53667	15.5135	89.8996	119.231	114.4	109.736	103.897	100.552
2.53833	15.5162	89.8956	119.222	114.399	109.737	103.898	100.549
2.54	15.5201	89.8902	119.22	114.397	109.738	103.898	100.545
2.54167	15.5229	89.8845	119.219	114.396	109.74	103.899	100.542
2.54333	15.5278	89.8779	119.219	114.395	109.743	103.901	100.541
2.545	15.533	89.8751	119.226	114.394	109.744	103.903	100.539
2.54667	15.5382	89.8759	119.23	114.394	109.744	103.909	100.539
2.54833	15.5396	89.8755	119.231	114.393	109.745	103.911	100.538
2.55	15.5426	89.8751	119.231	114.394	109.746	103.915	100.539
2.55167	15.5439	89.8765	119.235	114.396	109.746	103.925	100.541
2.55333	15.5455	89.8755	119.237	114.395	109.745	103.936	100.544
2.555	15.5452	89.8761	119.234	114.396	109.744	103.945	100.547
2.55667	15.5432	89.8786	119.234	114.397	109.742	103.955	100.55
2.55833	15.5449	89.8813	119.234	114.397	109.743	103.963	100.551
2.56	15.5457	89.8832	119.236	114.399	109.744	103.971	100.551
2.56167	15.5472	89.8845	119.24	114.401	109.745	103.978	100.551
2.56333	15.5495	89.8856	119.238	114.403	109.745	103.984	100.551
2.565	15.5484	89.8835	119.238	114.406	109.746	103.989	100.549
2.56667	15.5428	89.8731	119.239	114.408	109.747	103.995	100.547
2.56833	15.5377	89.8672	119.24	114.41	109.748	103.998	100.547
2.57	15.5346	89.8594	119.241	114.412	109.749	104.003	100.546
2.57167	15.5305	89.8521	119.242	114.414	109.749	104.008	100.546
2.57333	15.5254	89.8447	119.242	114.415	109.749	104.01	100.544
2.575	15.516	89.8402	119.243	114.415	109.749	104.012	100.542
2.57667	15.507	89.8373	119.247	114.415	109.748	104.015	100.54
2.57833	15.4988	89.8338	119.248	114.415	109.748	104.016	100.538
2.58	15.495	89.8294	119.249	114.415	109.748	104.016	100.537
2.58167	15.493	89.8201	119.243	114.416	109.749	104.016	100.535
2.58333	15.4826	89.8133	119.241	114.417	109.749	104.008	100.533
2.585	15.4751	89.8081	119.243	114.418	109.75	104.003	100.53
2.58667	15.4726	89.8038	119.242	114.42	109.75	104.001	100.528
2.58833	15.4713	89.8043	119.244	114.421	109.751	104.003	100.527
2.59	15.4722	89.8008	119.247	114.422	109.75	104.006	100.528
2.59167	15.4738	89.8018	119.25	114.424	109.748	104.008	100.53
2.59333	15.471	89.8026	119.251	114.425	109.745	104.015	100.532
2.595	15.4678	89.8058	119.248	114.425	109.75	104.02	100.531
2.59667	15.4657	89.8062	119.247	114.426	109.751	104.023	100.529
2.59833	15.468	89.8084	119.243	114.425	109.752	104.026	100.529
2.6	15.4704	89.8095	119.237	114.426	109.752	104.023	100.53
2.60167	15.4719	89.8137	119.232	114.425	109.742	104.013	100.534
2.60333	15.4726	89.8116	119.23	114.425	109.735	104	100.539
2.605	15.4755	89.8128	119.23	114.427	109.729	103.99	100.544
2.60667	15.4731	89.8163	119.227	114.427	109.722	103.982	100.546
2.60833	15.4697	89.8215	119.227	114.426	109.72	103.977	100.55
2.61	15.464	89.8255	119.228	114.426	109.719	103.976	100.551
2.61167	15.4611	89.8261	119.232	114.424	109.717	103.978	100.554
2.61333	15.462	89.8268	119.232	114.423	109.714	103.975	100.554
2.615	15.4598	89.8298	119.234	114.423	109.713	103.969	100.553
2.61667	15.4563	89.8336	119.234	114.423	109.714	103.963	100.552
2.61833	15.4489	89.8371	119.237	114.423	109.714	103.959	100.553
2.62	15.4386	89.8431	119.242	114.422	109.715	103.954	100.556
2.62167	15.4271	89.8482	119.246	114.421	109.715	103.957	100.558
2.62333	15.419	89.8533	119.246	114.421	109.717	103.957	100.562
2.625	15.4135	89.854	119.245	114.419	109.721	103.96	100.566
2.62667	15.408	89.8561	119.245	114.419	109.724	103.96	100.566
2.62833	15.4053	89.859	119.243	114.416	109.725	103.955	100.566
2.63	15.4085	89.8623	119.247	114.414	109.727	103.949	100.566
2.63167	15.4062	89.8677	119.251	114.413	109.731	103.949	100.568
2.63333	15.4054	89.8703	119.25	114.412	109.735	103.946	100.568
2.635	15.406	89.8691	119.248	114.411	109.738	103.944	100.563
2.63667	15.4061	89.8699	119.245	114.412	109.739	103.943	100.551
2.63833	15.404	89.8709	119.246	114.413	109.739	103.941	100.544
2.64	15.401	89.8711	119.248	114.414	109.74	103.942	100.538
2.64167	15.3972	89.8709	119.251	114.414	109.741	103.938	100.531
2.64333	15.3929	89.8726	119.248	114.414	109.742	103.932	100.525
2.645	15.3894	89.871	119.247	114.414	109.743	103.93	100.519
2.64667	15.3886	89.8712	119.248	114.415	109.742	103.929	100.511
2.64833	15.3872	89.8714	119.245	114.414	109.741	103.93	100.505
2.65002	15.3804	89.873	119.244	114.412	109.74	103.929	100.501
2.65168	15.3783	89.8734	119.244	114.411	109.739	103.925	100.494
2.65335	15.3741	89.8736	119.243	114.411	109.74	103.918	100.487
2.65502	15.3719	89.8741	119.241	114.41	109.738	103.911	100.481
2.65668	15.3708	89.8765	119.24	114.408	109.738	103.909	100.477
2.65835	15.3718	89.8782	119.236	114.407	109.737	103.912	100.472
2.66002	15.3685	89.8823	119.238	114.407	109.737	103.915	100.468
2.66168	15.3727	89.884	119.236	114.406	109.737	103.92	100.465
2.66335	15.3789	89.8844	119.235	114.405	109.736	103.918	100.46
2.66502	15.383	89.8849	119.235	114.404	109.738	103.914	100.457
2.66668	15.3818	89.8848	119.235	114.402	109.738	103.912	100.455
2.66835	15.3773	89.8863	119.235	114.401	109.737	103.911	100.453
2.67002	15.377	89.8883	119.232	114.399	109.736	103.912	100.453
2.67168	15.3781	89.8892	119.231	114.397	109.735	103.913	100.454
2.67335	15.3764	89.89	119.23	114.395	109.736	103.91	100.455
2.67502	15.3745	89.8908	119.23	114.393	109.736	103.906	100.454
2.67668	15.3724	89.8917	119.229	114.392	109.736	103.903	100.454
2.67835	15.3674	89.8907	119.229	114.39	109.737	103.904	100.456
2.68002	15.3646	89.8889	119.232	114.389	109.735	103.96	100.458
2.68168	15.3636	89.8855	119.233	114.389	109.734	103.976	100.461
2.68335	15.3625	89.8837	119.234	114.39	109.733	103.955	100.462
2.68502	15.368	89.8824	119.235	114.39	109.73	103.945	100.463
2.68668	15.3748	89.8835	119.234	114.39	109.725	103.936	100.466
2.68835	15.3771	89.8826	119.235	114.391	109.722	103.929	100.468
2.69002	15.3788	89.8842	119.236	114.392	109.72	103.926	100.471
2.69168	15.3773	89.8858	119.235	114.393	109.718	103.925	100.474
2.69335	15.3748	89.887	119.235	114.394	109.716	103.927	100.48
2.69502	15.3745	89.8876	119.236	114.394	109.714	103.928	100.485
2.69668	15.3781	89.8867	119.235	114.394	109.713	103.928	100.488
2.69835	15.3776	89.8822	119.234	114.395	109.713	103.926	100.492
2.70002	15.3779	89.8797	119.232	114.396	109.712	103.926	100.496
2.70168	15.3784	89.8798	119.231	114.397	109.711	103.927	100.5
2.70335	15.3807	89.8811	119.228	114.396	109.71	103.93	100.504
2.70502	15.3835	89.8835	119.228	114.393	109.708	103.933	100.506
2.70668	15.3837	89.8838	119.226	114.392	109.708	103.937	100.508
2.70835	15.3817	89.8861	119.228	114.392	109.708	103.94	100.507
2.71002	15.3799	89.8872	119.233	114.392	109.708	103.944	100.507
2.71168	15.3749	89.887	119.233	114.39	109.707	103.947	100.507
2.71335	15.3709	89.8886	119.234	114.389	109.706	103.95	100.506
2.71502	15.3696	89.8872	119.235	114.39	109.706	103.947	100.506
2.71668	15.3709	89.8855	119.234	114.392	109.705	103.944	100.505
2.71835	15.375	89.8809	119.235	114.393	109.706	103.941	100.508
2.72002	15.3771	89.8783	119.233	114.396	109.706	103.942	100.508
2.72168	15.3834	89.8761	119.229	114.397	109.706	103.943	100.508
2.72335	15.3883	89.8761	119.227	114.398	109.703	103.943	100.509
2.72502	15.3968	89.8755	119.229	114.4	109.701	103.945	100.51
2.72668	15.4081	89.8723	119.228	114.402	109.7	103.953	100.51
2.72835	15.4169	89.8673	119.231	114.404	109.701	103.958	100.511
2.73002	15.4238	89.8669	119.23	114.407	109.702	103.963	100.51
2.73168	15.4304	89.8637	119.229	114.408	109.702	103.968	100.507
2.73335	15.4352	89.8607	119.23	114.413	109.703	103.965	100.504
2.73502	15.4366	89.8598	119.232	114.412	109.705	103.952	100.501
2.73668	15.4358	89.8584	119.236	114.414	109.706	103.94	100.496
2.73835	15.4359	89.8562	119.238	114.415	109.709	103.932	100.492
2.74002	15.4393	89.8562	119.238	114.416	109.711	103.924	100.488
2.74168	15.442	89.8556	119.241	114.417	109.712	103.916	100.485
2.74335	15.4453	89.8578	119.241	114.417	109.713	103.911	100.48
2.74502	15.4492	89.8584	119.241	114.417	109.714	103.91	100.477
2.74668	15.4546	89.8581	119.246	114.416	109.716	103.901	100.474
2.74835	15.4585	89.8576	119.248	114.415	109.718	103.886	100.471
2.75002	15.4562	89.856	119.249	114.415	109.719	103.878	100.47
2.75168	15.4539	89.8539	119.248	114.414	109.719	103.875	100.469
2.75335	15.4528	89.8575	119.244	114.414	109.719	103.875	100.47
2.75502	15.4522	89.8596	119.244	114.414	109.72	103.871	100.472
2.75668	15.4568	89.8627	119.243	114.413	109.718	103.867	100.474
2.75835	15.4653	89.8656	119.245	114.411	109.718	103.86	100.475
2.76002	15.4634	89.8673	119.246	114.411	109.717	103.849	100.475
2.76168	15.4646	89.8701	119.244	114.411	109.718	103.841	100.473
2.76335	15.4561	89.8691	119.243	114.412	109.717	103.842	100.472
2.76502	15.4377	89.8691	119.242	114.41	109.715	103.846	100.47
2.76668	15.4281	89.8685	119.244	114.41	109.712	103.853	100.471
2.76835	15.4448	89.8688	119.243	114.409	109.711	103.862	100.472
2.77002	15.4466	89.8695	119.243	114.407	109.711	103.868	100.474
2.77168	15.4227	89.8668	119.244	114.406	109.711	103.873	100.474
2.77335	15.4088	89.8606	119.244	114.405	109.712	103.882	100.476
2.77502	15.4009	89.8565	119.244	114.405	109.713	103.892	100.478
2.77668	15.3962	89.8542	119.243	114.404	109.714	103.895	100.482
2.77835	15.3919	89.8524	119.243	114.404	109.717	103.897	100.483
2.78002	15.3871	89.8452	119.24	114.406	109.718	103.896	100.484
2.78168	15.3824	89.8408	119.242	114.407	109.719	103.895	100.483
2.78335	15.3831	89.8389	119.243	114.409	109.719	103.897	100.481
2.78502	15.384	89.839	119.246	114.408	109.721	103.897	100.483
2.78668	15.3831	89.8402	119.247	114.406	109.723	103.895	100.485
2.78835	15.3831	89.8402	119.248	114.401	109.725	103.893	100.487
2.79002	15.3834	89.8413	119.246	114.397	109.725	103.892	100.488
2.79168	15.3997	89.8387	119.243	114.394	109.726	103.886	100.488
2.79335	15.3956	89.8383	119.244	114.39	109.726	103.876	100.488
2.79502	15.3941	89.8389	119.246	114.388	109.728	103.873	100.489
2.79668	15.3974	89.8399	119.246	114.387	109.729	103.873	100.491
2.79835	15.4036	89.8362	119.244	114.388	109.732	103.869	100.492
2.80002	15.4089	89.8367	119.239	114.388	109.73	103.867	100.494
2.80168	15.4116	89.8398	119.235	114.389	109.729	103.86	100.496
2.80335	15.4121	89.8379	119.231	114.389	109.728	103.856	100.498
2.80502	15.4085	89.8398	119.232	114.389	109.728	103.851	100.501
2.80668	15.4052	89.841	119.233	114.388	109.728	103.848	100.5
2.80835	15.3998	89.8449	119.231	114.387	109.729	103.847	100.501
2.81002	15.3953	89.8417	119.232	114.388	109.729	103.844	100.501
2.81168	15.3967	89.8425	119.233	114.39	109.729	103.845	100.501
2.81335	15.3973	89.8479	119.235	114.39	109.73	103.843	100.498
2.81502	15.3994	89.8523	119.237	114.39	109.731	103.841	100.499
2.81668	15.3994	89.856	119.24	114.393	109.731	103.839	100.5
2.81835	15.3983	89.8597	119.241	114.393	109.732	103.841	100.503
2.82002	15.3967	89.8646	119.241	114.395	109.734	103.824	100.507
2.82168	15.3959	89.8682	119.243	114.394	109.733	103.823	100.511
2.82335	15.4008	89.8692	119.244	114.394	109.734	103.82	100.513
2.82502	15.4042	89.869	119.245	114.393	109.734	103.827	100.516
2.82668	15.4088	89.8675	119.247	114.395	109.733	103.849	100.515
2.82835	15.4091	89.8681	119.248	114.393	109.732	103.834	100.513
2.83002	15.4078	89.8662	119.247	114.396	109.731	103.821	100.511
2.83168	15.404	89.865	119.247	114.396	109.73	103.811	100.51
2.83335	15.3996	89.8659	119.252	114.398	109.731	103.801	100.509
2.83502	15.3929	89.8669	119.255	114.4	109.732	103.792	100.508
2.83668	15.3873	89.8682	119.259	114.401	109.731	103.786	100.507
2.83835	15.3811	89.8685	119.26	114.402	109.731	103.782	100.507
2.84002	15.3747	89.8658	119.263	114.399	109.729	103.778	100.502
2.84168	15.3733	89.8634	119.264	114.401	109.728	103.774	100.5
2.84335	15.3683	89.8608	119.264	114.404	109.726	103.77	100.499
2.84502	15.3596	89.8601	119.264	114.403	109.725	103.769	100.496
2.84668	15.354	89.8604	119.266	114.405	109.724	103.769	100.494
2.84835	15.3475	89.8597	119.267	114.409	109.723	103.772	100.493
2.85002	15.3426	89.8581	119.268	114.412	109.724	103.773	100.493
2.85168	15.3379	89.8567	119.268	114.414	109.724	103.771	100.49
2.85335	15.3351	89.8561	119.272	114.415	109.724	103.77	100.49
2.85502	15.3331	89.8566	119.271	114.413	109.723	103.774	100.49
2.85668	15.3327	89.8559	119.269	114.414	109.721	103.786	100.49
2.85835	15.3306	89.8578	119.266	114.416	109.719	103.798	100.49
2.86002	15.3278	89.8595	119.265	114.418	109.716	103.806	100.489
2.86168	15.3242	89.8568	119.262	114.418	109.714	103.813	100.488
2.86335	15.3207	89.8547	119.255	114.418	109.714	103.817	100.49
2.86502	15.3199	89.8541	119.255	114.417	109.715	103.817	100.491
2.86668	15.3158	89.8525	119.255	114.421	109.716	103.817	100.493
2.86835	15.3138	89.8517	119.255	114.423	109.717	103.816	100.493
2.87002	15.3139	89.851	119.256	114.423	109.718	103.812	100.492
2.87168	15.3155	89.8477	119.256	114.423	109.718	103.805	100.492
2.87335	15.318	89.8447	119.255	114.424	109.72	103.799	100.489
2.87502	15.3216	89.8471	119.253	114.423	109.722	103.797	100.488
2.87668	15.3216	89.8487	119.252	114.424	109.725	103.796	100.487
2.87835	15.3177	89.8516	119.252	114.424	109.727	103.794	100.488
2.88002	15.3101	89.8525	119.254	114.425	109.728	103.793	100.489
2.88168	15.3077	89.8532	119.256	114.423	109.728	103.79	100.489
2.88335	15.3062	89.8541	119.256	114.425	109.728	103.789	100.488
2.88502	15.3073	89.8538	119.258	114.424	109.729	103.789	100.484
2.88668	15.3076	89.8537	119.259	114.425	109.73	103.787	100.482
2.88835	15.3038	89.8555	119.258	114.424	109.73	103.783	100.479
2.89002	15.3007	89.8579	119.255	114.424	109.732	103.777	100.477
2.89168	15.2984	89.8605	119.256	114.421	109.734	103.775	100.476
2.89335	15.2995	89.8592	119.254	114.422	109.734	103.776	100.476
2.89502	15.3022	89.8571	119.249	114.422	109.733	103.778	100.477
2.89668	15.3051	89.8556	119.247	114.422	109.732	103.779	100.475
2.89835	15.3113	89.8544	119.245	114.421	109.73	103.774	100.476
2.90002	15.3187	89.8581	119.243	114.421	109.728	103.769	100.476
2.90168	15.3227	89.8586	119.243	114.421	109.729	103.77	100.478
2.90335	15.3249	89.862	119.241	114.421	109.728	103.772	100.481
2.90502	15.33	89.8652	119.239	114.417	109.73	103.779	100.485
2.90668	15.3328	89.8661	119.238	114.418	109.73	103.783	100.49
2.90835	15.333	89.868	119.24	114.418	109.731	103.783	100.496
2.91002	15.3356	89.8691	119.239	114.416	109.731	103.784	100.5
2.91168	15.34	89.8715	119.238	114.416	109.732	103.782	100.505
2.91335	15.3461	89.8742	119.239	114.415	109.73	103.782	100.51
2.91502	15.3526	89.8764	119.241	114.414	109.729	103.784	100.514
2.91668	15.3586	89.88	119.24	114.414	109.728	103.788	100.517
2.91835	15.3641	89.883	119.238	114.415	109.726	103.795	100.518
2.92002	15.3648	89.8852	119.24	114.418	109.724	103.796	100.52
2.92168	15.3687	89.8853	119.24	114.42	109.722	103.798	100.522
2.92337	15.3714	89.8842	119.239	114.416	109.72	103.8	100.523
2.92503	15.3693	89.8836	119.24	114.415	109.719	103.804	100.524
2.9267	15.3598	89.8822	119.241	114.415	109.718	103.81	100.525
2.92837	15.3491	89.8832	119.241	114.413	109.718	103.816	100.525
2.93003	15.3417	89.8837	119.242	114.412	109.714	103.819	100.526
2.9317	15.3367	89.8811	119.244	114.408	109.712	103.817	100.528
2.93337	15.3352	89.8804	119.246	114.407	109.712	103.814	100.527
2.93503	15.3327	89.8807	119.247	114.404	109.711	103.812	100.525
2.9367	15.3321	89.8821	119.248	114.402	109.71	103.814	100.524
2.93837	15.3307	89.8784	119.249	114.4	109.71	103.815	100.521
2.94003	15.333	89.8723	119.25	114.397	109.711	103.814	100.52
2.9417	15.3356	89.8688	119.251	114.397	109.71	103.811	100.519
2.94337	15.3389	89.866	119.253	114.396	109.71	103.813	100.519
2.94503	15.3469	89.8628	119.252	114.395	109.71	103.817	100.519
2.9467	15.3539	89.8595	119.25	114.395	109.711	103.827	100.518
2.94837	15.3653	89.8545	119.251	114.396	109.712	103.838	100.516
2.95003	15.3755	89.8496	119.253	114.398	109.713	103.841	100.514
2.9517	15.3849	89.8464	119.254	114.399	109.715	103.841	100.513
2.95337	15.396	89.8409	119.255	114.397	109.716	103.843	100.51
2.95503	15.4027	89.8388	119.258	114.397	109.717	103.844	100.504
2.9567	15.4094	89.8384	119.259	114.397	109.72	103.842	100.497
2.95837	15.4141	89.8366	119.261	114.39	109.721	103.841	100.493
2.96003	15.4191	89.8372	119.261	114.389	109.722	103.839	100.49
2.9617	15.4222	89.8371	119.263	114.389	109.723	103.843	100.488
2.96337	15.4252	89.8354	119.26	114.39	109.724	103.842	100.485
2.96503	15.4249	89.8321	119.265	114.39	109.723	103.841	100.481
2.9667	15.4233	89.8273	119.264	114.386	109.723	103.843	100.479
2.96837	15.4266	89.8253	119.264	114.387	109.725	103.844	100.478
2.97003	15.4342	89.8253	119.27	114.387	109.725	103.842	100.476
2.9717	15.4402	89.8232	119.266	114.389	109.726	103.842	100.475
2.97337	15.4438	89.8239	119.263	114.39	109.727	103.839	100.474
2.97503	15.4479	89.8221	119.26	114.391	109.728	103.833	100.471
2.9767	15.4436	89.8243	119.255	114.393	109.73	103.826	100.469
2.97837	15.4401	89.8229	119.252	114.395	109.73	103.82	100.468
2.98003	15.4391	89.8204	119.253	114.396	109.73	103.813	100.466
2.9817	15.4349	89.818	119.253	114.396	109.73	103.812	100.466
2.98337	15.4341	89.8196	119.252	114.396	109.729	103.814	100.466
2.98503	15.434	89.8196	119.25	114.397	109.727	103.82	100.465
2.9867	15.4298	89.8226	119.25	114.397	109.723	103.825	100.465
2.98837	15.4253	89.8243	119.252	114.398	109.722	103.836	100.467
2.99003	15.4207	89.8233	119.251	114.398	109.721	103.85	100.466
2.9917	15.4147	89.8219	119.244	114.399	109.72	103.857	100.466
2.99337	15.4127	89.8206	119.241	114.399	109.719	103.857	100.466
2.99503	15.4121	89.8212	119.235	114.399	109.718	103.856	100.461
2.9967	15.4098	89.8209	119.227	114.398	109.717	103.854	100.453
2.99837	15.4109	89.8221	119.222	114.397	109.716	103.852	100.446
3.00003	15.4116	89.8245	119.221	114.398	109.714	103.854	100.44
3.0017	15.4143	89.8254	119.221	114.398	109.713	103.861	100.435
3.00337	15.4155	89.8296	119.22	114.399	109.712	103.865	100.428
3.00503	15.4137	89.8322	119.219	114.399	109.712	103.873	100.423
3.0067	15.4092	89.8348	119.207	114.4	109.713	103.884	100.416
3.00837	15.4083	89.8374	119.197	114.399	109.712	103.889	100.412
3.01003	15.4051	89.8393	119.187	114.399	109.707	103.88	100.41
3.0117	15.4049	89.8369	119.181	114.398	109.705	103.879	100.407
3.01337	15.4043	89.8386	119.179	114.397	109.702	103.877	100.406
3.01503	15.3973	89.8364	119.172	114.396	109.701	103.883	100.406
3.0167	15.3917	89.8356	119.162	114.395	109.7	103.887	100.408
3.01837	15.3894	89.8362	119.159	114.396	109.7	103.893	100.412
3.02003	15.391	89.8347	119.156	114.396	109.7	103.897	100.418
3.0217	15.3929	89.8378	119.157	114.397	109.701	103.898	100.42
3.02337	15.3979	89.8379	119.156	114.397	109.701	103.899	100.424
3.02503	15.4019	89.8375	119.154	114.397	109.7	103.902	100.427
3.0267	15.4114	89.8386	119.156	114.397	109.7	103.903	100.431
3.02837	15.4207	89.8393	119.159	114.399	109.698	103.905	100.435
3.03003	15.4288	89.84	119.156	114.4	109.698	103.904	100.438
3.0317	15.4319	89.8412	119.158	114.401	109.697	103.905	100.441
3.03337	15.4361	89.8395	119.157	114.4	109.696	103.907	100.445
3.03503	15.4388	89.8375	119.161	114.398	109.696	103.908	100.447
3.0367	15.4442	89.8381	119.163	114.394	109.695	103.908	100.447
3.03837	15.4543	89.8354	119.162	114.393	109.696	103.914	100.448
3.04003	15.4642	89.8351	119.161	114.392	109.696	103.922	100.448
3.0417	15.474	89.8326	119.163	114.393	109.696	103.924	100.449
3.04337	15.4817	89.8333	119.168	114.394	109.697	103.925	100.453
3.04503	15.4892	89.8335	119.175	114.394	109.696	103.925	100.456
3.0467	15.4939	89.8335	119.178	114.395	109.696	103.931	100.459
3.04837	15.4955	89.8338	119.18	114.397	109.697	103.931	100.463
3.05003	15.4965	89.8351	119.184	114.397	109.698	103.93	100.467
3.0517	15.4961	89.8357	119.183	114.399	109.699	103.93	100.472
3.05337	15.4919	89.8377	119.185	114.398	109.701	103.933	100.475
3.05503	15.4831	89.8366	119.189	114.397	109.701	103.935	100.479
3.0567	15.4768	89.8354	119.192	114.397	109.7	103.937	100.483
3.05837	15.4739	89.8381	119.178	114.396	109.699	103.94	100.484
3.06003	15.4697	89.842	119.17	114.395	109.698	103.942	100.486
3.0617	15.4663	89.8437	119.166	114.393	109.696	103.947	100.489
3.06337	15.4648	89.8476	119.163	114.392	109.696	103.953	100.489
3.06503	15.4619	89.8495	119.157	114.393	109.695	103.956	100.491
3.0667	15.4632	89.8522	119.156	114.394	109.695	103.956	100.493
3.06837	15.4613	89.8557	119.153	114.395	109.696	103.96	100.493
3.07003	15.4586	89.8583	119.152	114.397	109.697	103.96	100.491
3.0717	15.4575	89.8617	119.149	114.398	109.699	103.958	100.487
3.07337	15.4564	89.8638	119.147	114.399	109.701	103.958	100.485
3.07503	15.455	89.864	119.146	114.401	109.701	103.961	100.483
3.0767	15.4544	89.8641	119.146	114.402	109.702	103.961	100.479
3.07837	15.4601	89.8648	119.148	114.402	109.703	103.956	100.473
3.08003	15.461	89.8622	119.149	114.403	109.705	103.956	100.469
3.0817	15.4623	89.8629	119.151	114.404	109.707	103.957	100.467
3.08337	15.4658	89.8627	119.152	114.405	109.708	103.956	100.463
3.08503	15.4702	89.8628	119.151	114.406	109.709	103.957	100.461
3.0867	15.476	89.8582	119.153	114.407	109.707	103.953	100.458
3.08837	15.482	89.8578	119.155	114.409	109.707	103.95	100.456
3.09003	15.4809	89.8577	119.153	114.41	109.706	103.95	100.456
3.0917	15.4789	89.8536	119.152	114.413	109.705	103.952	100.452
3.09337	15.4757	89.8524	119.152	114.415	109.705	103.949	100.447
3.09503	15.472	89.8479	119.151	114.415	109.703	103.947	100.444
3.0967	15.4733	89.8481	119.154	114.414	109.701	103.948	100.441
3.09837	15.4733	89.8509	119.151	114.413	109.7	103.948	100.437
3.10003	15.4719	89.8533	119.129	114.411	109.699	103.948	100.436
3.1017	15.471	89.8542	119.116	114.409	109.699	103.947	100.433
3.10337	15.468	89.856	119.104	114.408	109.7	103.945	100.431
3.10503	15.4624	89.8554	119.1	114.406	109.701	103.942	100.43
3.1067	15.4604	89.856	119.094	114.403	109.703	103.944	100.427
3.10837	15.4582	89.8571	119.091	114.401	109.704	103.944	100.426
3.11003	15.4546	89.8555	119.089	114.399	109.702	103.946	100.425
3.1117	15.4487	89.8551	119.087	114.397	109.703	103.949	100.426
3.11337	15.4441	89.8505	119.086	114.396	109.705	103.953	100.425
3.11503	15.4438	89.8496	119.088	114.395	109.704	103.959	100.425
3.1167	15.438	89.8512	119.085	114.392	109.705	103.961	100.424
3.11837	15.4247	89.8525	119.084	114.391	109.705	103.964	100.421
3.12003	15.4043	89.8532	119.084	114.389	109.708	103.966	100.418
3.1217	15.3929	89.858	119.081	114.385	109.707	103.965	100.415
3.12337	15.3854	89.858	119.078	114.382	109.707	103.965	100.417
3.12503	15.38	89.8569	119.078	114.38	109.706	103.961	100.419
3.1267	15.3743	89.856	119.076	114.378	109.706	103.957	100.423
3.12837	15.375	89.8599	119.078	114.378	109.706	103.956	100.425
3.13003	15.3735	89.8595	119.079	114.379	109.706	103.956	100.426
3.1317	15.3695	89.8578	119.08	114.381	109.707	103.958	100.428
3.13337	15.3577	89.857	119.08	114.383	109.705	103.96	100.43
3.13503	15.3642	89.8584	119.081	114.384	109.704	103.964	100.432
3.1367	15.4428	89.8615	119.08	114.385	109.704	103.968	100.435
3.13837	15.4247	89.8616	119.082	114.386	109.703	103.97	100.437
3.14003	15.4026	89.8612	119.081	114.387	109.701	103.977	100.438
3.1417	15.3913	89.8599	119.083	114.389	109.701	103.982	100.438
3.14337	15.3854	89.8587	119.086	114.393	109.7	103.988	100.44
3.14503	15.3746	89.8601	119.087	114.395	109.7	103.988	100.439
3.1467	15.3694	89.8615	119.089	114.396	109.701	103.987	100.438
3.14837	15.3663	89.8608	119.088	114.397	109.701	103.99	100.438
3.15003	15.3659	89.863	119.088	114.397	109.701	103.989	100.44
3.1517	15.3628	89.8624	119.087	114.399	109.701	103.989	100.442
3.15337	15.3581	89.8639	119.089	114.4	109.701	103.995	100.444
3.15503	15.3555	89.8627	119.088	114.402	109.699	103.984	100.443
3.1567	15.3547	89.86	119.089	114.402	109.698	103.975	100.445
3.15837	15.3549	89.8589	119.091	114.403	109.696	103.968	100.448
3.16003	15.3584	89.8549	119.092	114.402	109.696	103.96	100.45
3.1617	15.3657	89.8519	119.092	114.401	109.697	103.954	100.452
3.16337	15.376	89.8509	119.093	114.401	109.698	103.951	100.454
3.16503	15.384	89.8486	119.096	114.4	109.698	103.948	100.455
3.1667	15.3865	89.8447	119.096	114.4	109.698	103.943	100.454
3.16837	15.3927	89.8385	119.095	114.399	109.698	103.94	100.455
3.17003	15.3933	89.8331	119.096	114.399	109.697	103.926	100.453
3.1717	15.3936	89.8318	119.096	114.4	109.695	103.905	100.451
3.17337	15.3968	89.8306	119.098	114.4	109.695	103.9	100.45
3.17503	15.403	89.8289	119.1	114.401	109.694	103.881	100.447
3.1767	15.4105	89.8273	119.099	114.402	109.693	103.866	100.445
3.17837	15.4157	89.8249	119.098	114.402	109.694	103.849	100.444
3.18003	15.4165	89.8248	119.1	114.402	109.693	103.841	100.44
3.1817	15.4185	89.8245	119.097	114.402	109.692	103.846	100.44
3.18337	15.416	89.8246	119.095	114.402	109.692	103.835	100.439
3.18503	15.4156	89.8269	119.094	114.403	109.691	103.83	100.438
3.1867	15.4129	89.8269	119.095	114.404	109.692	103.828	100.436
3.18837	15.4113	89.8288	119.095	114.403	109.692	103.824	100.431
3.19003	15.4093	89.8306	119.094	114.404	109.685	103.821	100.427
3.1917	15.4068	89.8355	119.093	114.405	109.682	103.82	100.424
3.19337	15.4061	89.84	119.091	114.405	109.681	103.819	100.423
3.19503	15.4042	89.8449	119.089	114.404	109.681	103.818	100.423
3.19672	15.4036	89.8471	119.09	114.404	109.679	103.814	100.421
3.19838	15.3992	89.8488	119.091	114.406	109.679	103.809	100.421
3.20005	15.3995	89.8491	119.091	114.404	109.677	103.805	100.42
3.20172	15.4002	89.849	119.093	114.403	109.676	103.8	100.421
3.20338	15.3992	89.8497	119.094	114.404	109.675	103.789	100.422
3.20505	15.3971	89.8535	119.097	114.404	109.674	103.773	100.423
3.20672	15.394	89.8551	119.096	114.405	109.673	103.77	100.425
3.20838	15.392	89.8565	119.097	114.404	109.673	103.774	100.427
3.21005	15.3912	89.8588	119.101	114.403	109.672	103.776	100.428
3.21172	15.3948	89.8606	119.102	114.403	109.671	103.778	100.428
3.21338	15.3989	89.8609	119.103	114.403	109.671	103.778	100.43
3.21505	15.4015	89.8607	119.103	114.402	109.672	103.78	100.432
3.21672	15.4009	89.861	119.104	114.4	109.672	103.783	100.432
3.21838	15.3992	89.863	119.104	114.398	109.673	103.781	100.434
3.22005	15.3971	89.863	119.102	114.397	109.674	103.782	100.437
3.22172	15.3989	89.8666	119.104	114.396	109.675	103.784	100.44
3.22338	15.4008	89.8689	119.103	114.396	109.674	103.788	100.443
3.22505	15.3997	89.8712	119.107	114.397	109.674	103.789	100.445
3.22672	15.3998	89.8728	119.107	114.396	109.673	103.796	100.446
3.22838	15.398	89.8762	119.106	114.397	109.673	103.799	100.447
3.23005	15.3974	89.8765	119.106	114.398	109.672	103.8	100.449
3.23172	15.3932	89.8752	119.11	114.4	109.672	103.8	100.449
3.23338	15.3869	89.8746	119.111	114.396	109.672	103.802	100.45
3.23505	15.3787	89.8742	119.114	114.394	109.671	103.805	100.452
3.23672	15.3701	89.8739	119.117	114.392	109.671	103.806	100.453
3.23838	15.3654	89.8744	119.121	114.391	109.671	103.806	100.452
3.24005	15.3637	89.8733	119.123	114.391	109.669	103.806	100.452
3.24172	15.3624	89.872	119.124	114.392	109.669	103.808	100.454
3.24338	15.3637	89.872	119.126	114.392	109.668	103.809	100.455
3.24505	15.3681	89.8687	119.128	114.392	109.671	103.806	100.454
3.24672	15.3668	89.8654	119.129	114.393	109.669	103.8	100.452
3.24838	15.3625	89.8637	119.131	114.393	109.669	103.782	100.449
3.25005	15.3617	89.8601	119.13	114.393	109.667	103.777	100.449
3.25172	15.3617	89.8559	119.129	114.393	109.667	103.774	100.447
3.25338	15.3631	89.8526	119.129	114.393	109.667	103.778	100.445
3.25505	15.3643	89.8491	119.128	114.393	109.668	103.782	100.445
3.25672	15.3643	89.8448	119.127	114.393	109.669	103.787	100.445
3.25838	15.3638	89.8428	119.124	114.391	109.67	103.79	100.444
3.26005	15.3606	89.8405	119.123	114.389	109.67	103.79	100.443
3.26172	15.3553	89.8383	119.126	114.39	109.671	103.785	100.443
3.26338	15.3502	89.8366	119.125	114.392	109.671	103.781	100.444
3.26505	15.3474	89.8345	119.127	114.392	109.672	103.779	100.446
3.26672	15.3498	89.8303	119.132	114.392	109.674	103.777	100.446
3.26838	15.3542	89.8296	119.133	114.392	109.676	103.777	100.445
3.27005	15.3592	89.8267	119.132	114.393	109.677	103.775	100.44
3.27172	15.3629	89.8238	119.136	114.392	109.678	103.776	100.434
3.27338	15.3624	89.8204	119.14	114.393	109.68	103.777	100.429
3.27505	15.3596	89.8214	119.143	114.395	109.681	103.78	100.423
3.27672	15.3617	89.8201	119.145	114.389	109.683	103.78	100.418
3.27838	15.3648	89.8168	119.145	114.391	109.684	103.787	100.415
3.28005	15.3669	89.8191	119.144	114.396	109.681	103.789	100.411
3.28172	15.3656	89.8227	119.144	114.393	109.678	103.778	100.408
3.28338	15.3662	89.8232	119.144	114.392	109.677	103.764	100.406
3.28505	15.3661	89.8206	119.144	114.395	109.676	103.747	100.405
3.28672	15.3642	89.8193	119.145	114.397	109.674	103.738	100.402
3.28838	15.3645	89.8165	119.145	114.397	109.674	103.732	100.402
3.29005	15.3661	89.8152	119.145	114.395	109.672	103.727	100.402
3.29172	15.3658	89.8114	119.143	114.397	109.673	103.723	100.401
3.29338	15.3665	89.8106	119.144	114.399	109.673	103.716	100.405
3.29505	15.369	89.8066	119.144	114.397	109.673	103.712	100.408
3.29672	15.3698	89.8067	119.141	114.397	109.673	103.711	100.409
3.29838	15.3714	89.807	119.142	114.397	109.675	103.711	100.408
3.30005	15.3724	89.8076	119.144	114.399	109.675	103.706	100.406
3.30172	15.3698	89.8082	119.143	114.397	109.677	103.7	100.405
3.30338	15.3663	89.8106	119.143	114.393	109.679	103.698	100.406
3.30505	15.3656	89.8123	119.144	114.394	109.68	103.703	100.405
3.30672	15.3614	89.814	119.144	114.397	109.682	103.699	100.405
3.30838	15.3614	89.8189	119.145	114.396	109.683	103.698	100.408
3.31005	15.3613	89.8207	119.147	114.391	109.683	103.695	100.408
3.31172	15.3607	89.8217	119.149	114.391	109.684	103.691	100.41
3.31338	15.3585	89.822	119.146	114.393	109.684	103.689	100.412
3.31505	15.3585	89.8244	119.146	114.391	109.685	103.685	100.413
3.31672	15.3592	89.8241	119.146	114.389	109.684	103.686	100.416
3.31838	15.3571	89.825	119.142	114.388	109.683	103.687	100.419
3.32005	15.3579	89.8264	119.14	114.389	109.683	103.688	100.423
3.32172	15.3617	89.8332	119.141	114.39	109.683	103.69	100.426
3.32338	15.3638	89.8377	119.138	114.388	109.683	103.689	100.431
3.32505	15.364	89.8397	119.136	114.389	109.679	103.686	100.432
3.32672	15.3667	89.8417	119.137	114.388	109.676	103.691	100.435
3.32838	15.3662	89.8402	119.136	114.388	109.674	103.685	100.439
[truncated: 16,006 more rows]
