# Supplementary material for: Efficient wettability-controlled electroreduction of CO2 to CO at Au/C interfaces
Source: Nat Commun. 2020 Jun 15;11:3028. doi: 10.1038/s41467-020-16847-9 (PMC7295780; doi:10.1038/s41467-020-16847-9)
Supplement: Supplementary file 2 — Source Data [file 41467_2020_16847_MOESM2_ESM.zip › Source Data/SI/S7.xlsx]

## Sheet: S7a
x	y1	y2	y3	y4	y5	y6	y7
	20	40	60	80	100	120	140
E	j	j	j	j	j	j	j
0.401	-0.0585	-0.07664	-0.08479	-0.09772	-0.10174	-0.1073	-0.11336
0.4	-0.0544	-0.07303	-0.07591	-0.08814	-0.09174	-0.09441	-0.09972
0.401	-0.04903	-0.06402	-0.06629	-0.07601	-0.07739	-0.07943	-0.08315
0.402	-0.04668	-0.05946	-0.06135	-0.07009	-0.07045	-0.0721	-0.07478
0.403	-0.04494	-0.05657	-0.05798	-0.06596	-0.06559	-0.06661	-0.06875
0.404	-0.04346	-0.05405	-0.05531	-0.06237	-0.06137	-0.06188	-0.06391
0.405	-0.04208	-0.05193	-0.0529	-0.05934	-0.05797	-0.05826	-0.05938
0.406	-0.04089	-0.05005	-0.05086	-0.05694	-0.05506	-0.05495	-0.05587
0.407	-0.03977	-0.04843	-0.04911	-0.05454	-0.05241	-0.05195	-0.05266
0.408	-0.03882	-0.04702	-0.04742	-0.05248	-0.04995	-0.0492	-0.04939
0.409	-0.0378	-0.04562	-0.04597	-0.05059	-0.04791	-0.04696	-0.04693
0.41	-0.03685	-0.04425	-0.04444	-0.04872	-0.04587	-0.04488	-0.04457
0.411	-0.03597	-0.04304	-0.04311	-0.04722	-0.04416	-0.04258	-0.04213
0.412	-0.0351	-0.04178	-0.04177	-0.04563	-0.04226	-0.04079	-0.0401
0.413	-0.03425	-0.04058	-0.04045	-0.044	-0.04058	-0.03887	-0.03805
0.414	-0.03348	-0.03954	-0.03936	-0.04277	-0.03909	-0.0373	-0.03618
0.415	-0.03269	-0.03851	-0.0383	-0.04127	-0.03768	-0.03565	-0.03454
0.416	-0.03199	-0.03759	-0.03713	-0.03996	-0.03617	-0.03381	-0.03262
0.417	-0.0313	-0.03664	-0.03615	-0.03887	-0.03493	-0.03262	-0.0311
0.418	-0.03063	-0.03556	-0.03505	-0.03756	-0.03351	-0.0311	-0.0296
0.419	-0.02995	-0.03466	-0.03408	-0.03646	-0.03234	-0.02978	-0.02808
0.42	-0.02928	-0.0338	-0.03317	-0.03534	-0.03107	-0.02839	-0.02674
0.421	-0.02868	-0.03294	-0.03226	-0.03418	-0.02988	-0.02722	-0.02544
0.422	-0.02811	-0.03213	-0.03139	-0.0332	-0.02883	-0.02621	-0.02397
0.423	-0.02755	-0.03131	-0.03048	-0.03212	-0.02779	-0.02476	-0.02278
0.424	-0.02702	-0.03054	-0.02956	-0.03111	-0.0267	-0.02376	-0.02153
0.425	-0.02645	-0.02972	-0.02882	-0.03012	-0.0257	-0.02251	-0.02016
0.426	-0.02585	-0.02893	-0.02794	-0.0291	-0.02456	-0.02132	-0.01906
0.427	-0.02531	-0.02829	-0.02725	-0.02834	-0.02367	-0.02036	-0.01794
0.428	-0.02481	-0.02758	-0.02645	-0.02744	-0.02262	-0.01913	-0.01672
0.429	-0.02423	-0.02697	-0.02567	-0.02649	-0.02166	-0.01827	-0.01569
0.43	-0.02378	-0.02639	-0.02499	-0.02581	-0.02079	-0.01736	-0.01473
0.431	-0.02328	-0.02555	-0.02429	-0.02481	-0.01984	-0.01636	-0.01351
0.432	-0.02273	-0.0249	-0.02343	-0.02396	-0.01888	-0.01527	-0.01262
0.433	-0.02226	-0.02425	-0.02291	-0.02329	-0.01817	-0.01449	-0.01178
0.434	-0.02174	-0.02359	-0.02212	-0.02235	-0.01725	-0.01367	-0.01071
0.435	-0.02127	-0.02298	-0.02142	-0.02172	-0.01651	-0.01258	-0.00992
0.436	-0.02082	-0.02238	-0.02083	-0.02089	-0.01565	-0.01191	-0.00885
0.437	-0.02041	-0.02176	-0.02012	-0.02005	-0.01485	-0.01095	-0.00798
0.438	-0.01986	-0.02109	-0.01946	-0.01935	-0.014	-0.01018	-0.00716
0.439	-0.01944	-0.02048	-0.0189	-0.01853	-0.01329	-0.00936	-0.0062
0.44	-0.01901	-0.01991	-0.01815	-0.01787	-0.01251	-0.00839	-0.00539
0.441	-0.01861	-0.01937	-0.01762	-0.01722	-0.0119	-0.00786	-0.00476
0.442	-0.01821	-0.01881	-0.01696	-0.01639	-0.01109	-0.00699	-0.00369
0.443	-0.01782	-0.01846	-0.01642	-0.01588	-0.01048	-0.00637	-0.00307
0.444	-0.01743	-0.01788	-0.01585	-0.0151	-0.0097	-0.00548	-0.00228
0.445	-0.017	-0.01726	-0.01525	-0.0143	-0.00899	-0.00472	-0.00134
0.446	-0.01662	-0.01674	-0.01469	-0.01386	-0.00832	-0.00432	-0.000835416
0.447	-0.01629	-0.01621	-0.01414	-0.01307	-0.00768	-0.00329	5.41156e-05
0.448	-0.01587	-0.01573	-0.01352	-0.01242	-0.00699	-0.00274	0.000953205
0.449	-0.01546	-0.01524	-0.01306	-0.01191	-0.00642	-0.00201	0.0012
0.45	-0.01507	-0.01468	-0.01251	-0.01116	-0.00569	-0.00133	0.00226
0.451	-0.01463	-0.01417	-0.01198	-0.0106	-0.00504	-0.000687196	0.00296
0.452	-0.0143	-0.01371	-0.01142	-0.00999	-0.00436	0.000127606	0.00353
0.453	-0.01397	-0.01325	-0.01096	-0.00934	-0.00382	0.000642003	0.00436
0.454	-0.0136	-0.01277	-0.01047	-0.00893	-0.00323	0.00122	0.00487
0.455	-0.0132	-0.01231	-0.00999	-0.0083	-0.00268	0.0018	0.00549
0.456	-0.01287	-0.01189	-0.00941	-0.00771	-0.00199	0.00253	0.00632
0.457	-0.01252	-0.01141	-0.00899	-0.00726	-0.00153	0.003	0.00675
0.458	-0.01215	-0.01103	-0.00846	-0.00661	-0.000809184	0.00351	0.00749
0.459	-0.01188	-0.01069	-0.00803	-0.00618	-0.000381198	0.00434	0.0082
0.46	-0.01153	-0.01013	-0.00753	-0.00561	0.00023508	0.00477	0.00858
0.461	-0.01113	-0.00966	-0.00707	-0.00496	0.000779462	0.00544	0.00935
0.462	-0.01087	-0.00928	-0.00669	-0.00464	0.0013	0.0059	0.00989
0.463	-0.0105	-0.00885	-0.00617	-0.00397	0.00179	0.00651	0.01035
0.464	-0.01013	-0.00838	-0.00569	-0.00343	0.00242	0.00735	0.01112
0.465	-0.00985	-0.008	-0.00534	-0.00304	0.00281	0.00754	0.01156
0.466	-0.00956	-0.00759	-0.0048	-0.00244	0.00343	0.00821	0.0121
0.467	-0.00924	-0.00719	-0.00441	-0.00208	0.00385	0.0087	0.01268
0.468	-0.00891	-0.00685	-0.00399	-0.00157	0.00437	0.00924	0.01308
0.469	-0.00859	-0.00643	-0.00358	-0.000987883	0.00486	0.0098	0.01362
0.47	-0.00831	-0.00602	-0.00313	-0.000615369	0.00535	0.01014	0.01429
0.471	-0.00799	-0.00565	-0.00269	-5.11286e-05	0.00583	0.01081	0.01465
0.472	-0.0077	-0.00534	-0.00224	0.000428187	0.00641	0.01119	0.01514
0.473	-0.00742	-0.00501	-0.00196	0.000789728	0.00678	0.01174	0.01582
0.474	-0.00715	-0.00464	-0.00155	0.00136	0.00737	0.01221	0.01617
0.475	-0.00688	-0.0042	-0.00116	0.00164	0.00766	0.01253	0.01675
0.476	-0.00652	-0.00379	-0.00063845	0.0022	0.00822	0.01321	0.01725
0.477	-0.00616	-0.00342	-0.000194569	0.00271	0.00868	0.01358	0.01766
0.478	-0.00597	-0.00308	0.000158935	0.00295	0.00911	0.014	0.01814
0.479	-0.00567	-0.00271	0.00052883	0.00351	0.00953	0.01443	0.01855
0.48	-0.00536	-0.00235	0.000923433	0.00391	0.0101	0.015	0.01904
0.481	-0.00508	-0.00201	0.00117	0.00425	0.01034	0.01532	0.01955
0.482	-0.00479	-0.00166	0.00161	0.00484	0.01094	0.01565	0.01999
0.483	-0.00456	-0.0013	0.00201	0.00516	0.01126	0.01636	0.02035
0.484	-0.00428	-0.000957758	0.00242	0.0056	0.01173	0.01658	0.02099
0.485	-0.00394	-0.000607156	0.00271	0.00607	0.01215	0.01715	0.02133
0.486	-0.00372	-0.00031408	0.00304	0.00642	0.01253	0.01744	0.02169
0.487	-0.00345	5.01862e-05	0.00338	0.00686	0.0129	0.01783	0.02222
0.488	-0.00318	0.0002337	0.0038	0.00725	0.01336	0.01846	0.02262
0.489	-0.00287	0.000611701	0.00413	0.00765	0.01368	0.0187	0.02318
0.49	-0.00258	0.00107	0.00461	0.00813	0.01417	0.01917	0.02368
0.491	-0.00235	0.00131	0.0049	0.00835	0.01441	0.01951	0.02389
0.492	-0.0021	0.00163	0.00528	0.00883	0.01492	0.02002	0.02444
0.493	-0.00178	0.00195	0.00558	0.00924	0.01525	0.02043	0.02491
0.494	-0.0016	0.00225	0.00595	0.00949	0.01554	0.02052	0.0251
0.495	-0.00133	0.00256	0.00626	0.00998	0.0159	0.02124	0.02573
0.496	-0.00108	0.00288	0.00664	0.01034	0.0164	0.02149	0.02606
0.497	-0.000831769	0.00317	0.0069	0.01062	0.01667	0.02193	0.02637
0.498	-0.000571544	0.00348	0.00729	0.01111	0.01713	0.02226	0.02699
0.499	-0.00031408	0.00381	0.00757	0.01133	0.01738	0.02254	0.02718
0.5	-5.93768e-05	0.00408	0.00796	0.01174	0.01784	0.02312	0.02755
0.501	0.000198123	0.00443	0.00825	0.01215	0.01814	0.02331	0.02807
0.502	0.000510351	0.00474	0.00867	0.01239	0.01857	0.02383	0.02836
0.503	0.000734964	0.00497	0.00883	0.01284	0.01885	0.02412	0.02886
0.504	0.000981454	0.00521	0.00922	0.01314	0.01925	0.02462	0.0292
0.505	0.00121	0.00565	0.00951	0.01341	0.01955	0.02491	0.02944
0.506	0.00146	0.00602	0.0099	0.01384	0.02	0.02514	0.02996
0.507	0.00166	0.00623	0.01017	0.01402	0.02019	0.02568	0.03022
0.508	0.00194	0.00654	0.01053	0.01439	0.02061	0.02587	0.03063
0.509	0.00221	0.00683	0.0108	0.01482	0.02098	0.02639	0.03121
0.51	0.00241	0.0071	0.01106	0.01496	0.02124	0.02645	0.03132
0.511	0.00267	0.00738	0.01135	0.01538	0.02156	0.0269	0.03168
0.512	0.00289	0.00768	0.01176	0.01568	0.02199	0.02743	0.03229
0.513	0.00311	0.00796	0.01194	0.01589	0.02219	0.02748	0.03234
0.514	0.00336	0.00828	0.01232	0.0164	0.02267	0.02798	0.03291
0.515	0.00365	0.00856	0.01258	0.01657	0.02296	0.02835	0.03333
0.516	0.00389	0.0088	0.01279	0.01693	0.02333	0.02862	0.0334
0.517	0.00418	0.00908	0.01306	0.0173	0.0237	0.02908	0.03404
0.518	0.00443	0.00932	0.01347	0.01751	0.02394	0.02918	0.03429
0.519	0.00468	0.00949	0.01364	0.01795	0.02425	0.02967	0.03442
0.52	0.00494	0.00972	0.01403	0.01825	0.02465	0.0299	0.03497
0.521	0.00519	0.01014	0.01423	0.01849	0.02485	0.03034	0.03517
0.522	0.00543	0.01044	0.01452	0.01892	0.02535	0.03057	0.03557
0.523	0.00564	0.01065	0.01477	0.01909	0.02545	0.0309	0.03588
0.524	0.00586	0.01094	0.01503	0.01946	0.0258	0.03139	0.03606
0.525	0.00614	0.01121	0.01537	0.01984	0.02614	0.0316	0.03649
0.526	0.0063	0.01143	0.01565	0.01998	0.02642	0.03188	0.03688
0.527	0.00659	0.01174	0.01586	0.02046	0.0267	0.03219	0.03705
0.528	0.00683	0.01198	0.01622	0.02077	0.02711	0.03263	0.03753
0.529	0.00705	0.01221	0.01639	0.02092	0.02729	0.03291	0.03781
0.53	0.00732	0.01249	0.01675	0.02138	0.02767	0.03311	0.03803
0.531	0.00749	0.01271	0.01694	0.02156	0.02789	0.03348	0.03833
0.532	0.00768	0.01296	0.01715	0.02188	0.02816	0.03367	0.03866
0.533	0.00793	0.01318	0.01746	0.02222	0.02847	0.03416	0.03892
0.534	0.00816	0.01345	0.01775	0.02238	0.02879	0.03427	0.03929
0.535	0.00837	0.01369	0.01791	0.02276	0.02898	0.03455	0.03947
0.536	0.00861	0.01391	0.0183	0.02301	0.02934	0.03517	0.03984
0.537	0.00878	0.01414	0.01847	0.02319	0.02951	0.03511	0.04021
0.538	0.00902	0.01443	0.01875	0.02362	0.02992	0.03553	0.04034
0.539	0.00922	0.01458	0.01891	0.02376	0.03004	0.03573	0.04061
0.54	0.00948	0.0149	0.01919	0.02411	0.03048	0.03616	0.04118
0.541	0.00976	0.01511	0.01948	0.02449	0.03071	0.03652	0.04133
0.542	0.00991	0.01521	0.01976	0.02461	0.03093	0.03644	0.04156
0.543	0.01013	0.01544	0.01997	0.02497	0.0312	0.03692	0.04188
0.544	0.01035	0.01569	0.02034	0.02525	0.03156	0.0371	0.04205
0.545	0.01051	0.01594	0.02039	0.02544	0.03168	0.03737	0.04236
0.546	0.01077	0.01627	0.02074	0.02579	0.03211	0.03755	0.04277
0.547	0.01098	0.0165	0.02091	0.02591	0.03229	0.03782	0.04273
0.548	0.01116	0.01672	0.02114	0.02617	0.03258	0.03825	0.04313
0.549	0.01135	0.01694	0.02142	0.02657	0.0328	0.03832	0.04345
0.55	0.01148	0.0171	0.02169	0.02667	0.03305	0.03865	0.04359
0.551	0.01168	0.01734	0.02182	0.02698	0.03324	0.03888	0.04402
0.552	0.01188	0.01755	0.02218	0.02725	0.03357	0.03916	0.04417
0.553	0.01214	0.01781	0.02232	0.02741	0.03381	0.03946	0.04435
0.554	0.01238	0.01805	0.02267	0.02782	0.03424	0.03964	0.04494
0.555	0.01255	0.01817	0.02283	0.02788	0.03424	0.03995	0.04487
0.556	0.01271	0.0184	0.02307	0.02817	0.03463	0.04004	0.04527
0.557	0.01292	0.01861	0.02321	0.02849	0.03489	0.04058	0.0456
0.558	0.01306	0.01878	0.02345	0.02854	0.03504	0.04049	0.0456
0.559	0.01328	0.019	0.02365	0.02891	0.03525	0.04076	0.04604
0.56	0.01352	0.01924	0.02401	0.02916	0.03555	0.0413	0.04624
0.561	0.01359	0.01948	0.02411	0.02924	0.03563	0.04118	0.0463
0.562	0.0138	0.01968	0.02443	0.02962	0.036	0.04157	0.0468
0.563	0.014	0.01984	0.02457	0.02969	0.03612	0.04177	0.04691
0.564	0.01415	0.02007	0.02474	0.02999	0.03642	0.04195	0.04707
0.565	0.01438	0.02029	0.02491	0.03026	0.03661	0.04237	0.04749
0.566	0.01458	0.02049	0.02522	0.03043	0.03689	0.04233	0.04762
0.567	0.0147	0.02063	0.02536	0.03079	0.03702	0.04274	0.04769
0.568	0.01489	0.02075	0.02576	0.03093	0.03733	0.04284	0.04821
0.569	0.01509	0.02091	0.0258	0.03107	0.03738	0.04311	0.04817
0.57	0.01527	0.02119	0.02604	0.03143	0.03769	0.04327	0.04846
0.571	0.01541	0.0214	0.02618	0.03148	0.03773	0.04342	0.04863
0.572	0.01562	0.02163	0.02647	0.03171	0.03801	0.04381	0.04874
0.573	0.01578	0.02182	0.02663	0.03204	0.03823	0.04392	0.04917
0.574	0.01593	0.02196	0.02678	0.03209	0.03844	0.04404	0.04924
0.575	0.0161	0.02222	0.02687	0.0324	0.03859	0.04426	0.04931
0.576	0.01631	0.0224	0.02716	0.03257	0.03891	0.04462	0.04976
0.577	0.01643	0.02254	0.02724	0.03269	0.03899	0.04472	0.04975
0.578	0.01664	0.02273	0.02757	0.03304	0.0393	0.04474	0.05006
0.579	0.01678	0.02295	0.02774	0.03313	0.03938	0.04514	0.05041
0.58	0.01697	0.02309	0.02794	0.03333	0.03963	0.04523	0.05045
0.581	0.01715	0.0233	0.02808	0.03362	0.03982	0.04559	0.05069
0.582	0.01728	0.02345	0.02823	0.03361	0.04	0.04564	0.05098
0.583	0.01746	0.02362	0.02833	0.03387	0.04014	0.04585	0.05105
0.584	0.01762	0.02381	0.02861	0.03407	0.04043	0.04626	0.05131
0.585	0.01777	0.02403	0.02868	0.03419	0.04053	0.04616	0.05157
0.586	0.01789	0.02421	0.02897	0.03452	0.04084	0.04652	0.05167
0.587	0.01802	0.02432	0.02915	0.03458	0.0409	0.04658	0.05191
0.588	0.01819	0.02451	0.02932	0.03481	0.04115	0.04681	0.0521
0.589	0.01835	0.02468	0.02939	0.03514	0.04124	0.04705	0.05213
0.59	0.01846	0.02482	0.02961	0.03512	0.04141	0.04697	0.05239
0.591	0.01867	0.02504	0.02979	0.03548	0.04162	0.04736	0.05264
0.592	0.01888	0.02517	0.03005	0.03573	0.04192	0.04751	0.05284
0.593	0.01895	0.02524	0.03004	0.03571	0.04194	0.04766	0.053
0.594	0.01906	0.02542	0.03024	0.03606	0.04222	0.04779	0.05313
0.595	0.01925	0.02565	0.03037	0.03611	0.04223	0.04788	0.05325
0.596	0.01939	0.02584	0.03064	0.03625	0.04245	0.04824	0.05357
0.597	0.01957	0.026	0.03081	0.03653	0.04261	0.04818	0.05366
0.598	0.01974	0.02613	0.03102	0.03652	0.04271	0.04845	0.05383
0.599	0.01987	0.02629	0.03107	0.03678	0.04288	0.04858	0.05398
0.6	0.02001	0.02642	0.03127	0.03692	0.04315	0.04882	0.05403
0.601	0.02006	0.02657	0.03132	0.03701	0.04322	0.04888	0.05433
0.602	0.02027	0.02676	0.03159	0.03727	0.04347	0.04892	0.05457
0.603	0.02038	0.02681	0.03163	0.03733	0.04345	0.04927	0.05438
0.604	0.02063	0.0271	0.03205	0.0377	0.04399	0.04955	0.05502
0.605	0.02082	0.0273	0.03213	0.03792	0.04409	0.04978	0.05524
0.606	0.02089	0.02737	0.03225	0.03781	0.04413	0.04971	0.055
0.607	0.02105	0.02749	0.03235	0.03807	0.04422	0.04981	0.05547
0.608	0.02114	0.02765	0.03258	0.03825	0.04449	0.0502	0.05551
0.609	0.02121	0.02778	0.03261	0.03823	0.0445	0.05001	0.05557
0.61	0.02142	0.02793	0.03283	0.03853	0.0448	0.05041	0.0559
0.611	0.02156	0.02804	0.03287	0.03858	0.04482	0.05039	0.05588
0.612	0.02166	0.02818	0.03308	0.03871	0.04501	0.05062	0.05605
0.613	0.0218	0.02831	0.03316	0.03897	0.0451	0.05086	0.05634
0.614	0.02191	0.02846	0.03327	0.03896	0.04523	0.05073	0.05631
0.615	0.02204	0.02854	0.03346	0.03921	0.04534	0.05109	0.05654
0.616	0.02216	0.02858	0.03367	0.03933	0.04558	0.05116	0.05674
0.617	0.02233	0.02879	0.03376	0.03943	0.04569	0.05132	0.05676
0.618	0.02249	0.02904	0.03394	0.03966	0.04592	0.05145	0.05702
0.619	0.02257	0.02913	0.03393	0.03969	0.04592	0.05153	0.05706
0.62	0.0227	0.02928	0.03419	0.0399	0.04614	0.05182	0.05712
0.621	0.02281	0.02943	0.03435	0.04007	0.04619	0.05185	0.05754
0.622	0.02284	0.02949	0.03437	0.04006	0.04628	0.05206	0.05734
0.623	0.02298	0.02964	0.03446	0.04037	0.04641	0.052	0.05755
0.624	0.02314	0.02975	0.03463	0.04045	0.04663	0.05234	0.05789
0.625	0.02321	0.02983	0.03462	0.04045	0.04667	0.05244	0.05771
0.626	0.02334	0.03004	0.03494	0.04071	0.04694	0.0524	0.05806
0.627	0.02341	0.03013	0.035	0.04076	0.04699	0.05276	0.05813
0.628	0.02354	0.03022	0.03517	0.04084	0.04712	0.05273	0.05816
0.629	0.02366	0.03033	0.03524	0.04112	0.04721	0.053	0.05841
0.63	0.0238	0.0305	0.03535	0.04115	0.04737	0.05304	0.05854
0.631	0.02396	0.03064	0.0354	0.04139	0.04744	0.0532	0.05853
0.632	0.02408	0.03075	0.03566	0.0415	0.04766	0.05348	0.05875
0.633	0.0242	0.03086	0.03564	0.04149	0.04769	0.05339	0.05879
0.634	0.02432	0.03097	0.03588	0.04172	0.04792	0.05369	0.05893
0.635	0.0244	0.03104	0.03583	0.04171	0.04787	0.05359	0.05911
0.636	0.02452	0.03124	0.03593	0.04184	0.04806	0.05385	0.05915
0.637	0.02463	0.0314	0.03606	0.04206	0.0482	0.05408	0.05928
0.638	0.02468	0.03147	0.03618	0.04202	0.0483	0.05389	0.0595
0.639	0.0248	0.03163	0.03632	0.04226	0.04842	0.05427	0.05944
0.64	0.02491	0.03172	0.03652	0.04232	0.0486	0.05432	0.05968
0.641	0.02496	0.03178	0.03644	0.04236	0.04852	0.05438	0.05974
0.642	0.02509	0.03186	0.03667	0.04263	0.04879	0.0545	0.05982
0.643	0.02522	0.03193	0.03675	0.04266	0.04884	0.05469	0.06012
0.644	0.02534	0.03203	0.03689	0.04275	0.04898	0.05486	0.06018
0.645	0.02539	0.03217	0.03695	0.04295	0.04906	0.05489	0.06024
0.646	0.02543	0.03237	0.03705	0.04292	0.0492	0.05502	0.0604
0.647	0.0256	0.03248	0.03709	0.04318	0.04925	0.05499	0.06038
0.648	0.02571	0.03258	0.03723	0.04324	0.04944	0.05527	0.06057
0.649	0.02577	0.0327	0.03723	0.04325	0.04934	0.05535	0.06081
0.65	0.0259	0.03282	0.03743	0.04346	0.04962	0.05532	0.06081
0.651	0.02593	0.03287	0.03751	0.04343	0.04961	0.05562	0.06089
0.652	0.02603	0.033	0.03757	0.04356	0.04983	0.0556	0.06112
0.653	0.02611	0.03311	0.03762	0.04373	0.04988	0.05578	0.06116
0.654	0.02621	0.03317	0.03767	0.04368	0.04999	0.05571	0.06116
0.655	0.02634	0.03327	0.0377	0.044	0.05009	0.05593	0.06143
0.656	0.02647	0.03344	0.038	0.04409	0.05026	0.05622	0.06152
0.657	0.02654	0.03351	0.03799	0.04406	0.05027	0.05613	0.06166
0.658	0.02665	0.03366	0.03816	0.04426	0.0505	0.05641	0.06185
0.659	0.02669	0.0337	0.03819	0.04426	0.05043	0.0563	0.06174
0.66	0.02674	0.03382	0.03829	0.04434	0.05054	0.05647	0.06194
0.661	0.02688	0.03392	0.03834	0.04453	0.05065	0.05664	0.06199
0.662	0.02699	0.03402	0.03847	0.0445	0.05078	0.05653	0.06202
0.663	0.02703	0.03411	0.03855	0.0447	0.05084	0.05681	0.06227
0.664	0.02714	0.03421	0.03869	0.04476	0.05101	0.05683	0.06228
0.665	0.02713	0.03433	0.03865	0.04478	0.05098	0.05693	0.0623
0.666	0.02729	0.03439	0.03881	0.04499	0.05121	0.05702	0.06266
0.667	0.02733	0.03442	0.03879	0.04495	0.05112	0.05705	0.06252
0.668	0.02744	0.03458	0.039	0.04511	0.05131	0.05731	0.0627
0.669	0.0276	0.0347	0.03912	0.0453	0.05146	0.05729	0.06295
0.67	0.02754	0.03473	0.03913	0.04522	0.0515	0.05742	0.06279
0.671	0.02769	0.03482	0.03915	0.04546	0.0516	0.0574	0.063
0.672	0.02776	0.03488	0.0393	0.04547	0.05178	0.05763	0.0632
0.673	0.0278	0.03486	0.03925	0.04546	0.05168	0.05769	0.063
0.674	0.02789	0.03494	0.03946	0.04569	0.05186	0.0576	0.06331
0.675	0.02794	0.03507	0.0395	0.04566	0.0519	0.05788	0.06333
0.676	0.02806	0.03524	0.03958	0.04573	0.05205	0.05788	0.06334
0.677	0.02813	0.03532	0.03962	0.04595	0.05212	0.05802	0.06372
0.678	0.02821	0.03539	0.03972	0.04586	0.05221	0.05799	0.06353
0.679	0.02823	0.03548	0.0397	0.04607	0.05225	0.05809	0.06365
0.68	0.0283	0.03557	0.03992	0.04614	0.05238	0.05828	0.06397
0.681	0.02843	0.03569	0.03996	0.04621	0.0524	0.0582	0.06391
0.682	0.0285	0.03575	0.0401	0.04637	0.05261	0.05848	0.06413
0.683	0.02856	0.03578	0.04009	0.0463	0.05259	0.05839	0.06413
0.684	0.02859	0.0359	0.04016	0.04639	0.05277	0.0586	0.06416
0.685	0.02875	0.03595	0.0402	0.04658	0.0528	0.0588	0.06445
0.686	0.02878	0.03602	0.04027	0.04648	0.05287	0.05853	0.06441
0.687	0.02883	0.03613	0.04036	0.04671	0.05292	0.05889	0.0644
0.688	0.02893	0.03622	0.0405	0.04672	0.05308	0.05894	0.06466
0.689	0.02894	0.03626	0.04047	0.04675	0.05305	0.05891	0.0646
0.69	0.02908	0.03636	0.04055	0.04689	0.0533	0.059	0.06467
0.691	0.02912	0.0364	0.0406	0.0469	0.05325	0.05914	0.0649
0.692	0.02917	0.03649	0.04069	0.04696	0.05338	0.05927	0.06485
0.693	0.02921	0.03658	0.0408	0.04712	0.05342	0.05926	0.06503
0.694	0.02934	0.03669	0.04089	0.04715	0.0536	0.05951	0.06529
0.695	0.02941	0.03677	0.04091	0.04725	0.05364	0.05943	0.06525
0.696	0.02947	0.03682	0.04102	0.04729	0.05378	0.05964	0.06539
0.697	0.02949	0.03687	0.04095	0.0473	0.05377	0.05969	0.06547
0.698	0.02961	0.03699	0.04116	0.04745	0.05394	0.05962	0.06542
0.699	0.02964	0.03699	0.04116	0.04741	0.0539	0.05983	0.06567
0.7	0.02627	0.03345	0.03295	0.03848	0.04453	0.04768	0.05298
0.699	0.02269	0.0261	0.02476	0.02791	0.03156	0.03418	0.03749
0.698	0.02177	0.02347	0.02168	0.02359	0.02626	0.02803	0.03068
0.697	0.0212	0.02215	0.01987	0.02115	0.02283	0.0242	0.02608
0.696	0.02078	0.02123	0.0188	0.01932	0.02053	0.02148	0.02258
0.695	0.02034	0.02054	0.01786	0.01795	0.01864	0.01904	0.01995
0.694	0.02001	0.01987	0.01718	0.01698	0.01723	0.01742	0.01774
0.693	0.01967	0.01937	0.01651	0.01604	0.01603	0.01583	0.01595
0.692	0.01942	0.01895	0.01599	0.01535	0.01512	0.01464	0.01465
0.691	0.0191	0.01848	0.01548	0.01467	0.01421	0.01367	0.0132
0.69	0.01887	0.01809	0.01504	0.01395	0.01342	0.01249	0.01214
0.689	0.01864	0.01777	0.01469	0.01362	0.01286	0.01193	0.01124
0.688	0.01839	0.01741	0.01431	0.01304	0.01215	0.011	0.01006
0.687	0.01813	0.01708	0.01379	0.0125	0.01147	0.01023	0.0092
0.686	0.01799	0.01677	0.01353	0.01215	0.01101	0.00959	0.00851
0.685	0.01777	0.01647	0.01315	0.01166	0.01042	0.0089	0.00757
0.684	0.0176	0.01624	0.01286	0.01132	0.01	0.00845	0.00709
0.683	0.01735	0.01595	0.01258	0.01095	0.00946	0.00775	0.00631
0.682	0.01713	0.01564	0.0123	0.01042	0.00902	0.00723	0.00555
0.681	0.01692	0.01534	0.01196	0.01022	0.00854	0.00667	0.00514
0.68	0.01675	0.01508	0.01172	0.00982	0.00813	0.00628	0.0043
0.679	0.01657	0.01488	0.01136	0.0094	0.00764	0.00577	0.00368
0.678	0.01634	0.01461	0.01118	0.00914	0.00737	0.00513	0.00347
0.677	0.01621	0.01434	0.01085	0.00874	0.00693	0.00487	0.00277
0.676	0.01603	0.01415	0.01064	0.00843	0.00666	0.00431	0.00245
0.675	0.01584	0.01392	0.01032	0.00822	0.00622	0.00397	0.00195
0.674	0.0156	0.01368	0.00999	0.00778	0.00582	0.00339	0.00127
0.673	0.0155	0.01352	0.00983	0.00765	0.00549	0.00311	0.00108
0.672	0.01535	0.01328	0.00961	0.00732	0.00521	0.00285	0.000624728
0.671	0.01518	0.01306	0.00931	0.00692	0.0048	0.00226	6.8488e-05
0.67	0.01501	0.01285	0.00921	0.00682	0.00461	0.00206	-8.49356e-05
0.669	0.01477	0.01253	0.00893	0.00639	0.00415	0.00154	-0.000693957
0.668	0.01462	0.01226	0.00865	0.00611	0.00383	0.00128	-0.00115
0.667	0.01447	0.01207	0.00845	0.00588	0.00347	0.001	-0.00136
0.666	0.01428	0.01188	0.00827	0.0055	0.00319	0.000432117	-0.00197
0.665	0.01407	0.01177	0.00805	0.00543	0.00295	0.000382734	-0.00223
0.664	0.01399	0.01159	0.00792	0.00508	0.00268	-3.7004e-05	-0.00256
0.663	0.0138	0.01146	0.0076	0.00476	0.00232	-0.000353869	-0.00303
0.662	0.01368	0.01124	0.00743	0.00461	0.00216	-0.000687196	-0.00326
0.661	0.01345	0.011	0.00716	0.00423	0.00178	-0.00102	-0.00356
0.66	0.0133	0.01086	0.00703	0.00404	0.00158	-0.00114	-0.0041
0.659	0.01317	0.01063	0.00679	0.00383	0.00127	-0.00169	-0.00427
0.658	0.01299	0.01042	0.00662	0.00346	0.00102	-0.00193	-0.00471
0.657	0.01288	0.0103	0.00638	0.00342	0.000820561	-0.00216	-0.00507
0.656	0.01261	0.01001	0.00609	0.00301	0.000485004	-0.00251	-0.00535
0.655	0.01248	0.00976	0.00577	0.00274	9.12856e-05	-0.00283	-0.00579
0.654	0.01235	0.00959	0.00574	0.00263	-5.25092e-05	-0.00319	-0.00607
0.653	0.01217	0.00939	0.00545	0.00229	-0.000394898	-0.00336	-0.00626
0.652	0.01201	0.00921	0.00533	0.0021	-0.000514727	-0.00367	-0.00669
0.651	0.01186	0.00903	0.00512	0.0019	-0.000843416	-0.00386	-0.00691
0.65	0.01169	0.00883	0.00486	0.00159	-0.00111	-0.00432	-0.00716
0.649	0.0115	0.00863	0.00462	0.00153	-0.00134	-0.00451	-0.00756
0.648	0.01135	0.00843	0.00452	0.00123	-0.00159	-0.00461	-0.0078
0.647	0.01119	0.00826	0.00429	0.000989702	-0.00191	-0.00517	-0.00804
0.646	0.01102	0.00807	0.00414	0.000874652	-0.00209	-0.00526	-0.00844
0.645	0.01088	0.00786	0.00387	0.000469287	-0.00241	-0.00564	-0.00868
0.644	0.01071	0.00773	0.00371	0.000332324	-0.00247	-0.00577	-0.00893
0.643	0.01052	0.00748	0.00341	0.000126898	-0.00291	-0.00608	-0.00939
0.642	0.01029	0.00727	0.00327	-0.000294928	-0.00316	-0.00658	-0.00966
0.641	0.01016	0.00709	0.00309	-0.000267529	-0.00338	-0.00656	-0.00984
0.64	0.00999	0.00691	0.00293	-0.000596218	-0.00358	-0.00693	-0.01015
0.639	0.00979	0.00675	0.00265	-0.00089202	-0.00388	-0.00721	-0.01029
0.638	0.00966	0.00655	0.00253	-0.000968732	-0.00399	-0.00738	-0.01067
0.637	0.00944	0.0063	0.00225	-0.00132	-0.00435	-0.00776	-0.01101
0.636	0.00929	0.00612	0.0021	-0.00153	-0.00457	-0.00777	-0.01119
0.635	0.00911	0.00595	0.00191	-0.00167	-0.00476	-0.00823	-0.01144
0.634	0.00891	0.00574	0.00169	-0.00209	-0.00501	-0.00847	-0.01183
0.633	0.00874	0.00551	0.00146	-0.00208	-0.00528	-0.00867	-0.01192
0.632	0.00852	0.00527	0.00129	-0.00233	-0.00545	-0.00881	-0.01239
0.631	0.0084	0.00503	0.00101	-0.00265	-0.00581	-0.00917	-0.01257
0.63	0.00819	0.00473	0.000869979	-0.00283	-0.00601	-0.00951	-0.01283
0.629	0.00799	0.00449	0.000668589	-0.00323	-0.00634	-0.00963	-0.01327
0.628	0.00785	0.00439	0.000504191	-0.00339	-0.00647	-0.00993	-0.01336
0.627	0.0076	0.0042	0.000200034	-0.00351	-0.00676	-0.01011	-0.01371
0.626	0.00746	0.00401	1.50694e-05	-0.00391	-0.007	-0.01055	-0.01414
0.625	0.0073	0.00387	-8.76968e-05	-0.00393	-0.00721	-0.01066	-0.01405
0.624	0.00709	0.00365	-0.0003384	-0.00421	-0.0074	-0.01074	-0.01452
0.623	0.00683	0.00345	-0.000622024	-0.00454	-0.00769	-0.0113	-0.01488
0.622	0.00674	0.00329	-0.00070833	-0.00461	-0.00784	-0.01132	-0.01491
0.621	0.00651	0.00303	-0.00101	-0.005	-0.00819	-0.0117	-0.01542
0.62	0.00633	0.00287	-0.0012	-0.0052	-0.00838	-0.01191	-0.01552
0.619	0.00616	0.00267	-0.00137	-0.00535	-0.00859	-0.01213	-0.01574
0.618	0.00586	0.00244	-0.00163	-0.00572	-0.00883	-0.01257	-0.01634
0.617	0.00566	0.00218	-0.00187	-0.00584	-0.00914	-0.01266	-0.01638
0.616	0.00549	0.00198	-0.00203	-0.00612	-0.00938	-0.01294	-0.01665
0.615	0.00525	0.0018	-0.00239	-0.00642	-0.00963	-0.01318	-0.01704
0.614	0.00504	0.00159	-0.00249	-0.00655	-0.00973	-0.01351	-0.01708
0.613	0.00482	0.00135	-0.00271	-0.00685	-0.0101	-0.01377	-0.01752
0.612	0.00465	0.00118	-0.00293	-0.00702	-0.01031	-0.01385	-0.01772
0.611	0.00441	0.00092669	-0.00317	-0.00725	-0.01055	-0.01433	-0.01791
0.61	0.00416	0.000682926	-0.00341	-0.0077	-0.01088	-0.01452	-0.01839
0.609	0.00394	0.000485712	-0.00364	-0.00768	-0.01106	-0.0147	-0.0185
0.608	0.00377	0.000283012	-0.00382	-0.00804	-0.0112	-0.01495	-0.01867
0.607	0.00352	3.65218e-05	-0.00412	-0.00834	-0.01161	-0.01527	-0.01914
0.606	0.00336	-0.000144266	-0.0043	-0.00846	-0.01171	-0.01562	-0.01922
0.605	0.00306	-0.000453768	-0.00466	-0.00892	-0.01221	-0.0159	-0.01968
0.604	0.00272	-0.000826282	-0.00495	-0.00922	-0.01253	-0.01642	-0.02023
0.603	0.00258	-0.000965971	-0.00512	-0.00933	-0.01269	-0.0164	-0.0203
0.602	0.00237	-0.00122	-0.00537	-0.00971	-0.01297	-0.01682	-0.0206
0.601	0.00215	-0.00143	-0.00559	-0.00976	-0.01317	-0.01695	-0.02086
0.6	0.00195	-0.00166	-0.00576	-0.01008	-0.01333	-0.01697	-0.02098
0.599	0.00169	-0.00189	-0.00602	-0.0104	-0.01374	-0.01752	-0.02142
0.598	0.00146	-0.00214	-0.00623	-0.01054	-0.0139	-0.01765	-0.02169
0.597	0.00126	-0.0024	-0.00657	-0.01091	-0.01428	-0.018	-0.0218
0.596	0.00102	-0.00263	-0.00676	-0.01108	-0.01434	-0.01812	-0.02225
0.595	0.000792489	-0.00289	-0.00702	-0.01131	-0.01472	-0.01839	-0.02254
0.594	0.000532263	-0.00312	-0.00731	-0.0117	-0.01496	-0.01888	-0.02272
0.593	0.000310412	-0.00336	-0.00744	-0.01182	-0.01521	-0.01886	-0.02302
0.592	6.3886e-05	-0.00364	-0.00777	-0.01218	-0.01549	-0.01932	-0.02322
0.591	-0.000253829	-0.00389	-0.00813	-0.01254	-0.01589	-0.01953	-0.02366
0.59	-0.000483894	-0.00414	-0.00826	-0.01261	-0.01608	-0.01983	-0.024
0.589	-0.000730419	-0.00441	-0.00858	-0.01304	-0.0164	-0.02018	-0.02417
0.588	-0.00099337	-0.00465	-0.00885	-0.01329	-0.01659	-0.02023	-0.02454
0.587	-0.00123	-0.00488	-0.00905	-0.01348	-0.0169	-0.0207	-0.02481
0.586	-0.00149	-0.00518	-0.00934	-0.01391	-0.01715	-0.02098	-0.02506
0.585	-0.00178	-0.00547	-0.00966	-0.01406	-0.01747	-0.02123	-0.02542
0.584	-0.00205	-0.00571	-0.0099	-0.01441	-0.01765	-0.02152	-0.02576
0.583	-0.00231	-0.006	-0.01026	-0.01483	-0.01803	-0.02186	-0.02588
0.582	-0.00264	-0.00626	-0.01046	-0.01491	-0.01828	-0.02218	-0.02626
0.581	-0.00284	-0.00656	-0.01075	-0.01534	-0.0186	-0.02238	-0.02655
0.58	-0.0031	-0.00679	-0.011	-0.01558	-0.01873	-0.02277	-0.02681
0.579	-0.00344	-0.00709	-0.01135	-0.0159	-0.01918	-0.02298	-0.02719
0.578	-0.0037	-0.00742	-0.01166	-0.01634	-0.01948	-0.02353	-0.02747
0.577	-0.004	-0.00765	-0.01185	-0.0164	-0.01969	-0.02364	-0.02762
0.576	-0.00425	-0.00795	-0.01213	-0.01677	-0.01997	-0.02383	-0.02817
0.575	-0.00453	-0.00824	-0.01245	-0.01718	-0.02046	-0.0244	-0.02832
0.574	-0.00478	-0.00849	-0.01265	-0.01733	-0.02056	-0.02452	-0.02849
0.573	-0.00512	-0.00884	-0.01303	-0.01776	-0.02099	-0.02492	-0.02899
0.572	-0.00538	-0.0091	-0.01339	-0.01806	-0.02123	-0.02514	-0.02922
0.571	-0.0057	-0.00939	-0.01364	-0.01829	-0.02161	-0.02541	-0.02947
0.57	-0.00594	-0.00971	-0.01396	-0.01877	-0.02189	-0.02595	-0.02995
0.569	-0.00625	-0.01001	-0.01416	-0.01891	-0.02213	-0.02604	-0.02998
0.568	-0.00656	-0.01027	-0.0145	-0.01929	-0.02245	-0.02643	-0.03047
0.567	-0.0069	-0.01053	-0.01487	-0.01974	-0.02285	-0.02667	-0.03082
0.566	-0.00718	-0.01092	-0.01526	-0.02003	-0.02318	-0.02713	-0.03105
0.565	-0.00747	-0.01125	-0.0156	-0.02043	-0.02356	-0.02742	-0.03157
0.564	-0.00778	-0.01153	-0.01584	-0.02071	-0.02376	-0.02745	-0.03175
0.563	-0.00808	-0.01185	-0.01617	-0.02102	-0.02418	-0.02803	-0.03196
0.562	-0.00842	-0.01217	-0.01656	-0.0215	-0.02452	-0.0283	-0.03263
0.561	-0.00866	-0.01248	-0.01683	-0.02165	-0.02481	-0.02855	-0.03262
0.56	-0.00897	-0.01284	-0.01721	-0.02203	-0.02511	-0.02888	-0.03304
0.559	-0.00931	-0.01316	-0.01765	-0.02253	-0.02557	-0.02921	-0.03359
0.558	-0.00964	-0.01344	-0.01785	-0.02271	-0.02579	-0.02964	-0.03363
0.557	-0.00994	-0.01382	-0.01819	-0.02321	-0.0262	-0.02988	-0.03422
0.556	-0.01023	-0.01414	-0.01848	-0.02352	-0.02646	-0.0303	-0.03446
0.555	-0.01059	-0.01446	-0.01875	-0.02374	-0.02686	-0.03046	-0.03457
0.554	-0.01094	-0.01481	-0.01919	-0.02433	-0.02719	-0.03104	-0.03528
0.553	-0.01132	-0.01524	-0.01956	-0.02454	-0.02758	-0.03136	-0.03556
0.552	-0.0116	-0.01556	-0.01985	-0.02499	-0.02778	-0.03144	-0.03586
0.551	-0.01193	-0.01589	-0.02029	-0.02537	-0.02825	-0.03213	-0.03633
0.55	-0.01225	-0.01631	-0.02056	-0.02563	-0.02852	-0.03233	-0.03653
0.549	-0.01261	-0.01669	-0.02098	-0.0261	-0.02895	-0.03269	-0.03698
0.548	-0.01288	-0.01706	-0.02135	-0.02639	-0.02917	-0.03302	-0.03743
0.547	-0.01327	-0.01744	-0.02172	-0.02674	-0.02959	-0.03336	-0.03762
0.546	-0.01363	-0.01781	-0.02212	-0.02725	-0.03005	-0.03392	-0.03816
0.545	-0.01392	-0.01811	-0.02242	-0.02744	-0.03033	-0.03403	-0.03851
0.544	-0.01429	-0.01844	-0.02285	-0.02785	-0.03067	-0.0345	-0.0387
0.543	-0.01467	-0.01877	-0.02327	-0.02827	-0.03114	-0.03492	-0.03921
0.542	-0.01493	-0.01904	-0.02366	-0.02851	-0.0314	-0.03522	-0.03952
0.541	-0.01533	-0.01944	-0.02408	-0.02903	-0.03188	-0.03572	-0.03986
0.54	-0.01572	-0.01981	-0.02447	-0.0294	-0.03223	-0.03595	-0.04043
0.539	-0.01602	-0.02018	-0.02481	-0.02971	-0.0326	-0.03654	-0.04072
0.538	-0.01645	-0.02055	-0.02525	-0.03027	-0.03301	-0.03682	-0.04109
0.537	-0.0168	-0.02094	-0.02557	-0.0305	-0.03338	-0.03718	-0.0415
0.536	-0.01705	-0.02135	-0.02596	-0.03098	-0.03369	-0.03751	-0.04179
0.535	-0.01744	-0.02173	-0.02637	-0.03147	-0.03419	-0.03795	-0.04222
0.534	-0.01776	-0.02214	-0.02672	-0.0318	-0.03454	-0.03841	-0.04279
0.533	-0.01811	-0.02254	-0.02712	-0.03232	-0.03502	-0.0387	-0.04311
0.532	-0.01846	-0.02287	-0.0275	-0.03263	-0.03534	-0.03919	-0.04344
0.531	-0.01878	-0.0233	-0.02789	-0.03304	-0.03584	-0.03944	-0.04389
0.53	-0.01919	-0.02376	-0.02834	-0.03359	-0.0362	-0.04005	-0.04429
0.529	-0.01953	-0.02409	-0.02864	-0.03377	-0.03657	-0.04034	-0.04472
0.528	-0.01985	-0.02455	-0.02906	-0.03429	-0.03704	-0.04054	-0.04526
0.527	-0.02026	-0.02495	-0.02952	-0.03485	-0.03755	-0.04135	-0.04551
0.526	-0.02062	-0.02537	-0.02984	-0.03512	-0.0378	-0.04151	-0.04602
0.525	-0.02099	-0.02578	-0.03035	-0.03573	-0.03832	-0.04204	-0.04651
0.524	-0.02135	-0.02614	-0.0308	-0.03614	-0.03869	-0.04246	-0.0468
0.523	-0.02169	-0.02656	-0.03116	-0.03647	-0.03908	-0.04278	-0.04727
0.522	-0.02207	-0.02692	-0.03167	-0.03711	-0.03949	-0.04343	-0.04769
0.521	-0.02247	-0.02733	-0.03201	-0.03734	-0.03996	-0.04366	-0.04803
0.52	-0.02282	-0.02773	-0.03248	-0.03784	-0.04036	-0.04418	-0.04865
0.519	-0.02325	-0.02808	-0.03294	-0.03836	-0.04091	-0.04456	-0.04897
0.518	-0.02356	-0.02848	-0.03329	-0.03867	-0.04115	-0.04509	-0.04944
0.517	-0.02388	-0.02888	-0.03372	-0.03929	-0.04181	-0.04551	-0.04996
0.516	-0.02421	-0.02923	-0.03413	-0.03968	-0.04212	-0.04575	-0.05017
0.515	-0.02461	-0.02969	-0.03454	-0.04013	-0.04266	-0.0465	-0.05082
0.514	-0.02502	-0.03014	-0.03512	-0.04074	-0.04313	-0.04693	-0.05135
0.513	-0.02532	-0.0305	-0.03541	-0.04098	-0.04352	-0.04726	-0.05151
0.512	-0.0257	-0.03093	-0.03592	-0.04153	-0.04397	-0.04769	-0.05224
0.511	-0.02606	-0.03134	-0.03643	-0.0421	-0.04449	-0.04818	-0.05271
0.51	-0.02635	-0.03175	-0.03675	-0.04239	-0.04479	-0.04863	-0.05305
0.509	-0.02674	-0.03216	-0.03718	-0.04301	-0.04542	-0.04896	-0.05371
0.508	-0.02703	-0.03255	-0.03772	-0.0434	-0.04577	-0.04954	-0.0541
0.507	-0.02737	-0.03294	-0.03806	-0.04384	-0.04629	-0.0498	-0.05447
0.506	-0.02777	-0.03339	-0.03855	-0.04444	-0.04682	-0.05051	-0.05516
0.505	-0.02809	-0.0338	-0.03895	-0.04474	-0.04713	-0.05094	-0.05533
0.504	-0.02837	-0.03421	-0.03932	-0.04529	-0.0476	-0.05114	-0.05591
0.503	-0.02867	-0.03461	-0.0398	-0.04586	-0.04814	-0.05197	-0.05652
0.502	-0.02905	-0.0351	-0.04032	-0.0463	-0.04857	-0.05237	-0.05693
0.501	-0.02939	-0.03555	-0.04074	-0.04688	-0.04909	-0.05293	-0.05748
0.5	-0.02968	-0.03591	-0.04123	-0.04729	-0.04947	-0.05337	-0.05798
0.499	-0.03002	-0.03635	-0.04164	-0.04772	-0.04996	-0.05379	-0.05825
0.498	-0.03039	-0.03675	-0.04211	-0.04827	-0.05047	-0.05449	-0.05904
0.497	-0.03068	-0.03717	-0.04251	-0.04856	-0.05087	-0.05468	-0.05927
0.496	-0.03101	-0.03771	-0.04302	-0.04912	-0.05135	-0.0553	-0.05969
0.495	-0.03137	-0.03815	-0.04347	-0.04969	-0.052	-0.05573	-0.06034
0.494	-0.03168	-0.03852	-0.04385	-0.05001	-0.05232	-0.05632	-0.06068
0.493	-0.03201	-0.03888	-0.04437	-0.05066	-0.05305	-0.05681	-0.06115
0.492	-0.03237	-0.0392	-0.04481	-0.05108	-0.05336	-0.05708	-0.06189
0.491	-0.03262	-0.03955	-0.04521	-0.05149	-0.0539	-0.05778	-0.06218
0.49	-0.03299	-0.03996	-0.04576	-0.05222	-0.05442	-0.05821	-0.06299
0.489	-0.03336	-0.04044	-0.0462	-0.05264	-0.05498	-0.05873	-0.06355
0.488	-0.03366	-0.04086	-0.04668	-0.05319	-0.05538	-0.05917	-0.06385
0.487	-0.03381	-0.04123	-0.04715	-0.05371	-0.05598	-0.05966	-0.06457
0.486	-0.0342	-0.04167	-0.04759	-0.05415	-0.05634	-0.06028	-0.06508
0.485	-0.03452	-0.0421	-0.04801	-0.05478	-0.05697	-0.06064	-0.06542
0.484	-0.0348	-0.04246	-0.04848	-0.05517	-0.05732	-0.06127	-0.06602
0.483	-0.03512	-0.04291	-0.04888	-0.05571	-0.05786	-0.0616	-0.06649
0.482	-0.03547	-0.04333	-0.04941	-0.05639	-0.05845	-0.06248	-0.06707
0.481	-0.03573	-0.04372	-0.04967	-0.05672	-0.05885	-0.06279	-0.06757
0.48	-0.03607	-0.04412	-0.05022	-0.05729	-0.05932	-0.06322	-0.06802
0.479	-0.03635	-0.04451	-0.05063	-0.05788	-0.0599	-0.06408	-0.06857
0.478	-0.03664	-0.04491	-0.05112	-0.05818	-0.06029	-0.06439	-0.06923
0.477	-0.037	-0.0454	-0.05168	-0.05883	-0.06088	-0.0651	-0.06956
0.476	-0.03733	-0.0458	-0.0522	-0.05929	-0.06139	-0.06561	-0.07013
0.475	-0.03756	-0.04621	-0.05256	-0.0597	-0.06196	-0.06599	-0.07068
0.474	-0.03787	-0.0466	-0.05313	-0.06034	-0.06253	-0.06681	-0.07123
0.473	-0.03814	-0.047	-0.0535	-0.0607	-0.06299	-0.067	-0.07184
0.472	-0.03845	-0.04741	-0.05396	-0.0612	-0.06359	-0.06764	-0.07238
0.471	-0.03873	-0.04779	-0.05456	-0.0618	-0.06417	-0.06807	-0.07274
0.47	-0.03903	-0.04819	-0.05507	-0.06226	-0.06463	-0.06864	-0.07346
0.469	-0.03934	-0.0486	-0.05548	-0.06293	-0.06522	-0.06914	-0.07385
0.468	-0.03958	-0.04895	-0.05589	-0.06343	-0.06567	-0.06954	-0.07426
0.467	-0.03985	-0.04936	-0.05631	-0.06396	-0.06629	-0.07027	-0.0749
0.466	-0.04013	-0.04979	-0.0569	-0.06466	-0.0668	-0.07074	-0.07538
0.465	-0.04037	-0.05023	-0.05719	-0.06495	-0.06721	-0.07118	-0.07582
0.464	-0.04066	-0.05073	-0.05782	-0.06567	-0.06783	-0.07179	-0.07663
0.463	-0.04104	-0.05109	-0.05826	-0.06629	-0.06845	-0.07243	-0.07715
0.462	-0.04125	-0.05145	-0.05868	-0.06658	-0.06886	-0.07297	-0.0776
0.461	-0.04157	-0.05185	-0.05913	-0.06724	-0.06948	-0.07332	-0.07823
0.46	-0.04183	-0.05226	-0.05964	-0.06774	-0.06988	-0.074	-0.07869
0.459	-0.04207	-0.05265	-0.05995	-0.06818	-0.07053	-0.07434	-0.0793
0.458	-0.04236	-0.05309	-0.06054	-0.0688	-0.07101	-0.07505	-0.07996
0.457	-0.04263	-0.05353	-0.06089	-0.06915	-0.07149	-0.07555	-0.08029
0.456	-0.04284	-0.05393	-0.06135	-0.06971	-0.07198	-0.07589	-0.08107
0.455	-0.04314	-0.05427	-0.06188	-0.0703	-0.0726	-0.07666	-0.08166
0.454	-0.04344	-0.05466	-0.06235	-0.07069	-0.07301	-0.07708	-0.08214
0.453	-0.0437	-0.05507	-0.0629	-0.07137	-0.07367	-0.07774	-0.08286
0.452	-0.04388	-0.05545	-0.06336	-0.07184	-0.07406	-0.07819	-0.08324
0.451	-0.04416	-0.05586	-0.06382	-0.07246	-0.07475	-0.07881	-0.0839
0.45	-0.04447	-0.05631	-0.06444	-0.07311	-0.07521	-0.07957	-0.08474
0.449	-0.04467	-0.05664	-0.06478	-0.07338	-0.07561	-0.07979	-0.08503
0.448	-0.04494	-0.05706	-0.06531	-0.07388	-0.07624	-0.08058	-0.08572
0.447	-0.0452	-0.05745	-0.06574	-0.07439	-0.07678	-0.08104	-0.0864
0.446	-0.04538	-0.05778	-0.0662	-0.07472	-0.07723	-0.08162	-0.08674
0.445	-0.04573	-0.05817	-0.06661	-0.07538	-0.07791	-0.08225	-0.08749
0.444	-0.04594	-0.05849	-0.06717	-0.07582	-0.07834	-0.08265	-0.08809
0.443	-0.04607	-0.05889	-0.06745	-0.07624	-0.07883	-0.08332	-0.08842
0.442	-0.04634	-0.05933	-0.068	-0.0769	-0.07943	-0.08391	-0.08932
0.441	-0.04657	-0.05967	-0.06832	-0.07726	-0.07993	-0.08448	-0.08982
0.44	-0.04678	-0.05993	-0.06879	-0.0778	-0.08045	-0.08488	-0.09028
0.439	-0.047	-0.06022	-0.06925	-0.07833	-0.08109	-0.08554	-0.09112
0.438	-0.04728	-0.06064	-0.06968	-0.07881	-0.08159	-0.08628	-0.09165
0.437	-0.04743	-0.06101	-0.07006	-0.07944	-0.08222	-0.08665	-0.09222
0.436	-0.04764	-0.06132	-0.07052	-0.07986	-0.08257	-0.08732	-0.09294
0.435	-0.04786	-0.06167	-0.07095	-0.0803	-0.08315	-0.08775	-0.09331
0.434	-0.04806	-0.06207	-0.07147	-0.08093	-0.0837	-0.08844	-0.09403
0.433	-0.04824	-0.06239	-0.0717	-0.08124	-0.08414	-0.08895	-0.09453
0.432	-0.04841	-0.06278	-0.07221	-0.08182	-0.08472	-0.08934	-0.09499
0.431	-0.04864	-0.06313	-0.07264	-0.08242	-0.08533	-0.0902	-0.09573
0.43	-0.0488	-0.06348	-0.07303	-0.0828	-0.08571	-0.0906	-0.09633
0.429	-0.04905	-0.06387	-0.07339	-0.08346	-0.08633	-0.09127	-0.09671
0.428	-0.0492	-0.06417	-0.07385	-0.08382	-0.08671	-0.09168	-0.09751
0.427	-0.04935	-0.06459	-0.07413	-0.08422	-0.08728	-0.09228	-0.098
0.426	-0.04955	-0.06485	-0.07462	-0.0848	-0.08787	-0.09308	-0.09863
0.425	-0.04978	-0.0652	-0.07488	-0.08518	-0.08841	-0.09334	-0.0993
0.424	-0.04999	-0.06552	-0.0754	-0.08566	-0.08886	-0.09402	-0.09983
0.423	-0.05011	-0.06579	-0.07574	-0.08616	-0.08945	-0.09455	-0.10041
0.422	-0.05031	-0.06612	-0.07624	-0.08651	-0.08984	-0.09502	-0.1012
0.421	-0.05048	-0.06647	-0.07649	-0.08714	-0.09046	-0.09564	-0.10163
0.42	-0.05068	-0.06672	-0.07692	-0.08754	-0.09088	-0.09597	-0.10224
0.419	-0.05087	-0.06705	-0.07728	-0.08802	-0.09149	-0.09671	-0.10288
0.418	-0.05108	-0.06741	-0.07786	-0.08861	-0.092	-0.09735	-0.10334
0.417	-0.05126	-0.06762	-0.07809	-0.08889	-0.09248	-0.09783	-0.10394
0.416	-0.05139	-0.06796	-0.07852	-0.08939	-0.09291	-0.0983	-0.10458
0.415	-0.05164	-0.06829	-0.07888	-0.09001	-0.09348	-0.09896	-0.10509
0.414	-0.05177	-0.06855	-0.07927	-0.09033	-0.0938	-0.09955	-0.10565
0.413	-0.05203	-0.06881	-0.07962	-0.09093	-0.09446	-0.09995	-0.10639
0.412	-0.0522	-0.06914	-0.08014	-0.09133	-0.09491	-0.10074	-0.1069
0.411	-0.05234	-0.06939	-0.08047	-0.0917	-0.0954	-0.10108	-0.10755
0.41	-0.05254	-0.0697	-0.08096	-0.09234	-0.09587	-0.10175	-0.10809
0.409	-0.05274	-0.06994	-0.08117	-0.09259	-0.0964	-0.10226	-0.10862
0.408	-0.05287	-0.07027	-0.08159	-0.09303	-0.09679	-0.10264	-0.10938
0.407	-0.05305	-0.0705	-0.082	-0.09361	-0.09747	-0.10339	-0.10985
0.406	-0.05328	-0.07084	-0.08243	-0.09392	-0.09793	-0.10387	-0.11043
0.405	-0.05346	-0.07113	-0.0828	-0.09449	-0.0985	-0.10452	-0.11121
0.404	-0.05362	-0.07147	-0.08325	-0.09489	-0.0989	-0.10491	-0.11152
0.403	-0.05379	-0.07166	-0.08353	-0.0953	-0.09952	-0.10549	-0.11227
0.402	-0.05397	-0.07199	-0.084	-0.09601	-0.10002	-0.1063	-0.11301
0.401	-0.0541	-0.07223	-0.08423	-0.0962	-0.10044	-0.10646	-0.11327
--	--	--	--	--	--	--	--

## Sheet: S7b
x1	y1	x2	y2
Au-plate		fit
Scan rate	delta j	Scan rate	delta j
20	0.02373	10	0.0191
40	0.03341	11.3131	0.01971
60	0.04225	12.6263	0.02033
80	0.0523	13.9394	0.02095
100	0.06157	15.2525	0.02157
120	0.07098	16.5657	0.02219
140	0.08012	17.8788	0.02281
		19.1919	0.02342
		20.5051	0.02404
		21.8182	0.02466
		23.1313	0.02528
		24.4444	0.0259
		25.7576	0.02651
		27.0707	0.02713
		28.3838	0.02775
		29.697	0.02837
		31.0101	0.02899
		32.3232	0.02961
		33.6364	0.03022
		34.9495	0.03084
		36.2626	0.03146
		37.5758	0.03208
		38.8889	0.0327
		40.202	0.03331
		41.5151	0.03393
		42.8283	0.03455
		44.1414	0.03517
		45.4545	0.03579
		46.7677	0.03641
		48.0808	0.03702
		49.3939	0.03764
		50.7071	0.03826
		52.0202	0.03888
		53.3333	0.0395
		54.6465	0.04011
		55.9596	0.04073
		57.2727	0.04135
		58.5859	0.04197
		59.899	0.04259
		61.2121	0.04321
		62.5252	0.04382
		63.8384	0.04444
		65.1515	0.04506
		66.4647	0.04568
		67.7778	0.0463
		69.0909	0.04691
		70.404	0.04753
		71.7172	0.04815
		73.0303	0.04877
		74.3434	0.04939
		75.6566	0.05001
		76.9697	0.05062
		78.2828	0.05124
		79.596	0.05186
		80.9091	0.05248
		82.2222	0.0531
		83.5353	0.05371
		84.8485	0.05433
		86.1616	0.05495
		87.4748	0.05557
		88.7879	0.05619
		90.101	0.05681
		91.4141	0.05742
		92.7273	0.05804
		94.0404	0.05866
		95.3535	0.05928
		96.6667	0.0599
		97.9798	0.06051
		99.2929	0.06113
		100.606	0.06175
		101.919	0.06237
		103.232	0.06299
		104.545	0.06361
		105.859	0.06422
		107.172	0.06484
		108.485	0.06546
		109.798	0.06608
		111.111	0.0667
		112.424	0.06731
		113.737	0.06793
		115.051	0.06855
		116.364	0.06917
		117.677	0.06979
		118.99	0.07041
		120.303	0.07102
		121.616	0.07164
		122.929	0.07226
		124.242	0.07288
		125.556	0.0735
		126.869	0.07411
		128.182	0.07473
		129.495	0.07535
		130.808	0.07597
		132.121	0.07659
		133.434	0.07721
		134.747	0.07782
		136.061	0.07844
		137.374	0.07906
		138.687	0.07968
		140	0.0803
