# Supplementary material for: Efficient wettability-controlled electroreduction of CO2 to CO at Au/C interfaces
Source: Nat Commun. 2020 Jun 15;11:3028. doi: 10.1038/s41467-020-16847-9 (PMC7295780; doi:10.1038/s41467-020-16847-9)
Supplement: Supplementary file 2 — Source Data [file 41467_2020_16847_MOESM2_ESM.zip › Source Data/SI/S8.xlsx]

## Sheet: S8a
x	y1	y2	y3	y4	y5	y6	y7
	20	40	60	80	100	120	140
E	j	j	j	j	j	j	j
0.401	-0.08106	-0.1125	-0.14693	-0.18236	-0.21482	-0.24774	-0.28063
0.4	-0.0624	-0.09394	-0.1032	-0.13711	-0.17008	-0.19098	-0.22356
0.401	-0.04047	-0.04847	-0.05081	-0.06699	-0.08486	-0.0994	-0.11977
0.402	-0.03363	-0.03164	-0.03156	-0.04021	-0.04982	-0.05778	-0.07172
0.403	-0.02949	-0.02304	-0.02048	-0.02446	-0.02898	-0.03433	-0.04208
0.404	-0.02625	-0.01678	-0.01227	-0.01286	-0.01465	-0.01629	-0.02089
0.405	-0.0234	-0.01187	-0.00541	-0.00416	-0.00271	-0.00263	-0.00502
0.406	-0.02121	-0.00773	-1.7602e-05	0.00311	0.00564	0.00815	0.00802
0.407	-0.01923	-0.00402	0.00464	0.00912	0.0139	0.01746	0.01892
0.408	-0.01742	-0.00114	0.00897	0.01419	0.01994	0.02479	0.02811
0.409	-0.01589	0.00166	0.01211	0.01932	0.02622	0.03276	0.03707
0.41	-0.01417	0.00423	0.01564	0.02359	0.03147	0.03877	0.04438
0.411	-0.013	0.00625	0.01822	0.02721	0.03642	0.04442	0.05033
0.412	-0.01169	0.00848	0.02143	0.03141	0.04057	0.04979	0.05756
0.413	-0.0103	0.0104	0.0242	0.03465	0.04533	0.05477	0.06298
0.414	-0.00936	0.01196	0.0264	0.03749	0.0483	0.05913	0.06768
0.415	-0.00829	0.01383	0.02851	0.04051	0.05246	0.06298	0.07289
0.416	-0.00716	0.01529	0.03095	0.04295	0.0553	0.06714	0.07705
0.417	-0.00636	0.01678	0.03253	0.04567	0.05867	0.07006	0.08117
0.418	-0.00517	0.0183	0.03506	0.04814	0.06149	0.07401	0.08567
0.419	-0.00436	0.01964	0.03663	0.05033	0.06458	0.07712	0.0883
0.42	-0.00362	0.02089	0.03839	0.05277	0.06678	0.07951	0.09255
0.421	-0.0026	0.02209	0.03989	0.05474	0.06976	0.08354	0.0962
0.422	-0.00197	0.02334	0.04124	0.05672	0.07139	0.08559	0.09855
0.423	-0.00128	0.02468	0.04278	0.05884	0.0743	0.08859	0.10255
0.424	-0.000485714	0.02553	0.04465	0.0603	0.07587	0.09083	0.10483
0.425	0.000319592	0.02656	0.04571	0.06224	0.07852	0.09325	0.10743
0.426	0.00104	0.02768	0.04742	0.06396	0.08044	0.09668	0.11097
0.427	0.00163	0.0285	0.04829	0.06527	0.08229	0.09761	0.11226
0.428	0.00229	0.02953	0.04951	0.06708	0.08379	0.10023	0.1147
0.429	0.00304	0.03053	0.05083	0.06859	0.08615	0.10236	0.1175
0.43	0.00343	0.03133	0.05185	0.0698	0.08693	0.10405	0.11872
0.431	0.00414	0.03244	0.05315	0.07123	0.0895	0.10637	0.12148
0.432	0.00469	0.03312	0.05452	0.07243	0.0904	0.1076	0.12406
0.433	0.00512	0.03387	0.05488	0.07391	0.09234	0.10958	0.12501
0.434	0.00576	0.03479	0.05621	0.07524	0.09369	0.11118	0.12795
0.435	0.00628	0.03541	0.0568	0.07608	0.09529	0.11255	0.1294
0.436	0.00668	0.0362	0.05802	0.0775	0.09623	0.11384	0.13098
0.437	0.00736	0.03691	0.05905	0.07847	0.09832	0.11562	0.13353
0.438	0.00787	0.03768	0.06001	0.07984	0.09905	0.11734	0.13489
0.439	0.00832	0.03848	0.06068	0.08089	0.1009	0.11826	0.13643
0.44	0.00878	0.03891	0.06173	0.08178	0.10146	0.12008	0.13845
0.441	0.00923	0.03957	0.06225	0.08296	0.10311	0.12109	0.13956
0.442	0.00977	0.04025	0.06362	0.08406	0.10411	0.12293	0.14143
0.443	0.01013	0.04058	0.06404	0.08458	0.10525	0.12411	0.14297
0.444	0.01054	0.04133	0.06505	0.08574	0.10614	0.12471	0.14396
0.445	0.01113	0.04195	0.06581	0.08642	0.10782	0.12687	0.14611
0.446	0.01137	0.04242	0.06609	0.08712	0.10812	0.12754	0.14723
0.447	0.01178	0.04311	0.06687	0.08846	0.10968	0.12904	0.14784
0.448	0.01227	0.04357	0.06794	0.08918	0.11	0.13013	0.14983
0.449	0.01254	0.04403	0.06824	0.09014	0.11132	0.13088	0.1507
0.45	0.01307	0.04471	0.06938	0.09111	0.11195	0.13286	0.15211
0.451	0.01354	0.04533	0.06974	0.09173	0.11314	0.13316	0.15386
0.452	0.01384	0.04582	0.07033	0.09275	0.11353	0.13462	0.15459
0.453	0.01429	0.04621	0.07084	0.09336	0.11486	0.13547	0.15575
0.454	0.01452	0.04663	0.07145	0.094	0.11495	0.13646	0.15717
0.455	0.01499	0.04719	0.07196	0.09478	0.11643	0.13753	0.15803
0.456	0.0152	0.04747	0.07283	0.09552	0.11673	0.13785	0.15921
0.457	0.01565	0.04797	0.07293	0.09646	0.11779	0.13938	0.16026
0.458	0.01611	0.04854	0.07382	0.09704	0.1184	0.14027	0.16113
0.459	0.01636	0.0488	0.07407	0.09736	0.11928	0.14078	0.16221
0.46	0.01671	0.04938	0.07483	0.09839	0.11976	0.14183	0.16356
0.461	0.01727	0.0498	0.07552	0.09877	0.1212	0.14271	0.16386
0.462	0.01739	0.05005	0.07577	0.09933	0.12092	0.14369	0.16488
0.463	0.01775	0.05068	0.07626	0.10018	0.12263	0.14442	0.16606
0.464	0.01824	0.05113	0.07714	0.10045	0.1228	0.14565	0.16677
0.465	0.01842	0.05132	0.07713	0.10129	0.12379	0.14578	0.16806
0.466	0.01883	0.05188	0.07798	0.10201	0.12425	0.14704	0.16888
0.467	0.01907	0.05215	0.07849	0.10222	0.12507	0.1476	0.16924
0.468	0.01928	0.05257	0.07885	0.10302	0.12518	0.14776	0.17085
0.469	0.01983	0.05293	0.07928	0.10343	0.12646	0.14931	0.17139
0.47	0.01999	0.05328	0.07956	0.10389	0.12635	0.14949	0.17178
0.471	0.02025	0.05375	0.07998	0.10471	0.12789	0.15062	0.17328
0.472	0.02064	0.05388	0.08069	0.10477	0.12782	0.15116	0.17334
0.473	0.02093	0.0543	0.08091	0.10553	0.12897	0.15139	0.17452
0.474	0.02133	0.05479	0.08172	0.10617	0.12924	0.15304	0.17561
0.475	0.02156	0.05494	0.08159	0.10626	0.13004	0.15273	0.17529
0.476	0.02185	0.0554	0.08213	0.10723	0.13033	0.15392	0.17648
0.477	0.02227	0.05572	0.08269	0.10735	0.13139	0.1545	0.17737
0.478	0.02232	0.05601	0.0831	0.10785	0.13104	0.15481	0.17718
0.479	0.02278	0.05638	0.08348	0.10844	0.13243	0.15583	0.17899
0.48	0.02307	0.05662	0.08413	0.10868	0.13237	0.15596	0.17905
0.481	0.02318	0.05689	0.08398	0.10929	0.13333	0.15696	0.17942
0.482	0.0235	0.05733	0.08461	0.10968	0.13344	0.15754	0.18109
0.483	0.02376	0.05752	0.0846	0.10974	0.13422	0.15816	0.18107
0.484	0.02405	0.05789	0.0852	0.11058	0.13421	0.15847	0.18189
0.485	0.02445	0.0581	0.08578	0.11076	0.13557	0.15912	0.18298
0.486	0.02457	0.05837	0.08598	0.11103	0.13513	0.16015	0.18265
0.487	0.02488	0.05874	0.08611	0.11169	0.13643	0.15986	0.18383
0.488	0.02512	0.0589	0.08666	0.11168	0.1362	0.16091	0.18463
0.489	0.02543	0.05934	0.08671	0.11248	0.13748	0.16138	0.18461
0.49	0.02571	0.05977	0.0876	0.11286	0.1376	0.16215	0.18592
0.491	0.02588	0.05989	0.08766	0.1127	0.13811	0.16238	0.1859
0.492	0.02602	0.06021	0.08805	0.11349	0.13811	0.16237	0.18629
0.493	0.0263	0.06048	0.08837	0.1137	0.1393	0.16397	0.18777
0.494	0.02645	0.06054	0.08844	0.11392	0.13881	0.16351	0.18739
0.495	0.02687	0.06097	0.08874	0.11444	0.14005	0.16457	0.18839
0.496	0.02712	0.06118	0.08944	0.11474	0.13998	0.16491	0.18939
0.497	0.02719	0.06142	0.08931	0.11522	0.14066	0.16488	0.18926
0.498	0.02751	0.06184	0.0901	0.11572	0.14079	0.16641	0.1902
0.499	0.02772	0.06201	0.09008	0.11573	0.14153	0.16569	0.19055
0.5	0.02792	0.06223	0.09044	0.11617	0.14135	0.16657	0.1905
0.501	0.02825	0.06251	0.09078	0.11631	0.14263	0.16714	0.19168
0.502	0.02838	0.06278	0.09119	0.11683	0.14234	0.16757	0.19232
0.503	0.02861	0.06312	0.09132	0.11728	0.1435	0.16848	0.19223
0.504	0.02896	0.06316	0.09191	0.11725	0.14304	0.16809	0.19324
0.505	0.02913	0.06333	0.09184	0.11792	0.14386	0.16908	0.19341
0.506	0.0294	0.06361	0.09251	0.11834	0.14392	0.16955	0.19391
0.507	0.02954	0.06363	0.09232	0.11826	0.14452	0.1696	0.19453
0.508	0.02978	0.06394	0.09281	0.11891	0.14458	0.17003	0.19481
0.509	0.03012	0.06424	0.09326	0.11878	0.14566	0.17064	0.19532
0.51	0.03014	0.06434	0.09321	0.11898	0.145	0.17123	0.19582
0.511	0.03046	0.0648	0.09347	0.11965	0.14621	0.17107	0.19595
0.512	0.03059	0.06501	0.09391	0.11982	0.14594	0.17204	0.19662
0.513	0.03084	0.06515	0.09393	0.12002	0.14663	0.17184	0.19702
0.514	0.03115	0.06549	0.09467	0.12064	0.14675	0.17268	0.19729
0.515	0.03138	0.06572	0.09476	0.12067	0.14744	0.17333	0.19802
0.516	0.03148	0.06591	0.09513	0.12121	0.14713	0.17269	0.19848
0.517	0.03183	0.06606	0.09529	0.12135	0.14813	0.17393	0.19856
0.518	0.03187	0.06627	0.09524	0.12129	0.14765	0.17368	0.19909
0.519	0.03213	0.06662	0.0954	0.12182	0.14865	0.17441	0.19956
0.52	0.03234	0.06661	0.09606	0.12191	0.14846	0.17457	0.19952
0.521	0.03239	0.06685	0.09598	0.12249	0.14912	0.17455	0.20044
0.522	0.0329	0.06716	0.09674	0.12289	0.14922	0.176	0.20093
0.523	0.03296	0.06716	0.0964	0.12274	0.14967	0.17528	0.20066
0.524	0.03304	0.06745	0.09672	0.12347	0.1496	0.17604	0.20204
0.525	0.03337	0.0677	0.0971	0.12356	0.15071	0.17641	0.20198
0.526	0.03337	0.06786	0.09718	0.12358	0.14997	0.17644	0.20217
0.527	0.03381	0.06813	0.09754	0.12398	0.15125	0.17723	0.20292
0.528	0.03408	0.06817	0.09803	0.124	0.15072	0.17686	0.20282
0.529	0.03405	0.06831	0.09772	0.12446	0.1515	0.17775	0.20346
0.53	0.03429	0.06855	0.09818	0.12484	0.15171	0.17785	0.20413
0.531	0.03442	0.06868	0.09806	0.12484	0.15222	0.17829	0.2036
0.532	0.03463	0.06885	0.09845	0.1254	0.15191	0.1785	0.20443
0.533	0.03492	0.06904	0.09897	0.12548	0.15296	0.17871	0.20482
0.534	0.03505	0.06927	0.09903	0.12555	0.15225	0.17957	0.20465
0.535	0.03525	0.06955	0.09899	0.12585	0.15345	0.17939	0.20554
0.536	0.03549	0.06956	0.09939	0.12599	0.15291	0.17992	0.20536
0.537	0.03549	0.0697	0.09923	0.12648	0.15375	0.17978	0.20552
0.538	0.0358	0.07001	0.09992	0.12689	0.15377	0.18091	0.20679
0.539	0.03592	0.06999	0.09985	0.12669	0.15422	0.18091	0.20616
0.54	0.03616	0.07038	0.10037	0.12747	0.15419	0.18048	0.20687
0.541	0.0364	0.0706	0.10059	0.12746	0.15536	0.18178	0.2078
0.542	0.03643	0.07056	0.10039	0.12738	0.15451	0.18119	0.20704
0.543	0.03671	0.07094	0.10053	0.12788	0.15566	0.18202	0.20809
0.544	0.03693	0.07095	0.10119	0.12771	0.15506	0.18235	0.20866
0.545	0.03701	0.07099	0.10107	0.12822	0.15596	0.18194	0.20792
0.546	0.03727	0.07124	0.10159	0.12863	0.15567	0.18343	0.2091
0.547	0.0374	0.07132	0.10152	0.12848	0.15658	0.18282	0.20903
0.548	0.03759	0.07152	0.10147	0.12906	0.15602	0.18336	0.2091
0.549	0.03779	0.07166	0.10183	0.12901	0.15712	0.18368	0.20992
0.55	0.03772	0.07178	0.10209	0.12912	0.15648	0.18377	0.20957
0.551	0.03792	0.07207	0.10238	0.12957	0.15766	0.18453	0.2099
0.552	0.03821	0.0721	0.10273	0.12956	0.15701	0.18415	0.21092
0.553	0.03837	0.07242	0.10258	0.13018	0.1581	0.18517	0.21087
0.554	0.03863	0.07271	0.10299	0.13058	0.15784	0.18524	0.2114
0.555	0.03867	0.07261	0.10289	0.13024	0.15837	0.18519	0.21149
0.556	0.03881	0.07281	0.1034	0.13084	0.15803	0.18549	0.21155
0.557	0.03908	0.07299	0.10362	0.13071	0.15921	0.18559	0.21232
0.558	0.03913	0.07305	0.10357	0.13074	0.15822	0.18616	0.21225
0.559	0.0393	0.07341	0.1036	0.13133	0.15955	0.18614	0.21199
0.56	0.03948	0.0734	0.10404	0.13126	0.15899	0.18673	0.21305
0.561	0.03949	0.07351	0.10376	0.1315	0.1597	0.18639	0.21297
0.562	0.0399	0.07376	0.10443	0.13189	0.15958	0.18722	0.21317
0.563	0.03991	0.07388	0.10445	0.13174	0.16028	0.18734	0.21383
0.564	0.04006	0.07409	0.10465	0.13218	0.15977	0.1869	0.21363
0.565	0.04035	0.07419	0.10475	0.13209	0.16088	0.18807	0.21402
0.566	0.04044	0.07439	0.10499	0.13236	0.16033	0.18795	0.21487
0.567	0.04064	0.07469	0.10502	0.13287	0.16138	0.18844	0.21467
0.568	0.04078	0.07457	0.10541	0.13276	0.16073	0.18866	0.21484
0.569	0.04081	0.07473	0.1054	0.13307	0.16159	0.18856	0.21536
0.57	0.04098	0.07503	0.10586	0.13337	0.16139	0.18961	0.21538
0.571	0.04109	0.07498	0.10558	0.13315	0.16178	0.18881	0.21564
0.572	0.04131	0.07514	0.10584	0.13385	0.16151	0.18969	0.21636
0.573	0.04145	0.07524	0.10617	0.13382	0.16252	0.18974	0.21612
0.574	0.04147	0.07523	0.10614	0.13379	0.16162	0.18982	0.21642
0.575	0.04175	0.07541	0.10631	0.13429	0.16275	0.19066	0.21697
0.576	0.04189	0.07555	0.10672	0.13422	0.16238	0.19008	0.21699
0.577	0.04197	0.07566	0.10652	0.13461	0.16311	0.19062	0.21741
0.578	0.04214	0.07596	0.10704	0.13488	0.16298	0.19106	0.21749
0.579	0.04235	0.07616	0.10691	0.13472	0.16353	0.19116	0.21757
0.58	0.0425	0.07632	0.1072	0.13519	0.16311	0.19134	0.21845
0.581	0.04267	0.07643	0.10743	0.13514	0.16426	0.19155	0.21828
0.582	0.04271	0.0765	0.10745	0.13524	0.16332	0.19197	0.21866
0.583	0.04292	0.07671	0.10762	0.1356	0.16454	0.19204	0.21932
0.584	0.04306	0.07679	0.10789	0.13554	0.164	0.19238	0.21875
0.585	0.0431	0.07699	0.10783	0.13591	0.16483	0.19223	0.21943
0.586	0.04345	0.0772	0.10817	0.13629	0.16456	0.19295	0.22015
0.587	0.0435	0.07716	0.1082	0.13597	0.1652	0.19302	0.21924
0.588	0.04361	0.07732	0.10841	0.1365	0.16466	0.19269	0.22019
0.589	0.04384	0.07744	0.10862	0.13658	0.1659	0.1939	0.22058
0.59	0.04379	0.07753	0.10844	0.13654	0.16492	0.19323	0.22012
0.591	0.04402	0.07778	0.10872	0.13698	0.16612	0.19412	0.22122
0.592	0.04434	0.0779	0.10915	0.13708	0.16564	0.1944	0.22133
0.593	0.04431	0.07784	0.10898	0.13739	0.16631	0.1938	0.22105
0.594	0.04457	0.0781	0.10938	0.13753	0.16613	0.19509	0.22236
0.595	0.0446	0.07815	0.10932	0.13743	0.16672	0.19462	0.22159
0.596	0.04477	0.0784	0.10942	0.13796	0.16624	0.19491	0.22194
0.597	0.04489	0.07847	0.10959	0.13783	0.16719	0.19527	0.2226
0.598	0.04502	0.07858	0.10973	0.13794	0.16647	0.1954	0.2221
0.599	0.04515	0.07877	0.10988	0.13825	0.16769	0.1959	0.22294
0.6	0.04535	0.07879	0.11017	0.13821	0.16702	0.19545	0.22331
0.601	0.0454	0.07889	0.11007	0.1386	0.16794	0.1961	0.22289
0.602	0.0455	0.07917	0.11035	0.13892	0.16755	0.19624	0.22388
0.603	0.04565	0.07909	0.11031	0.13849	0.16814	0.1965	0.22362
0.604	0.04618	0.07964	0.11129	0.13994	0.16859	0.19749	0.22472
0.605	0.04629	0.08006	0.11142	0.13986	0.16979	0.19763	0.22589
0.606	0.04614	0.07971	0.11109	0.13936	0.1684	0.1978	0.22463
0.607	0.04629	0.0799	0.11102	0.13969	0.16933	0.19729	0.22486
0.608	0.0465	0.07992	0.11129	0.13973	0.16867	0.19794	0.22553
0.609	0.04646	0.07997	0.11118	0.14	0.16946	0.19774	0.22527
0.61	0.04672	0.08019	0.11159	0.14022	0.16923	0.19822	0.22575
0.611	0.0467	0.08019	0.11166	0.14002	0.16984	0.19846	0.22598
0.612	0.04687	0.08037	0.11164	0.14063	0.16922	0.19813	0.22567
0.613	0.04709	0.08043	0.11196	0.1405	0.17036	0.19888	0.2265
0.614	0.04706	0.08056	0.11186	0.14049	0.16959	0.19854	0.22645
0.615	0.0472	0.08083	0.11201	0.14078	0.17076	0.19933	0.22622
0.616	0.04735	0.08076	0.11221	0.14067	0.17003	0.19919	0.22697
0.617	0.04758	0.08096	0.11229	0.14131	0.17106	0.19911	0.22713
0.618	0.04777	0.08126	0.11263	0.14172	0.17069	0.20044	0.22725
0.619	0.04774	0.08112	0.11259	0.14124	0.17125	0.19953	0.22752
0.62	0.04785	0.08136	0.11263	0.14183	0.17077	0.20006	0.22762
0.621	0.04814	0.08142	0.11293	0.14179	0.17193	0.20047	0.22792
0.622	0.04806	0.08138	0.11274	0.14176	0.17075	0.20018	0.22842
0.623	0.04825	0.08169	0.11299	0.14214	0.17215	0.20092	0.22823
0.624	0.04843	0.08179	0.11344	0.14202	0.17157	0.20066	0.2287
0.625	0.04839	0.08179	0.11313	0.14247	0.17251	0.20113	0.22887
0.626	0.04864	0.08205	0.11354	0.14286	0.17207	0.20141	0.22904
0.627	0.04878	0.08202	0.11341	0.14251	0.17268	0.20137	0.2293
0.628	0.04877	0.08218	0.11357	0.14303	0.17213	0.20177	0.22969
0.629	0.04891	0.08231	0.11396	0.14312	0.17334	0.2018	0.22947
0.63	0.04914	0.08252	0.11393	0.1431	0.17261	0.20248	0.23006
0.631	0.04918	0.08273	0.1141	0.1435	0.17364	0.20224	0.23042
0.632	0.04933	0.08259	0.11431	0.14339	0.17296	0.20271	0.23026
0.633	0.04942	0.08271	0.11415	0.14369	0.17384	0.20254	0.23089
0.634	0.04956	0.08298	0.11451	0.14401	0.17342	0.20311	0.23118
0.635	0.0497	0.08291	0.11461	0.14368	0.17405	0.20336	0.2306
0.636	0.04974	0.0831	0.1148	0.14421	0.1737	0.20298	0.23168
0.637	0.05003	0.0832	0.11517	0.14425	0.17472	0.20391	0.23172
0.638	0.04988	0.08326	0.11486	0.14415	0.17386	0.20339	0.23157
0.639	0.05012	0.08352	0.11512	0.14465	0.17487	0.20385	0.23234
0.64	0.05027	0.08342	0.11541	0.14463	0.17447	0.20411	0.23216
0.641	0.05032	0.08346	0.11542	0.14487	0.17513	0.20371	0.23239
0.642	0.05053	0.08373	0.1156	0.14502	0.17492	0.20497	0.23327
0.643	0.05053	0.08389	0.11565	0.14496	0.17559	0.2047	0.23266
0.644	0.05075	0.08398	0.11557	0.14555	0.17506	0.20487	0.23336
0.645	0.05091	0.08405	0.11596	0.14548	0.17616	0.20515	0.23366
0.646	0.05085	0.08411	0.11585	0.14542	0.17524	0.20521	0.23307
0.647	0.05096	0.08431	0.1163	0.14583	0.17634	0.20574	0.23426
0.648	0.05119	0.08421	0.1164	0.14573	0.17571	0.20522	0.23396
0.649	0.05127	0.08444	0.11624	0.14619	0.17655	0.20595	0.23392
0.65	0.05143	0.08469	0.11658	0.14654	0.17624	0.20611	0.23512
0.651	0.05137	0.08459	0.11656	0.14596	0.17682	0.20615	0.23432
0.652	0.05148	0.0848	0.11675	0.14662	0.17634	0.20653	0.23492
0.653	0.05176	0.0849	0.11711	0.14663	0.17753	0.20648	0.23567
0.654	0.05171	0.08486	0.11697	0.14656	0.17649	0.20687	0.23497
0.655	0.05191	0.08513	0.11721	0.14696	0.17794	0.20692	0.2359
0.656	0.05216	0.08527	0.11749	0.14709	0.1773	0.20752	0.23657
0.657	0.05213	0.08532	0.11723	0.14724	0.1781	0.20718	0.23553
0.658	0.05235	0.08554	0.11767	0.1476	0.17763	0.20771	0.23672
0.659	0.05236	0.08552	0.11777	0.14735	0.1784	0.20785	0.23641
0.66	0.05235	0.08564	0.11768	0.14782	0.17762	0.20728	0.23672
0.661	0.05261	0.08577	0.11805	0.14789	0.17889	0.20824	0.23759
0.662	0.0526	0.08581	0.11788	0.14781	0.17809	0.20785	0.23704
0.663	0.05272	0.08608	0.11824	0.14812	0.17926	0.20871	0.23727
0.664	0.05283	0.08605	0.11837	0.14806	0.17851	0.20881	0.23805
0.665	0.0529	0.08607	0.11836	0.14838	0.17937	0.20832	0.23762
0.666	0.0531	0.08633	0.11876	0.14882	0.17899	0.20972	0.2383
0.667	0.05307	0.08625	0.1186	0.14834	0.17958	0.20904	0.23843
0.668	0.05325	0.08654	0.1187	0.14913	0.17925	0.2098	0.2384
0.669	0.05348	0.08673	0.11913	0.14914	0.18048	0.21011	0.23932
0.67	0.05337	0.08662	0.11898	0.14892	0.17935	0.2097	0.23911
0.671	0.05348	0.08685	0.11925	0.1495	0.18073	0.21061	0.23893
0.672	0.05371	0.08691	0.11939	0.14939	0.17993	0.21019	0.23992
0.673	0.05368	0.08691	0.11945	0.14958	0.18077	0.21047	0.23965
0.674	0.05381	0.08711	0.1197	0.15001	0.18058	0.21086	0.23981
0.675	0.05386	0.08721	0.11965	0.14985	0.18114	0.21093	0.24034
0.676	0.05396	0.08733	0.11973	0.15033	0.18055	0.2112	0.24021
0.677	0.05419	0.08743	0.12013	0.15018	0.18184	0.21115	0.24047
0.678	0.05418	0.08748	0.12	0.15004	0.18087	0.21168	0.24101
0.679	0.05425	0.08769	0.1202	0.15069	0.18211	0.21153	0.24095
0.68	0.05441	0.08773	0.12041	0.15054	0.18141	0.21203	0.24113
0.681	0.05447	0.08784	0.12042	0.15092	0.18244	0.21205	0.24167
0.682	0.05468	0.08809	0.12066	0.15125	0.18197	0.21239	0.24178
0.683	0.05471	0.08805	0.12073	0.15089	0.1827	0.2128	0.24201
0.684	0.05475	0.08819	0.12087	0.15168	0.18214	0.21238	0.24246
0.685	0.05485	0.08836	0.12123	0.15153	0.18338	0.21325	0.24222
0.686	0.0549	0.08829	0.12104	0.15144	0.18236	0.21289	0.24267
0.687	0.05507	0.08853	0.1212	0.15198	0.18358	0.21336	0.24314
0.688	0.05521	0.08857	0.12143	0.1519	0.18296	0.21385	0.24286
0.689	0.05518	0.08866	0.12149	0.15203	0.18383	0.21329	0.24352
0.69	0.05537	0.08889	0.12173	0.15254	0.18348	0.21445	0.24366
0.691	0.05529	0.08888	0.12187	0.1523	0.18419	0.21392	0.24342
0.692	0.05535	0.08896	0.12182	0.15286	0.18353	0.21458	0.24425
0.693	0.0556	0.08909	0.12205	0.15278	0.18481	0.2147	0.24423
0.694	0.05573	0.08933	0.12213	0.15294	0.18394	0.21474	0.24439
0.695	0.05585	0.08957	0.12249	0.15314	0.18505	0.21564	0.24528
0.696	0.0558	0.08944	0.12269	0.1531	0.18437	0.21501	0.24485
0.697	0.05581	0.08952	0.12266	0.15344	0.18531	0.21551	0.24519
0.698	0.05604	0.08973	0.12284	0.15387	0.18494	0.21583	0.24604
0.699	0.05596	0.08969	0.12284	0.15361	0.18559	0.2159	0.24506
0.7	0.03931	0.07336	0.08429	0.11278	0.14335	0.16375	0.19323
0.699	0.02105	0.03429	0.03945	0.05257	0.06997	0.08271	0.10102
0.698	0.01574	0.02086	0.02396	0.03035	0.0395	0.04881	0.05952
0.697	0.01275	0.01423	0.01527	0.01807	0.0238	0.0283	0.03569
0.696	0.01042	0.00966	0.00881	0.00883	0.01111	0.01428	0.0177
0.695	0.00852	0.00612	0.00387	0.00247	0.00354	0.00335	0.00482
0.694	0.00685	0.00317	-0.000207143	-0.00312	-0.00457	-0.0055	-0.00508
0.693	0.0055	0.000595918	-0.00371	-0.00826	-0.00998	-0.01244	-0.01457
0.692	0.00446	-0.00144	-0.00676	-0.01183	-0.01577	-0.01928	-0.02146
0.691	0.00333	-0.00348	-0.00961	-0.01583	-0.01966	-0.02427	-0.02781
0.69	0.00229	-0.0053	-0.01244	-0.01944	-0.02496	-0.02996	-0.03465
0.689	0.0015	-0.00685	-0.01419	-0.02175	-0.02748	-0.03353	-0.03899
0.688	0.00047352	-0.00859	-0.01666	-0.02521	-0.03197	-0.03795	-0.04409
0.687	-0.000469949	-0.00989	-0.01862	-0.0276	-0.0343	-0.04251	-0.04942
0.686	-0.00113	-0.01114	-0.02029	-0.02947	-0.03805	-0.04491	-0.05272
0.685	-0.0018	-0.01241	-0.02214	-0.03216	-0.04013	-0.04905	-0.057
0.684	-0.0024	-0.0135	-0.02383	-0.03379	-0.04346	-0.05176	-0.06051
0.683	-0.00303	-0.01463	-0.02515	-0.03612	-0.04508	-0.05465	-0.0633
0.682	-0.00375	-0.01574	-0.027	-0.0382	-0.04852	-0.05762	-0.06711
0.681	-0.00435	-0.01669	-0.02795	-0.03955	-0.0495	-0.05954	-0.07016
0.68	-0.00491	-0.01783	-0.0295	-0.04156	-0.05277	-0.06277	-0.07232
0.679	-0.00561	-0.01867	-0.03074	-0.04312	-0.05364	-0.06482	-0.07575
0.678	-0.00607	-0.01964	-0.03182	-0.04442	-0.05638	-0.06715	-0.07812
0.677	-0.00657	-0.02054	-0.03315	-0.04648	-0.05743	-0.06933	-0.08057
0.676	-0.007	-0.0212	-0.03435	-0.04726	-0.05979	-0.07106	-0.08321
0.675	-0.00751	-0.02208	-0.0353	-0.04899	-0.0606	-0.07362	-0.08509
0.674	-0.00808	-0.0229	-0.0366	-0.05058	-0.06336	-0.07524	-0.08744
0.673	-0.00837	-0.02345	-0.03709	-0.05132	-0.06368	-0.07699	-0.09009
0.672	-0.00889	-0.02435	-0.0384	-0.05293	-0.06637	-0.07901	-0.09181
0.671	-0.00942	-0.02493	-0.03935	-0.05409	-0.06675	-0.08103	-0.09397
0.67	-0.00956	-0.02543	-0.04016	-0.05501	-0.069	-0.0824	-0.09609
0.669	-0.01016	-0.02618	-0.04115	-0.05649	-0.06977	-0.08379	-0.09776
0.668	-0.01052	-0.02674	-0.04204	-0.05715	-0.07178	-0.08596	-0.09995
0.667	-0.01081	-0.02728	-0.04269	-0.05824	-0.07211	-0.08691	-0.10171
0.666	-0.01125	-0.02791	-0.04392	-0.05961	-0.07461	-0.08898	-0.10321
0.665	-0.01147	-0.02835	-0.04427	-0.06011	-0.07457	-0.08992	-0.10504
0.664	-0.01197	-0.029	-0.04531	-0.06147	-0.07683	-0.09142	-0.10665
0.663	-0.01224	-0.02947	-0.046	-0.06228	-0.07709	-0.0935	-0.10807
0.662	-0.01255	-0.03005	-0.04667	-0.06304	-0.07918	-0.09387	-0.11006
0.661	-0.01294	-0.03071	-0.04744	-0.06433	-0.07963	-0.09593	-0.11154
0.66	-0.0132	-0.03108	-0.04827	-0.06459	-0.0813	-0.09666	-0.11239
0.659	-0.01353	-0.03165	-0.04894	-0.06587	-0.08151	-0.09809	-0.11466
0.658	-0.01389	-0.03221	-0.05001	-0.067	-0.08367	-0.09982	-0.11584
0.657	-0.01416	-0.03256	-0.05005	-0.06724	-0.08336	-0.09991	-0.1167
0.656	-0.01457	-0.03322	-0.05106	-0.06872	-0.08557	-0.10218	-0.119
0.655	-0.01485	-0.03368	-0.05175	-0.06935	-0.08571	-0.103	-0.1197
0.654	-0.015	-0.03399	-0.05227	-0.06994	-0.08732	-0.10416	-0.12097
0.653	-0.01544	-0.03453	-0.05301	-0.07101	-0.08754	-0.10546	-0.12249
0.652	-0.01569	-0.03493	-0.05357	-0.07118	-0.08932	-0.10636	-0.12291
0.651	-0.01594	-0.03535	-0.05378	-0.07209	-0.08922	-0.1079	-0.12444
0.65	-0.01631	-0.03571	-0.05461	-0.07309	-0.09152	-0.10839	-0.12573
0.649	-0.01658	-0.03618	-0.05493	-0.0734	-0.09114	-0.10966	-0.12627
0.648	-0.01677	-0.03668	-0.0558	-0.07444	-0.09311	-0.11057	-0.12818
0.647	-0.01716	-0.03708	-0.05627	-0.07506	-0.09283	-0.11147	-0.12893
0.646	-0.01729	-0.03745	-0.05679	-0.07541	-0.09459	-0.11263	-0.12971
0.645	-0.01761	-0.03785	-0.05723	-0.07673	-0.09469	-0.1133	-0.13166
0.644	-0.01785	-0.03822	-0.05779	-0.07683	-0.09604	-0.11475	-0.13193
0.643	-0.01825	-0.03877	-0.05834	-0.0778	-0.09613	-0.11544	-0.1335
0.642	-0.01854	-0.03916	-0.05925	-0.07872	-0.09815	-0.11684	-0.135
0.641	-0.01857	-0.03927	-0.05918	-0.07862	-0.09755	-0.11696	-0.13487
0.64	-0.01886	-0.03982	-0.06006	-0.07995	-0.09927	-0.11807	-0.13636
0.639	-0.01922	-0.04006	-0.06035	-0.08026	-0.09927	-0.11935	-0.13767
0.638	-0.01927	-0.04042	-0.06061	-0.08073	-0.10065	-0.11938	-0.13762
0.637	-0.0197	-0.04091	-0.06122	-0.08193	-0.10075	-0.12073	-0.13937
0.636	-0.01984	-0.04111	-0.06184	-0.0818	-0.10217	-0.1211	-0.14015
0.635	-0.02017	-0.04151	-0.06207	-0.08258	-0.10185	-0.12209	-0.14077
0.634	-0.02041	-0.04189	-0.06301	-0.08337	-0.10388	-0.12329	-0.14248
0.633	-0.02055	-0.0421	-0.06298	-0.08345	-0.10335	-0.12292	-0.14246
0.632	-0.02078	-0.04265	-0.06363	-0.08452	-0.10528	-0.12471	-0.14356
0.631	-0.02109	-0.04289	-0.06394	-0.08484	-0.105	-0.12506	-0.14507
0.63	-0.0213	-0.04331	-0.06458	-0.08532	-0.10654	-0.12593	-0.14531
0.629	-0.02163	-0.04364	-0.06511	-0.08635	-0.10666	-0.12684	-0.14652
0.628	-0.02183	-0.04381	-0.0656	-0.08628	-0.10788	-0.12709	-0.14744
0.627	-0.02197	-0.04422	-0.06584	-0.08705	-0.10772	-0.12853	-0.14772
0.626	-0.02226	-0.04459	-0.06648	-0.08784	-0.10958	-0.12897	-0.14922
0.625	-0.02236	-0.04474	-0.06642	-0.08774	-0.10875	-0.1294	-0.14957
0.624	-0.02264	-0.0452	-0.06722	-0.08882	-0.11052	-0.13011	-0.15003
0.623	-0.02294	-0.04546	-0.06776	-0.08921	-0.11019	-0.13129	-0.15136
0.622	-0.02298	-0.04579	-0.06806	-0.08951	-0.11141	-0.13178	-0.15183
0.621	-0.02342	-0.04617	-0.06836	-0.09072	-0.11143	-0.13208	-0.15264
0.62	-0.02361	-0.0464	-0.06871	-0.09052	-0.11266	-0.13331	-0.15368
0.619	-0.02366	-0.0468	-0.06888	-0.09118	-0.11226	-0.1336	-0.15417
0.618	-0.02396	-0.04716	-0.06984	-0.09207	-0.11404	-0.13472	-0.15508
0.617	-0.02425	-0.04749	-0.07003	-0.09218	-0.11377	-0.13499	-0.1563
0.616	-0.02443	-0.04789	-0.07052	-0.09287	-0.11526	-0.13532	-0.15661
0.615	-0.02466	-0.04802	-0.07074	-0.0934	-0.11483	-0.1368	-0.15741
0.614	-0.0248	-0.04826	-0.0711	-0.09345	-0.11625	-0.13676	-0.15821
0.613	-0.02513	-0.04863	-0.07138	-0.09448	-0.11612	-0.13798	-0.15878
0.612	-0.02515	-0.04884	-0.07203	-0.09433	-0.11724	-0.13824	-0.15952
0.611	-0.02556	-0.04924	-0.07229	-0.09511	-0.11693	-0.13899	-0.1604
0.61	-0.02588	-0.04956	-0.07305	-0.09592	-0.11867	-0.14011	-0.16075
0.609	-0.0258	-0.04972	-0.07273	-0.09584	-0.11783	-0.13955	-0.16147
0.608	-0.026	-0.05013	-0.07338	-0.09676	-0.11949	-0.14116	-0.16221
0.607	-0.02633	-0.05025	-0.07379	-0.09703	-0.11909	-0.14128	-0.16275
0.606	-0.0264	-0.05058	-0.07407	-0.09721	-0.12026	-0.14209	-0.16361
0.605	-0.02686	-0.05109	-0.07501	-0.09868	-0.12053	-0.14334	-0.1648
0.604	-0.0272	-0.05184	-0.07579	-0.09913	-0.12265	-0.14413	-0.16598
0.603	-0.02716	-0.0518	-0.0754	-0.09907	-0.12152	-0.14465	-0.16659
0.602	-0.02745	-0.05195	-0.07601	-0.09971	-0.12311	-0.14468	-0.16678
0.601	-0.02752	-0.05211	-0.07593	-0.09945	-0.12223	-0.14518	-0.16704
0.6	-0.02772	-0.05253	-0.07645	-0.10026	-0.12385	-0.14559	-0.16816
0.599	-0.0281	-0.05264	-0.07691	-0.10062	-0.12317	-0.14639	-0.16837
0.598	-0.02818	-0.05294	-0.07726	-0.10079	-0.12457	-0.14703	-0.16904
0.597	-0.02838	-0.05329	-0.07747	-0.10196	-0.12432	-0.14715	-0.17017
0.596	-0.02853	-0.05333	-0.07785	-0.10144	-0.12541	-0.14821	-0.1698
0.595	-0.02867	-0.0537	-0.07797	-0.10224	-0.12492	-0.14822	-0.17095
0.594	-0.02905	-0.05396	-0.07875	-0.103	-0.12667	-0.14941	-0.17184
0.593	-0.02907	-0.05406	-0.07863	-0.1025	-0.12571	-0.14935	-0.17146
0.592	-0.0294	-0.05452	-0.07949	-0.10377	-0.12758	-0.14984	-0.17314
0.591	-0.02959	-0.05482	-0.07967	-0.10423	-0.12713	-0.15127	-0.17346
0.59	-0.02964	-0.05493	-0.07981	-0.10413	-0.12835	-0.15092	-0.17353
0.589	-0.03002	-0.05527	-0.08018	-0.10538	-0.12822	-0.15188	-0.17514
0.588	-0.03014	-0.05543	-0.08066	-0.10515	-0.12934	-0.15203	-0.17513
0.587	-0.03037	-0.05571	-0.08087	-0.10564	-0.12881	-0.15255	-0.17572
0.586	-0.03059	-0.05597	-0.08164	-0.10635	-0.13043	-0.1537	-0.17668
0.585	-0.03072	-0.05612	-0.08139	-0.10627	-0.1296	-0.15318	-0.17649
0.584	-0.03097	-0.05651	-0.08193	-0.10724	-0.13127	-0.15459	-0.1777
0.583	-0.03136	-0.05677	-0.08202	-0.10745	-0.13063	-0.15469	-0.1782
0.582	-0.03139	-0.05699	-0.08255	-0.10752	-0.13202	-0.15541	-0.17802
0.581	-0.03166	-0.05729	-0.08291	-0.10857	-0.13167	-0.15617	-0.1795
0.58	-0.03168	-0.05743	-0.08335	-0.10845	-0.13277	-0.1561	-0.17964
0.579	-0.03188	-0.05781	-0.08335	-0.10909	-0.13249	-0.15748	-0.18011
0.578	-0.03221	-0.05814	-0.08407	-0.10981	-0.13419	-0.15768	-0.18152
0.577	-0.03227	-0.05819	-0.08392	-0.10954	-0.1334	-0.15796	-0.18117
0.576	-0.0325	-0.05866	-0.0847	-0.1104	-0.13485	-0.15847	-0.18174
0.575	-0.03282	-0.05887	-0.08494	-0.11088	-0.13425	-0.15917	-0.18315
0.574	-0.03279	-0.05903	-0.08509	-0.11078	-0.13537	-0.15948	-0.18281
0.573	-0.03315	-0.05929	-0.08545	-0.11185	-0.1349	-0.15981	-0.18394
0.572	-0.03339	-0.05949	-0.08578	-0.11149	-0.13635	-0.16092	-0.18446
0.571	-0.03345	-0.05979	-0.08582	-0.11205	-0.13589	-0.16104	-0.1844
0.57	-0.03374	-0.06014	-0.08672	-0.11273	-0.13751	-0.162	-0.18552
0.569	-0.03384	-0.06028	-0.08659	-0.11256	-0.13687	-0.16206	-0.18596
0.568	-0.03404	-0.06066	-0.0871	-0.11338	-0.13835	-0.16232	-0.18614
0.567	-0.03431	-0.06088	-0.08731	-0.1137	-0.13781	-0.16367	-0.18719
0.566	-0.03456	-0.06117	-0.08771	-0.11404	-0.13934	-0.16352	-0.18761
0.565	-0.03486	-0.06146	-0.08799	-0.11491	-0.13898	-0.1645	-0.18819
0.564	-0.03491	-0.06164	-0.08844	-0.11461	-0.14003	-0.16442	-0.18877
0.563	-0.03522	-0.06189	-0.08871	-0.11512	-0.13956	-0.16501	-0.18906
0.562	-0.03546	-0.06216	-0.08963	-0.11576	-0.14107	-0.16607	-0.18934
0.561	-0.03557	-0.06229	-0.08912	-0.11547	-0.14024	-0.16529	-0.19022
0.56	-0.03581	-0.06271	-0.08973	-0.11644	-0.14195	-0.16672	-0.19041
0.559	-0.03608	-0.06287	-0.08995	-0.11674	-0.14127	-0.16698	-0.19121
0.558	-0.03606	-0.06296	-0.09035	-0.11674	-0.14237	-0.16732	-0.19191
0.557	-0.03644	-0.06334	-0.09078	-0.11786	-0.14225	-0.16806	-0.19223
0.556	-0.03657	-0.06352	-0.09125	-0.11746	-0.14335	-0.16809	-0.19282
0.555	-0.03672	-0.06376	-0.09112	-0.1181	-0.14289	-0.16929	-0.19348
0.554	-0.03699	-0.06413	-0.0919	-0.11884	-0.14462	-0.16948	-0.19372
0.553	-0.03732	-0.06441	-0.09187	-0.11881	-0.14407	-0.1702	-0.19462
0.552	-0.03744	-0.06477	-0.0925	-0.11942	-0.14559	-0.17029	-0.19489
0.551	-0.03768	-0.06485	-0.09288	-0.11973	-0.14497	-0.17108	-0.19512
0.55	-0.03774	-0.06516	-0.09307	-0.11989	-0.14624	-0.17153	-0.19607
0.549	-0.03796	-0.06547	-0.09326	-0.12074	-0.14588	-0.17153	-0.19656
0.548	-0.03805	-0.06557	-0.09358	-0.1204	-0.14691	-0.1722	-0.19668
0.547	-0.0383	-0.06604	-0.09377	-0.12092	-0.14655	-0.17261	-0.19795
0.546	-0.0386	-0.06646	-0.09464	-0.12161	-0.14812	-0.17359	-0.1982
0.545	-0.0386	-0.06651	-0.09437	-0.12131	-0.14706	-0.17356	-0.19835
0.544	-0.03887	-0.067	-0.09488	-0.12213	-0.14867	-0.17388	-0.19957
0.543	-0.03915	-0.06704	-0.0952	-0.12259	-0.14817	-0.17522	-0.19952
0.542	-0.03913	-0.06709	-0.09534	-0.12265	-0.14932	-0.17463	-0.2001
0.541	-0.03957	-0.06742	-0.09583	-0.12361	-0.14912	-0.17593	-0.20118
0.54	-0.03977	-0.06776	-0.0964	-0.12346	-0.15043	-0.1762	-0.20106
0.539	-0.03987	-0.06802	-0.09645	-0.12396	-0.1497	-0.17643	-0.20175
0.538	-0.04015	-0.06833	-0.09715	-0.12452	-0.15144	-0.17748	-0.20243
0.537	-0.04023	-0.06846	-0.09685	-0.12422	-0.1506	-0.17684	-0.20229
0.536	-0.04044	-0.06883	-0.09745	-0.1252	-0.15211	-0.17809	-0.20353
0.535	-0.04072	-0.06899	-0.09767	-0.12537	-0.15142	-0.17845	-0.20382
0.534	-0.04072	-0.06922	-0.09804	-0.12565	-0.15272	-0.17883	-0.20397
0.533	-0.04109	-0.06957	-0.09843	-0.1265	-0.15248	-0.17936	-0.20568
0.532	-0.04119	-0.0696	-0.09877	-0.12606	-0.15342	-0.17928	-0.20521
0.531	-0.04141	-0.06999	-0.0988	-0.12673	-0.15301	-0.18061	-0.20583
0.53	-0.04168	-0.0703	-0.09953	-0.12743	-0.15483	-0.18063	-0.20702
0.529	-0.04171	-0.07036	-0.09914	-0.12713	-0.1539	-0.18103	-0.20655
0.528	-0.04208	-0.07076	-0.0999	-0.12822	-0.15551	-0.18165	-0.2079
0.527	-0.04235	-0.07097	-0.10036	-0.12848	-0.15491	-0.1822	-0.20864
0.526	-0.04234	-0.07122	-0.1005	-0.12852	-0.15613	-0.1828	-0.20811
0.525	-0.04274	-0.07154	-0.10075	-0.12944	-0.15573	-0.18262	-0.20959
0.524	-0.04288	-0.07169	-0.10114	-0.12912	-0.15698	-0.18358	-0.20967
0.523	-0.04304	-0.07198	-0.10126	-0.12951	-0.15652	-0.18369	-0.20974
0.522	-0.04335	-0.07228	-0.10207	-0.13034	-0.15812	-0.18476	-0.21127
0.521	-0.04344	-0.07245	-0.10198	-0.13015	-0.15722	-0.18459	-0.2111
0.52	-0.04366	-0.07282	-0.10251	-0.13106	-0.15872	-0.18488	-0.2115
0.519	-0.04394	-0.07302	-0.10271	-0.13136	-0.15819	-0.18644	-0.21273
0.518	-0.04404	-0.07319	-0.10288	-0.13146	-0.15949	-0.18586	-0.21265
0.517	-0.04436	-0.07349	-0.10318	-0.13225	-0.1594	-0.18705	-0.21337
0.516	-0.04463	-0.07373	-0.10396	-0.13204	-0.16035	-0.18694	-0.21395
0.515	-0.04499	-0.07412	-0.10409	-0.13281	-0.16008	-0.18756	-0.21406
0.514	-0.04521	-0.07447	-0.1049	-0.13349	-0.16154	-0.18887	-0.21537
0.513	-0.04526	-0.07457	-0.10459	-0.13304	-0.16065	-0.18793	-0.21555
0.512	-0.04552	-0.07495	-0.10504	-0.13424	-0.16229	-0.18922	-0.2156
0.511	-0.04578	-0.07511	-0.10544	-0.13452	-0.16168	-0.18948	-0.21667
0.51	-0.04593	-0.07528	-0.10574	-0.13457	-0.16288	-0.18976	-0.21667
0.509	-0.04624	-0.07577	-0.10628	-0.13528	-0.16265	-0.19056	-0.21734
0.508	-0.04642	-0.07596	-0.10659	-0.13509	-0.16372	-0.19036	-0.21818
0.507	-0.04654	-0.0764	-0.10659	-0.13557	-0.16333	-0.19161	-0.21838
0.506	-0.04689	-0.07669	-0.10752	-0.13631	-0.16484	-0.1918	-0.21892
0.505	-0.04703	-0.07681	-0.10742	-0.13602	-0.16405	-0.19216	-0.21978
0.504	-0.04727	-0.07727	-0.10791	-0.13707	-0.16569	-0.19247	-0.21999
0.503	-0.04753	-0.07744	-0.10824	-0.13745	-0.16505	-0.1932	-0.22059
0.502	-0.04775	-0.07785	-0.10884	-0.13761	-0.1665	-0.19412	-0.22165
0.501	-0.04807	-0.0781	-0.10914	-0.13836	-0.16616	-0.19393	-0.22184
0.5	-0.04813	-0.07812	-0.10916	-0.13807	-0.16721	-0.19484	-0.22232
0.499	-0.04842	-0.07849	-0.10934	-0.13877	-0.16673	-0.19498	-0.22301
0.498	-0.04876	-0.07872	-0.11008	-0.13941	-0.16833	-0.19595	-0.2232
0.497	-0.04882	-0.07879	-0.10989	-0.13907	-0.16734	-0.19584	-0.22363
0.496	-0.04905	-0.07928	-0.11064	-0.14005	-0.16899	-0.19624	-0.22449
0.495	-0.04937	-0.0795	-0.11081	-0.1406	-0.16854	-0.19764	-0.22481
0.494	-0.04935	-0.07968	-0.11096	-0.14044	-0.16964	-0.19714	-0.22552
0.493	-0.04962	-0.08006	-0.11133	-0.14144	-0.16961	-0.19828	-0.22603
0.492	-0.04984	-0.08031	-0.11184	-0.14114	-0.17069	-0.19838	-0.22621
0.491	-0.05002	-0.08063	-0.112	-0.14178	-0.1701	-0.1986	-0.22755
0.49	-0.05037	-0.08088	-0.11281	-0.14245	-0.17179	-0.20007	-0.22778
0.489	-0.05063	-0.08119	-0.11268	-0.14239	-0.17116	-0.19958	-0.22832
0.488	-0.05077	-0.08156	-0.11302	-0.14323	-0.17261	-0.20062	-0.22914
0.487	-0.05104	-0.08172	-0.11342	-0.14365	-0.17206	-0.201	-0.22917
0.486	-0.0512	-0.08203	-0.11387	-0.14348	-0.17329	-0.20136	-0.22982
0.485	-0.0516	-0.08233	-0.11414	-0.14462	-0.173	-0.20181	-0.23085
0.484	-0.05166	-0.08244	-0.11438	-0.14432	-0.17405	-0.20182	-0.23033
0.483	-0.05193	-0.08289	-0.11451	-0.14489	-0.17369	-0.20319	-0.23155
0.482	-0.05223	-0.08317	-0.11525	-0.14566	-0.17536	-0.20335	-0.23212
0.481	-0.05237	-0.08328	-0.11524	-0.14532	-0.17431	-0.20379	-0.23208
0.48	-0.05262	-0.08369	-0.11577	-0.14641	-0.17611	-0.20438	-0.23339
0.479	-0.05286	-0.08394	-0.11614	-0.14683	-0.17549	-0.20491	-0.23365
0.478	-0.05293	-0.08411	-0.11641	-0.14679	-0.1767	-0.20566	-0.23375
0.477	-0.05332	-0.08444	-0.11666	-0.14773	-0.17669	-0.20573	-0.23544
0.476	-0.05357	-0.08477	-0.11707	-0.14753	-0.17769	-0.20671	-0.23514
0.475	-0.05376	-0.08516	-0.11728	-0.14802	-0.17717	-0.20688	-0.23572
0.474	-0.05409	-0.08541	-0.11807	-0.14881	-0.1788	-0.20796	-0.2369
0.473	-0.05428	-0.08562	-0.11806	-0.14858	-0.17801	-0.20814	-0.23629
0.472	-0.05446	-0.08601	-0.11856	-0.14956	-0.17955	-0.20816	-0.23767
0.471	-0.05477	-0.08613	-0.11892	-0.14988	-0.17913	-0.20945	-0.23829
0.47	-0.05485	-0.08646	-0.11922	-0.14996	-0.18045	-0.20936	-0.23813
0.469	-0.05515	-0.08681	-0.11943	-0.15088	-0.18015	-0.21046	-0.23958
0.468	-0.05526	-0.08708	-0.11985	-0.15053	-0.18123	-0.21019	-0.23971
0.467	-0.05555	-0.08745	-0.12009	-0.15115	-0.18093	-0.21084	-0.23999
0.466	-0.05591	-0.08782	-0.1208	-0.152	-0.18256	-0.21236	-0.24145
0.465	-0.05597	-0.08798	-0.12067	-0.15166	-0.18156	-0.21135	-0.24113
0.464	-0.05629	-0.08856	-0.12135	-0.15294	-0.18334	-0.213	-0.24196
0.463	-0.0566	-0.08885	-0.12173	-0.15347	-0.18292	-0.21347	-0.2435
0.462	-0.05674	-0.089	-0.12182	-0.15336	-0.1841	-0.21359	-0.24297
0.461	-0.05713	-0.08953	-0.1224	-0.15434	-0.18394	-0.21442	-0.24395
0.46	-0.05734	-0.08969	-0.12282	-0.15403	-0.18509	-0.21421	-0.24453
0.459	-0.05749	-0.09005	-0.12282	-0.15463	-0.18468	-0.21551	-0.24462
0.458	-0.05786	-0.09037	-0.12346	-0.15555	-0.18628	-0.21593	-0.24582
0.457	-0.05804	-0.0907	-0.12354	-0.15522	-0.1857	-0.21634	-0.24617
0.456	-0.05829	-0.0911	-0.12407	-0.15629	-0.18714	-0.21654	-0.24635
0.455	-0.05867	-0.09127	-0.12457	-0.15678	-0.18663	-0.2174	-0.24741
0.454	-0.05883	-0.09168	-0.12478	-0.15686	-0.18787	-0.21816	-0.24763
0.453	-0.05926	-0.09206	-0.12522	-0.1578	-0.18771	-0.21803	-0.2481
0.452	-0.05941	-0.09228	-0.1255	-0.15737	-0.18879	-0.2191	-0.24915
0.451	-0.05979	-0.09278	-0.12601	-0.15834	-0.18869	-0.21951	-0.24952
0.45	-0.06006	-0.09311	-0.1267	-0.15911	-0.19012	-0.22045	-0.2504
0.449	-0.0601	-0.09324	-0.12665	-0.1588	-0.18919	-0.22063	-0.251
0.448	-0.06042	-0.09376	-0.1273	-0.15988	-0.19089	-0.22068	-0.25118
0.447	-0.06077	-0.094	-0.12756	-0.16031	-0.19059	-0.22224	-0.25211
0.446	-0.06086	-0.09435	-0.12765	-0.16052	-0.19171	-0.22192	-0.25292
0.445	-0.06131	-0.09476	-0.12831	-0.1614	-0.19156	-0.22308	-0.25346
0.444	-0.06143	-0.09503	-0.1288	-0.16124	-0.19278	-0.22313	-0.25394
0.443	-0.06176	-0.09535	-0.12892	-0.1617	-0.19238	-0.22376	-0.255
0.442	-0.06201	-0.09572	-0.12974	-0.16258	-0.19401	-0.22528	-0.25515
0.441	-0.06229	-0.09585	-0.12975	-0.16251	-0.19323	-0.22459	-0.25596
0.44	-0.0626	-0.09637	-0.13018	-0.16337	-0.19483	-0.22594	-0.2567
0.439	-0.06294	-0.0967	-0.13065	-0.16372	-0.19451	-0.22629	-0.25688
0.438	-0.06315	-0.09721	-0.13128	-0.16425	-0.19596	-0.22693	-0.25807
0.437	-0.06348	-0.09758	-0.13172	-0.16509	-0.196	-0.22798	-0.25871
0.436	-0.06371	-0.0977	-0.13207	-0.16468	-0.19706	-0.22767	-0.25887
0.435	-0.06396	-0.0982	-0.13224	-0.1654	-0.19666	-0.22888	-0.26008
0.434	-0.06442	-0.09857	-0.13272	-0.16641	-0.19851	-0.22948	-0.26053
0.433	-0.06448	-0.09874	-0.13285	-0.1662	-0.19761	-0.22966	-0.26075
0.432	-0.06483	-0.09932	-0.13364	-0.16726	-0.19932	-0.23037	-0.262
0.431	-0.06538	-0.09965	-0.13423	-0.16761	-0.19888	-0.23117	-0.26211
0.43	-0.06544	-0.09995	-0.13426	-0.16765	-0.2	-0.23185	-0.26282
0.429	-0.06579	-0.10046	-0.1349	-0.16896	-0.2	-0.2319	-0.26415
0.428	-0.06602	-0.10074	-0.13529	-0.16874	-0.2009	-0.23275	-0.26372
0.427	-0.06637	-0.10116	-0.13545	-0.16939	-0.20084	-0.23302	-0.26505
0.426	-0.06676	-0.10154	-0.13636	-0.17031	-0.20238	-0.23411	-0.26601
0.425	-0.06696	-0.10185	-0.13644	-0.1701	-0.20209	-0.23467	-0.266
0.424	-0.06726	-0.10236	-0.13706	-0.17111	-0.2037	-0.23475	-0.26722
0.423	-0.06764	-0.10254	-0.13758	-0.17182	-0.20336	-0.23645	-0.26789
0.422	-0.06795	-0.10286	-0.13781	-0.17203	-0.20479	-0.23645	-0.26794
0.421	-0.06826	-0.10339	-0.13827	-0.17304	-0.20461	-0.23756	-0.26987
0.42	-0.06844	-0.10359	-0.1388	-0.17274	-0.20575	-0.23763	-0.26944
0.419	-0.06873	-0.10413	-0.13921	-0.17345	-0.20552	-0.23851	-0.27031
0.418	-0.06919	-0.10451	-0.13994	-0.1745	-0.20726	-0.23994	-0.27198
0.417	-0.06932	-0.10473	-0.14	-0.17427	-0.20655	-0.23907	-0.2714
0.416	-0.06964	-0.10549	-0.14054	-0.17529	-0.20842	-0.24047	-0.27282
0.415	-0.07007	-0.10585	-0.1411	-0.17598	-0.20801	-0.241	-0.27365
0.414	-0.07026	-0.10616	-0.14141	-0.17593	-0.20917	-0.24155	-0.27334
0.413	-0.07081	-0.10681	-0.14222	-0.17736	-0.20937	-0.24263	-0.27494
0.412	-0.07102	-0.10715	-0.14263	-0.17726	-0.21075	-0.2429	-0.27558
0.411	-0.07125	-0.10756	-0.14281	-0.17777	-0.21045	-0.24397	-0.27588
0.41	-0.07164	-0.108	-0.14351	-0.17848	-0.21199	-0.24453	-0.2775
0.409	-0.07192	-0.10825	-0.14364	-0.17845	-0.21154	-0.24504	-0.27749
0.408	-0.07227	-0.1088	-0.14435	-0.17961	-0.21309	-0.24574	-0.27808
0.407	-0.07266	-0.10911	-0.145	-0.18006	-0.21288	-0.24632	-0.27985
0.406	-0.07286	-0.10968	-0.14535	-0.18034	-0.21423	-0.24747	-0.2797
0.405	-0.07343	-0.1102	-0.14599	-0.18122	-0.21426	-0.24784	-0.28086
0.404	-0.07368	-0.11043	-0.14627	-0.18136	-0.2154	-0.24865	-0.28161
0.403	-0.07388	-0.11094	-0.14663	-0.18223	-0.21523	-0.24906	-0.28183
0.402	-0.07441	-0.11144	-0.14753	-0.18319	-0.21696	-0.25023	-0.28321
0.401	-0.07451	-0.11165	-0.14769	-0.18292	-0.21648	-0.25068	-0.28369

## Sheet: S8b
x	y1	y2	y3	y4	y5	y6	y7
	20	40	60	80	100	120	140
E	j	j	j	j	j	j	j
0.401	-0.11567	-0.18751	-0.2481	-0.31058	-0.37074	-0.42999	-0.48978
0.4	-0.09209	-0.16688	-0.19819	-0.25857	-0.32056	-0.36606	-0.42478
0.401	-0.05899	-0.10707	-0.12591	-0.16699	-0.21108	-0.24694	-0.29398
0.402	-0.04638	-0.07743	-0.09172	-0.12128	-0.1541	-0.18299	-0.21907
0.403	-0.03864	-0.06032	-0.06922	-0.09095	-0.11576	-0.13837	-0.16743
0.404	-0.03261	-0.04805	-0.05188	-0.06808	-0.08676	-0.10462	-0.12867
0.405	-0.02754	-0.03851	-0.03836	-0.04912	-0.06257	-0.07626	-0.09569
0.406	-0.02338	-0.03059	-0.02727	-0.03442	-0.04369	-0.05313	-0.06836
0.407	-0.01972	-0.02325	-0.01763	-0.0214	-0.02678	-0.03394	-0.04545
0.408	-0.01644	-0.01749	-0.00915	-0.00953	-0.01267	-0.01566	-0.02452
0.409	-0.01359	-0.01205	-0.00191	-1.32143e-05	0.000374643	-0.00124	-0.00663
0.41	-0.01094	-0.00713	0.00529	0.00945	0.01195	0.01334	0.00955
0.411	-0.00856	-0.00298	0.01112	0.01761	0.02199	0.02509	0.02462
0.412	-0.00616	0.0013	0.01712	0.02462	0.03136	0.03604	0.03787
0.413	-0.00402	0.00512	0.02219	0.03194	0.04031	0.04789	0.05008
0.414	-0.00216	0.00835	0.02647	0.03782	0.04783	0.05611	0.06183
0.415	-7.63776e-05	0.01183	0.03084	0.04336	0.05587	0.06591	0.0721
0.416	0.00166	0.01483	0.03542	0.04962	0.06254	0.07394	0.08195
0.417	0.00319	0.01768	0.03906	0.05428	0.06909	0.08177	0.09148
0.418	0.00511	0.02047	0.04317	0.05957	0.07529	0.08958	0.09953
0.419	0.00653	0.0229	0.04618	0.0642	0.08113	0.09564	0.10819
0.42	0.00789	0.02538	0.04946	0.06782	0.08625	0.10308	0.11625
0.421	0.00935	0.02759	0.05304	0.07277	0.09173	0.1088	0.12308
0.422	0.01076	0.02977	0.05614	0.07638	0.0962	0.11497	0.12982
0.423	0.01213	0.03212	0.05899	0.08018	0.10145	0.12059	0.13613
0.424	0.01328	0.03402	0.06203	0.08415	0.10537	0.12521	0.14177
0.425	0.01455	0.03616	0.06429	0.08717	0.10994	0.13079	0.14851
0.426	0.01592	0.03817	0.06726	0.09059	0.11425	0.13485	0.15445
0.427	0.01677	0.03966	0.06924	0.09385	0.11787	0.13947	0.15924
0.428	0.01804	0.04164	0.07177	0.09644	0.1215	0.14378	0.1652
0.429	0.0192	0.0435	0.07427	0.10023	0.12554	0.14851	0.16995
0.43	0.02011	0.04509	0.0763	0.10273	0.12816	0.15247	0.17451
0.431	0.02115	0.04689	0.07858	0.10523	0.13175	0.15578	0.18001
0.432	0.02233	0.04835	0.08074	0.10841	0.1346	0.16087	0.18345
0.433	0.02308	0.04992	0.08247	0.11031	0.13756	0.16345	0.18828
0.434	0.02405	0.05157	0.08483	0.11316	0.14068	0.16788	0.19273
0.435	0.02474	0.05289	0.08652	0.11561	0.1432	0.17078	0.19562
0.436	0.02575	0.05433	0.08824	0.11735	0.14608	0.17408	0.20038
0.437	0.02668	0.05571	0.08997	0.12025	0.14924	0.1781	0.20396
0.438	0.02756	0.05715	0.09181	0.12236	0.15161	0.18038	0.20725
0.439	0.02837	0.05853	0.09318	0.12409	0.15471	0.18407	0.21198
0.44	0.0292	0.05971	0.09545	0.12662	0.15667	0.18645	0.2145
0.441	0.02984	0.06087	0.09673	0.12787	0.15932	0.18916	0.21758
0.442	0.03088	0.06226	0.09864	0.12996	0.16165	0.19263	0.22181
0.443	0.03139	0.06324	0.09983	0.13187	0.16358	0.19401	0.22339
0.444	0.03229	0.06453	0.10122	0.13316	0.16567	0.19789	0.22701
0.445	0.03314	0.06565	0.10282	0.13541	0.16828	0.19995	0.23057
0.446	0.0337	0.06675	0.10394	0.13665	0.16987	0.20245	0.23213
0.447	0.03459	0.06799	0.10561	0.13845	0.17258	0.20493	0.23587
0.448	0.0354	0.06868	0.10715	0.14055	0.17423	0.20704	0.23889
0.449	0.0358	0.06987	0.10799	0.14161	0.17631	0.20986	0.24031
0.45	0.03673	0.07119	0.10967	0.14359	0.17815	0.21158	0.24413
0.451	0.03741	0.0722	0.11086	0.14539	0.18019	0.21415	0.24611
0.452	0.03816	0.07316	0.11227	0.14637	0.18196	0.21594	0.24809
0.453	0.03881	0.07398	0.11368	0.1484	0.18417	0.21821	0.25177
0.454	0.03939	0.07489	0.1146	0.14953	0.18521	0.22029	0.25299
0.455	0.04007	0.07597	0.11572	0.15082	0.18758	0.2215	0.25535
0.456	0.04071	0.07671	0.11699	0.1528	0.18863	0.22428	0.25818
0.457	0.04125	0.07775	0.11786	0.15372	0.19057	0.22536	0.25943
0.458	0.04205	0.07875	0.11929	0.15526	0.19202	0.22791	0.26197
0.459	0.04244	0.07934	0.12017	0.15648	0.19339	0.22922	0.26389
0.46	0.04298	0.08029	0.12142	0.15742	0.19486	0.23079	0.2656
0.461	0.04376	0.08117	0.12236	0.15936	0.197	0.23353	0.26822
0.462	0.04419	0.082	0.12302	0.16021	0.19779	0.23359	0.26987
0.463	0.04483	0.08322	0.12416	0.16146	0.19981	0.23638	0.27148
0.464	0.04548	0.08389	0.12556	0.16326	0.20089	0.23796	0.27431
0.465	0.04584	0.08452	0.12603	0.16377	0.20212	0.23916	0.27552
0.466	0.04658	0.08536	0.12735	0.16513	0.20345	0.24144	0.27713
0.467	0.047	0.08608	0.1277	0.16615	0.20488	0.24191	0.27952
0.468	0.04756	0.08679	0.12858	0.16688	0.20596	0.24436	0.28053
0.469	0.04813	0.08748	0.12953	0.16848	0.20769	0.24528	0.28234
0.47	0.04866	0.08824	0.13035	0.16933	0.20842	0.24694	0.2844
0.471	0.04917	0.08895	0.13142	0.17024	0.21015	0.24838	0.28554
0.472	0.04973	0.08929	0.13237	0.17171	0.21091	0.24941	0.28738
0.473	0.05015	0.09003	0.13271	0.17232	0.2122	0.25144	0.28919
0.474	0.05088	0.09103	0.13379	0.17352	0.21346	0.25214	0.29021
0.475	0.05111	0.09154	0.13415	0.17434	0.21444	0.25371	0.29181
0.476	0.0517	0.0925	0.13523	0.17522	0.21567	0.25477	0.29377
0.477	0.05232	0.09314	0.13636	0.17671	0.21734	0.25657	0.29465
0.478	0.05267	0.09368	0.13682	0.17728	0.21781	0.25756	0.29628
0.479	0.05323	0.09451	0.13749	0.17812	0.21937	0.25832	0.29773
0.48	0.0538	0.09499	0.13832	0.17958	0.22008	0.26042	0.29863
0.481	0.05401	0.09561	0.13873	0.18005	0.22117	0.26068	0.30067
0.482	0.05468	0.09636	0.13991	0.18121	0.22229	0.26248	0.30189
0.483	0.05502	0.09678	0.14048	0.18226	0.22324	0.26327	0.30261
0.484	0.05543	0.09741	0.14125	0.18264	0.22398	0.26395	0.30475
0.485	0.05597	0.09802	0.14206	0.18397	0.22523	0.26625	0.30541
0.486	0.05638	0.0986	0.14251	0.18455	0.22568	0.26612	0.30646
0.487	0.0568	0.0994	0.14306	0.18524	0.22714	0.268	0.30855
0.488	0.05722	0.09976	0.14409	0.18653	0.22758	0.26878	0.30875
0.489	0.05762	0.10051	0.14479	0.18689	0.22888	0.27026	0.31068
0.49	0.05823	0.10118	0.14579	0.18799	0.22982	0.27164	0.31234
0.491	0.05842	0.10142	0.14585	0.18869	0.23048	0.27139	0.31223
0.492	0.05892	0.10207	0.14666	0.18908	0.23124	0.27327	0.31418
0.493	0.05941	0.10263	0.14752	0.19048	0.23256	0.27379	0.31521
0.494	0.05954	0.10298	0.14796	0.19072	0.23269	0.27476	0.31541
0.495	0.06014	0.10375	0.14874	0.19139	0.23414	0.27583	0.3177
0.496	0.06069	0.10413	0.14962	0.19263	0.23443	0.27673	0.31829
0.497	0.06087	0.10454	0.1497	0.19268	0.23535	0.27796	0.31904
0.498	0.06139	0.10503	0.15065	0.1938	0.23614	0.27855	0.32097
0.499	0.06177	0.10546	0.15086	0.19456	0.23711	0.27965	0.32103
0.5	0.06209	0.10614	0.15168	0.19477	0.23786	0.28017	0.3226
0.501	0.06251	0.1066	0.15244	0.19577	0.23895	0.28148	0.3241
0.502	0.0629	0.10727	0.15305	0.19633	0.23947	0.28257	0.32425
0.503	0.06328	0.10797	0.15342	0.19693	0.2405	0.28279	0.32579
0.504	0.06364	0.10824	0.15418	0.19802	0.24084	0.28455	0.3269
0.505	0.0639	0.10863	0.15431	0.1982	0.24188	0.2844	0.32675
0.506	0.0645	0.10931	0.15524	0.19896	0.24267	0.28596	0.32868
0.507	0.06467	0.10949	0.15544	0.1995	0.24306	0.28607	0.32878
0.508	0.06503	0.11015	0.1562	0.19988	0.24373	0.28673	0.32952
0.509	0.06554	0.11074	0.15678	0.20099	0.2449	0.28846	0.33159
0.51	0.06567	0.11113	0.15703	0.20133	0.24496	0.28779	0.33133
0.511	0.06611	0.11171	0.15765	0.20199	0.24619	0.28953	0.33241
0.512	0.06655	0.11195	0.15847	0.20312	0.24655	0.29012	0.33414
0.513	0.06679	0.11234	0.15863	0.20297	0.24712	0.29055	0.33395
0.514	0.06726	0.11294	0.15947	0.2039	0.24793	0.29201	0.33539
0.515	0.06751	0.11344	0.15979	0.2048	0.24883	0.29186	0.33635
0.516	0.06766	0.11374	0.16015	0.20495	0.24928	0.29332	0.3362
0.517	0.06823	0.11412	0.1608	0.20582	0.25026	0.29372	0.33763
0.518	0.06841	0.11452	0.16135	0.20614	0.25029	0.29451	0.33837
0.519	0.06884	0.11513	0.16188	0.20635	0.25134	0.2952	0.33848
0.52	0.06927	0.11522	0.16253	0.20745	0.25153	0.29569	0.33968
0.521	0.06942	0.11562	0.16256	0.20749	0.25237	0.29705	0.34023
0.522	0.06997	0.11624	0.16323	0.20819	0.25292	0.29711	0.34107
0.523	0.07008	0.11643	0.16331	0.20878	0.25309	0.29786	0.34211
0.524	0.07045	0.1169	0.16414	0.20898	0.25373	0.29832	0.34237
0.525	0.07084	0.11726	0.16467	0.21003	0.2548	0.29929	0.34315
0.526	0.07095	0.1175	0.16485	0.21023	0.25483	0.29979	0.34419
0.527	0.07136	0.11818	0.16521	0.21078	0.25592	0.3	0.34443
0.528	0.07177	0.11839	0.16575	0.21187	0.25614	0.30142	0.3453
0.529	0.07193	0.11874	0.16584	0.21173	0.25681	0.3013	0.34622
0.53	0.07237	0.11923	0.16671	0.21241	0.25745	0.30256	0.34634
0.531	0.07266	0.11941	0.16681	0.21288	0.25784	0.30266	0.34743
0.532	0.07294	0.11974	0.16735	0.21287	0.25832	0.30299	0.34827
0.533	0.07329	0.12016	0.16775	0.21389	0.25913	0.30455	0.34843
0.534	0.07344	0.12056	0.16798	0.21408	0.25919	0.30386	0.34935
0.535	0.07384	0.12109	0.16851	0.21448	0.26009	0.30529	0.34998
0.536	0.07415	0.12117	0.16912	0.21527	0.26018	0.30559	0.35003
0.537	0.07433	0.12155	0.16935	0.21531	0.26099	0.30604	0.35118
0.538	0.07472	0.122	0.17009	0.21608	0.26153	0.30724	0.35177
0.539	0.07489	0.12214	0.1699	0.21651	0.26171	0.30671	0.35184
0.54	0.0753	0.12267	0.1706	0.21684	0.26231	0.30824	0.35334
0.541	0.07566	0.12304	0.17115	0.21789	0.26323	0.30858	0.35344
0.542	0.07579	0.12322	0.17132	0.21763	0.26303	0.30885	0.35373
0.543	0.07612	0.12352	0.17181	0.21793	0.26386	0.30936	0.35477
0.544	0.07644	0.12369	0.17242	0.21885	0.26407	0.30972	0.35485
0.545	0.07655	0.1241	0.17232	0.21871	0.26454	0.31058	0.35563
0.546	0.07697	0.12457	0.17286	0.21952	0.26505	0.31071	0.35636
0.547	0.07718	0.1248	0.17308	0.21999	0.26547	0.31145	0.35605
0.548	0.07745	0.12513	0.17349	0.2199	0.26589	0.3118	0.35735
0.549	0.07785	0.12539	0.17402	0.22054	0.26653	0.31237	0.35775
0.55	0.07793	0.12566	0.17415	0.22079	0.26637	0.31289	0.35749
0.551	0.07831	0.1261	0.17437	0.22116	0.26741	0.31288	0.3591
0.552	0.07855	0.12619	0.17489	0.22196	0.26753	0.31384	0.35893
0.553	0.07893	0.12663	0.1752	0.2222	0.26827	0.31401	0.35943
0.554	0.07909	0.12701	0.17599	0.22268	0.26859	0.31506	0.361
0.555	0.07928	0.12707	0.17596	0.22293	0.26885	0.31498	0.36051
0.556	0.07955	0.12739	0.17643	0.22304	0.26937	0.31549	0.36118
0.557	0.08	0.12765	0.1768	0.22383	0.27007	0.31663	0.36221
0.558	0.07995	0.12782	0.17682	0.22388	0.2699	0.31607	0.36166
0.559	0.08029	0.12825	0.17718	0.22418	0.2708	0.31731	0.36285
0.56	0.08061	0.12843	0.1777	0.22499	0.27107	0.3175	0.36361
0.561	0.08064	0.1286	0.17796	0.22483	0.27151	0.3179	0.36318
0.562	0.08104	0.12883	0.17834	0.22544	0.2721	0.31884	0.36468
0.563	0.08127	0.12902	0.17847	0.22565	0.27234	0.31846	0.36484
0.564	0.08144	0.12932	0.17869	0.22578	0.27274	0.31987	0.36495
0.565	0.08184	0.1296	0.17906	0.22668	0.27347	0.32009	0.36647
0.566	0.08206	0.12996	0.17963	0.22698	0.27378	0.32079	0.36662
0.567	0.08233	0.13031	0.17982	0.22712	0.27454	0.32153	0.3673
0.568	0.08261	0.13031	0.18016	0.22784	0.2744	0.32146	0.36819
0.569	0.08267	0.13059	0.18033	0.22789	0.27507	0.32272	0.36843
0.57	0.08301	0.13091	0.18079	0.22864	0.27559	0.32283	0.36921
0.571	0.08308	0.13097	0.18103	0.22886	0.27582	0.32334	0.36975
0.572	0.08344	0.13134	0.18147	0.22904	0.27618	0.32372	0.36988
0.573	0.08373	0.13149	0.18203	0.22979	0.27702	0.32452	0.37107
0.574	0.08377	0.13159	0.18195	0.22967	0.27689	0.32499	0.37159
0.575	0.08413	0.13206	0.18224	0.23003	0.27769	0.32493	0.37163
0.576	0.08431	0.1321	0.18262	0.2307	0.27803	0.3261	0.37267
0.577	0.08439	0.13221	0.18264	0.23057	0.27853	0.32597	0.37267
0.578	0.08479	0.1327	0.18342	0.23116	0.27899	0.32693	0.37318
0.579	0.085	0.13296	0.18362	0.23155	0.27932	0.32717	0.37416
0.58	0.08514	0.13309	0.18389	0.23162	0.27952	0.32734	0.37458
0.581	0.08544	0.13337	0.18418	0.2324	0.28028	0.32853	0.37472
0.582	0.0856	0.13355	0.1842	0.23238	0.28023	0.32807	0.3756
0.583	0.08574	0.13394	0.18463	0.2328	0.28098	0.32888	0.37589
0.584	0.08596	0.13403	0.18508	0.2334	0.28107	0.32908	0.37632
0.585	0.08609	0.13443	0.18532	0.23321	0.28148	0.32954	0.37711
0.586	0.08648	0.13473	0.18574	0.23389	0.28191	0.33043	0.37725
0.587	0.08645	0.13461	0.18562	0.23418	0.28212	0.33002	0.37763
0.588	0.08674	0.13493	0.18602	0.23431	0.28242	0.33133	0.37837
0.589	0.08716	0.13512	0.18637	0.23501	0.28298	0.33128	0.37849
0.59	0.08702	0.13513	0.1864	0.23489	0.28286	0.33152	0.37912
0.591	0.08739	0.1356	0.1869	0.2354	0.28374	0.33236	0.37972
0.592	0.08757	0.1359	0.18736	0.23623	0.28416	0.3326	0.37986
0.593	0.08762	0.13612	0.18709	0.23602	0.28438	0.3333	0.38073
0.594	0.08801	0.13633	0.18763	0.23648	0.28458	0.33333	0.38096
0.595	0.08805	0.13634	0.18776	0.23667	0.28501	0.33377	0.38094
0.596	0.08822	0.13658	0.18827	0.23674	0.28536	0.33406	0.38197
0.597	0.08853	0.13678	0.18864	0.23751	0.2859	0.33468	0.38199
0.598	0.08867	0.13697	0.18864	0.23756	0.28573	0.33502	0.38211
0.599	0.08882	0.13734	0.18877	0.23772	0.28634	0.33502	0.38315
0.6	0.08903	0.13733	0.18909	0.23834	0.28639	0.33602	0.38261
0.601	0.08908	0.1375	0.18926	0.23836	0.2869	0.3357	0.38342
0.602	0.08941	0.13772	0.18984	0.23881	0.28723	0.3365	0.38421
0.603	0.08956	0.13781	0.18963	0.23901	0.28742	0.33663	0.38356
0.604	0.09013	0.13863	0.19082	0.23985	0.28849	0.33748	0.38558
0.605	0.09033	0.13924	0.19118	0.24084	0.28942	0.33901	0.38656
0.606	0.09013	0.13894	0.19072	0.24035	0.2889	0.33778	0.38545
0.607	0.09042	0.1391	0.19116	0.24043	0.28934	0.33853	0.38679
0.608	0.09056	0.13903	0.19143	0.24103	0.28924	0.33862	0.38648
0.609	0.09062	0.13924	0.19131	0.24067	0.28948	0.33873	0.38648
0.61	0.09094	0.13948	0.19177	0.24117	0.28981	0.33971	0.38771
0.611	0.09111	0.13952	0.19169	0.24131	0.28989	0.33916	0.3872
0.612	0.09111	0.13989	0.19172	0.24124	0.29023	0.34027	0.38767
0.613	0.09148	0.14013	0.19217	0.24195	0.29084	0.34008	0.38852
0.614	0.09149	0.13996	0.19226	0.24183	0.29068	0.34034	0.38806
0.615	0.09173	0.14037	0.19268	0.24204	0.29132	0.34077	0.38901
0.616	0.09189	0.14029	0.1928	0.24264	0.29119	0.34071	0.38956
0.617	0.09211	0.14068	0.1929	0.24262	0.29176	0.34179	0.38921
0.618	0.09239	0.14099	0.19329	0.24318	0.29221	0.34166	0.39042
0.619	0.09239	0.141	0.19324	0.24331	0.29217	0.34187	0.39017
0.62	0.09262	0.14136	0.19361	0.24329	0.29252	0.34213	0.39035
0.621	0.09284	0.14137	0.19394	0.244	0.29296	0.34276	0.39146
0.622	0.09286	0.14148	0.19375	0.24379	0.29287	0.34295	0.39112
0.623	0.09315	0.14164	0.19413	0.24408	0.29351	0.34277	0.39151
0.624	0.0931	0.14178	0.19443	0.24467	0.29344	0.34382	0.39235
0.625	0.09324	0.14187	0.19435	0.24444	0.29371	0.34347	0.392
0.626	0.09354	0.14228	0.19482	0.24491	0.29416	0.34427	0.39258
0.627	0.09369	0.14227	0.19497	0.24512	0.29437	0.34422	0.39319
0.628	0.09377	0.1424	0.19497	0.24504	0.29455	0.34424	0.39275
0.629	0.09411	0.14258	0.19537	0.24565	0.2952	0.34542	0.39359
0.63	0.09418	0.14286	0.19522	0.24577	0.29506	0.34487	0.39397
0.631	0.09424	0.14299	0.19547	0.2459	0.29561	0.34592	0.39395
0.632	0.09438	0.1429	0.19602	0.24657	0.2956	0.34588	0.39471
0.633	0.09457	0.1432	0.19602	0.24634	0.29595	0.34611	0.39492
0.634	0.09482	0.14339	0.1964	0.24686	0.29636	0.34707	0.39512
0.635	0.09482	0.14333	0.19628	0.24685	0.29634	0.34626	0.39578
0.636	0.09493	0.14353	0.1965	0.24681	0.29673	0.34744	0.39591
0.637	0.0952	0.14377	0.19694	0.24757	0.29738	0.34749	0.39608
0.638	0.09517	0.14396	0.19686	0.24743	0.297	0.34744	0.3967
0.639	0.09537	0.14422	0.19719	0.24759	0.29779	0.34812	0.39663
0.64	0.09552	0.14419	0.19739	0.24829	0.29763	0.34816	0.39714
0.641	0.09558	0.14427	0.19731	0.24784	0.29795	0.34869	0.39759
0.642	0.09592	0.14454	0.19779	0.24856	0.29821	0.3486	0.39753
0.643	0.09607	0.1446	0.19806	0.24885	0.29853	0.34951	0.3982
0.644	0.09601	0.14481	0.19811	0.24863	0.29865	0.34937	0.39861
0.645	0.09627	0.14494	0.19842	0.24936	0.29926	0.35	0.39833
0.646	0.09627	0.14496	0.1982	0.2492	0.29908	0.35016	0.39918
0.647	0.09646	0.1452	0.19857	0.24939	0.29963	0.34987	0.39953
0.648	0.09648	0.14523	0.19883	0.2499	0.29959	0.35077	0.39932
0.649	0.09676	0.14538	0.19888	0.24972	0.30009	0.35064	0.40021
0.65	0.09694	0.14568	0.19923	0.25028	0.30044	0.35137	0.40041
0.651	0.09691	0.14558	0.19912	0.25022	0.30037	0.35112	0.40007
0.652	0.09702	0.14585	0.19922	0.25022	0.30052	0.3513	0.40107
0.653	0.09727	0.14602	0.19965	0.25076	0.30109	0.35241	0.40102
0.654	0.09719	0.14604	0.19952	0.25066	0.30071	0.35155	0.40101
0.655	0.09758	0.14629	0.19995	0.25083	0.3016	0.35284	0.40218
0.656	0.09771	0.14637	0.20038	0.2516	0.30193	0.35296	0.40184
0.657	0.09773	0.14641	0.20038	0.25123	0.30197	0.35306	0.40239
0.658	0.09799	0.14678	0.20058	0.25189	0.3023	0.35366	0.40313
0.659	0.09798	0.14681	0.20055	0.25206	0.30229	0.35305	0.40235
0.66	0.09811	0.14688	0.20069	0.25194	0.30246	0.35414	0.4034
0.661	0.09826	0.14692	0.20105	0.25242	0.30292	0.35405	0.40367
0.662	0.0982	0.14711	0.20105	0.25244	0.3029	0.35414	0.40326
0.663	0.09836	0.14741	0.20122	0.2526	0.3034	0.35466	0.40462
0.664	0.09854	0.14728	0.20124	0.25315	0.30315	0.35452	0.4046
0.665	0.0986	0.14736	0.20136	0.25305	0.30364	0.35522	0.40451
0.666	0.09881	0.14755	0.20174	0.25335	0.30385	0.35504	0.4056
0.667	0.0988	0.14745	0.20173	0.25334	0.30394	0.35546	0.40485
0.668	0.09895	0.14792	0.20208	0.25359	0.30431	0.35575	0.40569
0.669	0.09922	0.14809	0.20242	0.25411	0.30487	0.35639	0.40675
0.67	0.09907	0.14801	0.20211	0.25399	0.30452	0.35647	0.4058
0.671	0.09946	0.14811	0.20237	0.25424	0.30516	0.35612	0.40677
0.672	0.09937	0.14815	0.20253	0.25481	0.30503	0.35722	0.40727
0.673	0.09942	0.14828	0.20263	0.25436	0.30543	0.35686	0.40656
0.674	0.09965	0.14857	0.20306	0.25473	0.30565	0.35774	0.4077
0.675	0.09972	0.14853	0.20304	0.25505	0.30586	0.35765	0.40783
0.676	0.09975	0.14852	0.20301	0.25475	0.30606	0.35757	0.40756
0.677	0.10002	0.14871	0.20327	0.25533	0.30648	0.35867	0.4088
0.678	0.09997	0.14884	0.20307	0.25539	0.30627	0.35803	0.40844
0.679	0.10008	0.14908	0.20347	0.25545	0.30692	0.35887	0.40871
0.68	0.10016	0.14902	0.20378	0.25607	0.30672	0.35883	0.40974
0.681	0.10025	0.14921	0.2039	0.25593	0.30727	0.35918	0.40941
0.682	0.1005	0.14932	0.20409	0.25637	0.30759	0.35982	0.41022
0.683	0.10049	0.14923	0.204	0.25655	0.30752	0.35902	0.4104
0.684	0.10047	0.1495	0.20414	0.25641	0.30776	0.36026	0.41018
0.685	0.10074	0.1496	0.20464	0.25704	0.30841	0.36012	0.41093
0.686	0.1006	0.14965	0.20449	0.25686	0.30808	0.36028	0.41112
0.687	0.10083	0.14972	0.20482	0.25697	0.30886	0.36055	0.41092
0.688	0.10097	0.14972	0.20494	0.2577	0.30872	0.36057	0.41185
0.689	0.10103	0.14985	0.20486	0.25736	0.30904	0.36133	0.41172
0.69	0.10114	0.15008	0.20521	0.2578	0.30929	0.36108	0.41193
0.691	0.10115	0.15008	0.20534	0.25787	0.30944	0.36169	0.41255
0.692	0.10131	0.15029	0.20535	0.2577	0.30964	0.36168	0.41241
0.693	0.1015	0.15029	0.20581	0.25823	0.31024	0.36229	0.41272
0.694	0.10154	0.15032	0.20573	0.25862	0.31015	0.36263	0.41363
0.695	0.10154	0.15072	0.20586	0.25847	0.31064	0.36248	0.41336
0.696	0.10164	0.15065	0.20589	0.25903	0.31035	0.36346	0.4136
0.697	0.10173	0.1507	0.20605	0.25873	0.31078	0.36295	0.41431
0.698	0.10189	0.15086	0.20634	0.25913	0.31112	0.36395	0.41414
0.699	0.10188	0.15082	0.20626	0.25922	0.311	0.3635	0.41438
0.7	0.08199	0.13369	0.16485	0.21664	0.26943	0.3102	0.36247
0.699	0.05442	0.08332	0.10202	0.13649	0.17411	0.20599	0.24565
0.698	0.04446	0.0593	0.07328	0.09717	0.12326	0.14701	0.17849
0.697	0.03859	0.04617	0.05564	0.07201	0.09144	0.11016	0.13362
0.696	0.03417	0.03689	0.04248	0.05409	0.06721	0.08146	0.09978
0.695	0.03054	0.03	0.03222	0.03938	0.04891	0.05903	0.07393
0.694	0.02768	0.02424	0.0238	0.02755	0.03325	0.0406	0.0511
0.693	0.02515	0.01942	0.01672	0.01789	0.02065	0.02443	0.03204
0.692	0.02311	0.01543	0.01065	0.00921	0.0096	0.01176	0.01715
0.691	0.02119	0.01164	0.00523	0.0019	-8.92347e-05	-0.000746429	0.00215
0.69	0.0193	0.0082	0.000104337	-0.00505	-0.00932	-0.01124	-0.0106
0.689	0.01787	0.00529	-0.0039	-0.01099	-0.0166	-0.02073	-0.02149
0.688	0.01624	0.00245	-0.00825	-0.01633	-0.02422	-0.03012	-0.0331
0.687	0.01479	-5.35714e-06	-0.012	-0.02175	-0.03063	-0.03736	-0.04202
0.686	0.01361	-0.00239	-0.01536	-0.02632	-0.03659	-0.04534	-0.05069
0.685	0.01225	-0.00466	-0.01866	-0.03074	-0.0423	-0.052	-0.05984
0.684	0.01113	-0.00661	-0.02158	-0.03492	-0.04735	-0.0584	-0.06692
0.683	0.01001	-0.00845	-0.02424	-0.03842	-0.0522	-0.06443	-0.07455
0.682	0.00879	-0.01028	-0.02733	-0.04223	-0.05718	-0.0701	-0.08197
0.681	0.00798	-0.01219	-0.02957	-0.04567	-0.06107	-0.076	-0.08751
0.68	0.00701	-0.01383	-0.03233	-0.04867	-0.0656	-0.08048	-0.09444
0.679	0.00603	-0.01533	-0.0345	-0.052	-0.06924	-0.08594	-0.10019
0.678	0.00528	-0.01683	-0.03645	-0.05472	-0.07332	-0.09024	-0.10477
0.677	0.00441	-0.01834	-0.03855	-0.05762	-0.07688	-0.09505	-0.11046
0.676	0.00366	-0.01962	-0.04062	-0.0604	-0.08004	-0.09914	-0.1149
0.675	0.0029	-0.02112	-0.04246	-0.06292	-0.08338	-0.10241	-0.11952
0.674	0.00189	-0.02233	-0.0446	-0.0655	-0.08698	-0.10702	-0.12491
0.673	0.00149	-0.02359	-0.04588	-0.06776	-0.08954	-0.10959	-0.12827
0.672	0.00061051	-0.02478	-0.04775	-0.06995	-0.09289	-0.1136	-0.13272
0.671	-0.000151378	-0.02589	-0.04947	-0.07264	-0.09539	-0.11685	-0.13718
0.67	-0.000585663	-0.02696	-0.05101	-0.07443	-0.09812	-0.11964	-0.14008
0.669	-0.00147	-0.02819	-0.05278	-0.07647	-0.10081	-0.12369	-0.14429
0.668	-0.00214	-0.02936	-0.05435	-0.07888	-0.10325	-0.12601	-0.14812
0.667	-0.00263	-0.03035	-0.05561	-0.08056	-0.10543	-0.12936	-0.15082
0.666	-0.00331	-0.03133	-0.05733	-0.08248	-0.10808	-0.13191	-0.15479
0.665	-0.0038	-0.03242	-0.05829	-0.08419	-0.10978	-0.13455	-0.15779
0.664	-0.00437	-0.03325	-0.05997	-0.08598	-0.11233	-0.13752	-0.16053
0.663	-0.005	-0.03401	-0.06127	-0.08819	-0.11415	-0.13937	-0.16382
0.662	-0.00531	-0.03501	-0.06247	-0.08976	-0.11635	-0.14261	-0.16662
0.661	-0.00609	-0.03595	-0.06382	-0.09139	-0.11844	-0.14469	-0.16939
0.66	-0.00655	-0.03665	-0.06488	-0.09322	-0.12022	-0.14706	-0.17219
0.659	-0.00706	-0.03753	-0.0659	-0.09468	-0.12206	-0.14948	-0.17453
0.658	-0.00764	-0.0383	-0.06747	-0.09632	-0.12448	-0.15174	-0.17741
0.657	-0.00784	-0.03902	-0.06812	-0.09771	-0.12577	-0.15404	-0.17999
0.656	-0.00861	-0.03989	-0.06967	-0.0989	-0.12816	-0.15582	-0.18239
0.655	-0.00903	-0.04074	-0.07067	-0.10081	-0.1298	-0.1585	-0.18524
0.654	-0.0095	-0.04142	-0.07169	-0.1018	-0.13139	-0.15976	-0.18764
0.653	-0.01003	-0.04226	-0.07309	-0.10315	-0.13313	-0.16207	-0.18957
0.652	-0.01042	-0.04295	-0.07421	-0.10456	-0.13465	-0.16404	-0.19182
0.651	-0.0108	-0.04371	-0.07502	-0.1056	-0.13601	-0.16534	-0.19431
0.65	-0.01136	-0.04436	-0.0764	-0.1071	-0.13785	-0.16825	-0.19625
0.649	-0.01177	-0.045	-0.07685	-0.10843	-0.13909	-0.16932	-0.19849
0.648	-0.01213	-0.04573	-0.07789	-0.10919	-0.14105	-0.17128	-0.20051
0.647	-0.01254	-0.0464	-0.07903	-0.11066	-0.1422	-0.17305	-0.20215
0.646	-0.01291	-0.04707	-0.08003	-0.11178	-0.14369	-0.17444	-0.20479
0.645	-0.01362	-0.04787	-0.08103	-0.11312	-0.14524	-0.17694	-0.20642
0.644	-0.01379	-0.04834	-0.08181	-0.11444	-0.14643	-0.17742	-0.2079
0.643	-0.01441	-0.04917	-0.08267	-0.11566	-0.14796	-0.1799	-0.21082
0.642	-0.01494	-0.04993	-0.08388	-0.11697	-0.14973	-0.18146	-0.21228
0.641	-0.01509	-0.05048	-0.08429	-0.11785	-0.15046	-0.18267	-0.21384
0.64	-0.01547	-0.05114	-0.08554	-0.11862	-0.1522	-0.18459	-0.2165
0.639	-0.01596	-0.05165	-0.08664	-0.12003	-0.15333	-0.18551	-0.21743
0.638	-0.01627	-0.05221	-0.08736	-0.12077	-0.15454	-0.18756	-0.21936
0.637	-0.01678	-0.05287	-0.0882	-0.1219	-0.15592	-0.18905	-0.22159
0.636	-0.01706	-0.05335	-0.08889	-0.12316	-0.15716	-0.19046	-0.22221
0.635	-0.01741	-0.05395	-0.08959	-0.124	-0.15802	-0.19193	-0.22453
0.634	-0.01799	-0.05464	-0.09093	-0.12524	-0.15963	-0.19342	-0.22638
0.633	-0.01807	-0.05525	-0.09141	-0.12618	-0.16032	-0.19505	-0.22715
0.632	-0.01866	-0.05591	-0.09238	-0.127	-0.16165	-0.19589	-0.22978
0.631	-0.0191	-0.05642	-0.09289	-0.1283	-0.16255	-0.19786	-0.23083
0.63	-0.01937	-0.05706	-0.09374	-0.12923	-0.16404	-0.19872	-0.23226
0.629	-0.01984	-0.05772	-0.09449	-0.13006	-0.16516	-0.2003	-0.23457
0.628	-0.02011	-0.05814	-0.09533	-0.131	-0.16633	-0.20149	-0.23514
0.627	-0.02044	-0.0588	-0.09607	-0.13166	-0.16755	-0.20237	-0.23691
0.626	-0.0209	-0.05952	-0.09717	-0.13281	-0.16905	-0.20474	-0.23914
0.625	-0.02113	-0.0598	-0.09726	-0.13361	-0.16943	-0.20495	-0.23939
0.624	-0.02157	-0.0605	-0.09827	-0.13447	-0.17087	-0.20675	-0.24151
0.623	-0.02195	-0.06092	-0.09898	-0.13568	-0.17182	-0.20812	-0.24297
0.622	-0.02219	-0.0614	-0.09972	-0.13628	-0.17279	-0.20882	-0.24353
0.621	-0.02251	-0.06209	-0.1007	-0.13724	-0.17389	-0.21105	-0.24587
0.62	-0.02281	-0.06247	-0.10144	-0.13834	-0.17486	-0.21123	-0.24698
0.619	-0.02309	-0.06305	-0.10185	-0.13901	-0.17567	-0.21287	-0.24809
0.618	-0.02364	-0.06372	-0.10276	-0.14	-0.17712	-0.21412	-0.25038
0.617	-0.02387	-0.06413	-0.10322	-0.14113	-0.17788	-0.21531	-0.25102
0.616	-0.02419	-0.06472	-0.1041	-0.14173	-0.17919	-0.21665	-0.25244
0.615	-0.0246	-0.0651	-0.10471	-0.14279	-0.17984	-0.21708	-0.25418
0.614	-0.02488	-0.0656	-0.10539	-0.14337	-0.18095	-0.21894	-0.25485
0.613	-0.02529	-0.06623	-0.106	-0.14426	-0.18207	-0.21976	-0.25632
0.612	-0.02553	-0.06651	-0.10665	-0.14521	-0.18292	-0.22094	-0.25777
0.611	-0.02584	-0.06705	-0.10719	-0.1461	-0.18391	-0.22202	-0.25852
0.61	-0.02632	-0.06764	-0.10851	-0.14714	-0.1852	-0.22326	-0.26038
0.609	-0.02649	-0.06796	-0.10866	-0.14799	-0.1856	-0.2244	-0.26144
0.608	-0.02694	-0.06858	-0.10961	-0.14853	-0.18697	-0.22517	-0.26253
0.607	-0.02731	-0.06907	-0.11013	-0.1497	-0.18792	-0.22672	-0.26432
0.606	-0.02745	-0.06954	-0.11055	-0.15036	-0.1891	-0.22758	-0.26527
0.605	-0.02812	-0.07027	-0.11176	-0.1515	-0.19036	-0.22931	-0.2668
0.604	-0.02874	-0.07144	-0.11325	-0.15347	-0.19257	-0.23148	-0.26989
0.603	-0.02874	-0.07153	-0.1132	-0.15339	-0.19266	-0.2315	-0.27006
0.602	-0.02913	-0.07204	-0.11401	-0.1542	-0.1939	-0.23329	-0.27093
0.601	-0.02935	-0.07252	-0.11413	-0.15467	-0.19418	-0.23345	-0.2724
0.6	-0.02968	-0.07295	-0.11466	-0.15512	-0.19553	-0.23495	-0.2731
0.599	-0.03001	-0.07317	-0.11535	-0.15631	-0.19607	-0.23596	-0.27431
0.598	-0.03036	-0.07376	-0.11614	-0.15708	-0.19723	-0.23685	-0.27597
0.597	-0.03068	-0.07442	-0.11668	-0.15776	-0.19801	-0.23877	-0.27674
0.596	-0.03101	-0.07467	-0.11725	-0.15878	-0.19897	-0.23875	-0.27811
0.595	-0.03131	-0.07518	-0.11769	-0.15947	-0.19971	-0.24035	-0.2794
0.594	-0.03175	-0.07556	-0.11851	-0.16012	-0.20086	-0.24148	-0.28049
0.593	-0.03188	-0.07599	-0.11875	-0.16092	-0.20125	-0.24206	-0.28174
0.592	-0.03236	-0.07679	-0.11992	-0.16142	-0.20269	-0.24378	-0.2833
0.591	-0.03268	-0.07737	-0.12051	-0.16259	-0.20341	-0.24431	-0.28439
0.59	-0.0329	-0.07752	-0.12093	-0.163	-0.20429	-0.24575	-0.286
0.589	-0.0334	-0.07806	-0.12146	-0.1637	-0.2052	-0.24644	-0.28701
0.588	-0.03364	-0.07848	-0.12212	-0.16452	-0.20609	-0.24772	-0.28794
0.587	-0.03388	-0.079	-0.12239	-0.16497	-0.20688	-0.2484	-0.2896
0.586	-0.03427	-0.07948	-0.1236	-0.16579	-0.20833	-0.24942	-0.29038
0.585	-0.03452	-0.07999	-0.1238	-0.16656	-0.20835	-0.2509	-0.29152
0.584	-0.0349	-0.08053	-0.12453	-0.167	-0.20973	-0.25107	-0.29296
0.583	-0.03526	-0.08083	-0.12518	-0.16821	-0.21023	-0.2527	-0.29338
0.582	-0.03545	-0.0813	-0.12568	-0.16884	-0.21138	-0.25311	-0.29476
0.581	-0.03589	-0.08187	-0.12629	-0.16953	-0.21223	-0.25471	-0.29634
0.58	-0.03606	-0.08227	-0.12697	-0.17019	-0.21284	-0.25549	-0.29646
0.579	-0.03654	-0.08286	-0.12748	-0.17085	-0.21357	-0.25602	-0.29846
0.578	-0.03687	-0.08317	-0.12853	-0.17166	-0.21489	-0.25811	-0.29952
0.577	-0.03705	-0.08356	-0.12837	-0.1723	-0.21492	-0.25791	-0.2998
0.576	-0.0374	-0.0843	-0.12936	-0.17251	-0.2164	-0.25969	-0.30194
0.575	-0.03772	-0.08456	-0.12998	-0.1737	-0.21677	-0.26046	-0.30244
0.574	-0.03801	-0.08501	-0.13052	-0.17414	-0.21766	-0.26082	-0.30304
0.573	-0.0384	-0.08565	-0.13124	-0.17494	-0.21858	-0.26296	-0.30516
0.572	-0.03868	-0.08602	-0.13178	-0.17592	-0.21955	-0.26276	-0.30526
0.571	-0.03888	-0.08654	-0.13192	-0.17638	-0.22016	-0.26415	-0.30655
0.57	-0.03942	-0.08709	-0.13293	-0.17722	-0.22143	-0.26527	-0.30826
0.569	-0.03967	-0.08758	-0.13309	-0.17795	-0.22159	-0.26609	-0.30795
0.568	-0.04003	-0.08824	-0.13392	-0.17809	-0.22295	-0.26709	-0.30974
0.567	-0.0403	-0.08854	-0.1345	-0.17934	-0.22342	-0.26735	-0.31085
0.566	-0.04077	-0.08908	-0.13531	-0.17997	-0.22468	-0.26912	-0.3113
0.565	-0.04118	-0.0899	-0.13563	-0.18057	-0.22544	-0.26967	-0.31333
0.564	-0.04138	-0.09032	-0.13625	-0.18136	-0.22613	-0.27057	-0.31362
0.563	-0.04179	-0.09079	-0.13669	-0.18202	-0.22662	-0.27136	-0.31447
0.562	-0.0422	-0.09107	-0.13772	-0.1827	-0.22792	-0.27237	-0.31663
0.561	-0.04232	-0.09137	-0.13787	-0.18335	-0.22799	-0.27358	-0.3167
0.56	-0.0427	-0.09196	-0.13892	-0.18374	-0.22932	-0.27383	-0.31779
0.559	-0.04313	-0.09248	-0.13934	-0.18492	-0.22978	-0.27547	-0.31958
0.558	-0.04346	-0.09289	-0.13975	-0.18539	-0.2306	-0.27556	-0.31958
0.557	-0.04377	-0.09358	-0.14039	-0.18604	-0.23164	-0.277	-0.32106
0.556	-0.0441	-0.0939	-0.14116	-0.18703	-0.23216	-0.27781	-0.32213
0.555	-0.04442	-0.09437	-0.14153	-0.18741	-0.23278	-0.27807	-0.32272
0.554	-0.04482	-0.09478	-0.14263	-0.18842	-0.23425	-0.28013	-0.32436
0.553	-0.04529	-0.09545	-0.14284	-0.18933	-0.23486	-0.28028	-0.32538
0.552	-0.04552	-0.09595	-0.14352	-0.1897	-0.23597	-0.28177	-0.32587
0.551	-0.04583	-0.0963	-0.14389	-0.19059	-0.23644	-0.28222	-0.32747
0.55	-0.04613	-0.09673	-0.14454	-0.1913	-0.23745	-0.28306	-0.32807
0.549	-0.04665	-0.09738	-0.14529	-0.19169	-0.23822	-0.28505	-0.32888
0.548	-0.04693	-0.09761	-0.14584	-0.19235	-0.2388	-0.28448	-0.33038
0.547	-0.04731	-0.0983	-0.14614	-0.19302	-0.23965	-0.28628	-0.33076
0.546	-0.04766	-0.09866	-0.14716	-0.19392	-0.24091	-0.28717	-0.33221
0.545	-0.04789	-0.09904	-0.1471	-0.1947	-0.24103	-0.28749	-0.33344
0.544	-0.04832	-0.09982	-0.14825	-0.19537	-0.24225	-0.2892	-0.3338
0.543	-0.04879	-0.10029	-0.14886	-0.19633	-0.24263	-0.28941	-0.33526
0.542	-0.04907	-0.10066	-0.14929	-0.19657	-0.24337	-0.29084	-0.33621
0.541	-0.04962	-0.10142	-0.14997	-0.19741	-0.24442	-0.29164	-0.33691
0.54	-0.0499	-0.10181	-0.15059	-0.19843	-0.24546	-0.29262	-0.33829
0.539	-0.05016	-0.10221	-0.15102	-0.19876	-0.24591	-0.29322	-0.33948
0.538	-0.05079	-0.10253	-0.15203	-0.19952	-0.24721	-0.29423	-0.34005
0.537	-0.05088	-0.10289	-0.15222	-0.2003	-0.24733	-0.29541	-0.34113
0.536	-0.05124	-0.10353	-0.15314	-0.20039	-0.24867	-0.29554	-0.34215
0.535	-0.05175	-0.10387	-0.1535	-0.20156	-0.24913	-0.29716	-0.34276
0.534	-0.05195	-0.10435	-0.15401	-0.20214	-0.25011	-0.29742	-0.34461
0.533	-0.05256	-0.10497	-0.15474	-0.20302	-0.251	-0.29898	-0.34499
0.532	-0.05274	-0.10526	-0.15536	-0.20384	-0.2517	-0.29968	-0.34583
0.531	-0.05303	-0.10583	-0.15578	-0.20446	-0.25231	-0.29986	-0.34761
0.53	-0.05367	-0.10635	-0.15691	-0.20547	-0.25366	-0.30212	-0.34797
0.529	-0.05387	-0.10675	-0.1568	-0.20598	-0.25369	-0.30179	-0.34877
0.528	-0.05425	-0.10736	-0.15758	-0.20635	-0.25503	-0.30317	-0.35036
0.527	-0.05474	-0.1078	-0.15825	-0.20745	-0.25563	-0.30404	-0.35063
0.526	-0.05505	-0.10822	-0.15875	-0.2078	-0.25664	-0.30449	-0.35187
0.525	-0.05556	-0.1089	-0.15967	-0.20859	-0.25745	-0.30648	-0.35326
0.524	-0.05575	-0.10928	-0.16028	-0.20946	-0.2582	-0.3064	-0.35312
0.523	-0.0561	-0.10979	-0.1605	-0.20998	-0.25881	-0.30781	-0.35494
0.522	-0.05661	-0.11035	-0.16125	-0.21093	-0.26004	-0.30856	-0.35598
0.521	-0.05699	-0.11086	-0.16149	-0.21165	-0.26036	-0.30927	-0.35626
0.52	-0.05746	-0.11142	-0.16258	-0.21196	-0.2617	-0.3106	-0.35832
0.519	-0.05786	-0.11178	-0.16332	-0.21281	-0.26216	-0.31096	-0.35866
0.518	-0.05802	-0.11235	-0.16382	-0.21372	-0.2631	-0.31259	-0.35977
0.517	-0.05864	-0.11296	-0.16423	-0.21422	-0.26397	-0.313	-0.36173
0.516	-0.05879	-0.11324	-0.1647	-0.21522	-0.26458	-0.31404	-0.36131
0.515	-0.0594	-0.11403	-0.16561	-0.21603	-0.26533	-0.31506	-0.36307
0.514	-0.05991	-0.11451	-0.16675	-0.21682	-0.26684	-0.31616	-0.36497
0.513	-0.06013	-0.11496	-0.16687	-0.21749	-0.26691	-0.31717	-0.36433
0.512	-0.06058	-0.11568	-0.16764	-0.21784	-0.26818	-0.31748	-0.3661
0.511	-0.06093	-0.11604	-0.16816	-0.21878	-0.2687	-0.31891	-0.36717
0.51	-0.06131	-0.11649	-0.16852	-0.21942	-0.26974	-0.31908	-0.36724
0.509	-0.06183	-0.11721	-0.16917	-0.22008	-0.27041	-0.32068	-0.3694
0.508	-0.06215	-0.11759	-0.16998	-0.22106	-0.27143	-0.32138	-0.36984
0.507	-0.06251	-0.11805	-0.17059	-0.22163	-0.27191	-0.32189	-0.37058
0.506	-0.06308	-0.11864	-0.17143	-0.22216	-0.27327	-0.32388	-0.37248
0.505	-0.06323	-0.11917	-0.17145	-0.22322	-0.27323	-0.32354	-0.37256
0.504	-0.06374	-0.11986	-0.17232	-0.22354	-0.27475	-0.3252	-0.37347
0.503	-0.06421	-0.12021	-0.17297	-0.22479	-0.27519	-0.32602	-0.37548
0.502	-0.0646	-0.12089	-0.1738	-0.22555	-0.27657	-0.32672	-0.37586
0.501	-0.06509	-0.1216	-0.1746	-0.22609	-0.27718	-0.3288	-0.37728
0.5	-0.06528	-0.12186	-0.17496	-0.22722	-0.27793	-0.32834	-0.37845
0.499	-0.06588	-0.12246	-0.1753	-0.22774	-0.27861	-0.33014	-0.37871
0.498	-0.06634	-0.12308	-0.17635	-0.22846	-0.28008	-0.33103	-0.38045
0.497	-0.06646	-0.12347	-0.17644	-0.22907	-0.28001	-0.3316	-0.38088
0.496	-0.06698	-0.12415	-0.17741	-0.22945	-0.28158	-0.33306	-0.38179
0.495	-0.06761	-0.12463	-0.1783	-0.23059	-0.28211	-0.33329	-0.38366
0.494	-0.06778	-0.12515	-0.1787	-0.23129	-0.28309	-0.3346	-0.38394
0.493	-0.06833	-0.12588	-0.17938	-0.23181	-0.28387	-0.33534	-0.3851
0.492	-0.06871	-0.12631	-0.18	-0.23309	-0.28479	-0.33638	-0.38693
0.491	-0.06909	-0.12685	-0.18046	-0.23353	-0.28531	-0.33704	-0.38711
0.49	-0.0696	-0.12744	-0.18154	-0.23436	-0.28687	-0.33832	-0.38853
0.489	-0.07004	-0.12811	-0.1821	-0.23553	-0.28728	-0.33975	-0.39002
0.488	-0.07051	-0.12882	-0.18283	-0.23573	-0.28857	-0.33972	-0.39048
0.487	-0.07114	-0.12923	-0.18334	-0.23674	-0.28912	-0.34143	-0.39195
0.486	-0.07136	-0.12979	-0.18379	-0.23753	-0.29022	-0.34171	-0.39317
0.485	-0.07208	-0.13047	-0.18444	-0.23812	-0.29112	-0.34326	-0.39357
0.484	-0.0723	-0.1307	-0.1852	-0.2392	-0.29173	-0.34399	-0.39484
0.483	-0.0729	-0.13131	-0.18589	-0.23992	-0.29235	-0.34456	-0.3962
0.482	-0.07344	-0.13202	-0.18698	-0.24066	-0.29388	-0.34692	-0.39678
0.481	-0.07369	-0.13244	-0.18707	-0.24141	-0.29392	-0.34654	-0.39811
0.48	-0.07418	-0.13313	-0.18798	-0.24189	-0.29528	-0.34818	-0.39926
0.479	-0.07482	-0.13357	-0.18881	-0.2428	-0.296	-0.34904	-0.39991
0.478	-0.07504	-0.13407	-0.18939	-0.24352	-0.29699	-0.34959	-0.40159
0.477	-0.07567	-0.13494	-0.19039	-0.24406	-0.29792	-0.35145	-0.40233
0.476	-0.07602	-0.13544	-0.19098	-0.24522	-0.29894	-0.35142	-0.40319
0.475	-0.07644	-0.13603	-0.19142	-0.24599	-0.29949	-0.35281	-0.40476
0.474	-0.07727	-0.13663	-0.19229	-0.24692	-0.30087	-0.35374	-0.40538
0.473	-0.07745	-0.13713	-0.19266	-0.24798	-0.30109	-0.35464	-0.4065
0.472	-0.07792	-0.13796	-0.19372	-0.24816	-0.30258	-0.35593	-0.40832
0.471	-0.07849	-0.13839	-0.19448	-0.24937	-0.30303	-0.35616	-0.40845
0.47	-0.07887	-0.13904	-0.19507	-0.25003	-0.30438	-0.35815	-0.41004
0.469	-0.07954	-0.13976	-0.19589	-0.25076	-0.3052	-0.35867	-0.41123
0.468	-0.07978	-0.14016	-0.19639	-0.25184	-0.30598	-0.35967	-0.41128
0.467	-0.0803	-0.14071	-0.19701	-0.25248	-0.30659	-0.36064	-0.41338
0.466	-0.0809	-0.14145	-0.1982	-0.25363	-0.30817	-0.3616	-0.4143
0.465	-0.0812	-0.14203	-0.19839	-0.2542	-0.3082	-0.36288	-0.4144
0.464	-0.08189	-0.143	-0.1995	-0.25468	-0.30991	-0.36345	-0.41688
0.463	-0.08235	-0.14365	-0.20007	-0.25586	-0.31058	-0.36521	-0.41759
0.462	-0.08268	-0.14409	-0.20048	-0.25642	-0.3116	-0.36542	-0.41825
0.461	-0.08334	-0.14484	-0.20139	-0.25726	-0.31266	-0.36707	-0.42048
0.46	-0.08374	-0.14516	-0.20219	-0.25843	-0.31347	-0.36782	-0.4206
0.459	-0.08427	-0.14584	-0.20279	-0.25891	-0.31404	-0.36806	-0.42211
0.458	-0.08483	-0.14639	-0.20394	-0.26002	-0.31548	-0.37064	-0.4237
0.457	-0.08523	-0.14698	-0.20414	-0.26093	-0.31584	-0.37038	-0.42332
0.456	-0.08582	-0.14771	-0.20509	-0.26137	-0.31734	-0.37204	-0.42551
0.455	-0.08629	-0.14825	-0.20588	-0.26259	-0.31787	-0.37287	-0.42684
0.454	-0.08674	-0.14885	-0.20651	-0.26322	-0.31885	-0.37368	-0.42698
0.453	-0.08756	-0.14967	-0.20747	-0.26398	-0.31987	-0.37547	-0.42925
0.452	-0.08794	-0.15015	-0.20804	-0.26506	-0.32085	-0.37518	-0.42978
0.451	-0.08857	-0.15103	-0.20887	-0.26596	-0.32183	-0.37741	-0.43094
0.45	-0.08925	-0.15171	-0.20988	-0.26694	-0.3233	-0.37849	-0.43323
0.449	-0.08959	-0.15214	-0.21015	-0.26752	-0.32349	-0.37903	-0.43319
0.448	-0.09021	-0.15294	-0.21116	-0.26807	-0.32525	-0.38049	-0.43453
0.447	-0.09084	-0.15356	-0.21207	-0.26949	-0.32584	-0.38107	-0.4366
0.446	-0.09111	-0.154	-0.21259	-0.27019	-0.32671	-0.38254	-0.4368
0.445	-0.09191	-0.15486	-0.21351	-0.2709	-0.32774	-0.38354	-0.43866
0.444	-0.09244	-0.15554	-0.21419	-0.27216	-0.32875	-0.38472	-0.43986
0.443	-0.09285	-0.15609	-0.21482	-0.27279	-0.3294	-0.38539	-0.44009
0.442	-0.09341	-0.15675	-0.21606	-0.27372	-0.33095	-0.38682	-0.44227
0.441	-0.09382	-0.15753	-0.21645	-0.27458	-0.33125	-0.38795	-0.44307
0.44	-0.09435	-0.15829	-0.21731	-0.27507	-0.33285	-0.38847	-0.4439
0.439	-0.09501	-0.15869	-0.21801	-0.27641	-0.33347	-0.39024	-0.44539
0.438	-0.09547	-0.15952	-0.21894	-0.27733	-0.33502	-0.39106	-0.44666
0.437	-0.09624	-0.16037	-0.21954	-0.2782	-0.3358	-0.39274	-0.44772
0.436	-0.09644	-0.16072	-0.22036	-0.27917	-0.33677	-0.3936	-0.44929
0.435	-0.0971	-0.16149	-0.22126	-0.27994	-0.33763	-0.39409	-0.45
0.434	-0.09791	-0.16218	-0.22254	-0.28097	-0.3391	-0.39642	-0.45139
0.433	-0.09832	-0.16277	-0.2229	-0.28185	-0.3392	-0.39607	-0.45283
0.432	-0.09883	-0.16369	-0.2238	-0.28248	-0.34092	-0.39818	-0.45359
0.431	-0.09941	-0.16437	-0.22469	-0.28385	-0.34174	-0.39895	-0.45539
0.43	-0.09979	-0.16511	-0.22545	-0.28441	-0.34286	-0.39942	-0.45646
0.429	-0.10056	-0.16604	-0.22647	-0.28536	-0.34391	-0.40163	-0.45714
0.428	-0.10095	-0.16643	-0.2271	-0.28664	-0.34489	-0.40168	-0.45872
0.427	-0.1015	-0.16709	-0.22765	-0.28748	-0.34564	-0.40349	-0.46022
0.426	-0.10219	-0.16777	-0.22863	-0.28864	-0.3473	-0.4047	-0.46095
0.425	-0.10255	-0.16857	-0.22926	-0.28974	-0.34755	-0.4055	-0.46253
0.424	-0.1032	-0.16943	-0.23045	-0.2902	-0.34914	-0.40711	-0.46374
0.423	-0.10381	-0.16986	-0.23143	-0.29131	-0.35014	-0.40794	-0.46478
0.422	-0.10414	-0.1706	-0.23199	-0.29226	-0.35128	-0.40971	-0.46681
0.421	-0.1049	-0.17146	-0.23285	-0.29298	-0.35202	-0.41029	-0.46782
0.42	-0.10527	-0.17192	-0.23356	-0.29406	-0.35313	-0.41173	-0.46862
0.419	-0.10598	-0.17281	-0.23445	-0.29517	-0.35382	-0.41253	-0.47097
0.418	-0.10663	-0.17353	-0.23584	-0.29613	-0.35556	-0.41417	-0.47161
0.417	-0.10712	-0.1741	-0.23616	-0.29701	-0.35606	-0.41524	-0.47294
0.416	-0.10778	-0.17512	-0.23715	-0.29768	-0.35768	-0.41575	-0.47502
0.415	-0.10847	-0.17584	-0.23825	-0.29906	-0.35835	-0.41777	-0.47523
0.414	-0.10887	-0.17639	-0.23868	-0.3001	-0.35974	-0.41822	-0.47709
0.413	-0.10962	-0.17738	-0.23985	-0.30107	-0.36091	-0.42009	-0.47909
0.412	-0.11015	-0.17808	-0.24096	-0.30225	-0.3623	-0.42138	-0.47951
0.411	-0.11069	-0.17883	-0.24147	-0.30282	-0.36308	-0.42179	-0.48141
0.41	-0.11129	-0.17961	-0.24283	-0.3039	-0.36448	-0.42447	-0.48266
0.409	-0.11182	-0.18039	-0.24321	-0.30522	-0.36492	-0.42413	-0.48321
0.408	-0.11243	-0.18127	-0.24403	-0.30586	-0.36666	-0.42604	-0.48556
0.407	-0.11314	-0.18188	-0.24524	-0.30712	-0.36727	-0.42728	-0.48623
0.406	-0.11363	-0.18256	-0.24617	-0.30824	-0.36877	-0.42825	-0.48754
0.405	-0.11436	-0.18355	-0.24735	-0.30905	-0.3699	-0.43047	-0.48999
0.404	-0.11477	-0.18408	-0.248	-0.31014	-0.37082	-0.43062	-0.49014
0.403	-0.11556	-0.18494	-0.2487	-0.31136	-0.37178	-0.43236	-0.49188
0.402	-0.11626	-0.18581	-0.25005	-0.31231	-0.37346	-0.43359	-0.49417
0.401	-0.11669	-0.18652	-0.25044	-0.31323	-0.37379	-0.43453	-0.49388

## Sheet: S8c
x	y1	y2	y3	y4	y5	y6	y7
	20	40	60	80	100	120	140
E	j	j	j	j	j	j	j
0.401	-0.14466	-0.23703	-0.30956	-0.38459	-0.45895	-0.53282	-0.60105
0.4	-0.1129	-0.20933	-0.2464	-0.3218	-0.39774	-0.45473	-0.52215
0.401	-0.06864	-0.13184	-0.15629	-0.20926	-0.26684	-0.31383	-0.36467
0.402	-0.05097	-0.09409	-0.11345	-0.15334	-0.19742	-0.23697	-0.27762
0.403	-0.04003	-0.07159	-0.08446	-0.11524	-0.1501	-0.18286	-0.21631
0.404	-0.03187	-0.05445	-0.0621	-0.08582	-0.11378	-0.14091	-0.16745
0.405	-0.02534	-0.04104	-0.04352	-0.0616	-0.08357	-0.10563	-0.12758
0.406	-0.0202	-0.03013	-0.02892	-0.04153	-0.05852	-0.07666	-0.09419
0.407	-0.01532	-0.0206	-0.01576	-0.02373	-0.03582	-0.05024	-0.064
0.408	-0.01123	-0.01273	-0.00417	-0.00874	-0.01716	-0.02746	-0.03792
0.409	-0.00772	-0.00559	0.00567	0.00502	-0.000193083	-0.00775	-0.01448
0.41	-0.00426	0.00111	0.01525	0.01697	0.01554	0.01141	0.00735
0.411	-0.0014	0.0068	0.02331	0.02768	0.02874	0.02676	0.02549
0.412	0.00147	0.01239	0.03064	0.03801	0.04173	0.04269	0.04386
0.413	0.0041	0.01747	0.03789	0.04762	0.05413	0.05686	0.06062
0.414	0.0062	0.02184	0.04364	0.05586	0.06412	0.06918	0.07467
0.415	0.00857	0.02617	0.05003	0.06404	0.07467	0.08185	0.08938
0.416	0.01063	0.02981	0.05574	0.0715	0.08397	0.09276	0.10234
0.417	0.01228	0.03351	0.0607	0.07847	0.09245	0.10343	0.11407
0.418	0.0142	0.0371	0.0658	0.08502	0.10122	0.11316	0.1262
0.419	0.01589	0.04023	0.07025	0.09099	0.10826	0.12209	0.13608
0.42	0.01763	0.04348	0.07465	0.09695	0.11547	0.13089	0.14698
0.421	0.01947	0.04646	0.07927	0.10269	0.12245	0.13955	0.15722
0.422	0.02061	0.04923	0.08288	0.10786	0.12887	0.14764	0.16542
0.423	0.02217	0.05215	0.08683	0.1126	0.1353	0.15467	0.17523
0.424	0.02359	0.05464	0.09056	0.11688	0.14119	0.16234	0.18363
0.425	0.02483	0.05709	0.09356	0.12146	0.14678	0.16878	0.19101
0.426	0.02624	0.05957	0.09738	0.12592	0.1528	0.17549	0.19937
0.427	0.02731	0.06169	0.10046	0.12977	0.15736	0.18194	0.20575
0.428	0.02842	0.06405	0.10339	0.1338	0.16278	0.18768	0.21291
0.429	0.02969	0.06618	0.1065	0.13789	0.16764	0.1939	0.22011
0.43	0.03063	0.06786	0.10855	0.14137	0.17179	0.19843	0.22591
0.431	0.03173	0.07008	0.11145	0.14507	0.17619	0.20455	0.23233
0.432	0.03277	0.07197	0.11385	0.14847	0.18061	0.20954	0.23868
0.433	0.0338	0.07379	0.11596	0.15182	0.18457	0.21389	0.24381
0.434	0.03483	0.0759	0.11862	0.1549	0.18901	0.21968	0.25007
0.435	0.03563	0.07717	0.12065	0.15777	0.19198	0.22324	0.25509
0.436	0.03647	0.07884	0.12278	0.1609	0.19587	0.22823	0.25976
0.437	0.0377	0.08042	0.12536	0.16369	0.19963	0.23259	0.26575
0.438	0.03848	0.08209	0.12757	0.16663	0.20302	0.23661	0.27043
0.439	0.03936	0.08373	0.12961	0.16934	0.20656	0.24107	0.27519
0.44	0.04021	0.08494	0.13168	0.17184	0.2093	0.24449	0.28005
0.441	0.04104	0.08638	0.13322	0.17426	0.21247	0.24833	0.28388
0.442	0.04187	0.08803	0.13537	0.17683	0.21597	0.25189	0.28826
0.443	0.04252	0.08914	0.13691	0.17886	0.21829	0.25519	0.2922
0.444	0.04332	0.09058	0.13874	0.1813	0.22132	0.25857	0.29623
0.445	0.04422	0.09185	0.14086	0.18385	0.22435	0.26211	0.30032
0.446	0.04465	0.09284	0.14195	0.1857	0.22656	0.26514	0.30371
0.447	0.04557	0.09437	0.14381	0.18799	0.2296	0.26829	0.30746
0.448	0.0464	0.09548	0.14557	0.19001	0.23203	0.27197	0.31108
0.449	0.04683	0.09666	0.14686	0.19167	0.23434	0.27435	0.31441
0.45	0.04779	0.09799	0.14867	0.1938	0.23726	0.27787	0.31778
0.451	0.04851	0.09908	0.15023	0.19566	0.23945	0.28086	0.32145
0.452	0.04902	0.10033	0.15165	0.19731	0.24188	0.28307	0.32435
0.453	0.04988	0.1014	0.15331	0.19931	0.24403	0.28646	0.32753
0.454	0.05029	0.1021	0.15429	0.20097	0.24597	0.28814	0.33019
0.455	0.05106	0.10323	0.15574	0.20283	0.24829	0.29109	0.33342
0.456	0.05159	0.10412	0.157	0.20458	0.25029	0.29369	0.3357
0.457	0.05218	0.10515	0.15816	0.2062	0.25217	0.29547	0.33897
0.458	0.05272	0.10634	0.15975	0.20798	0.25471	0.29857	0.34203
0.459	0.05308	0.10699	0.16075	0.20913	0.25597	0.2999	0.34384
0.46	0.05378	0.10807	0.16184	0.21073	0.25816	0.30264	0.34711
0.461	0.05457	0.10882	0.16323	0.21243	0.26018	0.30507	0.34969
0.462	0.05491	0.10951	0.1641	0.2135	0.26156	0.3066	0.35148
0.463	0.05548	0.11066	0.16564	0.21532	0.2637	0.30952	0.35464
0.464	0.05618	0.11156	0.16704	0.21683	0.26552	0.31133	0.35672
0.465	0.05651	0.11215	0.16732	0.21817	0.26689	0.31349	0.35921
0.466	0.05708	0.11299	0.16878	0.21964	0.26882	0.31554	0.36169
0.467	0.05755	0.11354	0.16959	0.22052	0.27004	0.31732	0.36324
0.468	0.05803	0.11436	0.17076	0.22191	0.27183	0.3189	0.36578
0.469	0.05875	0.11501	0.17203	0.22337	0.27356	0.32084	0.36755
0.47	0.05903	0.11561	0.1727	0.22435	0.275	0.32263	0.36927
0.471	0.05962	0.11657	0.17335	0.22575	0.27662	0.32411	0.37225
0.472	0.06015	0.11713	0.17442	0.22691	0.27788	0.32614	0.37357
0.473	0.06053	0.11776	0.17507	0.22818	0.27924	0.32738	0.37548
0.474	0.06119	0.11858	0.17637	0.22935	0.28104	0.32945	0.37802
0.475	0.06135	0.11907	0.17712	0.23023	0.2817	0.33095	0.37884
0.476	0.06189	0.11997	0.17823	0.23161	0.2834	0.33242	0.38128
0.477	0.06264	0.12068	0.17938	0.2327	0.2851	0.33465	0.38353
0.478	0.06274	0.12113	0.17986	0.23338	0.28601	0.33513	0.38414
0.479	0.06338	0.12207	0.18064	0.23452	0.28747	0.33722	0.38664
0.48	0.06378	0.12263	0.18163	0.23547	0.28854	0.33889	0.38834
0.481	0.06408	0.1232	0.18212	0.23657	0.28953	0.33976	0.38953
0.482	0.06458	0.12392	0.18336	0.23771	0.29116	0.34217	0.39198
0.483	0.06502	0.12444	0.18395	0.23839	0.29216	0.34281	0.39271
0.484	0.06546	0.12524	0.18446	0.23975	0.29343	0.3444	0.39459
0.485	0.06611	0.12578	0.18568	0.24064	0.29475	0.34578	0.39672
0.486	0.06622	0.12639	0.18607	0.24137	0.29558	0.34653	0.3976
0.487	0.06665	0.12707	0.18691	0.24236	0.29692	0.34825	0.39947
0.488	0.06712	0.1274	0.18809	0.24305	0.29795	0.34905	0.40097
0.489	0.06761	0.12808	0.1886	0.24453	0.29914	0.35089	0.40218
0.49	0.06806	0.12876	0.18943	0.24534	0.3004	0.35216	0.40429
0.491	0.0683	0.12915	0.18964	0.24581	0.30079	0.3531	0.40493
0.492	0.06864	0.12987	0.19048	0.24682	0.302	0.3541	0.40623
0.493	0.06922	0.13029	0.19135	0.24781	0.30316	0.35559	0.40814
0.494	0.06922	0.1306	0.19143	0.24835	0.3038	0.35656	0.40891
0.495	0.06985	0.13129	0.1924	0.24947	0.30498	0.3576	0.40999
0.496	0.07035	0.13191	0.19311	0.25009	0.30598	0.3591	0.41198
0.497	0.07044	0.13236	0.19326	0.25081	0.30662	0.35951	0.41247
0.498	0.07097	0.13299	0.19437	0.2516	0.30805	0.36114	0.41421
0.499	0.07115	0.13331	0.1947	0.25225	0.30848	0.36199	0.41537
0.5	0.07157	0.1338	0.19542	0.2531	0.30943	0.36266	0.41606
0.501	0.07215	0.13428	0.19615	0.25392	0.31044	0.3644	0.41786
0.502	0.07225	0.13496	0.19665	0.25462	0.31153	0.36488	0.41889
0.503	0.07273	0.13553	0.19714	0.25547	0.31247	0.36627	0.41993
0.504	0.07317	0.13568	0.19775	0.25606	0.31309	0.36702	0.42141
0.505	0.07334	0.1362	0.19815	0.25669	0.31391	0.3677	0.42236
0.506	0.07379	0.13673	0.19894	0.25748	0.31502	0.36944	0.42335
0.507	0.07403	0.13695	0.19924	0.25784	0.31514	0.36934	0.42409
0.508	0.07433	0.13765	0.19968	0.25868	0.31627	0.37086	0.4253
0.509	0.07487	0.1381	0.20058	0.25958	0.31715	0.37218	0.42624
0.51	0.07497	0.1383	0.20065	0.26003	0.31754	0.37245	0.42739
0.511	0.07544	0.13872	0.20153	0.26089	0.31859	0.37372	0.42837
0.512	0.07577	0.1391	0.20226	0.26147	0.31927	0.37417	0.42937
0.513	0.07592	0.1396	0.20231	0.26203	0.31976	0.37508	0.43055
0.514	0.07631	0.14019	0.20328	0.26289	0.32093	0.37618	0.43158
0.515	0.07668	0.14078	0.20361	0.26367	0.3214	0.3771	0.43237
0.516	0.07696	0.14134	0.204	0.26389	0.32202	0.37769	0.43367
0.517	0.07751	0.14146	0.20487	0.26461	0.32279	0.37844	0.43431
0.518	0.0774	0.14154	0.20502	0.26494	0.32325	0.37912	0.43499
0.519	0.07786	0.14222	0.20553	0.26581	0.32429	0.37967	0.43632
0.52	0.07817	0.14246	0.2061	0.26611	0.3248	0.38081	0.43679
0.521	0.07844	0.143	0.2063	0.26682	0.32525	0.3815	0.43782
0.522	0.07884	0.14333	0.2073	0.26734	0.32641	0.38252	0.43904
0.523	0.07895	0.14338	0.20738	0.26753	0.32656	0.38296	0.43889
0.524	0.07923	0.14395	0.20782	0.26836	0.32736	0.38352	0.44048
0.525	0.07974	0.14431	0.20845	0.26904	0.32811	0.38517	0.44137
0.526	0.07967	0.14452	0.20858	0.26957	0.32844	0.38482	0.44132
0.527	0.08005	0.14518	0.20906	0.27032	0.32941	0.38628	0.44322
0.528	0.08047	0.14543	0.20975	0.27087	0.33002	0.3868	0.44337
0.529	0.08055	0.14574	0.2099	0.27114	0.33032	0.38699	0.4441
0.53	0.08112	0.1462	0.2108	0.27197	0.33146	0.38847	0.44557
0.531	0.08125	0.14635	0.21095	0.2723	0.33164	0.38841	0.44542
0.532	0.08149	0.14696	0.21131	0.27283	0.33259	0.38925	0.44674
0.533	0.08194	0.1473	0.21197	0.2735	0.33329	0.39019	0.44789
0.534	0.08185	0.14742	0.212	0.27381	0.33354	0.39054	0.44771
0.535	0.08226	0.14789	0.21255	0.27439	0.33401	0.39174	0.44911
0.536	0.08268	0.14808	0.21309	0.27464	0.3345	0.3919	0.44994
0.537	0.08282	0.14851	0.21331	0.27519	0.33492	0.39267	0.45005
0.538	0.08311	0.149	0.21398	0.27577	0.33577	0.39342	0.45171
0.539	0.08329	0.14901	0.21383	0.27603	0.33584	0.3937	0.45144
0.54	0.08372	0.14967	0.21459	0.27682	0.33698	0.39452	0.45245
0.541	0.08426	0.15011	0.21527	0.27735	0.33776	0.39526	0.45394
0.542	0.08406	0.15017	0.21511	0.27752	0.33764	0.39566	0.45356
0.543	0.0845	0.15072	0.21565	0.27813	0.3384	0.39613	0.45456
0.544	0.08479	0.15083	0.21587	0.27862	0.33895	0.39712	0.45549
0.545	0.08496	0.15109	0.21608	0.27884	0.33943	0.39713	0.45542
0.546	0.08538	0.15146	0.2169	0.27938	0.3403	0.39816	0.45701
0.547	0.08558	0.15168	0.21715	0.27968	0.3404	0.39842	0.45721
0.548	0.08564	0.15193	0.21743	0.28023	0.34081	0.39876	0.45765
0.549	0.08615	0.15233	0.21789	0.2809	0.34137	0.39972	0.45889
0.55	0.08599	0.1525	0.21793	0.28117	0.34166	0.39999	0.45898
0.551	0.08641	0.15294	0.21829	0.28152	0.34245	0.40085	0.45943
0.552	0.08668	0.15307	0.21879	0.28169	0.34262	0.40113	0.46051
0.553	0.08698	0.15366	0.21927	0.28259	0.34349	0.40161	0.46097
0.554	0.08741	0.15413	0.22002	0.28299	0.34425	0.4032	0.46193
0.555	0.08745	0.15407	0.21995	0.28296	0.34404	0.40254	0.4624
0.556	0.08767	0.15445	0.22028	0.2838	0.34474	0.40352	0.46253
0.557	0.08814	0.1547	0.22065	0.28415	0.34548	0.40433	0.46391
0.558	0.08805	0.15467	0.22054	0.28424	0.34542	0.40398	0.46402
0.559	0.0885	0.15518	0.2212	0.28488	0.34629	0.40519	0.46417
0.56	0.08881	0.15536	0.22185	0.28515	0.34651	0.40532	0.46537
0.561	0.0888	0.15552	0.2216	0.28536	0.34668	0.40583	0.46583
0.562	0.08925	0.15597	0.22209	0.28617	0.3476	0.40663	0.4662
0.563	0.08948	0.15609	0.22216	0.2863	0.34753	0.407	0.46673
0.564	0.08954	0.15645	0.22261	0.28675	0.34807	0.40717	0.46726
0.565	0.08998	0.15677	0.22324	0.28706	0.3487	0.40797	0.46777
0.566	0.09003	0.15707	0.22345	0.28757	0.34901	0.40859	0.4684
0.567	0.09036	0.15738	0.2237	0.2879	0.34957	0.40885	0.46915
0.568	0.09062	0.15746	0.22421	0.28812	0.3497	0.40953	0.46929
0.569	0.09068	0.1578	0.22391	0.28851	0.35014	0.40949	0.47015
0.57	0.09111	0.15819	0.22477	0.28894	0.35088	0.41049	0.47052
0.571	0.09111	0.15807	0.22488	0.28902	0.3506	0.41059	0.47067
0.572	0.09145	0.15847	0.2252	0.28956	0.35132	0.41068	0.47194
0.573	0.09186	0.1589	0.22557	0.29008	0.35181	0.41187	0.47231
0.574	0.09169	0.15882	0.22549	0.29019	0.35194	0.41154	0.47244
0.575	0.09209	0.15942	0.22605	0.2908	0.35276	0.41256	0.47365
0.576	0.09238	0.15933	0.22668	0.291	0.35282	0.4129	0.47357
0.577	0.09231	0.15951	0.22665	0.29116	0.35308	0.41302	0.4739
0.578	0.09287	0.16001	0.22722	0.29183	0.3538	0.41418	0.47511
0.579	0.09291	0.16016	0.2273	0.29205	0.35396	0.41392	0.47493
0.58	0.09306	0.16054	0.22749	0.29248	0.35444	0.41472	0.47556
0.581	0.09357	0.16085	0.2281	0.29303	0.35499	0.41521	0.47614
0.582	0.09356	0.16082	0.22798	0.29306	0.35526	0.41533	0.47623
0.583	0.09386	0.16131	0.22832	0.29355	0.35585	0.41619	0.47724
0.584	0.09402	0.16116	0.22883	0.29384	0.35596	0.41623	0.47734
0.585	0.09423	0.16139	0.22889	0.29431	0.35618	0.41692	0.47775
0.586	0.0946	0.16191	0.22964	0.29466	0.35722	0.4174	0.4788
0.587	0.09466	0.16194	0.22943	0.29465	0.35681	0.41746	0.47832
0.588	0.0949	0.16224	0.22989	0.29512	0.3574	0.41785	0.47942
0.589	0.09532	0.1626	0.23059	0.29554	0.35799	0.41844	0.48018
0.59	0.09528	0.1626	0.23018	0.29566	0.35782	0.41863	0.47949
0.591	0.09573	0.16302	0.23059	0.29612	0.35861	0.41924	0.4812
0.592	0.09599	0.16331	0.23126	0.29678	0.35912	0.42016	0.48137
0.593	0.09602	0.16343	0.23095	0.29675	0.35921	0.4199	0.48137
0.594	0.09636	0.16374	0.23175	0.29707	0.35985	0.42077	0.48267
0.595	0.09644	0.16377	0.23186	0.29739	0.35978	0.4208	0.48264
0.596	0.0965	0.16405	0.23189	0.29764	0.36026	0.4208	0.48301
0.597	0.09694	0.16418	0.23235	0.29813	0.36082	0.4219	0.48415
0.598	0.09698	0.16429	0.23243	0.29834	0.36089	0.42167	0.48397
0.599	0.09731	0.16484	0.23271	0.29867	0.36184	0.42255	0.4846
0.6	0.09752	0.16492	0.23309	0.29888	0.36203	0.42277	0.48509
0.601	0.09774	0.1652	0.23331	0.29927	0.36213	0.42283	0.48502
0.602	0.09804	0.16543	0.23398	0.29958	0.36273	0.42395	0.48632
0.603	0.09815	0.16537	0.23383	0.29972	0.36241	0.42329	0.48609
0.604	0.09887	0.16637	0.23523	0.30129	0.36445	0.42577	0.48794
0.605	0.09933	0.16708	0.23553	0.30202	0.36505	0.42619	0.48935
0.606	0.09902	0.16646	0.23498	0.30142	0.36435	0.42549	0.48834
0.607	0.09921	0.16667	0.23517	0.3017	0.36459	0.42607	0.48868
0.608	0.09961	0.16669	0.2357	0.30195	0.36481	0.42616	0.48935
0.609	0.09961	0.16669	0.23539	0.30207	0.36506	0.42667	0.48902
0.61	0.09998	0.16726	0.23596	0.30245	0.36583	0.42692	0.48974
0.611	0.09999	0.16733	0.23595	0.30243	0.36548	0.42732	0.49006
0.612	0.10025	0.16747	0.23623	0.3027	0.36603	0.42739	0.49023
0.613	0.10063	0.16756	0.23694	0.30322	0.36649	0.42785	0.49122
0.614	0.10057	0.16769	0.23676	0.30318	0.36662	0.42825	0.49118
0.615	0.1009	0.16819	0.23693	0.30382	0.36709	0.42852	0.49155
0.616	0.10117	0.16821	0.2375	0.30402	0.3673	0.42915	0.49213
0.617	0.10141	0.16868	0.23768	0.30436	0.36773	0.42935	0.49281
0.618	0.10171	0.16887	0.23826	0.30489	0.36851	0.43028	0.49294
0.619	0.10163	0.16874	0.23813	0.30486	0.36822	0.43001	0.49348
0.62	0.10185	0.16917	0.23836	0.30516	0.36885	0.43024	0.49387
0.621	0.10227	0.16945	0.23871	0.30557	0.36925	0.43138	0.49427
0.622	0.10225	0.16922	0.23842	0.30557	0.36912	0.43064	0.49452
0.623	0.10254	0.16951	0.23884	0.30598	0.36988	0.43184	0.49511
0.624	0.10283	0.16982	0.23929	0.30641	0.37004	0.43197	0.49557
0.625	0.10282	0.16997	0.23935	0.30653	0.37021	0.43189	0.49571
0.626	0.1032	0.17038	0.24003	0.30713	0.37088	0.43314	0.4965
0.627	0.1034	0.17042	0.23997	0.30729	0.3706	0.43254	0.49652
0.628	0.10352	0.1707	0.24004	0.30744	0.37088	0.4332	0.49734
0.629	0.10386	0.17086	0.24079	0.30774	0.37159	0.4337	0.4975
0.63	0.10394	0.17102	0.24094	0.30807	0.37166	0.4337	0.498
0.631	0.1042	0.17145	0.24138	0.30839	0.37229	0.43448	0.49893
0.632	0.10444	0.17157	0.24164	0.30868	0.37248	0.4345	0.49859
0.633	0.10456	0.17174	0.2413	0.30886	0.37281	0.43514	0.49923
0.634	0.10495	0.17189	0.24191	0.30928	0.37355	0.43559	0.50014
0.635	0.10494	0.17185	0.24175	0.30917	0.37332	0.43574	0.49969
0.636	0.10518	0.17216	0.24212	0.30968	0.37388	0.43615	0.50054
0.637	0.10563	0.1725	0.24274	0.31	0.37449	0.43669	0.50121
0.638	0.10554	0.17248	0.24253	0.31015	0.37435	0.4368	0.50084
0.639	0.10588	0.17286	0.2428	0.31044	0.37482	0.43702	0.50208
0.64	0.10612	0.17293	0.24323	0.31073	0.37518	0.43773	0.50206
0.641	0.1062	0.17311	0.24301	0.31084	0.3752	0.43752	0.50228
0.642	0.10657	0.1734	0.24384	0.31154	0.37579	0.43853	0.50345
0.643	0.10676	0.17359	0.24401	0.31205	0.3759	0.43877	0.50331
0.644	0.10694	0.17375	0.24405	0.31214	0.37613	0.43883	0.50368
0.645	0.10726	0.17395	0.24464	0.31258	0.3765	0.43978	0.50501
0.646	0.10726	0.17402	0.24438	0.31258	0.37657	0.43944	0.50422
0.647	0.10756	0.17443	0.24472	0.31285	0.37716	0.44012	0.50542
0.648	0.10779	0.17447	0.24511	0.31318	0.37747	0.4404	0.50572
0.649	0.10779	0.17477	0.2451	0.31353	0.37767	0.44063	0.50557
0.65	0.10825	0.17504	0.24582	0.31403	0.37825	0.4417	0.507
0.651	0.10826	0.17502	0.24566	0.31403	0.37798	0.44118	0.50629
0.652	0.10843	0.17536	0.246	0.31428	0.37869	0.44202	0.50709
0.653	0.10877	0.17561	0.24646	0.31453	0.37923	0.44248	0.50818
0.654	0.10871	0.17542	0.24628	0.31462	0.37903	0.44245	0.50746
0.655	0.10925	0.17597	0.24691	0.31531	0.37995	0.44324	0.50864
0.656	0.1095	0.17626	0.24738	0.31569	0.38041	0.44349	0.50938
0.657	0.10951	0.17633	0.24713	0.31573	0.38036	0.44394	0.50899
0.658	0.10984	0.17657	0.24762	0.31607	0.38105	0.4443	0.51012
0.659	0.10992	0.17664	0.24769	0.31626	0.38078	0.44455	0.51004
0.66	0.11008	0.17683	0.248	0.31644	0.38117	0.44473	0.5102
0.661	0.1105	0.17699	0.24831	0.31685	0.38172	0.44524	0.51149
0.662	0.11048	0.17712	0.24847	0.31704	0.3818	0.44559	0.51127
0.663	0.11076	0.17764	0.24855	0.31749	0.38221	0.44593	0.51166
0.664	0.11094	0.17752	0.24903	0.31756	0.38257	0.44653	0.51245
0.665	0.11098	0.17769	0.24887	0.31787	0.38287	0.44638	0.51234
0.666	0.1113	0.17803	0.24956	0.31831	0.3836	0.44736	0.51319
0.667	0.11151	0.17789	0.2494	0.3183	0.38315	0.44737	0.51342
0.668	0.1117	0.17843	0.24985	0.31892	0.38386	0.44751	0.51374
0.669	0.11212	0.17866	0.25052	0.31951	0.38471	0.4489	0.51481
0.67	0.11201	0.17856	0.25007	0.31929	0.38454	0.44821	0.51464
0.671	0.11226	0.17893	0.25057	0.31985	0.38517	0.44924	0.51495
0.672	0.11253	0.17899	0.25111	0.32004	0.38514	0.44934	0.51547
0.673	0.11245	0.17917	0.25088	0.32024	0.38519	0.44929	0.51594
0.674	0.11277	0.17942	0.25152	0.32059	0.38608	0.45065	0.51605
0.675	0.11298	0.17938	0.25158	0.32077	0.38576	0.45026	0.51667
0.676	0.11312	0.17975	0.25167	0.32094	0.38635	0.45074	0.51689
0.677	0.11348	0.17988	0.25203	0.32123	0.38683	0.45134	0.51723
0.678	0.11339	0.18006	0.2519	0.32139	0.38708	0.45135	0.51774
0.679	0.11364	0.18036	0.25223	0.32173	0.38761	0.45192	0.51819
0.68	0.11385	0.18034	0.2528	0.32187	0.3879	0.45202	0.5186
0.681	0.11385	0.18064	0.25278	0.32232	0.38796	0.45276	0.51935
0.682	0.11432	0.18097	0.25334	0.32269	0.38878	0.45324	0.5197
0.683	0.11436	0.1809	0.25324	0.32278	0.38844	0.45334	0.5199
0.684	0.11451	0.18122	0.25372	0.32306	0.38901	0.45357	0.5205
0.685	0.11494	0.18137	0.25432	0.32353	0.38948	0.45439	0.52107
0.686	0.11485	0.18131	0.25381	0.32359	0.38927	0.45442	0.52103
0.687	0.11517	0.18175	0.25414	0.32376	0.38989	0.45468	0.52184
0.688	0.11541	0.18186	0.25466	0.32417	0.39038	0.45555	0.52187
0.689	0.11547	0.18197	0.25441	0.32427	0.39049	0.45516	0.52239
0.69	0.11587	0.18225	0.25496	0.32483	0.39127	0.45629	0.52321
0.691	0.11587	0.18227	0.25501	0.32494	0.39101	0.45639	0.52302
0.692	0.11591	0.18249	0.25528	0.32518	0.39161	0.4563	0.52402
0.693	0.11636	0.18267	0.25587	0.32573	0.39218	0.45758	0.52447
0.694	0.11649	0.18283	0.25581	0.32602	0.39239	0.45738	0.5245
0.695	0.11677	0.18323	0.25605	0.32623	0.39288	0.45814	0.52557
0.696	0.11691	0.18315	0.25654	0.32649	0.39305	0.45823	0.52537
0.697	0.11691	0.18344	0.25656	0.32673	0.39323	0.45839	0.52589
0.698	0.11715	0.18372	0.25687	0.32715	0.39391	0.45958	0.52715
0.699	0.1173	0.18357	0.25679	0.32726	0.39369	0.45915	0.52632
0.7	0.08847	0.15751	0.19703	0.26657	0.33452	0.38373	0.44951
0.699	0.05084	0.08965	0.11731	0.16486	0.21344	0.25294	0.3029
0.698	0.03703	0.05884	0.0817	0.117	0.15321	0.18523	0.22404
0.697	0.02891	0.04109	0.05846	0.0854	0.11342	0.13926	0.17138
0.696	0.02303	0.02824	0.04034	0.06082	0.08279	0.10325	0.12944
0.695	0.01794	0.01858	0.02609	0.04136	0.05803	0.07439	0.09566
0.694	0.01401	0.01024	0.01434	0.02514	0.03709	0.04962	0.06769
0.693	0.01058	0.00321	0.00408	0.01123	0.01945	0.02842	0.04202
0.692	0.00755	-0.00247	-0.00439	-0.00073507	0.00454	0.01033	0.02094
0.691	0.00497	-0.00773	-0.01206	-0.01146	-0.0095	-0.00641	0.00185
0.69	0.00244	-0.01249	-0.01978	-0.02134	-0.02212	-0.02138	-0.01663
0.689	0.000678948	-0.01638	-0.02546	-0.02951	-0.03251	-0.03452	-0.03147
0.688	-0.00148	-0.02054	-0.03126	-0.03766	-0.04308	-0.04694	-0.0462
0.687	-0.00337	-0.02389	-0.03686	-0.04496	-0.05258	-0.05866	-0.06037
0.686	-0.00493	-0.02708	-0.04139	-0.05166	-0.06086	-0.06894	-0.07205
0.685	-0.00665	-0.03021	-0.04602	-0.05811	-0.0698	-0.07869	-0.08384
0.684	-0.00805	-0.03277	-0.05033	-0.0641	-0.07661	-0.08789	-0.09473
0.683	-0.00943	-0.03539	-0.0543	-0.06957	-0.08355	-0.09588	-0.10414
0.682	-0.01089	-0.038	-0.05855	-0.07483	-0.09039	-0.10452	-0.11428
0.681	-0.01193	-0.04038	-0.06167	-0.07953	-0.09631	-0.11109	-0.12272
0.68	-0.01313	-0.0427	-0.0653	-0.08419	-0.10204	-0.11884	-0.13078
0.679	-0.01442	-0.0446	-0.06872	-0.08855	-0.10759	-0.12542	-0.13863
0.678	-0.01553	-0.04663	-0.0714	-0.09263	-0.11253	-0.13088	-0.14629
0.677	-0.01664	-0.04858	-0.07457	-0.09658	-0.11812	-0.13759	-0.15357
0.676	-0.01757	-0.05016	-0.07717	-0.09999	-0.12212	-0.14261	-0.15996
0.675	-0.0186	-0.05225	-0.07966	-0.10377	-0.12685	-0.14841	-0.16656
0.674	-0.01971	-0.05413	-0.08253	-0.10736	-0.13135	-0.15397	-0.17306
0.673	-0.02029	-0.05551	-0.08446	-0.11018	-0.1348	-0.15819	-0.17867
0.672	-0.02125	-0.05726	-0.08691	-0.11337	-0.13915	-0.16363	-0.18427
0.671	-0.02225	-0.05859	-0.08948	-0.11651	-0.14298	-0.16821	-0.1901
0.67	-0.02283	-0.06002	-0.09133	-0.11951	-0.14628	-0.17226	-0.1951
0.669	-0.02388	-0.0616	-0.09361	-0.12238	-0.15041	-0.17703	-0.20057
0.668	-0.02469	-0.063	-0.09576	-0.12501	-0.15371	-0.18119	-0.20543
0.667	-0.02526	-0.06462	-0.09731	-0.12775	-0.15688	-0.185	-0.21029
0.666	-0.02627	-0.06585	-0.09952	-0.13033	-0.16033	-0.18894	-0.2146
0.665	-0.02659	-0.0671	-0.10075	-0.1324	-0.16313	-0.19253	-0.21874
0.664	-0.0275	-0.06849	-0.103	-0.13479	-0.16626	-0.19583	-0.22342
0.663	-0.02832	-0.06946	-0.10492	-0.13707	-0.16904	-0.19957	-0.22703
0.662	-0.02888	-0.07065	-0.10628	-0.13935	-0.17173	-0.20276	-0.23135
0.661	-0.02961	-0.0719	-0.10814	-0.14166	-0.17475	-0.2063	-0.23539
0.66	-0.03025	-0.0727	-0.10967	-0.14327	-0.17706	-0.20948	-0.23853
0.659	-0.03092	-0.07401	-0.11112	-0.14574	-0.17988	-0.21225	-0.24301
0.658	-0.0316	-0.07518	-0.11315	-0.1478	-0.18254	-0.21621	-0.24654
0.657	-0.03196	-0.07607	-0.1141	-0.14961	-0.18446	-0.21813	-0.24944
0.656	-0.03294	-0.0774	-0.11591	-0.15192	-0.18735	-0.2215	-0.25372
0.655	-0.0336	-0.07828	-0.11746	-0.15395	-0.19001	-0.22487	-0.25689
0.654	-0.03391	-0.07904	-0.11841	-0.15546	-0.19162	-0.22663	-0.25961
0.653	-0.03468	-0.08004	-0.12028	-0.15739	-0.19419	-0.23023	-0.26337
0.652	-0.03522	-0.08066	-0.12148	-0.15898	-0.1961	-0.23205	-0.26588
0.651	-0.03569	-0.0816	-0.12266	-0.16083	-0.1983	-0.2347	-0.26908
0.65	-0.0364	-0.08265	-0.12421	-0.16269	-0.20081	-0.23769	-0.27246
0.649	-0.03675	-0.08356	-0.12504	-0.16414	-0.20245	-0.23949	-0.27428
0.648	-0.03748	-0.08451	-0.12626	-0.16599	-0.20461	-0.2424	-0.2778
0.647	-0.03816	-0.08519	-0.12778	-0.16754	-0.20659	-0.24433	-0.28048
0.646	-0.03848	-0.08601	-0.12867	-0.16896	-0.20829	-0.24681	-0.28255
0.645	-0.03914	-0.087	-0.12994	-0.17062	-0.21059	-0.24907	-0.28606
0.644	-0.03941	-0.08754	-0.1308	-0.1719	-0.21186	-0.25092	-0.28787
0.643	-0.04011	-0.08868	-0.13215	-0.17363	-0.21406	-0.25384	-0.29073
0.642	-0.0408	-0.08958	-0.13359	-0.1752	-0.21635	-0.25595	-0.29385
0.641	-0.04097	-0.09003	-0.13406	-0.17621	-0.21726	-0.25762	-0.29491
0.64	-0.04161	-0.09092	-0.13548	-0.17795	-0.21916	-0.25979	-0.29784
0.639	-0.04222	-0.09163	-0.13673	-0.17934	-0.22091	-0.26208	-0.30026
0.638	-0.04263	-0.09245	-0.1374	-0.18054	-0.22222	-0.26331	-0.30205
0.637	-0.04327	-0.09326	-0.13863	-0.18191	-0.22452	-0.2656	-0.30502
0.636	-0.04377	-0.09372	-0.13956	-0.18322	-0.22562	-0.26761	-0.30688
0.635	-0.04414	-0.09461	-0.14039	-0.18453	-0.22741	-0.26891	-0.30886
0.634	-0.04478	-0.09543	-0.14178	-0.18597	-0.22922	-0.27182	-0.31187
0.633	-0.04495	-0.09613	-0.14234	-0.18694	-0.23044	-0.2726	-0.31308
0.632	-0.04557	-0.09689	-0.14332	-0.1885	-0.23216	-0.2747	-0.31527
0.631	-0.04611	-0.09746	-0.14442	-0.18954	-0.23364	-0.27669	-0.31803
0.63	-0.04631	-0.09833	-0.14553	-0.19092	-0.23492	-0.27816	-0.3195
0.629	-0.04707	-0.09909	-0.14673	-0.19224	-0.23701	-0.2807	-0.32192
0.628	-0.04738	-0.09953	-0.14752	-0.19314	-0.23783	-0.28147	-0.32365
0.627	-0.04767	-0.1003	-0.14848	-0.19436	-0.23924	-0.2834	-0.3252
0.626	-0.04842	-0.10108	-0.14966	-0.19575	-0.24106	-0.28531	-0.32778
0.625	-0.04852	-0.10134	-0.14992	-0.19656	-0.24175	-0.28624	-0.32922
0.624	-0.04909	-0.10228	-0.15114	-0.19809	-0.24364	-0.28852	-0.33107
0.623	-0.04975	-0.1029	-0.15228	-0.19913	-0.24501	-0.28971	-0.33305
0.622	-0.04992	-0.10342	-0.15264	-0.20011	-0.24582	-0.29121	-0.33461
0.621	-0.05062	-0.10433	-0.15366	-0.20135	-0.248	-0.2932	-0.33651
0.62	-0.05102	-0.10477	-0.15431	-0.20229	-0.24874	-0.29432	-0.33835
0.619	-0.05128	-0.10541	-0.15512	-0.20331	-0.25014	-0.29559	-0.33986
0.618	-0.0519	-0.10609	-0.15652	-0.20456	-0.25164	-0.29729	-0.34198
0.617	-0.05241	-0.10666	-0.15697	-0.20566	-0.25277	-0.29897	-0.34414
0.616	-0.05287	-0.10744	-0.15796	-0.20673	-0.25425	-0.29994	-0.3451
0.615	-0.05324	-0.10801	-0.15894	-0.20767	-0.2554	-0.30178	-0.34679
0.614	-0.05359	-0.10857	-0.15941	-0.20875	-0.25637	-0.30284	-0.34864
0.613	-0.05402	-0.10934	-0.1603	-0.20983	-0.25798	-0.30427	-0.35008
0.612	-0.05448	-0.10961	-0.16105	-0.21043	-0.25851	-0.30595	-0.35153
0.611	-0.05486	-0.11035	-0.1619	-0.21168	-0.26023	-0.30703	-0.35343
0.61	-0.05547	-0.11095	-0.16307	-0.21288	-0.26134	-0.30916	-0.355
0.609	-0.05566	-0.11142	-0.16329	-0.21353	-0.26214	-0.30974	-0.35612
0.608	-0.05623	-0.11224	-0.16433	-0.2148	-0.26356	-0.31148	-0.35816
0.607	-0.0567	-0.1127	-0.16528	-0.21575	-0.26484	-0.31303	-0.35938
0.606	-0.05698	-0.1132	-0.16575	-0.21641	-0.26546	-0.31368	-0.36091
0.605	-0.05778	-0.11411	-0.16736	-0.21809	-0.26767	-0.31661	-0.36322
0.604	-0.05848	-0.11573	-0.16869	-0.2201	-0.26982	-0.31854	-0.36602
0.603	-0.05829	-0.11576	-0.16856	-0.22013	-0.27007	-0.31902	-0.3669
0.602	-0.05889	-0.11614	-0.16955	-0.22095	-0.27097	-0.32044	-0.36795
0.601	-0.059	-0.11652	-0.1697	-0.22145	-0.27185	-0.32095	-0.36891
0.6	-0.05941	-0.11699	-0.17061	-0.22262	-0.27277	-0.3224	-0.37057
0.599	-0.05986	-0.11731	-0.17139	-0.22329	-0.27401	-0.32335	-0.3712
0.598	-0.06018	-0.11793	-0.17203	-0.22423	-0.27491	-0.32469	-0.37294
0.597	-0.06063	-0.11869	-0.17297	-0.22503	-0.27638	-0.32597	-0.37479
0.596	-0.06089	-0.11896	-0.17342	-0.22579	-0.2768	-0.32683	-0.37524
0.595	-0.06127	-0.11961	-0.17404	-0.22673	-0.27808	-0.32804	-0.37746
0.594	-0.06187	-0.12024	-0.17498	-0.22811	-0.27938	-0.32936	-0.3789
0.593	-0.06196	-0.12061	-0.17519	-0.22853	-0.2798	-0.3305	-0.37927
0.592	-0.06253	-0.12137	-0.17647	-0.22988	-0.28113	-0.33166	-0.38183
0.591	-0.06321	-0.12199	-0.17728	-0.23076	-0.28236	-0.33319	-0.38304
0.59	-0.06338	-0.12229	-0.17743	-0.23154	-0.28291	-0.33381	-0.38379
0.589	-0.06395	-0.12305	-0.1785	-0.23238	-0.28434	-0.33499	-0.38605
0.588	-0.06417	-0.12336	-0.17915	-0.23313	-0.28485	-0.33613	-0.38662
0.587	-0.06445	-0.12392	-0.17952	-0.23382	-0.286	-0.33711	-0.38784
0.586	-0.06521	-0.12455	-0.1807	-0.23492	-0.28731	-0.33879	-0.38988
0.585	-0.06538	-0.12489	-0.18093	-0.23549	-0.28793	-0.33922	-0.39016
0.584	-0.06577	-0.12551	-0.18175	-0.23631	-0.28902	-0.34063	-0.39203
0.583	-0.06628	-0.12581	-0.18241	-0.2372	-0.28987	-0.34201	-0.39369
0.582	-0.06654	-0.12633	-0.18295	-0.2379	-0.29069	-0.34246	-0.39396
0.581	-0.06712	-0.12718	-0.18379	-0.23887	-0.29201	-0.34467	-0.39604
0.58	-0.06734	-0.12753	-0.1844	-0.23947	-0.29252	-0.34482	-0.39691
0.579	-0.06783	-0.12838	-0.18498	-0.24061	-0.29361	-0.34637	-0.39808
0.578	-0.06832	-0.1289	-0.18624	-0.24156	-0.29486	-0.34784	-0.39976
0.577	-0.06837	-0.12907	-0.18631	-0.24181	-0.29535	-0.34817	-0.4003
0.576	-0.06892	-0.12968	-0.18741	-0.24298	-0.2967	-0.34964	-0.40186
0.575	-0.06934	-0.1301	-0.18816	-0.2435	-0.2975	-0.35043	-0.40346
0.574	-0.06951	-0.13056	-0.18849	-0.24419	-0.29807	-0.35156	-0.40375
0.573	-0.07013	-0.13132	-0.18936	-0.24508	-0.29948	-0.35287	-0.40548
0.572	-0.07029	-0.1316	-0.18985	-0.24579	-0.29999	-0.35385	-0.4069
0.571	-0.07065	-0.13204	-0.19023	-0.24674	-0.30088	-0.35485	-0.40728
0.57	-0.07122	-0.13264	-0.19136	-0.24774	-0.30224	-0.35604	-0.40919
0.569	-0.07131	-0.13302	-0.19148	-0.24835	-0.30279	-0.35719	-0.41011
0.568	-0.07167	-0.13368	-0.19232	-0.24908	-0.3037	-0.35798	-0.41121
0.567	-0.0722	-0.13411	-0.19301	-0.24987	-0.30484	-0.35946	-0.41248
0.566	-0.07262	-0.13477	-0.19356	-0.25097	-0.3058	-0.36005	-0.41412
0.565	-0.07318	-0.1353	-0.19439	-0.25161	-0.30721	-0.3614	-0.41525
0.564	-0.07337	-0.13541	-0.19488	-0.25214	-0.30735	-0.36225	-0.41614
0.563	-0.07359	-0.13614	-0.19545	-0.25307	-0.30865	-0.36301	-0.41703
0.562	-0.07424	-0.13698	-0.19661	-0.25402	-0.3097	-0.36471	-0.41872
0.561	-0.07427	-0.1372	-0.19655	-0.25446	-0.31001	-0.36482	-0.41947
0.56	-0.07481	-0.13765	-0.19734	-0.25527	-0.31142	-0.36612	-0.4208
0.559	-0.07526	-0.13814	-0.19825	-0.25615	-0.31219	-0.36734	-0.42193
0.558	-0.0754	-0.13859	-0.19858	-0.25677	-0.31285	-0.36781	-0.42302
0.557	-0.07589	-0.13924	-0.19939	-0.25764	-0.31419	-0.36981	-0.42421
0.556	-0.07618	-0.13959	-0.20002	-0.25822	-0.31451	-0.36995	-0.42527
0.555	-0.07646	-0.14027	-0.20045	-0.25903	-0.31558	-0.3713	-0.42644
0.554	-0.07708	-0.1408	-0.20149	-0.2599	-0.31658	-0.37216	-0.42769
0.553	-0.07735	-0.14134	-0.20199	-0.26086	-0.31759	-0.37324	-0.42902
0.552	-0.07769	-0.1419	-0.20267	-0.26171	-0.31858	-0.3747	-0.43012
0.551	-0.07813	-0.14209	-0.20334	-0.26235	-0.31937	-0.37521	-0.43082
0.55	-0.07824	-0.14277	-0.20383	-0.26303	-0.31993	-0.37648	-0.43207
0.549	-0.07879	-0.14333	-0.20447	-0.26393	-0.32132	-0.37744	-0.43336
0.548	-0.07901	-0.14355	-0.20505	-0.26424	-0.32171	-0.37824	-0.43367
0.547	-0.07933	-0.14441	-0.2055	-0.26539	-0.32261	-0.37943	-0.43562
0.546	-0.07997	-0.14501	-0.20668	-0.26629	-0.32384	-0.38063	-0.43648
0.545	-0.08006	-0.14512	-0.20679	-0.26663	-0.32398	-0.38157	-0.43688
0.544	-0.08044	-0.14575	-0.20769	-0.2675	-0.32509	-0.38259	-0.43889
0.543	-0.08087	-0.14623	-0.20827	-0.26824	-0.32614	-0.38394	-0.43956
0.542	-0.0811	-0.14675	-0.20851	-0.26885	-0.3267	-0.38436	-0.44048
0.541	-0.08171	-0.14754	-0.20937	-0.26983	-0.32812	-0.38584	-0.44251
0.54	-0.08218	-0.14797	-0.21012	-0.27076	-0.32882	-0.38725	-0.44299
0.539	-0.08245	-0.14845	-0.21057	-0.27134	-0.32956	-0.3876	-0.4439
0.538	-0.08301	-0.14895	-0.21162	-0.27206	-0.33068	-0.38928	-0.44561
0.537	-0.0832	-0.14941	-0.21173	-0.27265	-0.33124	-0.38916	-0.4456
0.536	-0.08357	-0.14996	-0.2126	-0.27342	-0.33223	-0.39065	-0.44745
0.535	-0.08393	-0.15025	-0.21322	-0.27407	-0.33296	-0.39146	-0.44837
0.534	-0.08414	-0.15081	-0.21373	-0.27492	-0.33358	-0.39212	-0.4491
0.533	-0.08474	-0.15171	-0.2145	-0.27573	-0.33487	-0.39369	-0.45119
0.532	-0.08498	-0.15192	-0.21509	-0.27617	-0.33521	-0.39409	-0.45113
0.531	-0.08535	-0.1525	-0.21556	-0.27725	-0.33622	-0.39533	-0.45238
0.53	-0.08586	-0.15307	-0.21661	-0.27797	-0.33721	-0.39642	-0.45422
0.529	-0.08602	-0.15331	-0.21662	-0.27835	-0.3375	-0.39691	-0.45407
0.528	-0.08655	-0.15418	-0.21746	-0.27934	-0.33882	-0.39847	-0.45569
0.527	-0.08709	-0.15453	-0.2183	-0.28018	-0.3396	-0.39914	-0.45703
0.526	-0.0873	-0.15498	-0.21867	-0.28069	-0.34021	-0.40012	-0.45727
0.525	-0.08776	-0.15566	-0.21948	-0.28136	-0.34159	-0.40136	-0.45918
0.524	-0.08815	-0.15603	-0.21983	-0.28202	-0.3421	-0.40213	-0.4598
0.523	-0.08841	-0.15654	-0.22032	-0.28266	-0.34311	-0.40283	-0.46045
0.522	-0.089	-0.15708	-0.22159	-0.28372	-0.34419	-0.4042	-0.46232
0.521	-0.08919	-0.15752	-0.22177	-0.28431	-0.34484	-0.40496	-0.46274
0.52	-0.08962	-0.1581	-0.22261	-0.28517	-0.3458	-0.40565	-0.46405
0.519	-0.09007	-0.15862	-0.22328	-0.28578	-0.34641	-0.40711	-0.46551
0.518	-0.09025	-0.15926	-0.22364	-0.28674	-0.34717	-0.40762	-0.46593
0.517	-0.09082	-0.15976	-0.22446	-0.28747	-0.34846	-0.4089	-0.46732
0.516	-0.0911	-0.16	-0.22508	-0.28794	-0.34888	-0.40974	-0.46828
0.515	-0.09166	-0.16086	-0.22592	-0.28882	-0.3502	-0.4107	-0.46936
0.514	-0.09224	-0.16135	-0.2269	-0.28984	-0.35104	-0.41244	-0.47128
0.513	-0.09226	-0.16163	-0.22684	-0.2902	-0.35147	-0.41237	-0.47162
0.512	-0.09277	-0.16245	-0.22777	-0.29115	-0.3526	-0.4138	-0.47274
0.511	-0.0933	-0.16296	-0.22854	-0.29187	-0.35346	-0.41484	-0.47409
0.51	-0.09354	-0.16335	-0.22888	-0.29247	-0.35427	-0.41519	-0.47465
0.509	-0.09409	-0.16405	-0.22988	-0.29313	-0.35548	-0.4172	-0.47598
0.508	-0.09439	-0.16443	-0.23034	-0.29399	-0.35586	-0.4174	-0.47705
0.507	-0.09475	-0.16516	-0.2308	-0.2946	-0.35682	-0.41848	-0.4778
0.506	-0.09526	-0.16564	-0.23175	-0.29553	-0.35783	-0.41952	-0.47916
0.505	-0.09551	-0.16603	-0.23187	-0.29611	-0.35843	-0.42026	-0.48019
0.504	-0.096	-0.16678	-0.23285	-0.29681	-0.35943	-0.42182	-0.4812
0.503	-0.0965	-0.16724	-0.23362	-0.29766	-0.36046	-0.42237	-0.4824
0.502	-0.09683	-0.16771	-0.23419	-0.29858	-0.36099	-0.42394	-0.48381
0.501	-0.09745	-0.16847	-0.23488	-0.29929	-0.36228	-0.42481	-0.48476
0.5	-0.09767	-0.16872	-0.23533	-0.29985	-0.36256	-0.42547	-0.4855
0.499	-0.09801	-0.16948	-0.23582	-0.30073	-0.36394	-0.42628	-0.48674
0.498	-0.09863	-0.17009	-0.23713	-0.30166	-0.36486	-0.42754	-0.48809
0.497	-0.09877	-0.17035	-0.23715	-0.30199	-0.36531	-0.42847	-0.48841
0.496	-0.09933	-0.1712	-0.23808	-0.30274	-0.36659	-0.42917	-0.49005
0.495	-0.09977	-0.17151	-0.23887	-0.30391	-0.36752	-0.43059	-0.49108
0.494	-0.09996	-0.17198	-0.23923	-0.30434	-0.36795	-0.43128	-0.49193
0.493	-0.1005	-0.17264	-0.24016	-0.30519	-0.36944	-0.4326	-0.49315
0.492	-0.1009	-0.17306	-0.24074	-0.30599	-0.36973	-0.43347	-0.49389
0.491	-0.10115	-0.17381	-0.24123	-0.30673	-0.37069	-0.43406	-0.49558
0.49	-0.10186	-0.17437	-0.24245	-0.30772	-0.37172	-0.43582	-0.49652
0.489	-0.10225	-0.17502	-0.24269	-0.30865	-0.37279	-0.43627	-0.49779
0.488	-0.10266	-0.17578	-0.24329	-0.30932	-0.37345	-0.43754	-0.49904
0.487	-0.10303	-0.17624	-0.24419	-0.30991	-0.37445	-0.4384	-0.49962
0.486	-0.10339	-0.17662	-0.24464	-0.31082	-0.37526	-0.43901	-0.50095
0.485	-0.10393	-0.17733	-0.24534	-0.31135	-0.37671	-0.44095	-0.50238
0.484	-0.10426	-0.17762	-0.24617	-0.31207	-0.37698	-0.441	-0.5029
0.483	-0.10463	-0.17838	-0.24661	-0.3131	-0.37843	-0.44228	-0.50427
0.482	-0.10535	-0.17896	-0.24775	-0.314	-0.37942	-0.4436	-0.5056
0.481	-0.10545	-0.17932	-0.2478	-0.31447	-0.37989	-0.44413	-0.50583
0.48	-0.10602	-0.18006	-0.24876	-0.3155	-0.38107	-0.44541	-0.50775
0.479	-0.10653	-0.18049	-0.24949	-0.31621	-0.38206	-0.44631	-0.50871
0.478	-0.10685	-0.18115	-0.25002	-0.31696	-0.38254	-0.44735	-0.50902
0.477	-0.10741	-0.18197	-0.25098	-0.31769	-0.38408	-0.44856	-0.51179
0.476	-0.1079	-0.18234	-0.25153	-0.31856	-0.38449	-0.44951	-0.51187
0.475	-0.10825	-0.18298	-0.25216	-0.31923	-0.38556	-0.45044	-0.51293
0.474	-0.10879	-0.1836	-0.25346	-0.32036	-0.38656	-0.45155	-0.51483
0.473	-0.10908	-0.18419	-0.25351	-0.32099	-0.38707	-0.45265	-0.51509
0.472	-0.10945	-0.18494	-0.25459	-0.32179	-0.38824	-0.4534	-0.51649
0.471	-0.10998	-0.1853	-0.25511	-0.32267	-0.38923	-0.45488	-0.5178
0.47	-0.11036	-0.18592	-0.25572	-0.32352	-0.39012	-0.4553	-0.51844
0.469	-0.11105	-0.18686	-0.25662	-0.32418	-0.39151	-0.4568	-0.52006
0.468	-0.11122	-0.18708	-0.25712	-0.32498	-0.39172	-0.45765	-0.52081
0.467	-0.11164	-0.18791	-0.25778	-0.32591	-0.39312	-0.45825	-0.52158
0.466	-0.11244	-0.18858	-0.25888	-0.32694	-0.39412	-0.4599	-0.52398
0.465	-0.11251	-0.1889	-0.25909	-0.32748	-0.39475	-0.46004	-0.52393
0.464	-0.11316	-0.18973	-0.26007	-0.3287	-0.39594	-0.46192	-0.52555
0.463	-0.1137	-0.19042	-0.26103	-0.32958	-0.39724	-0.46309	-0.52731
0.462	-0.11394	-0.19081	-0.26143	-0.33015	-0.39753	-0.46348	-0.52755
0.461	-0.11452	-0.19156	-0.26247	-0.33108	-0.39907	-0.46548	-0.52945
0.46	-0.11496	-0.19194	-0.26298	-0.33178	-0.39928	-0.46563	-0.53073
0.459	-0.11538	-0.19266	-0.26348	-0.33259	-0.40057	-0.46695	-0.53124
0.458	-0.11605	-0.19339	-0.2647	-0.33347	-0.40161	-0.46819	-0.53289
0.457	-0.11635	-0.19401	-0.26498	-0.33426	-0.40223	-0.46885	-0.53362
0.456	-0.11685	-0.19467	-0.2662	-0.33508	-0.40339	-0.47037	-0.53452
0.455	-0.11737	-0.19516	-0.26709	-0.33596	-0.40443	-0.4711	-0.5359
0.454	-0.1177	-0.19578	-0.26762	-0.33668	-0.40516	-0.4726	-0.53674
0.453	-0.11822	-0.19658	-0.26852	-0.33759	-0.40655	-0.4737	-0.53805
0.452	-0.11863	-0.19704	-0.2689	-0.33837	-0.40698	-0.47475	-0.53919
0.451	-0.11937	-0.1979	-0.26984	-0.33957	-0.40872	-0.476	-0.54052
0.45	-0.11998	-0.19867	-0.27096	-0.34061	-0.41	-0.47734	-0.54185
0.449	-0.12016	-0.19913	-0.27101	-0.34101	-0.41057	-0.47779	-0.54277
0.448	-0.12079	-0.19994	-0.27228	-0.34203	-0.41156	-0.47911	-0.54404
0.447	-0.12114	-0.20042	-0.27316	-0.34286	-0.41267	-0.48061	-0.54527
0.446	-0.12143	-0.20099	-0.27337	-0.34359	-0.41319	-0.48092	-0.54637
0.445	-0.1222	-0.20182	-0.27438	-0.34465	-0.41481	-0.48262	-0.54775
0.444	-0.12258	-0.20227	-0.27528	-0.34549	-0.41515	-0.4838	-0.54875
0.443	-0.12297	-0.203	-0.27571	-0.34616	-0.41624	-0.48439	-0.55031
0.442	-0.12373	-0.20377	-0.27704	-0.34728	-0.41759	-0.48632	-0.55156
0.441	-0.12391	-0.20434	-0.27709	-0.34805	-0.41821	-0.48668	-0.55259
0.44	-0.12437	-0.20532	-0.27803	-0.34913	-0.41953	-0.48814	-0.55387
0.439	-0.12494	-0.20584	-0.27907	-0.35005	-0.42048	-0.48933	-0.55494
0.438	-0.12558	-0.20659	-0.28005	-0.35109	-0.4215	-0.49029	-0.5566
0.437	-0.12599	-0.2074	-0.28092	-0.35204	-0.42299	-0.49215	-0.55781
0.436	-0.12651	-0.20763	-0.28131	-0.35285	-0.42342	-0.49225	-0.55859
0.435	-0.12688	-0.20852	-0.282	-0.35373	-0.42491	-0.49391	-0.56048
0.434	-0.12758	-0.2093	-0.28319	-0.35493	-0.42578	-0.49516	-0.56184
0.433	-0.12786	-0.20977	-0.28335	-0.35532	-0.42652	-0.49571	-0.56235
0.432	-0.12845	-0.21057	-0.2845	-0.35644	-0.42795	-0.49781	-0.56433
0.431	-0.1291	-0.21127	-0.28552	-0.35744	-0.42894	-0.49844	-0.56528
0.43	-0.1293	-0.21197	-0.28595	-0.35834	-0.42953	-0.49934	-0.56604
0.429	-0.13001	-0.21288	-0.28707	-0.35922	-0.43149	-0.50082	-0.56816
0.428	-0.13037	-0.2132	-0.28776	-0.36024	-0.43191	-0.50203	-0.56867
0.427	-0.13089	-0.2138	-0.2885	-0.3612	-0.43319	-0.50304	-0.57041
0.426	-0.13172	-0.21472	-0.28982	-0.3623	-0.43435	-0.50453	-0.572
0.425	-0.13185	-0.21548	-0.29022	-0.36312	-0.43525	-0.50573	-0.57229
0.424	-0.1324	-0.2163	-0.29129	-0.36401	-0.43628	-0.50678	-0.57459
0.423	-0.13298	-0.21694	-0.29218	-0.36493	-0.43761	-0.50811	-0.57529
0.422	-0.1334	-0.21766	-0.29282	-0.36596	-0.43824	-0.50905	-0.57632
0.421	-0.13397	-0.21857	-0.29382	-0.36686	-0.43995	-0.51071	-0.57878
0.42	-0.13436	-0.21901	-0.29453	-0.36788	-0.44043	-0.51178	-0.57905
0.419	-0.13488	-0.21993	-0.29543	-0.36889	-0.44206	-0.5127	-0.58094
0.418	-0.13568	-0.22069	-0.2965	-0.3701	-0.44319	-0.51466	-0.58306
0.417	-0.13582	-0.22127	-0.29655	-0.37076	-0.4439	-0.51492	-0.58306
0.416	-0.13648	-0.22213	-0.29771	-0.37182	-0.44539	-0.51688	-0.58507
0.415	-0.13712	-0.22269	-0.29884	-0.37278	-0.44668	-0.51822	-0.58674
0.414	-0.13732	-0.22339	-0.29937	-0.37375	-0.44724	-0.51898	-0.58711
0.413	-0.13824	-0.22436	-0.30079	-0.37509	-0.4491	-0.52115	-0.58956
0.412	-0.13882	-0.22507	-0.30162	-0.3763	-0.44965	-0.5221	-0.59074
0.411	-0.13916	-0.22588	-0.30217	-0.37702	-0.45091	-0.52327	-0.59171
0.41	-0.13983	-0.22669	-0.30358	-0.37839	-0.45225	-0.52485	-0.59418
0.409	-0.14026	-0.22737	-0.30402	-0.37911	-0.45297	-0.52563	-0.59454
0.408	-0.14072	-0.22838	-0.305	-0.38024	-0.45443	-0.52722	-0.59624
0.407	-0.14134	-0.22891	-0.30615	-0.38135	-0.45566	-0.5284	-0.59799
0.406	-0.14199	-0.2298	-0.30673	-0.38245	-0.45664	-0.52973	-0.59864
0.405	-0.14275	-0.23082	-0.30789	-0.38327	-0.45837	-0.53124	-0.60073
0.404	-0.14301	-0.23145	-0.30861	-0.38427	-0.45903	-0.53198	-0.602
0.403	-0.1434	-0.23231	-0.30942	-0.38538	-0.46038	-0.53323	-0.60307
0.402	-0.14428	-0.23308	-0.31088	-0.3869	-0.46165	-0.53479	-0.60537
0.401	-0.14456	-0.23375	-0.31127	-0.38751	-0.46246	-0.5358	-0.60614

## Sheet: S8d
x	y1	y2	y3	y4	y5	y6	y7
	20	40	60	80	100	120	140
E	j	j	j	j	j	j	j
0.401	-0.15445	-0.25965	-0.34498	-0.42786	-0.51156	-0.59439	-0.67447
0.4	-0.10901	-0.22041	-0.25442	-0.33673	-0.42298	-0.48074	-0.56337
0.401	-0.04878	-0.11063	-0.12664	-0.17542	-0.23348	-0.27937	-0.34085
0.402	-0.02873	-0.06101	-0.07014	-0.09995	-0.13962	-0.17286	-0.22019
0.403	-0.01753	-0.03384	-0.03465	-0.05296	-0.07884	-0.10345	-0.13844
0.404	-0.0095	-0.01466	-0.00856	-0.0162	-0.03408	-0.05184	-0.07749
0.405	-0.00292	-0.000495918	0.01207	0.01095	0.00173	-0.00817	-0.02809
0.406	0.00179	0.01085	0.02794	0.03229	0.02917	0.02408	0.01257
0.407	0.00641	0.02079	0.04152	0.05207	0.05406	0.05389	0.0463
0.408	0.01046	0.02875	0.0533	0.06721	0.07345	0.07823	0.07535
0.409	0.01347	0.036	0.06306	0.08139	0.09221	0.0996	0.10201
0.41	0.01708	0.04256	0.07275	0.09456	0.10802	0.12053	0.1245
0.411	0.01948	0.04803	0.08068	0.10467	0.12261	0.13534	0.14474
0.412	0.02219	0.05367	0.08879	0.11581	0.13541	0.15297	0.16418
0.413	0.02486	0.05857	0.0957	0.12519	0.1483	0.16658	0.18018
0.414	0.02667	0.06254	0.1011	0.13256	0.15727	0.17867	0.19564
0.415	0.02898	0.06653	0.10716	0.14136	0.1676	0.19141	0.21069
0.416	0.03117	0.07013	0.11318	0.14784	0.1759	0.20177	0.22281
0.417	0.03249	0.07375	0.11757	0.15463	0.18509	0.21301	0.23578
0.418	0.0347	0.07737	0.12296	0.16134	0.19298	0.22238	0.24747
0.419	0.03622	0.08028	0.12654	0.1662	0.20026	0.23129	0.25738
0.42	0.03782	0.08366	0.13084	0.17217	0.20712	0.2398	0.26867
0.421	0.03956	0.0865	0.13522	0.17747	0.21472	0.24823	0.27744
0.422	0.04086	0.08936	0.13862	0.18177	0.21953	0.25562	0.28608
0.423	0.04216	0.09196	0.1425	0.18718	0.22674	0.26203	0.29546
0.424	0.04359	0.09418	0.14684	0.19086	0.2313	0.26968	0.30245
0.425	0.04498	0.09658	0.14918	0.19554	0.23716	0.27521	0.31076
0.426	0.04664	0.09915	0.15259	0.20004	0.2421	0.28234	0.31858
0.427	0.04754	0.10093	0.15496	0.20273	0.24692	0.28755	0.32411
0.428	0.04898	0.10344	0.15833	0.20751	0.25088	0.29248	0.33166
0.429	0.05009	0.10555	0.16133	0.21099	0.25672	0.29955	0.33841
0.43	0.05064	0.10723	0.16328	0.2134	0.25905	0.30262	0.34284
0.431	0.05211	0.10945	0.16567	0.2177	0.26454	0.30916	0.35043
0.432	0.05334	0.1111	0.16832	0.22058	0.26765	0.3132	0.35537
0.433	0.05412	0.1127	0.17009	0.22315	0.27188	0.31732	0.36
0.434	0.05531	0.11463	0.17276	0.22695	0.27528	0.32283	0.3671
0.435	0.05615	0.11585	0.17467	0.22906	0.27884	0.32535	0.37055
0.436	0.05695	0.11783	0.17682	0.23256	0.28166	0.33059	0.37536
0.437	0.05813	0.11947	0.17899	0.23474	0.28604	0.33389	0.38133
0.438	0.05881	0.12107	0.18107	0.23689	0.28818	0.338	0.38465
0.439	0.05972	0.12269	0.18306	0.23982	0.29226	0.34204	0.38951
0.44	0.06079	0.12369	0.18522	0.24149	0.29407	0.34487	0.39357
0.441	0.06153	0.12522	0.18659	0.24405	0.2973	0.34923	0.39649
0.442	0.0625	0.12686	0.18917	0.24712	0.30022	0.35166	0.40206
0.443	0.06296	0.12763	0.19007	0.24815	0.30265	0.35463	0.40467
0.444	0.06376	0.12946	0.19193	0.25123	0.30488	0.35776	0.40771
0.445	0.06497	0.13087	0.19394	0.25313	0.30855	0.3618	0.41288
0.446	0.0653	0.13161	0.19508	0.25412	0.30936	0.3637	0.41489
0.447	0.06629	0.13286	0.1969	0.25718	0.31292	0.36619	0.41806
0.448	0.06719	0.13397	0.19889	0.2584	0.31444	0.37042	0.4223
0.449	0.06754	0.13511	0.1993	0.26001	0.31754	0.37154	0.42419
0.45	0.0686	0.13657	0.20151	0.26239	0.31939	0.37526	0.4279
0.451	0.06937	0.13762	0.20288	0.26359	0.32209	0.37773	0.43142
0.452	0.06993	0.13881	0.2042	0.26584	0.32327	0.37918	0.43336
0.453	0.07092	0.13984	0.20584	0.26769	0.32657	0.3834	0.43683
0.454	0.07123	0.14063	0.20674	0.26844	0.32725	0.38373	0.43939
0.455	0.07199	0.14197	0.20796	0.27107	0.33007	0.38712	0.44098
0.456	0.07269	0.14262	0.2095	0.27189	0.33086	0.3889	0.44436
0.457	0.07325	0.14372	0.21025	0.27353	0.33349	0.39104	0.44666
0.458	0.07408	0.14507	0.21234	0.27541	0.33492	0.3939	0.44886
0.459	0.07465	0.1457	0.21284	0.27576	0.33662	0.39406	0.45133
0.46	0.07524	0.14687	0.21416	0.27792	0.33792	0.39755	0.45331
0.461	0.07617	0.14794	0.21546	0.27942	0.34054	0.39918	0.45567
0.462	0.07636	0.14856	0.21593	0.28005	0.34082	0.40051	0.45815
0.463	0.07733	0.14964	0.21745	0.28257	0.34398	0.40371	0.45982
0.464	0.07797	0.15043	0.21929	0.2834	0.34495	0.40476	0.4625
0.465	0.07819	0.15129	0.21951	0.28434	0.34654	0.40699	0.46441
0.466	0.07908	0.15241	0.22131	0.28628	0.34809	0.40853	0.46621
0.467	0.07943	0.15285	0.22159	0.28637	0.34939	0.41006	0.46822
0.468	0.07999	0.15382	0.22261	0.28844	0.35043	0.41135	0.4706
0.469	0.08084	0.15465	0.2238	0.2895	0.35272	0.4135	0.47169
0.47	0.08102	0.15517	0.22474	0.28993	0.35298	0.41509	0.47366
0.471	0.08182	0.15626	0.22581	0.29188	0.35549	0.41595	0.47596
0.472	0.08224	0.15676	0.22682	0.29219	0.35609	0.41847	0.47675
0.473	0.08276	0.15757	0.22702	0.29349	0.35791	0.41891	0.4798
0.474	0.0837	0.15842	0.22829	0.29511	0.35945	0.42127	0.48149
0.475	0.08392	0.15893	0.22874	0.29501	0.36015	0.42197	0.48175
0.476	0.08456	0.15988	0.23015	0.29716	0.36097	0.42312	0.48485
0.477	0.08527	0.16048	0.23145	0.29823	0.36315	0.42608	0.48626
0.478	0.08538	0.16091	0.23183	0.29836	0.36319	0.42563	0.48625
0.479	0.08615	0.16175	0.23256	0.30031	0.36585	0.42806	0.48928
0.48	0.08679	0.16225	0.23365	0.30078	0.36595	0.42922	0.4899
0.481	0.08709	0.16305	0.23402	0.3013	0.36757	0.43026	0.49124
0.482	0.0879	0.16371	0.2356	0.30316	0.36877	0.43268	0.49388
0.483	0.08812	0.16398	0.23596	0.30308	0.36976	0.43192	0.49386
0.484	0.08866	0.16464	0.23679	0.30508	0.37026	0.43439	0.49627
0.485	0.08945	0.16511	0.23743	0.30578	0.37218	0.43548	0.49807
0.486	0.08949	0.16576	0.23765	0.30615	0.37201	0.43646	0.4979
0.487	0.09006	0.16666	0.2385	0.30778	0.37422	0.43796	0.50073
0.488	0.09063	0.16695	0.23983	0.30794	0.37416	0.4384	0.50124
0.489	0.09127	0.16782	0.24023	0.3089	0.37582	0.44079	0.50236
0.49	0.09174	0.16862	0.24173	0.31034	0.37665	0.44136	0.5053
0.491	0.09185	0.16871	0.2414	0.30983	0.37741	0.44217	0.50467
0.492	0.09227	0.16966	0.24226	0.31173	0.37832	0.44327	0.50611
0.493	0.09328	0.17024	0.24314	0.31264	0.38001	0.44478	0.5086
0.494	0.09317	0.17041	0.24358	0.31263	0.37966	0.4453	0.50815
0.495	0.09384	0.17137	0.24444	0.31429	0.38198	0.4456	0.51021
0.496	0.0944	0.17159	0.24563	0.31449	0.38191	0.44838	0.51197
0.497	0.09441	0.17201	0.24519	0.31509	0.38314	0.44775	0.51145
0.498	0.09551	0.17272	0.24659	0.3164	0.38358	0.44966	0.51397
0.499	0.09551	0.17307	0.24665	0.31605	0.38458	0.45039	0.51438
0.5	0.09603	0.17386	0.24771	0.31755	0.38499	0.45061	0.51458
0.501	0.09654	0.1744	0.24856	0.31841	0.38679	0.45322	0.51717
0.502	0.09673	0.17509	0.24913	0.31882	0.38709	0.45289	0.51785
0.503	0.09744	0.17571	0.24961	0.3202	0.3889	0.45441	0.51883
0.504	0.0978	0.17601	0.25029	0.32021	0.38844	0.45482	0.52041
0.505	0.09795	0.17656	0.25042	0.32072	0.38986	0.45561	0.52051
0.506	0.09873	0.1774	0.25163	0.32222	0.39041	0.45747	0.52215
0.507	0.09899	0.17737	0.25169	0.32164	0.39095	0.45654	0.52329
0.508	0.09939	0.17795	0.25249	0.3233	0.39132	0.45886	0.52358
0.509	0.09998	0.17824	0.25331	0.32407	0.3932	0.45934	0.52551
0.51	0.09994	0.1786	0.25316	0.32375	0.39235	0.45975	0.5261
0.511	0.10075	0.17941	0.25384	0.32529	0.39417	0.46117	0.52605
0.512	0.10119	0.1799	0.25497	0.32539	0.39428	0.46133	0.52787
0.513	0.10131	0.18042	0.25478	0.32582	0.3957	0.46275	0.5284
0.514	0.10192	0.18115	0.25613	0.32709	0.39594	0.46343	0.52872
0.515	0.10245	0.18156	0.25628	0.32707	0.39701	0.46434	0.53067
0.516	0.1026	0.18191	0.25665	0.32829	0.39714	0.46461	0.53082
0.517	0.10326	0.18237	0.25743	0.32872	0.39867	0.466	0.53148
0.518	0.10343	0.18269	0.2576	0.32861	0.39817	0.46653	0.53259
0.519	0.1038	0.18323	0.25813	0.32996	0.39974	0.46638	0.53331
0.52	0.10425	0.18343	0.25897	0.32989	0.39941	0.46837	0.53383
0.521	0.10453	0.18408	0.25897	0.33054	0.40077	0.46809	0.53527
0.522	0.10525	0.18476	0.25993	0.33158	0.40143	0.46972	0.53586
0.523	0.10525	0.18463	0.25956	0.33102	0.40194	0.46947	0.536
0.524	0.10574	0.18551	0.26016	0.33252	0.40218	0.46988	0.53769
0.525	0.10641	0.18593	0.26116	0.33317	0.40387	0.47224	0.53796
0.526	0.10639	0.18591	0.2611	0.33296	0.40283	0.47111	0.53886
0.527	0.10704	0.18647	0.26153	0.33432	0.40473	0.47293	0.54039
0.528	0.10738	0.18686	0.26247	0.33432	0.40463	0.47331	0.54032
0.529	0.10759	0.18746	0.26218	0.33495	0.4058	0.47369	0.54115
0.53	0.10811	0.18813	0.26341	0.33622	0.40618	0.47535	0.5422
0.531	0.10842	0.18813	0.26361	0.33548	0.40665	0.47411	0.54197
0.532	0.10865	0.18862	0.26391	0.33668	0.40662	0.47596	0.54368
0.533	0.1093	0.18907	0.26462	0.33709	0.40832	0.47641	0.54444
0.534	0.10915	0.18954	0.2647	0.33699	0.40784	0.47701	0.54431
0.535	0.10971	0.18989	0.26491	0.33838	0.4095	0.47775	0.54624
0.536	0.11021	0.18992	0.26606	0.33818	0.40881	0.47778	0.54581
0.537	0.11038	0.19054	0.26589	0.33894	0.41022	0.47918	0.54645
0.538	0.11101	0.19109	0.26697	0.33997	0.41088	0.47981	0.54839
0.539	0.11117	0.19119	0.26669	0.33916	0.41111	0.48032	0.54707
0.54	0.11166	0.19191	0.26748	0.34094	0.41137	0.48084	0.54915
0.541	0.11236	0.19243	0.26825	0.34123	0.41318	0.48204	0.55054
0.542	0.11216	0.19239	0.26827	0.34105	0.41209	0.48219	0.54923
0.543	0.11273	0.19278	0.26851	0.34223	0.41393	0.48192	0.55148
0.544	0.11322	0.19317	0.26932	0.34205	0.41364	0.48376	0.55155
0.545	0.11319	0.19353	0.26886	0.34272	0.41472	0.48306	0.55102
0.546	0.11376	0.19402	0.26994	0.34377	0.41488	0.48453	0.55353
0.547	0.11391	0.19425	0.27027	0.3433	0.41561	0.4844	0.55298
0.548	0.11422	0.19483	0.27051	0.3444	0.41547	0.48479	0.55402
0.549	0.11488	0.19518	0.27139	0.34475	0.41683	0.48686	0.55564
0.55	0.11509	0.19545	0.27153	0.34476	0.41579	0.48565	0.55454
0.551	0.11551	0.19585	0.27168	0.34589	0.4178	0.48722	0.55613
0.552	0.11583	0.19592	0.27201	0.3457	0.4172	0.48726	0.55674
0.553	0.11633	0.19677	0.27225	0.34668	0.41883	0.48813	0.55667
0.554	0.11658	0.19725	0.27334	0.34756	0.41909	0.48989	0.55859
0.555	0.11676	0.19703	0.27318	0.34654	0.41922	0.48799	0.55834
0.556	0.11692	0.19764	0.27387	0.34812	0.41919	0.48991	0.55835
0.557	0.11778	0.19799	0.27439	0.34815	0.42095	0.49017	0.56007
0.558	0.11758	0.19787	0.27395	0.3478	0.41955	0.49019	0.55938
0.559	0.11847	0.19843	0.27448	0.34907	0.42168	0.4912	0.56041
0.56	0.11849	0.19873	0.27528	0.34896	0.42096	0.49127	0.56184
0.561	0.11861	0.19925	0.27531	0.34934	0.42196	0.49244	0.56142
0.562	0.1193	0.19967	0.27649	0.35055	0.42237	0.49266	0.56237
0.563	0.11937	0.19955	0.27609	0.34989	0.42289	0.49313	0.56329
0.564	0.11943	0.19998	0.27633	0.35097	0.42271	0.49345	0.56299
0.565	0.12016	0.20043	0.277	0.35113	0.42391	0.49444	0.56446
0.566	0.12031	0.20097	0.27746	0.3515	0.42383	0.49537	0.56521
0.567	0.12058	0.20133	0.27798	0.3523	0.42509	0.49485	0.56472
0.568	0.12105	0.20122	0.27841	0.35194	0.4244	0.49644	0.56589
0.569	0.12114	0.20165	0.27809	0.35263	0.42556	0.49591	0.56623
0.57	0.12171	0.20229	0.27886	0.35368	0.42574	0.49746	0.56662
0.571	0.12186	0.20199	0.27853	0.35289	0.42594	0.49672	0.56697
0.572	0.12212	0.20251	0.27907	0.35436	0.42599	0.49707	0.56745
0.573	0.12276	0.20299	0.27985	0.35447	0.42762	0.4992	0.56802
0.574	0.12262	0.20318	0.27965	0.35393	0.42652	0.49742	0.56878
0.575	0.12314	0.20384	0.28011	0.35527	0.42839	0.49936	0.56911
0.576	0.12344	0.20404	0.28071	0.35521	0.4279	0.49941	0.56944
0.577	0.1236	0.2042	0.28036	0.35594	0.42871	0.49927	0.57022
0.578	0.12422	0.2047	0.28162	0.35696	0.42908	0.50123	0.57073
0.579	0.12449	0.20473	0.28157	0.35645	0.42987	0.50012	0.57152
0.58	0.12476	0.20515	0.282	0.35765	0.42944	0.50167	0.57278
0.581	0.12498	0.2054	0.28244	0.35745	0.431	0.50177	0.5725
0.582	0.12516	0.20561	0.28231	0.35742	0.42996	0.50215	0.57299
0.583	0.12567	0.20614	0.28262	0.35862	0.43182	0.50291	0.57405
0.584	0.12601	0.20615	0.28333	0.35817	0.43118	0.50272	0.57324
0.585	0.12629	0.20657	0.28337	0.35892	0.43227	0.50412	0.57459
0.586	0.12656	0.20713	0.28414	0.35953	0.43244	0.50424	0.57562
0.587	0.12669	0.20704	0.28379	0.35894	0.43247	0.50456	0.57433
0.588	0.12706	0.20748	0.28436	0.36017	0.4328	0.50502	0.57661
0.589	0.12761	0.20769	0.28501	0.36034	0.43418	0.50612	0.57636
0.59	0.1274	0.20791	0.28471	0.35998	0.43324	0.50617	0.57615
0.591	0.1281	0.20847	0.28543	0.3616	0.43487	0.50635	0.57828
0.592	0.12852	0.20888	0.2861	0.36179	0.43482	0.50797	0.57817
0.593	0.12858	0.20909	0.28572	0.36191	0.43549	0.50691	0.57811
0.594	0.12918	0.20945	0.2865	0.36247	0.43538	0.50834	0.57968
0.595	0.12922	0.20939	0.2863	0.36223	0.43604	0.5081	0.57882
0.596	0.12952	0.20988	0.28674	0.36324	0.43589	0.50795	0.58002
0.597	0.13013	0.21006	0.28736	0.36302	0.43724	0.5102	0.58057
0.598	0.13007	0.21037	0.28749	0.36298	0.43656	0.50877	0.57999
0.599	0.13042	0.21088	0.28767	0.36393	0.4383	0.51043	0.58187
0.6	0.13078	0.21082	0.2882	0.36364	0.4374	0.5104	0.58166
0.601	0.13108	0.21126	0.28803	0.36449	0.43873	0.51071	0.58155
0.602	0.13151	0.21172	0.28891	0.36523	0.43881	0.51237	0.58349
0.603	0.13168	0.21162	0.28879	0.3645	0.43938	0.51092	0.58276
0.604	0.13286	0.21266	0.2911	0.36794	0.4407	0.51466	0.58554
0.605	0.13318	0.21366	0.29103	0.36812	0.44309	0.51503	0.58773
0.606	0.13277	0.21312	0.29011	0.36695	0.44091	0.51425	0.58535
0.607	0.13308	0.21347	0.29046	0.36744	0.44211	0.51419	0.58622
0.608	0.13333	0.21324	0.2911	0.36723	0.44139	0.51421	0.58715
0.609	0.13348	0.21361	0.29132	0.36761	0.44228	0.51523	0.58571
0.61	0.13409	0.21397	0.29183	0.36825	0.44236	0.51496	0.58773
0.611	0.13432	0.21387	0.29143	0.3677	0.44279	0.51549	0.58766
0.612	0.13429	0.21438	0.29148	0.36866	0.44244	0.51599	0.58732
0.613	0.13492	0.21461	0.29208	0.36884	0.44424	0.51674	0.58882
0.614	0.13494	0.2148	0.29198	0.36875	0.44319	0.51694	0.58867
0.615	0.13543	0.21526	0.29252	0.36936	0.44452	0.51666	0.58902
0.616	0.13574	0.21525	0.29329	0.36976	0.44399	0.51842	0.59042
0.617	0.13593	0.21582	0.29339	0.37035	0.44542	0.51799	0.5903
0.618	0.1365	0.21635	0.29394	0.37114	0.44552	0.51921	0.59129
0.619	0.13645	0.21614	0.29357	0.37047	0.446	0.51856	0.59172
0.62	0.13663	0.21672	0.29396	0.37158	0.44583	0.51877	0.59119
0.621	0.13723	0.21694	0.29475	0.37168	0.44723	0.52085	0.59284
0.622	0.13707	0.21675	0.29444	0.37134	0.4459	0.51926	0.59287
0.623	0.13779	0.21745	0.29463	0.37255	0.44761	0.52109	0.59293
0.624	0.13802	0.21761	0.29523	0.37239	0.44723	0.52116	0.59426
0.625	0.13823	0.21793	0.29492	0.3728	0.44818	0.52129	0.59416
0.626	0.13853	0.21834	0.29585	0.37372	0.44801	0.52285	0.59396
0.627	0.13883	0.21813	0.29598	0.37317	0.44835	0.52177	0.59495
0.628	0.13895	0.21854	0.29617	0.37401	0.44849	0.52336	0.59501
0.629	0.13946	0.21894	0.29667	0.37416	0.45	0.52352	0.59543
0.63	0.13969	0.21906	0.29652	0.37421	0.44916	0.52394	0.59669
0.631	0.14006	0.21953	0.29687	0.37494	0.45073	0.5244	0.59707
0.632	0.14037	0.21936	0.29747	0.37483	0.4502	0.52436	0.59721
0.633	0.14048	0.21989	0.29751	0.37547	0.45115	0.5255	0.5983
0.634	0.14119	0.22052	0.29808	0.37623	0.45154	0.52537	0.59862
0.635	0.14123	0.2203	0.29801	0.37547	0.45155	0.52589	0.59848
0.636	0.14134	0.22058	0.29828	0.37702	0.45121	0.52633	0.59967
0.637	0.14199	0.22079	0.29906	0.37696	0.45311	0.52738	0.59974
0.638	0.14195	0.22098	0.29861	0.37645	0.45203	0.52725	0.59997
0.639	0.14241	0.22165	0.29947	0.37783	0.45377	0.52724	0.60126
0.64	0.14268	0.22172	0.3002	0.3776	0.45298	0.52872	0.60064
0.641	0.14283	0.22185	0.29979	0.37829	0.45379	0.52788	0.60194
0.642	0.14357	0.2223	0.30032	0.379	0.4542	0.52956	0.60267
0.643	0.14364	0.22257	0.30065	0.37885	0.45518	0.52952	0.60233
0.644	0.14369	0.22286	0.30053	0.37955	0.4547	0.52938	0.60372
0.645	0.14455	0.22315	0.30149	0.37976	0.45604	0.53097	0.60401
0.646	0.14421	0.22322	0.3011	0.3796	0.45549	0.5299	0.60368
0.647	0.14479	0.22369	0.30165	0.38079	0.45689	0.53151	0.60529
0.648	0.14515	0.22349	0.30218	0.38019	0.45613	0.53095	0.60481
0.649	0.14522	0.22393	0.30213	0.38109	0.45728	0.53178	0.60528
0.65	0.14578	0.22458	0.30284	0.38181	0.45723	0.53305	0.60735
0.651	0.14595	0.22425	0.30268	0.3813	0.45739	0.53187	0.60569
0.652	0.14617	0.22458	0.30293	0.38248	0.4575	0.53359	0.60692
0.653	0.14676	0.22505	0.30359	0.38256	0.45919	0.53391	0.60842
0.654	0.14664	0.22483	0.30286	0.38214	0.45792	0.5339	0.60683
0.655	0.14719	0.22551	0.30392	0.38329	0.45994	0.53505	0.60936
0.656	0.14772	0.2259	0.30469	0.38337	0.45958	0.53537	0.61004
0.657	0.14772	0.22595	0.30446	0.3837	0.46039	0.53591	0.60907
0.658	0.14814	0.22639	0.30516	0.38466	0.4604	0.53587	0.6113
0.659	0.14832	0.22635	0.3052	0.38408	0.46094	0.53679	0.61037
0.66	0.14834	0.22656	0.30552	0.38525	0.46073	0.53665	0.61069
0.661	0.14917	0.2269	0.30612	0.38527	0.4623	0.53788	0.61255
0.662	0.14888	0.2272	0.30565	0.38526	0.46118	0.53789	0.61123
0.663	0.14939	0.22743	0.30601	0.38598	0.46299	0.5377	0.61256
0.664	0.14975	0.22729	0.30654	0.38589	0.46232	0.539	0.6138
0.665	0.14983	0.22775	0.30629	0.3862	0.4632	0.5388	0.613
0.666	0.15029	0.22821	0.30689	0.38678	0.46347	0.54034	0.61456
0.667	0.15057	0.22792	0.30683	0.38633	0.4638	0.5398	0.61442
0.668	0.15081	0.22848	0.30762	0.38781	0.46386	0.54011	0.61415
0.669	0.15105	0.22894	0.30851	0.38796	0.4656	0.54228	0.61665
0.67	0.15118	0.22892	0.3081	0.38766	0.46433	0.54056	0.61549
0.671	0.15156	0.22936	0.30845	0.38865	0.46599	0.54217	0.61611
0.672	0.15203	0.22921	0.30863	0.38865	0.46536	0.54189	0.61755
0.673	0.1518	0.22943	0.30839	0.38884	0.46624	0.5423	0.61674
0.674	0.15257	0.22999	0.30928	0.3896	0.46649	0.54361	0.61778
0.675	0.15262	0.22983	0.30935	0.38915	0.46714	0.54232	0.61855
0.676	0.15273	0.23026	0.30976	0.39009	0.46686	0.54417	0.618
0.677	0.15336	0.23048	0.3104	0.39006	0.46835	0.54415	0.61964
0.678	0.15319	0.23063	0.30988	0.39056	0.46751	0.5447	0.61974
0.679	0.1536	0.23114	0.3102	0.39131	0.46914	0.54527	0.61982
0.68	0.15401	0.23092	0.31063	0.39095	0.46848	0.54548	0.62082
0.681	0.15435	0.23126	0.3108	0.39182	0.46939	0.5467	0.62142
0.682	0.1548	0.23188	0.31162	0.39233	0.46968	0.54654	0.62162
0.683	0.1548	0.23163	0.31151	0.39198	0.47014	0.54706	0.62247
0.684	0.15489	0.23222	0.31161	0.39307	0.47012	0.54744	0.62301
0.685	0.15551	0.23251	0.31244	0.39304	0.4717	0.54847	0.62305
0.686	0.15544	0.23214	0.3119	0.39289	0.47044	0.54865	0.62383
0.687	0.15613	0.23286	0.31273	0.39382	0.47231	0.54818	0.62433
0.688	0.15636	0.23299	0.31315	0.39366	0.47166	0.54984	0.62455
0.689	0.15628	0.23322	0.3131	0.39437	0.47265	0.5492	0.62563
0.69	0.15679	0.23356	0.31354	0.39497	0.47285	0.55062	0.62587
0.691	0.1569	0.23357	0.3134	0.39467	0.4734	0.55032	0.62563
0.692	0.15711	0.23391	0.3136	0.39547	0.47303	0.55048	0.62739
0.693	0.15761	0.23408	0.31457	0.39563	0.47466	0.55258	0.62684
0.694	0.15774	0.23449	0.31449	0.39611	0.47413	0.55152	0.62816
0.695	0.15821	0.23494	0.31494	0.39664	0.4757	0.55287	0.62936
0.696	0.15836	0.23471	0.31506	0.39647	0.47475	0.55291	0.62852
0.697	0.15839	0.23487	0.31499	0.39734	0.47577	0.55322	0.62975
0.698	0.15885	0.23517	0.31584	0.39763	0.476	0.55475	0.6307
0.699	0.15889	0.23516	0.31579	0.39702	0.47638	0.55337	0.62967
0.7	0.1167	0.1984	0.22971	0.30888	0.38889	0.44501	0.5221
0.699	0.06464	0.1009	0.1162	0.16205	0.21485	0.25559	0.31201
0.698	0.04923	0.06042	0.06929	0.09798	0.13237	0.16289	0.20327
0.697	0.04079	0.03982	0.04197	0.05902	0.08213	0.10321	0.13446
0.696	0.03472	0.02552	0.02174	0.03013	0.04441	0.05848	0.08053
0.695	0.03004	0.0155	0.00637	0.00893	0.01662	0.02506	0.03963
0.694	0.02623	0.00714	-0.00614	-0.00863	-0.00747	-0.00412	0.00645
0.693	0.0231	5.30612e-05	-0.01638	-0.02403	-0.02646	-0.02744	-0.0234
0.692	0.02044	-0.00511	-0.02497	-0.03548	-0.04307	-0.04803	-0.04663
0.691	0.01798	-0.01022	-0.03253	-0.04721	-0.05712	-0.06541	-0.06822
0.69	0.01545	-0.01481	-0.03988	-0.05745	-0.07097	-0.08104	-0.08848
0.689	0.01393	-0.01856	-0.04478	-0.06494	-0.08064	-0.09516	-0.10343
0.688	0.01186	-0.02235	-0.05072	-0.07348	-0.09195	-0.10673	-0.11931
0.687	0.01018	-0.02544	-0.05642	-0.08012	-0.10017	-0.11917	-0.13311
0.686	0.00892	-0.02833	-0.06048	-0.08579	-0.10877	-0.12856	-0.14399
0.685	0.00685	-0.03128	-0.06512	-0.09242	-0.11636	-0.13899	-0.15702
0.684	0.00556	-0.03359	-0.06886	-0.09723	-0.12359	-0.14715	-0.16712
0.683	0.00442	-0.03638	-0.07181	-0.10291	-0.12948	-0.15446	-0.17616
0.682	0.00272	-0.03877	-0.07602	-0.1082	-0.13691	-0.16372	-0.18717
0.681	0.00187	-0.04089	-0.07866	-0.11169	-0.14122	-0.16963	-0.19459
0.68	0.000463265	-0.0431	-0.08187	-0.11668	-0.14767	-0.17704	-0.20272
0.679	-0.000428571	-0.04488	-0.08503	-0.11971	-0.152	-0.18315	-0.21105
0.678	-0.00151	-0.04684	-0.08739	-0.12364	-0.15735	-0.18822	-0.2176
0.677	-0.00266	-0.04892	-0.0899	-0.12783	-0.16161	-0.19591	-0.22477
0.676	-0.00337	-0.05025	-0.09237	-0.12992	-0.16584	-0.1992	-0.23121
0.675	-0.0043	-0.05221	-0.09469	-0.13414	-0.16984	-0.20543	-0.23704
0.674	-0.00558	-0.05385	-0.0976	-0.13714	-0.17492	-0.21031	-0.24363
0.673	-0.00605	-0.0552	-0.09894	-0.13889	-0.17722	-0.21418	-0.24898
0.672	-0.0072	-0.05718	-0.1015	-0.14253	-0.18212	-0.21962	-0.25359
0.671	-0.00799	-0.05861	-0.10354	-0.14511	-0.18495	-0.22324	-0.25937
0.67	-0.00858	-0.05969	-0.10514	-0.14749	-0.18848	-0.22778	-0.26424
0.669	-0.00967	-0.06131	-0.1075	-0.15115	-0.19182	-0.23179	-0.26884
0.668	-0.0105	-0.06264	-0.10945	-0.15256	-0.19551	-0.23598	-0.27399
0.667	-0.01114	-0.06393	-0.11096	-0.15562	-0.19753	-0.23894	-0.27794
0.666	-0.01224	-0.06504	-0.11316	-0.15815	-0.20141	-0.2427	-0.28224
0.665	-0.01252	-0.06591	-0.11397	-0.1596	-0.20285	-0.24621	-0.28634
0.664	-0.01332	-0.0673	-0.11583	-0.1624	-0.207	-0.2489	-0.28997
0.663	-0.01413	-0.06829	-0.11739	-0.16402	-0.20859	-0.2531	-0.29343
0.662	-0.01464	-0.06946	-0.11925	-0.16595	-0.21173	-0.25529	-0.29818
0.661	-0.01557	-0.07065	-0.12079	-0.16879	-0.21421	-0.25909	-0.30164
0.66	-0.01613	-0.07135	-0.12212	-0.16934	-0.21665	-0.26183	-0.30434
0.659	-0.01693	-0.07254	-0.12314	-0.17211	-0.21859	-0.26373	-0.3084
0.658	-0.01773	-0.07353	-0.12528	-0.17402	-0.22197	-0.26794	-0.31106
0.657	-0.01803	-0.07431	-0.12585	-0.17518	-0.22257	-0.26942	-0.31431
0.656	-0.01894	-0.07564	-0.12817	-0.17799	-0.22629	-0.27325	-0.31828
0.655	-0.01961	-0.07667	-0.12958	-0.17934	-0.22777	-0.2758	-0.3205
0.654	-0.01991	-0.07754	-0.13041	-0.18071	-0.23018	-0.27712	-0.32372
0.653	-0.02067	-0.07875	-0.13182	-0.18307	-0.23183	-0.28144	-0.32698
0.652	-0.02134	-0.07945	-0.13281	-0.18369	-0.23413	-0.28244	-0.32886
0.651	-0.0217	-0.08022	-0.13371	-0.18587	-0.23534	-0.2851	-0.33225
0.65	-0.02279	-0.08111	-0.13585	-0.18755	-0.23854	-0.28749	-0.33495
0.649	-0.02283	-0.08204	-0.13642	-0.18835	-0.23886	-0.28943	-0.33654
0.648	-0.02357	-0.08314	-0.13757	-0.19051	-0.24189	-0.29226	-0.34046
0.647	-0.02422	-0.08372	-0.13871	-0.19158	-0.24288	-0.29346	-0.34206
0.646	-0.02474	-0.08449	-0.13926	-0.19304	-0.2454	-0.29621	-0.34414
0.645	-0.02557	-0.08565	-0.14061	-0.19506	-0.24653	-0.29826	-0.34783
0.644	-0.02578	-0.08602	-0.14164	-0.1953	-0.24875	-0.30001	-0.34831
0.643	-0.02649	-0.08731	-0.143	-0.19786	-0.25013	-0.30249	-0.35223
0.642	-0.02744	-0.08805	-0.14477	-0.19935	-0.25318	-0.30474	-0.35527
0.641	-0.02752	-0.08858	-0.14448	-0.19984	-0.25283	-0.30642	-0.35526
0.64	-0.02827	-0.08961	-0.14608	-0.20186	-0.25576	-0.3075	-0.35886
0.639	-0.02891	-0.09025	-0.14705	-0.20261	-0.2566	-0.31005	-0.36105
0.638	-0.02919	-0.09094	-0.14816	-0.20381	-0.25854	-0.31088	-0.36191
0.637	-0.02973	-0.09198	-0.1494	-0.20569	-0.25987	-0.31364	-0.36569
0.636	-0.03027	-0.09253	-0.15043	-0.20618	-0.2617	-0.31572	-0.36697
0.635	-0.03077	-0.09345	-0.15075	-0.20767	-0.26266	-0.31631	-0.3688
0.634	-0.03145	-0.09444	-0.15234	-0.20887	-0.26541	-0.3195	-0.37236
0.633	-0.03171	-0.09503	-0.15254	-0.20941	-0.26526	-0.31989	-0.37239
0.632	-0.03231	-0.09588	-0.15392	-0.21158	-0.2679	-0.32229	-0.37494
0.631	-0.0329	-0.09631	-0.15511	-0.21248	-0.2684	-0.32386	-0.37752
0.63	-0.03332	-0.09704	-0.15625	-0.21367	-0.27075	-0.32499	-0.37795
0.629	-0.03398	-0.09796	-0.15728	-0.21524	-0.27167	-0.32835	-0.38117
0.628	-0.03434	-0.09828	-0.15784	-0.21532	-0.27309	-0.32798	-0.38236
0.627	-0.03474	-0.09912	-0.15859	-0.2175	-0.27353	-0.33046	-0.38364
0.626	-0.0355	-0.09982	-0.16013	-0.21891	-0.27664	-0.33213	-0.3868
0.625	-0.0358	-0.10041	-0.16023	-0.21888	-0.27594	-0.33297	-0.38738
0.624	-0.03639	-0.10141	-0.16173	-0.22108	-0.27878	-0.3349	-0.38919
0.623	-0.03717	-0.10193	-0.16257	-0.22165	-0.27905	-0.3358	-0.39184
0.622	-0.03732	-0.10252	-0.16272	-0.2227	-0.28089	-0.33781	-0.39226
0.621	-0.03813	-0.10358	-0.16391	-0.22428	-0.28204	-0.33895	-0.39442
0.62	-0.03835	-0.10396	-0.16504	-0.22419	-0.28358	-0.34073	-0.39681
0.619	-0.03895	-0.10466	-0.1656	-0.22608	-0.28409	-0.34222	-0.39762
0.618	-0.03964	-0.10525	-0.16689	-0.22726	-0.28662	-0.34352	-0.39969
0.617	-0.0401	-0.10609	-0.16718	-0.22777	-0.28652	-0.34573	-0.40209
0.616	-0.04058	-0.10704	-0.16824	-0.22936	-0.28887	-0.34614	-0.40294
0.615	-0.04117	-0.10729	-0.16932	-0.22966	-0.28919	-0.3484	-0.40473
0.614	-0.04131	-0.10794	-0.1702	-0.23075	-0.29096	-0.34878	-0.40621
0.613	-0.04216	-0.1089	-0.17108	-0.23259	-0.29162	-0.35099	-0.40751
0.612	-0.04235	-0.10906	-0.17179	-0.23244	-0.29307	-0.3521	-0.40926
0.611	-0.04288	-0.1099	-0.17207	-0.23412	-0.29351	-0.35235	-0.4108
0.61	-0.04354	-0.11067	-0.17341	-0.23491	-0.29613	-0.35554	-0.41201
0.609	-0.04356	-0.11098	-0.17329	-0.2351	-0.29552	-0.3553	-0.41355
0.608	-0.0443	-0.11186	-0.17501	-0.23687	-0.2981	-0.35752	-0.41495
0.607	-0.04506	-0.11253	-0.17624	-0.23748	-0.29809	-0.35882	-0.41621
0.606	-0.04528	-0.11302	-0.17646	-0.23825	-0.30007	-0.35907	-0.41849
0.605	-0.04634	-0.11406	-0.17808	-0.24084	-0.30124	-0.36297	-0.42031
0.604	-0.04707	-0.11592	-0.17985	-0.2424	-0.30518	-0.36488	-0.42383
0.603	-0.04689	-0.11575	-0.17914	-0.24272	-0.30376	-0.36523	-0.42437
0.602	-0.0475	-0.11616	-0.18075	-0.24352	-0.30576	-0.36608	-0.42501
0.601	-0.04766	-0.11653	-0.18039	-0.2434	-0.30514	-0.36687	-0.42574
0.6	-0.04807	-0.11728	-0.1814	-0.24504	-0.30699	-0.36844	-0.42797
0.599	-0.04858	-0.11774	-0.18214	-0.24521	-0.30735	-0.36861	-0.42768
0.598	-0.04908	-0.11813	-0.18246	-0.24647	-0.30909	-0.37043	-0.42955
0.597	-0.04972	-0.11894	-0.18352	-0.24761	-0.31	-0.37118	-0.43171
0.596	-0.04987	-0.11933	-0.18441	-0.24753	-0.31106	-0.37243	-0.43151
0.595	-0.05051	-0.12014	-0.18488	-0.24935	-0.31139	-0.37338	-0.43388
0.594	-0.05113	-0.12084	-0.18654	-0.25065	-0.31396	-0.3748	-0.43558
0.593	-0.05121	-0.12104	-0.18598	-0.25034	-0.31327	-0.37628	-0.43549
0.592	-0.05195	-0.12204	-0.18748	-0.25234	-0.31578	-0.37688	-0.4389
0.591	-0.05265	-0.12273	-0.18819	-0.25279	-0.31603	-0.37913	-0.43932
0.59	-0.05274	-0.1232	-0.18893	-0.2534	-0.31713	-0.37894	-0.44003
0.589	-0.05325	-0.12403	-0.18983	-0.25493	-0.31776	-0.38084	-0.4429
0.588	-0.05393	-0.12418	-0.19053	-0.25526	-0.31911	-0.38183	-0.44268
0.587	-0.05453	-0.12482	-0.19066	-0.25659	-0.31919	-0.38211	-0.44432
0.586	-0.05515	-0.12548	-0.19189	-0.2574	-0.32157	-0.38451	-0.44683
0.585	-0.05513	-0.12605	-0.19202	-0.25764	-0.32095	-0.38465	-0.44601
0.584	-0.05566	-0.12676	-0.19335	-0.25918	-0.32333	-0.38643	-0.44852
0.583	-0.05639	-0.12713	-0.19413	-0.25911	-0.32327	-0.38751	-0.44951
0.582	-0.05661	-0.12771	-0.19465	-0.26002	-0.32508	-0.38794	-0.44988
0.581	-0.05731	-0.12858	-0.19528	-0.26171	-0.32565	-0.39049	-0.45282
0.58	-0.05754	-0.12887	-0.19593	-0.26168	-0.32688	-0.39	-0.45268
0.579	-0.05815	-0.12974	-0.19614	-0.26351	-0.32748	-0.39199	-0.45383
0.578	-0.05885	-0.13034	-0.19799	-0.26423	-0.32978	-0.39332	-0.45694
0.577	-0.05886	-0.13065	-0.19787	-0.26444	-0.32886	-0.39342	-0.4565
0.576	-0.05945	-0.13148	-0.19917	-0.26604	-0.33135	-0.39553	-0.45811
0.575	-0.06011	-0.13201	-0.19967	-0.26653	-0.33135	-0.3957	-0.46029
0.574	-0.06016	-0.13239	-0.2001	-0.26702	-0.33266	-0.39733	-0.45975
0.573	-0.06088	-0.13339	-0.20091	-0.26862	-0.33308	-0.39813	-0.4624
0.572	-0.06128	-0.13373	-0.20202	-0.26864	-0.33479	-0.3995	-0.46334
0.571	-0.06158	-0.13419	-0.2025	-0.27008	-0.33486	-0.39984	-0.46348
0.57	-0.06227	-0.13468	-0.20384	-0.27107	-0.33714	-0.40142	-0.46624
0.569	-0.06247	-0.13521	-0.20377	-0.27109	-0.33656	-0.40289	-0.46644
0.568	-0.06301	-0.13617	-0.20467	-0.27251	-0.33868	-0.40345	-0.4672
0.567	-0.06354	-0.13653	-0.2055	-0.27274	-0.33857	-0.40531	-0.46942
0.566	-0.06405	-0.13731	-0.20649	-0.27401	-0.3404	-0.40574	-0.47041
0.565	-0.06465	-0.13809	-0.20711	-0.27538	-0.34083	-0.40749	-0.47141
0.564	-0.06492	-0.13813	-0.20784	-0.27475	-0.34205	-0.40808	-0.47337
0.563	-0.06519	-0.13881	-0.20815	-0.27668	-0.34226	-0.4082	-0.47361
0.562	-0.06612	-0.13965	-0.20937	-0.27743	-0.34471	-0.41093	-0.47527
0.561	-0.06606	-0.13975	-0.20918	-0.27772	-0.344	-0.41039	-0.47622
0.56	-0.06651	-0.14084	-0.21038	-0.27943	-0.34657	-0.41234	-0.47723
0.559	-0.06738	-0.14111	-0.21124	-0.27954	-0.34632	-0.41369	-0.47859
0.558	-0.06744	-0.14157	-0.21186	-0.28043	-0.34772	-0.41347	-0.47961
0.557	-0.06796	-0.14242	-0.21255	-0.28188	-0.34855	-0.41604	-0.48078
0.556	-0.06835	-0.14286	-0.21326	-0.28176	-0.34992	-0.41588	-0.48201
0.555	-0.06877	-0.14361	-0.21343	-0.28304	-0.35008	-0.41765	-0.48298
0.554	-0.06952	-0.14418	-0.21516	-0.28407	-0.35211	-0.41886	-0.48411
0.553	-0.06979	-0.14498	-0.21556	-0.2846	-0.35202	-0.41986	-0.48599
0.552	-0.07028	-0.14556	-0.21655	-0.28611	-0.35396	-0.42136	-0.48669
0.551	-0.0707	-0.146	-0.21677	-0.28616	-0.35416	-0.42124	-0.48747
0.55	-0.07098	-0.14655	-0.21742	-0.28733	-0.35581	-0.42311	-0.48954
0.549	-0.07173	-0.14727	-0.2183	-0.2885	-0.35616	-0.42394	-0.49053
0.548	-0.07186	-0.14759	-0.21893	-0.28828	-0.35713	-0.42453	-0.49042
0.547	-0.07244	-0.14837	-0.21969	-0.29011	-0.35741	-0.42577	-0.49245
0.546	-0.07314	-0.14914	-0.22126	-0.29096	-0.35994	-0.42711	-0.4938
0.545	-0.07322	-0.14929	-0.22075	-0.29082	-0.35934	-0.428	-0.49412
0.544	-0.07365	-0.15017	-0.22199	-0.29264	-0.36155	-0.42846	-0.49616
0.543	-0.07445	-0.15057	-0.22255	-0.2926	-0.36132	-0.43047	-0.49659
0.542	-0.07433	-0.15107	-0.22311	-0.29345	-0.36294	-0.43017	-0.49771
0.541	-0.07546	-0.15194	-0.22416	-0.29472	-0.36346	-0.43265	-0.49996
0.54	-0.07586	-0.15253	-0.22503	-0.2951	-0.3651	-0.43385	-0.50004
0.539	-0.07627	-0.15317	-0.2251	-0.29642	-0.36516	-0.43311	-0.50173
0.538	-0.07687	-0.15368	-0.22641	-0.29736	-0.36724	-0.43622	-0.50295
0.537	-0.07701	-0.15428	-0.22639	-0.29756	-0.36643	-0.43567	-0.50317
0.536	-0.07757	-0.15529	-0.22751	-0.29872	-0.36854	-0.43778	-0.50558
0.535	-0.07807	-0.1555	-0.22829	-0.29931	-0.36855	-0.43853	-0.50579
0.534	-0.07834	-0.15621	-0.22917	-0.3006	-0.37003	-0.43902	-0.50662
0.533	-0.07918	-0.15698	-0.22997	-0.30166	-0.37049	-0.44169	-0.50919
0.532	-0.07954	-0.15723	-0.23039	-0.30133	-0.37199	-0.44084	-0.50844
0.531	-0.07994	-0.15788	-0.23089	-0.3029	-0.37206	-0.44271	-0.51034
0.53	-0.0806	-0.15847	-0.2325	-0.30373	-0.3746	-0.44411	-0.51242
0.529	-0.08086	-0.15886	-0.23231	-0.30386	-0.37387	-0.44412	-0.51142
0.528	-0.08129	-0.16013	-0.2336	-0.30555	-0.37622	-0.44628	-0.51375
0.527	-0.08196	-0.16047	-0.23412	-0.30601	-0.37627	-0.4464	-0.51493
0.526	-0.08199	-0.16097	-0.23417	-0.30703	-0.37757	-0.44822	-0.51507
0.525	-0.08279	-0.16174	-0.23543	-0.30814	-0.37825	-0.44908	-0.51775
0.524	-0.08327	-0.16217	-0.23638	-0.30821	-0.37954	-0.45004	-0.51799
0.523	-0.08376	-0.16296	-0.23693	-0.30979	-0.37955	-0.45085	-0.51864
0.522	-0.08461	-0.16364	-0.23842	-0.31057	-0.3816	-0.45227	-0.52157
0.521	-0.08481	-0.16393	-0.23796	-0.31069	-0.38127	-0.45344	-0.52117
0.52	-0.08528	-0.16481	-0.239	-0.31218	-0.3837	-0.45383	-0.52287
0.519	-0.08579	-0.16518	-0.24004	-0.31249	-0.38342	-0.45552	-0.52471
0.518	-0.086	-0.166	-0.24062	-0.31374	-0.38489	-0.4557	-0.52447
0.517	-0.08675	-0.16673	-0.24154	-0.31487	-0.38533	-0.45744	-0.52677
0.516	-0.08696	-0.167	-0.24224	-0.31457	-0.38649	-0.45801	-0.52772
0.515	-0.08769	-0.16798	-0.24278	-0.31625	-0.38742	-0.45876	-0.52807
0.514	-0.08854	-0.1687	-0.24388	-0.31711	-0.38976	-0.46161	-0.53074
0.513	-0.08852	-0.16888	-0.24372	-0.31709	-0.38878	-0.46098	-0.53057
0.512	-0.08932	-0.16983	-0.24503	-0.31883	-0.39121	-0.46288	-0.53154
0.511	-0.08986	-0.17021	-0.24606	-0.31907	-0.39129	-0.4638	-0.53343
0.51	-0.09	-0.17079	-0.24623	-0.32001	-0.39279	-0.4639	-0.53357
0.509	-0.09089	-0.17169	-0.24738	-0.32145	-0.3933	-0.46665	-0.53502
0.508	-0.09116	-0.1721	-0.24802	-0.32129	-0.39453	-0.46623	-0.53692
0.507	-0.09154	-0.17285	-0.24835	-0.32265	-0.39492	-0.46754	-0.53735
0.506	-0.09237	-0.1738	-0.25009	-0.3234	-0.39683	-0.46888	-0.53896
0.505	-0.09259	-0.17433	-0.25	-0.324	-0.39616	-0.46949	-0.5404
0.504	-0.09317	-0.17502	-0.25116	-0.32535	-0.39855	-0.47132	-0.54082
0.503	-0.09381	-0.17541	-0.25213	-0.32612	-0.39848	-0.47129	-0.54251
0.502	-0.09425	-0.17647	-0.25262	-0.32766	-0.40062	-0.47379	-0.54419
0.501	-0.09495	-0.17722	-0.25337	-0.32866	-0.40121	-0.4746	-0.54477
0.5	-0.09507	-0.17744	-0.25446	-0.32828	-0.40242	-0.47544	-0.54594
0.499	-0.09589	-0.17834	-0.25515	-0.33017	-0.40251	-0.47623	-0.54739
0.498	-0.09657	-0.1788	-0.25671	-0.33101	-0.40494	-0.4776	-0.54818
0.497	-0.09655	-0.17905	-0.25635	-0.33066	-0.40387	-0.47874	-0.54934
0.496	-0.09728	-0.18026	-0.2574	-0.33244	-0.40609	-0.47924	-0.55083
0.495	-0.09797	-0.18084	-0.25819	-0.33301	-0.40645	-0.48126	-0.5513
0.494	-0.09805	-0.18127	-0.25863	-0.33402	-0.40793	-0.48074	-0.55312
0.493	-0.09887	-0.18213	-0.25976	-0.33517	-0.40897	-0.48304	-0.55413
0.492	-0.09912	-0.18264	-0.26055	-0.33545	-0.41019	-0.48399	-0.55479
0.491	-0.09967	-0.18349	-0.26068	-0.33673	-0.41002	-0.48376	-0.55653
0.49	-0.10067	-0.18401	-0.26228	-0.33761	-0.41228	-0.48699	-0.55713
0.489	-0.10088	-0.18464	-0.26264	-0.33853	-0.41218	-0.48684	-0.55888
0.488	-0.10134	-0.18569	-0.26393	-0.33972	-0.41468	-0.4886	-0.56078
0.487	-0.10227	-0.1862	-0.26473	-0.33983	-0.41463	-0.4893	-0.56075
0.486	-0.10236	-0.18667	-0.26553	-0.34126	-0.41622	-0.48974	-0.56234
0.485	-0.10331	-0.18759	-0.26617	-0.34223	-0.41666	-0.49265	-0.56451
0.484	-0.10361	-0.18793	-0.26667	-0.34244	-0.41822	-0.49197	-0.56391
0.483	-0.10424	-0.18909	-0.2672	-0.34379	-0.41822	-0.49402	-0.56629
0.482	-0.10501	-0.18984	-0.26857	-0.34481	-0.42071	-0.49552	-0.56765
0.481	-0.10516	-0.19026	-0.26875	-0.34502	-0.42016	-0.49537	-0.56736
0.48	-0.10563	-0.19113	-0.27037	-0.34681	-0.42245	-0.49744	-0.57042
0.479	-0.10648	-0.19141	-0.27092	-0.34718	-0.4223	-0.49789	-0.57079
0.478	-0.10667	-0.19213	-0.27139	-0.34804	-0.42411	-0.49932	-0.57145
0.477	-0.10757	-0.19311	-0.2725	-0.34947	-0.42498	-0.50068	-0.57421
0.476	-0.10803	-0.19355	-0.27337	-0.34983	-0.42634	-0.50174	-0.5743
0.475	-0.10841	-0.1944	-0.27382	-0.35133	-0.42659	-0.50251	-0.57562
0.474	-0.1092	-0.19529	-0.27543	-0.35213	-0.42891	-0.50411	-0.5782
0.473	-0.10951	-0.19582	-0.27524	-0.3525	-0.42842	-0.50549	-0.57738
0.472	-0.11003	-0.19671	-0.27623	-0.35403	-0.43056	-0.50553	-0.57954
0.471	-0.11071	-0.19727	-0.27738	-0.35422	-0.43035	-0.50768	-0.58124
0.47	-0.11113	-0.19811	-0.27805	-0.35583	-0.43257	-0.50811	-0.5813
0.469	-0.11205	-0.19911	-0.2791	-0.35716	-0.43308	-0.50973	-0.58408
0.468	-0.1123	-0.19927	-0.28021	-0.35711	-0.43443	-0.5109	-0.58421
0.467	-0.1127	-0.20015	-0.28044	-0.35873	-0.43488	-0.51118	-0.58536
0.466	-0.11357	-0.20092	-0.28207	-0.35956	-0.43757	-0.51393	-0.5879
0.465	-0.11384	-0.20132	-0.28195	-0.36012	-0.43677	-0.5136	-0.58754
0.464	-0.11473	-0.20246	-0.28355	-0.36188	-0.43969	-0.51596	-0.58951
0.463	-0.11533	-0.20348	-0.28471	-0.3626	-0.43983	-0.51684	-0.5918
0.462	-0.11551	-0.20396	-0.28509	-0.36342	-0.44156	-0.51736	-0.59146
0.461	-0.11652	-0.20479	-0.28606	-0.36519	-0.44224	-0.51998	-0.59376
0.46	-0.11694	-0.20522	-0.28685	-0.36517	-0.44346	-0.51955	-0.5954
0.459	-0.11749	-0.20631	-0.28721	-0.36669	-0.44403	-0.5214	-0.59495
0.458	-0.11822	-0.20702	-0.28892	-0.36744	-0.44606	-0.52296	-0.59777
0.457	-0.11855	-0.20754	-0.28889	-0.36814	-0.44557	-0.52359	-0.59875
0.456	-0.11901	-0.20848	-0.29044	-0.36952	-0.44802	-0.52524	-0.59953
0.455	-0.11972	-0.20895	-0.29124	-0.37001	-0.44827	-0.5256	-0.60172
0.454	-0.1202	-0.20961	-0.2918	-0.37132	-0.45016	-0.52753	-0.60225
0.453	-0.12117	-0.21058	-0.29294	-0.37276	-0.45069	-0.52855	-0.60375
0.452	-0.12147	-0.21112	-0.29373	-0.37297	-0.45234	-0.52962	-0.60553
0.451	-0.12222	-0.21244	-0.29489	-0.37504	-0.45294	-0.53104	-0.60669
0.45	-0.12301	-0.21321	-0.29641	-0.37583	-0.45555	-0.5323	-0.60827
0.449	-0.1232	-0.21346	-0.29634	-0.37616	-0.45484	-0.53359	-0.60969
0.448	-0.1239	-0.21486	-0.29772	-0.37755	-0.45726	-0.53401	-0.61034
0.447	-0.12461	-0.21541	-0.29853	-0.37831	-0.45768	-0.536	-0.61231
0.446	-0.1248	-0.21593	-0.2991	-0.37951	-0.45896	-0.53617	-0.6137
0.445	-0.1257	-0.21699	-0.30056	-0.38083	-0.46026	-0.5386	-0.61473
0.444	-0.12614	-0.21764	-0.30123	-0.38105	-0.46169	-0.53966	-0.61634
0.443	-0.12673	-0.2185	-0.30185	-0.38244	-0.46202	-0.53982	-0.61767
0.442	-0.12762	-0.21931	-0.30323	-0.38352	-0.46447	-0.54294	-0.61821
0.441	-0.12791	-0.21996	-0.30326	-0.38401	-0.46393	-0.54259	-0.62011
0.44	-0.12843	-0.22104	-0.30492	-0.38571	-0.46672	-0.54469	-0.62147
0.439	-0.12912	-0.22154	-0.30617	-0.38643	-0.46664	-0.54572	-0.62202
0.438	-0.12995	-0.22258	-0.30691	-0.38817	-0.46893	-0.54688	-0.62481
0.437	-0.13053	-0.22338	-0.30791	-0.38925	-0.46967	-0.54991	-0.62589
0.436	-0.13081	-0.22377	-0.3085	-0.38946	-0.47089	-0.54913	-0.62616
0.435	-0.13154	-0.22503	-0.30933	-0.39126	-0.47139	-0.5514	-0.62855
0.434	-0.13239	-0.22595	-0.31114	-0.39199	-0.47392	-0.55257	-0.62929
0.433	-0.13251	-0.22634	-0.31126	-0.39272	-0.47308	-0.5532	-0.63033
0.432	-0.13359	-0.22745	-0.31251	-0.39458	-0.47605	-0.55508	-0.6328
0.431	-0.13434	-0.22806	-0.31328	-0.39511	-0.47621	-0.55536	-0.63347
0.43	-0.13457	-0.22864	-0.31383	-0.39599	-0.47811	-0.55743	-0.63476
0.429	-0.1354	-0.22981	-0.31552	-0.39759	-0.47888	-0.55849	-0.63688
0.428	-0.13581	-0.23052	-0.31618	-0.3983	-0.48052	-0.56032	-0.63689
0.427	-0.13628	-0.23159	-0.31726	-0.3998	-0.48085	-0.5615	-0.6395
0.426	-0.13712	-0.23273	-0.31889	-0.40081	-0.48341	-0.56363	-0.64106
0.425	-0.13751	-0.23329	-0.31895	-0.40172	-0.48295	-0.56519	-0.64146
0.424	-0.13809	-0.23422	-0.32013	-0.40307	-0.48578	-0.56532	-0.64499
0.423	-0.13895	-0.23501	-0.3213	-0.40395	-0.48584	-0.56788	-0.64509
0.422	-0.13942	-0.23583	-0.32212	-0.40557	-0.48805	-0.56814	-0.64631
0.421	-0.14017	-0.23672	-0.3237	-0.40697	-0.48869	-0.57047	-0.6492
0.42	-0.14064	-0.23728	-0.32429	-0.40722	-0.49024	-0.57123	-0.64934
0.419	-0.14144	-0.23857	-0.32499	-0.40901	-0.49095	-0.57202	-0.65165
0.418	-0.14213	-0.23942	-0.32648	-0.4098	-0.49367	-0.57524	-0.65409
0.417	-0.14246	-0.23993	-0.3265	-0.41035	-0.49308	-0.57457	-0.6537
0.416	-0.14338	-0.24134	-0.32826	-0.41203	-0.49604	-0.57702	-0.65618
0.415	-0.14422	-0.24194	-0.32989	-0.41285	-0.49618	-0.57868	-0.65804
0.414	-0.14438	-0.24268	-0.33048	-0.41422	-0.49826	-0.57908	-0.65836
0.413	-0.14551	-0.24374	-0.33182	-0.41613	-0.49956	-0.58232	-0.66141
0.412	-0.14612	-0.2446	-0.33266	-0.41696	-0.50162	-0.58231	-0.6624
0.411	-0.14653	-0.24555	-0.33317	-0.41877	-0.50134	-0.58423	-0.66311
0.41	-0.14745	-0.24631	-0.33491	-0.41981	-0.50449	-0.58545	-0.66661
0.409	-0.14764	-0.24708	-0.3355	-0.42033	-0.50391	-0.58674	-0.66641
0.408	-0.14843	-0.24827	-0.33656	-0.42202	-0.50651	-0.58865	-0.66796
0.407	-0.14926	-0.24894	-0.33793	-0.4228	-0.50651	-0.58927	-0.67076
0.406	-0.14964	-0.24993	-0.33847	-0.42422	-0.50927	-0.59202	-0.67113
0.405	-0.15053	-0.25121	-0.33969	-0.42582	-0.50974	-0.59316	-0.67355
0.404	-0.15114	-0.25192	-0.34097	-0.4264	-0.51142	-0.59429	-0.67509
0.403	-0.15187	-0.25326	-0.34195	-0.4282	-0.51208	-0.59598	-0.67595
0.402	-0.15284	-0.25425	-0.34383	-0.42906	-0.51484	-0.5975	-0.67887
0.401	-0.1531	-0.25472	-0.34404	-0.42975	-0.51411	-0.59939	-0.67997

## Sheet: S8e
x	y1	y2	y3	y4	y5	y6	y7
	20	40	60	80	100	120	140
E	j	j	j	j	j	j	j
0.401	-0.17903	-0.29527	-0.39832	-0.48288	-0.58173	-0.66168	-0.7529
0.4	-0.12508	-0.24812	-0.28763	-0.37475	-0.46703	-0.52687	-0.62808
0.401	-0.0573	-0.11818	-0.13839	-0.17865	-0.24895	-0.29018	-0.36033
0.402	-0.03744	-0.06509	-0.07673	-0.0974	-0.13282	-0.16244	-0.21377
0.403	-0.02549	-0.03788	-0.04203	-0.04755	-0.07729	-0.08918	-0.12795
0.404	-0.01733	-0.01819	-0.01258	-0.00871	-0.02038	-0.03154	-0.05929
0.405	-0.01009	-0.00348	0.00773	0.01641	0.00726	0.01168	-0.00407
0.406	-0.00533	0.00767	0.02528	0.04057	0.04548	0.04382	0.03107
0.407	-0.000225765	0.01745	0.03731	0.06012	0.06153	0.08092	0.07177
0.408	0.00356	0.0255	0.05062	0.07427	0.09133	0.10003	0.1024
0.409	0.00719	0.03324	0.05968	0.09216	0.10023	0.12517	0.12461
0.41	0.01032	0.04003	0.07198	0.10341	0.1268	0.14408	0.15269
0.411	0.01321	0.04561	0.07901	0.11343	0.13086	0.16143	0.17148
0.412	0.01602	0.05148	0.08848	0.12672	0.15427	0.18088	0.18876
0.413	0.01902	0.05664	0.09394	0.13299	0.15733	0.1887	0.21297
0.414	0.02067	0.06066	0.10032	0.14268	0.17627	0.20729	0.22411
0.415	0.02338	0.06484	0.10536	0.15151	0.17833	0.21725	0.23813
0.416	0.02533	0.06852	0.11412	0.15649	0.19667	0.23019	0.25661
0.417	0.02727	0.07233	0.11798	0.16626	0.19588	0.23919	0.26446
0.418	0.02924	0.07609	0.12515	0.17125	0.21449	0.24737	0.27898
0.419	0.03085	0.07891	0.12703	0.17671	0.21155	0.26276	0.29213
0.42	0.03237	0.08257	0.13246	0.18475	0.22868	0.26534	0.29632
0.421	0.03448	0.08562	0.13558	0.18714	0.22657	0.27719	0.31103
0.422	0.03554	0.08813	0.14159	0.19368	0.24154	0.28234	0.32044
0.423	0.03742	0.09075	0.14436	0.19968	0.23924	0.29136	0.32477
0.424	0.03848	0.09312	0.14976	0.20185	0.25366	0.30042	0.33739
0.425	0.0401	0.09604	0.15031	0.20969	0.24999	0.29987	0.34358
0.426	0.04157	0.09866	0.15495	0.21239	0.26514	0.3129	0.34943
0.427	0.0426	0.1002	0.15587	0.21472	0.2601	0.31541	0.36168
0.428	0.04358	0.10287	0.16166	0.2215	0.27515	0.32313	0.36474
0.429	0.04548	0.10549	0.16409	0.22214	0.2702	0.3281	0.37055
0.43	0.04603	0.10686	0.16749	0.22657	0.28316	0.33034	0.38073
0.431	0.04756	0.10889	0.16794	0.23113	0.27865	0.34297	0.38361
0.432	0.04853	0.1108	0.17212	0.23237	0.29239	0.34138	0.39098
0.433	0.04946	0.113	0.1724	0.23863	0.28633	0.34872	0.39883
0.434	0.0507	0.11482	0.17866	0.24003	0.30047	0.35148	0.39827
0.435	0.05163	0.11592	0.17905	0.24192	0.29384	0.35704	0.40705
0.436	0.0525	0.11799	0.18287	0.24713	0.30695	0.36297	0.41269
0.437	0.05424	0.11959	0.18257	0.24687	0.30105	0.36093	0.41276
0.438	0.05463	0.12111	0.18576	0.25088	0.31401	0.37122	0.42149
0.439	0.05565	0.12248	0.18627	0.25393	0.30767	0.37212	0.42455
0.44	0.05623	0.12386	0.19143	0.25437	0.32012	0.37673	0.42583
0.441	0.05735	0.12553	0.19159	0.26007	0.31347	0.37932	0.43571
0.442	0.05845	0.12724	0.19595	0.26123	0.32675	0.38076	0.43645
0.443	0.0589	0.12784	0.19412	0.26196	0.31858	0.39007	0.43856
0.444	0.05957	0.12962	0.19711	0.2667	0.33161	0.38746	0.44766
0.445	0.06093	0.13134	0.19819	0.26585	0.32515	0.39385	0.44713
0.446	0.06102	0.13206	0.20186	0.26872	0.3365	0.39366	0.45141
0.447	0.06231	0.13366	0.20304	0.27189	0.33004	0.39887	0.45806
0.448	0.063	0.13463	0.20658	0.2715	0.34183	0.40337	0.45548
0.449	0.0636	0.13595	0.20441	0.27699	0.33409	0.39926	0.46228
0.45	0.06449	0.13736	0.20784	0.27764	0.34713	0.40925	0.46712
0.451	0.06554	0.13822	0.20758	0.27891	0.33967	0.40873	0.46463
0.452	0.06572	0.13949	0.21187	0.2826	0.3513	0.41243	0.47215
0.453	0.06689	0.1409	0.21253	0.28104	0.344	0.4143	0.47354
0.454	0.06712	0.14191	0.21463	0.28391	0.35462	0.41319	0.47312
0.455	0.06807	0.14295	0.21353	0.28648	0.34759	0.42296	0.48221
0.456	0.06865	0.14359	0.21657	0.2858	0.35857	0.41866	0.48047
0.457	0.06937	0.14504	0.21566	0.29076	0.35114	0.42337	0.48204
0.458	0.07004	0.14624	0.22036	0.29098	0.3631	0.42494	0.49037
0.459	0.07061	0.14631	0.21968	0.29108	0.35411	0.42717	0.48751
0.46	0.07117	0.1477	0.22263	0.29546	0.366	0.43136	0.49189
0.461	0.07214	0.14887	0.2217	0.29378	0.35866	0.42702	0.49714
0.462	0.07207	0.14936	0.22327	0.29586	0.36932	0.43497	0.49228
0.463	0.07328	0.15053	0.22362	0.29882	0.3622	0.43435	0.49963
0.464	0.07397	0.15152	0.22806	0.29758	0.37365	0.43805	0.50296
0.465	0.07429	0.15228	0.22721	0.30191	0.36473	0.43755	0.49926
0.466	0.07504	0.15348	0.2302	0.30218	0.37646	0.43838	0.5066
0.467	0.07574	0.15366	0.22794	0.3021	0.36767	0.44584	0.50662
0.468	0.07591	0.1546	0.23017	0.3061	0.37881	0.44178	0.50615
0.469	0.07688	0.1556	0.23013	0.30367	0.3713	0.44656	0.51445
0.47	0.077	0.15623	0.23332	0.30627	0.3814	0.44566	0.51146
0.471	0.07813	0.15729	0.23327	0.30828	0.37404	0.44893	0.51287
0.472	0.07853	0.15736	0.23615	0.30718	0.3841	0.45186	0.51932
0.473	0.07916	0.15852	0.23399	0.31156	0.37644	0.4467	0.51653
0.474	0.07963	0.15938	0.23676	0.31192	0.38802	0.45558	0.52048
0.475	0.08015	0.1594	0.23542	0.31123	0.37872	0.45282	0.52362
0.476	0.08064	0.16041	0.2395	0.31556	0.38988	0.45615	0.51969
0.477	0.08185	0.16145	0.23985	0.3134	0.38183	0.45749	0.52641
0.478	0.08132	0.16191	0.24135	0.31497	0.39193	0.45567	0.52802
0.479	0.08206	0.16269	0.23999	0.31741	0.38416	0.46436	0.52484
0.48	0.08277	0.16307	0.24202	0.31585	0.39478	0.45943	0.5308
0.481	0.08325	0.16402	0.24064	0.32026	0.3861	0.4633	0.53024
0.482	0.08383	0.16494	0.2449	0.32032	0.39718	0.46352	0.53016
0.483	0.08444	0.16505	0.24427	0.32004	0.38836	0.4654	0.53705
0.484	0.0845	0.16598	0.24674	0.32343	0.39943	0.46852	0.53455
0.485	0.08572	0.16682	0.24514	0.32104	0.39155	0.4635	0.53512
0.486	0.08546	0.1674	0.24663	0.32284	0.40106	0.4705	0.54106
0.487	0.08635	0.16815	0.24586	0.32493	0.39282	0.46926	0.53883
0.488	0.08694	0.16837	0.24966	0.32309	0.40308	0.4723	0.54145
0.489	0.08742	0.16966	0.24938	0.32808	0.39499	0.47207	0.5454
0.49	0.08803	0.17028	0.25215	0.32777	0.40637	0.47234	0.54169
0.491	0.08831	0.17	0.24934	0.32654	0.39675	0.47844	0.5457
0.492	0.08853	0.1711	0.25102	0.33058	0.40755	0.47343	0.54844
0.493	0.08977	0.17206	0.2508	0.3282	0.3994	0.47797	0.54447
0.494	0.08952	0.17214	0.25335	0.32921	0.40878	0.47669	0.54935
0.495	0.09013	0.17318	0.25365	0.33205	0.40126	0.47967	0.54972
0.496	0.09062	0.17343	0.25602	0.32975	0.41124	0.48237	0.54847
0.497	0.09101	0.17392	0.25326	0.33405	0.4022	0.47614	0.55476
0.498	0.09164	0.17468	0.25583	0.33418	0.41333	0.48504	0.55249
0.499	0.09207	0.17477	0.25472	0.33334	0.40408	0.48187	0.55175
0.5	0.09224	0.17558	0.25797	0.3372	0.41437	0.48437	0.5583
0.501	0.09323	0.17621	0.25786	0.33421	0.40621	0.48456	0.55556
0.502	0.09313	0.17691	0.25968	0.33614	0.41616	0.48378	0.5577
0.503	0.09393	0.17737	0.2577	0.3381	0.40839	0.49105	0.5614
0.504	0.09427	0.1777	0.25958	0.3359	0.41774	0.48574	0.55648
0.505	0.09462	0.17816	0.25844	0.34076	0.40909	0.48931	0.56112
0.506	0.09505	0.1791	0.26209	0.34034	0.41994	0.48929	0.56414
0.507	0.09544	0.17898	0.26096	0.33897	0.41067	0.49074	0.55884
0.508	0.09575	0.18001	0.26299	0.34271	0.42109	0.49321	0.56453
0.509	0.09675	0.18073	0.26217	0.33965	0.41287	0.48846	0.56462
0.51	0.09644	0.18079	0.26269	0.34108	0.42194	0.49472	0.56219
0.511	0.09727	0.18166	0.26223	0.34314	0.41422	0.49296	0.56966
0.512	0.09748	0.18171	0.26548	0.34085	0.42375	0.49534	0.56631
0.513	0.09793	0.18221	0.26434	0.34538	0.4151	0.49432	0.5655
0.514	0.0984	0.18305	0.26709	0.34528	0.42559	0.49474	0.57285
0.515	0.09917	0.18319	0.26518	0.3446	0.41681	0.50098	0.56909
0.516	0.09904	0.18396	0.26644	0.34795	0.42666	0.49504	0.57141
0.517	0.09997	0.18443	0.26625	0.34511	0.41856	0.50006	0.57452
0.518	0.09966	0.18481	0.2683	0.3464	0.42777	0.49775	0.56882
0.519	0.10056	0.18554	0.26818	0.3485	0.41987	0.50052	0.57435
0.52	0.10085	0.18554	0.27	0.34594	0.42918	0.50239	0.5763
0.521	0.10127	0.1865	0.26808	0.35063	0.42052	0.49743	0.57139
0.522	0.10174	0.18731	0.27011	0.35023	0.43119	0.50519	0.57782
0.523	0.10188	0.18673	0.26874	0.34873	0.42156	0.50144	0.5762
0.524	0.10219	0.18757	0.27186	0.35243	0.43187	0.50424	0.57529
0.525	0.10316	0.18825	0.27187	0.34959	0.42367	0.5041	0.58224
0.526	0.10292	0.1882	0.27239	0.35032	0.43239	0.50279	0.57748
0.527	0.10365	0.1888	0.27114	0.35267	0.42489	0.51006	0.57776
0.528	0.10403	0.18918	0.27271	0.35098	0.43405	0.50402	0.58363
0.529	0.10431	0.1898	0.27164	0.35498	0.42533	0.50769	0.57947
0.53	0.10479	0.19049	0.27467	0.35468	0.43597	0.50741	0.58234
0.531	0.10525	0.19014	0.2741	0.35358	0.42663	0.50873	0.58452
0.532	0.10555	0.19084	0.27563	0.35686	0.4364	0.51038	0.57988
0.533	0.10623	0.19153	0.27477	0.35396	0.42864	0.5058	0.58519
0.534	0.10578	0.19189	0.27553	0.35499	0.43696	0.51227	0.58623
0.535	0.10671	0.19242	0.27478	0.35672	0.42963	0.5099	0.58182
0.536	0.10687	0.19241	0.27712	0.35438	0.4383	0.51219	0.58703
0.537	0.10732	0.19328	0.27685	0.3588	0.43014	0.51101	0.58637
0.538	0.10789	0.19403	0.27898	0.35835	0.44009	0.51109	0.58528
0.539	0.10804	0.19365	0.277	0.35748	0.43124	0.51667	0.59043
0.54	0.10827	0.1945	0.27863	0.36125	0.44082	0.51143	0.58807
0.541	0.10932	0.19521	0.27838	0.35857	0.43342	0.51619	0.58792
0.542	0.10874	0.19522	0.27952	0.35902	0.44156	0.5139	0.59295
0.543	0.10956	0.19561	0.27982	0.3611	0.43387	0.51633	0.58952
0.544	0.1099	0.19577	0.28149	0.35829	0.44297	0.51798	0.59187
0.545	0.11029	0.19624	0.27962	0.3625	0.43426	0.51228	0.59384
0.546	0.11073	0.19698	0.28105	0.3621	0.444	0.5207	0.59027
0.547	0.11106	0.19673	0.28023	0.36143	0.43566	0.51683	0.59377
0.548	0.11106	0.19737	0.28211	0.36439	0.44464	0.51919	0.59571
0.549	0.11206	0.19807	0.2827	0.36156	0.43713	0.51879	0.59101
0.55	0.11196	0.19868	0.28327	0.36261	0.44549	0.51772	0.59524
0.551	0.11269	0.19894	0.28248	0.36472	0.43784	0.52489	0.5954
0.552	0.11265	0.19862	0.28347	0.36236	0.44671	0.51837	0.59326
0.553	0.11325	0.19956	0.28293	0.36658	0.43898	0.523	0.59976
0.554	0.1137	0.20047	0.28542	0.36634	0.44866	0.52213	0.59701
0.555	0.11395	0.19984	0.28529	0.36486	0.43931	0.52322	0.59529
0.556	0.11408	0.20049	0.28592	0.36845	0.44897	0.52473	0.60152
0.557	0.11509	0.20113	0.28535	0.36537	0.4412	0.52025	0.59816
0.558	0.11453	0.20127	0.28555	0.36586	0.44938	0.5265	0.59921
0.559	0.11531	0.20182	0.28523	0.36803	0.44202	0.5239	0.60295
0.56	0.11561	0.20201	0.28671	0.36546	0.45052	0.52625	0.59766
0.561	0.11588	0.20252	0.28646	0.36943	0.44234	0.5247	0.60134
0.562	0.11656	0.2031	0.28843	0.36955	0.4516	0.52488	0.60455
0.563	0.11665	0.20275	0.28707	0.36825	0.44301	0.53038	0.59872
0.564	0.11682	0.20331	0.28765	0.37147	0.45205	0.52399	0.60357
0.565	0.11751	0.20391	0.28785	0.36827	0.44468	0.52896	0.60351
0.566	0.1175	0.20466	0.28959	0.36996	0.45338	0.5274	0.60127
0.567	0.11809	0.20477	0.28955	0.37171	0.44604	0.5295	0.60754
0.568	0.11832	0.20459	0.29071	0.3689	0.45412	0.53072	0.60386
0.569	0.11869	0.20531	0.28929	0.37305	0.44612	0.52528	0.60268
0.57	0.11908	0.20585	0.29054	0.37283	0.45509	0.53326	0.60955
0.571	0.11929	0.20528	0.28956	0.37118	0.44664	0.52896	0.60427
0.572	0.1194	0.20605	0.29128	0.37498	0.4558	0.53211	0.60716
0.573	0.12024	0.20673	0.2923	0.37219	0.44857	0.53161	0.61033
0.574	0.12001	0.20683	0.29214	0.37237	0.4561	0.52998	0.60417
0.575	0.12076	0.20732	0.29182	0.37456	0.4492	0.53666	0.60983
0.576	0.12092	0.20751	0.29279	0.37216	0.45742	0.53008	0.61144
0.577	0.12124	0.20791	0.29176	0.37598	0.44939	0.53404	0.60556
0.578	0.1217	0.20869	0.29343	0.37596	0.45829	0.53402	0.61095
0.579	0.12183	0.2084	0.29362	0.37463	0.45017	0.53509	0.60986
0.58	0.12196	0.20887	0.2944	0.37796	0.45845	0.53612	0.60815
0.581	0.12308	0.20945	0.29469	0.37483	0.45169	0.53157	0.61446
0.582	0.12242	0.2097	0.29392	0.37568	0.45925	0.53849	0.6104
0.583	0.12318	0.21013	0.29408	0.37757	0.4525	0.53541	0.61008
0.584	0.12362	0.20991	0.29531	0.37499	0.46022	0.53791	0.61584
0.585	0.12381	0.21069	0.29573	0.37912	0.45302	0.53665	0.61189
0.586	0.12437	0.21129	0.29679	0.37916	0.46157	0.53685	0.6144
0.587	0.12449	0.21094	0.29627	0.37759	0.45365	0.5422	0.6161
0.588	0.12454	0.21146	0.29658	0.38107	0.46186	0.53561	0.61153
0.589	0.1255	0.21189	0.29691	0.37825	0.45518	0.54052	0.61639
0.59	0.12509	0.21222	0.29681	0.37869	0.46238	0.53832	0.61751
0.591	0.12608	0.21247	0.29818	0.38117	0.45576	0.5409	0.61271
0.592	0.12638	0.21297	0.29921	0.37881	0.46423	0.54227	0.61797
0.593	0.12631	0.21319	0.29834	0.38215	0.45617	0.53677	0.61683
0.594	0.12692	0.21385	0.29887	0.38188	0.46477	0.5446	0.61557
0.595	0.12728	0.21343	0.29844	0.38065	0.45708	0.54071	0.62037
0.596	0.12729	0.21407	0.29884	0.38413	0.46503	0.54328	0.61725
0.597	0.12808	0.21459	0.30019	0.38116	0.45844	0.54242	0.61674
0.598	0.12789	0.2149	0.29999	0.38168	0.46589	0.54181	0.62237
0.599	0.12847	0.21502	0.30052	0.38376	0.45911	0.54776	0.61869
0.6	0.12873	0.21472	0.30077	0.38091	0.46707	0.54135	0.62021
0.601	0.12913	0.21515	0.30029	0.38485	0.45983	0.54549	0.62324
0.602	0.12954	0.21611	0.30118	0.38491	0.46788	0.54489	0.61901
0.603	0.12957	0.21568	0.30133	0.38319	0.45978	0.54573	0.62234
0.604	0.13094	0.21709	0.30406	0.38864	0.47009	0.54964	0.62704
0.605	0.13124	0.21843	0.30445	0.38623	0.46415	0.54546	0.62241
0.606	0.13068	0.21756	0.30237	0.38568	0.46952	0.55056	0.62495
0.607	0.13123	0.21792	0.30313	0.38749	0.46302	0.54729	0.62464
0.608	0.13137	0.21792	0.30375	0.38473	0.46997	0.54955	0.622
0.609	0.13172	0.21838	0.30378	0.38795	0.46277	0.54757	0.6272
0.61	0.13215	0.21888	0.30457	0.38808	0.47119	0.54828	0.62454
0.611	0.13237	0.21859	0.30505	0.38639	0.46368	0.55305	0.62264
0.612	0.13251	0.21894	0.3042	0.38944	0.47116	0.54673	0.62917
0.613	0.13335	0.21969	0.30489	0.38698	0.46487	0.55139	0.62575
0.614	0.13298	0.21971	0.30411	0.38734	0.47164	0.54914	0.62667
0.615	0.13364	0.21999	0.30566	0.3896	0.46568	0.55135	0.63028
0.616	0.13386	0.22006	0.30625	0.38703	0.47237	0.55262	0.62477
0.617	0.13424	0.22082	0.30637	0.39074	0.46627	0.54795	0.629
0.618	0.13471	0.22146	0.30623	0.3912	0.47397	0.55604	0.63167
0.619	0.13498	0.22078	0.30625	0.38913	0.46694	0.55169	0.6247
0.62	0.13491	0.22143	0.30672	0.39292	0.47423	0.55383	0.6302
0.621	0.13585	0.22201	0.30837	0.39039	0.46815	0.55345	0.63018
0.622	0.13547	0.22208	0.30755	0.39054	0.47439	0.55232	0.62689
0.623	0.13621	0.22245	0.30842	0.39268	0.46847	0.55826	0.63317
0.624	0.13646	0.22233	0.30808	0.38998	0.4757	0.5519	0.63032
0.625	0.13672	0.22294	0.30773	0.39321	0.4691	0.55552	0.62857
0.626	0.13722	0.2236	0.3085	0.39364	0.4765	0.55537	0.63615
0.627	0.13735	0.22331	0.30945	0.39182	0.46981	0.55647	0.6312
0.628	0.13749	0.22383	0.30942	0.39534	0.47677	0.55727	0.63279
0.629	0.13843	0.22448	0.31089	0.39278	0.47106	0.55351	0.63647
0.63	0.13827	0.22478	0.30944	0.39331	0.47754	0.56035	0.63115
0.631	0.13886	0.22503	0.3103	0.39576	0.47181	0.55709	0.63565
0.632	0.13906	0.22494	0.31016	0.39288	0.47812	0.55909	0.63708
0.633	0.13936	0.22554	0.31122	0.39609	0.47186	0.55771	0.63105
0.634	0.1398	0.22598	0.31186	0.39662	0.47949	0.55834	0.63721
0.635	0.13995	0.2255	0.31192	0.39476	0.4722	0.56299	0.63531
0.636	0.13995	0.22614	0.31111	0.39807	0.47957	0.55639	0.63386
0.637	0.1411	0.22675	0.31237	0.39607	0.4741	0.56199	0.63991
0.638	0.14064	0.22672	0.31125	0.39604	0.47993	0.55948	0.63592
0.639	0.14138	0.22725	0.31327	0.39859	0.47467	0.56222	0.63512
0.64	0.14165	0.2273	0.31346	0.39599	0.48127	0.56299	0.64202
0.641	0.14204	0.22773	0.31394	0.3988	0.4749	0.55834	0.63737
0.642	0.14234	0.22832	0.31349	0.3991	0.48273	0.56628	0.63964
0.643	0.14284	0.22827	0.31391	0.39782	0.47628	0.5623	0.64247
0.644	0.14274	0.22858	0.31348	0.40107	0.48264	0.56439	0.63788
0.645	0.14366	0.22904	0.31561	0.39879	0.47702	0.5636	0.64206
0.646	0.1434	0.22932	0.31481	0.39898	0.48308	0.56316	0.64337
0.647	0.14392	0.22966	0.31604	0.40123	0.47817	0.56904	0.63815
0.648	0.14399	0.22968	0.31509	0.39871	0.48398	0.56214	0.64356
0.649	0.1443	0.23016	0.31539	0.4015	0.47838	0.56681	0.64274
0.65	0.14468	0.2308	0.31554	0.40209	0.48534	0.56591	0.64074
0.651	0.14491	0.23039	0.31701	0.39991	0.47857	0.56696	0.64527
0.652	0.14511	0.23085	0.3166	0.40402	0.48562	0.56814	0.64282
0.653	0.14606	0.2314	0.31815	0.40168	0.48054	0.56433	0.642
0.654	0.14571	0.23134	0.31606	0.40153	0.48576	0.57082	0.6478
0.655	0.14659	0.23185	0.3177	0.40453	0.48127	0.56764	0.64468
0.656	0.14688	0.23227	0.31734	0.4019	0.48749	0.57022	0.64658
0.657	0.14678	0.23273	0.31851	0.40458	0.48135	0.56838	0.64898
0.658	0.14729	0.23333	0.31896	0.40507	0.48828	0.56958	0.64461
0.659	0.14762	0.2327	0.31952	0.40303	0.48225	0.57432	0.64763
0.66	0.14771	0.23301	0.31803	0.40644	0.48833	0.56691	0.65012
0.661	0.14848	0.2336	0.31952	0.40451	0.48346	0.57273	0.64478
0.662	0.14818	0.23397	0.31824	0.40457	0.48899	0.56998	0.64937
0.663	0.14883	0.23447	0.32073	0.4072	0.48425	0.57281	0.64916
0.664	0.14904	0.23414	0.32053	0.40426	0.48968	0.57312	0.64668
0.665	0.14933	0.23462	0.3216	0.40722	0.48468	0.56883	0.65186
0.666	0.14977	0.23536	0.32052	0.40811	0.49111	0.57686	0.65018
0.667	0.14999	0.23487	0.32072	0.4059	0.48524	0.57204	0.64765
0.668	0.15038	0.2356	0.32016	0.40995	0.49129	0.57501	0.65525
0.669	0.15119	0.2362	0.32292	0.40783	0.48706	0.57473	0.65166
0.67	0.15055	0.23628	0.32146	0.40744	0.49188	0.57355	0.65175
0.671	0.15126	0.23675	0.32306	0.41	0.48728	0.57963	0.65526
0.672	0.15149	0.23655	0.32173	0.40744	0.49298	0.5729	0.65065
0.673	0.15168	0.23693	0.32213	0.40973	0.48784	0.57691	0.65384
0.674	0.15224	0.23779	0.32214	0.41085	0.49408	0.57644	0.65751
0.675	0.1526	0.23741	0.32443	0.40881	0.48884	0.57785	0.65057
0.676	0.15253	0.23786	0.32361	0.41204	0.49441	0.57815	0.65626
0.677	0.15344	0.23826	0.32547	0.41046	0.49014	0.575	0.65603
0.678	0.15309	0.23856	0.3228	0.41023	0.49509	0.58158	0.65307
0.679	0.1536	0.23865	0.32404	0.41278	0.49052	0.57854	0.65938
0.68	0.15377	0.23844	0.32368	0.41013	0.49586	0.58036	0.65605
0.681	0.15424	0.23931	0.32556	0.413	0.49087	0.57921	0.65461
0.682	0.15462	0.23996	0.32594	0.4136	0.49708	0.5805	0.66228
0.683	0.15464	0.23947	0.32652	0.41137	0.49154	0.58455	0.65707
0.684	0.15491	0.23998	0.32474	0.41521	0.49739	0.57797	0.65861
0.685	0.15562	0.24082	0.32643	0.41325	0.49353	0.58359	0.66267
0.686	0.15524	0.24072	0.32442	0.41296	0.49789	0.58084	0.657
0.687	0.15592	0.24082	0.32751	0.41582	0.49387	0.5834	0.66182
0.688	0.1561	0.24063	0.32716	0.41305	0.49929	0.58406	0.66384
0.689	0.15636	0.24117	0.32826	0.41545	0.49442	0.57965	0.65756
0.69	0.15682	0.24189	0.32693	0.41672	0.50003	0.58799	0.66345
0.691	0.15697	0.24161	0.32772	0.41437	0.49462	0.58327	0.66213
0.692	0.15706	0.24202	0.32639	0.41769	0.5003	0.58598	0.66029
0.693	0.15778	0.24243	0.3298	0.41609	0.49662	0.58535	0.66597
0.694	0.15761	0.24296	0.32864	0.41624	0.5013	0.58594	0.66281
0.695	0.15821	0.24341	0.33048	0.41839	0.49761	0.59035	0.66183
0.696	0.1582	0.24279	0.32839	0.41577	0.50165	0.58365	0.6687
0.697	0.15859	0.24338	0.32893	0.41829	0.49733	0.58829	0.66448
0.698	0.15898	0.244	0.32857	0.41922	0.50311	0.58774	0.66683
0.699	0.15913	0.24346	0.33062	0.41672	0.49766	0.58887	0.66892
0.7	0.10881	0.19829	0.22508	0.31282	0.39913	0.45881	0.53683
0.699	0.05153	0.08292	0.09265	0.13489	0.18288	0.22559	0.28505
0.698	0.03599	0.04067	0.0417	0.06497	0.09656	0.12641	0.16143
0.697	0.02817	0.01981	0.01536	0.0271	0.03846	0.05805	0.07748
0.696	0.02188	0.00573	-0.00579	-0.00497	0.00496	0.01338	0.02668
0.695	0.01724	-0.0039	-0.01911	-0.02407	-0.02829	-0.02417	-0.01657
0.694	0.01301	-0.01233	-0.0321	-0.04187	-0.04751	-0.05269	-0.05451
0.693	0.01011	-0.01963	-0.04137	-0.05857	-0.07125	-0.0724	-0.07876
0.692	0.00725	-0.02498	-0.05201	-0.06686	-0.08207	-0.09897	-0.105
0.691	0.00509	-0.03028	-0.05839	-0.08028	-0.10094	-0.11153	-0.12821
0.69	0.00228	-0.03468	-0.06711	-0.09011	-0.10896	-0.1294	-0.14089
0.689	0.00101	-0.03863	-0.06958	-0.09554	-0.12311	-0.1405	-0.16087
0.688	-0.00129	-0.0429	-0.07647	-0.10662	-0.12937	-0.15367	-0.17542
0.687	-0.00318	-0.04583	-0.08026	-0.11135	-0.14262	-0.16948	-0.18614
0.686	-0.00474	-0.04857	-0.08665	-0.11727	-0.1461	-0.17158	-0.20289
0.685	-0.00632	-0.05199	-0.09072	-0.12586	-0.1586	-0.18687	-0.21234
0.684	-0.0079	-0.05426	-0.09575	-0.12739	-0.16066	-0.19281	-0.21999
0.683	-0.00882	-0.05671	-0.09664	-0.13447	-0.1715	-0.20268	-0.23662
0.682	-0.01098	-0.05912	-0.10189	-0.14036	-0.17442	-0.21062	-0.24155
0.681	-0.01142	-0.06141	-0.1032	-0.14208	-0.1832	-0.21265	-0.24993
0.68	-0.01322	-0.06402	-0.10887	-0.14976	-0.1846	-0.22711	-0.26148
0.679	-0.01441	-0.06559	-0.11084	-0.15161	-0.19396	-0.2287	-0.26398
0.678	-0.01537	-0.06759	-0.11486	-0.15484	-0.19483	-0.23621	-0.27381
0.677	-0.01664	-0.06983	-0.11516	-0.16105	-0.20418	-0.24103	-0.28317
0.676	-0.01751	-0.07121	-0.1186	-0.16041	-0.20326	-0.2458	-0.28189
0.675	-0.01838	-0.07314	-0.11945	-0.16591	-0.21209	-0.25553	-0.29307
0.674	-0.01988	-0.0749	-0.12531	-0.17005	-0.21277	-0.25389	-0.29881
0.673	-0.02014	-0.07612	-0.12529	-0.17062	-0.21953	-0.26228	-0.30032
0.672	-0.02157	-0.07813	-0.12941	-0.17709	-0.21997	-0.2652	-0.31083
0.671	-0.02243	-0.07933	-0.12904	-0.17771	-0.22741	-0.27148	-0.31327
0.67	-0.02328	-0.08048	-0.13165	-0.17962	-0.22658	-0.27428	-0.31566
0.669	-0.02457	-0.08254	-0.13283	-0.18528	-0.23412	-0.2752	-0.32785
0.668	-0.02559	-0.08383	-0.13734	-0.18429	-0.23342	-0.28564	-0.32761
0.667	-0.02588	-0.08494	-0.13783	-0.18851	-0.23965	-0.28441	-0.33196
0.666	-0.02731	-0.08616	-0.14214	-0.19189	-0.23944	-0.2904	-0.33998
0.665	-0.02739	-0.08732	-0.14015	-0.1912	-0.24549	-0.29172	-0.3384
0.664	-0.02875	-0.08898	-0.14316	-0.19733	-0.24485	-0.29561	-0.34577
0.663	-0.0295	-0.08993	-0.1435	-0.19743	-0.25132	-0.30271	-0.35158
0.662	-0.0302	-0.09089	-0.1478	-0.19897	-0.24988	-0.2986	-0.34826
0.661	-0.03095	-0.09286	-0.14851	-0.20344	-0.25718	-0.30746	-0.35775
0.66	-0.03182	-0.0935	-0.15133	-0.20129	-0.25499	-0.30768	-0.35905
0.659	-0.03224	-0.09485	-0.14981	-0.20559	-0.26114	-0.31208	-0.36001
0.658	-0.03356	-0.09576	-0.15337	-0.20887	-0.26037	-0.31532	-0.36885
0.657	-0.03354	-0.09653	-0.15211	-0.20752	-0.2652	-0.31341	-0.36811
0.656	-0.03486	-0.09838	-0.15723	-0.21373	-0.26527	-0.32406	-0.37026
0.655	-0.03561	-0.09918	-0.15775	-0.21357	-0.27106	-0.32204	-0.38033
0.654	-0.03601	-0.09982	-0.1601	-0.21438	-0.26874	-0.32581	-0.37791
0.653	-0.03684	-0.1012	-0.15913	-0.21877	-0.27516	-0.32756	-0.38174
0.652	-0.03764	-0.10212	-0.16133	-0.21656	-0.27284	-0.32974	-0.3868
0.651	-0.03802	-0.10297	-0.16069	-0.21978	-0.27853	-0.33574	-0.38483
0.65	-0.03952	-0.10394	-0.16542	-0.22293	-0.27765	-0.33167	-0.3913
0.649	-0.03955	-0.10477	-0.16474	-0.22162	-0.28198	-0.33827	-0.39552
0.648	-0.04041	-0.106	-0.16784	-0.22681	-0.28099	-0.33869	-0.39149
0.647	-0.04098	-0.10632	-0.16671	-0.22651	-0.28576	-0.34234	-0.39901
0.646	-0.04155	-0.10733	-0.16884	-0.22733	-0.28406	-0.34361	-0.40056
0.645	-0.04229	-0.10863	-0.16862	-0.23179	-0.28994	-0.34255	-0.40047
0.644	-0.04293	-0.10917	-0.17227	-0.22902	-0.28785	-0.35108	-0.40692
0.643	-0.04339	-0.11052	-0.17243	-0.23295	-0.29386	-0.34873	-0.40702
0.642	-0.04447	-0.11121	-0.17596	-0.23566	-0.29282	-0.35365	-0.40839
0.641	-0.04459	-0.11172	-0.17321	-0.23313	-0.2964	-0.35246	-0.41557
0.64	-0.04541	-0.11288	-0.17589	-0.23847	-0.29555	-0.35574	-0.41382
0.639	-0.04593	-0.1134	-0.17558	-0.23784	-0.29981	-0.36157	-0.41663
0.638	-0.04635	-0.11423	-0.17889	-0.23844	-0.29798	-0.35596	-0.42104
0.637	-0.04717	-0.11556	-0.17928	-0.24257	-0.30341	-0.36379	-0.41962
0.636	-0.04781	-0.11609	-0.18175	-0.24017	-0.30076	-0.36246	-0.42389
0.635	-0.04803	-0.11671	-0.17982	-0.24359	-0.30546	-0.36579	-0.42803
0.634	-0.04918	-0.11736	-0.18302	-0.24597	-0.30503	-0.36797	-0.42361
0.633	-0.04918	-0.11827	-0.18153	-0.24406	-0.3087	-0.36522	-0.42992
0.632	-0.05006	-0.11975	-0.18598	-0.24927	-0.30833	-0.37462	-0.43188
0.631	-0.0505	-0.12011	-0.18586	-0.24869	-0.3126	-0.37123	-0.43053
0.63	-0.05107	-0.12065	-0.18807	-0.24937	-0.31087	-0.37531	-0.43714
0.629	-0.05149	-0.12186	-0.18649	-0.25329	-0.31614	-0.37569	-0.43679
0.628	-0.05222	-0.1225	-0.18856	-0.25009	-0.31319	-0.37709	-0.43594
0.627	-0.05239	-0.12331	-0.1878	-0.25361	-0.31777	-0.38245	-0.44474
0.626	-0.05361	-0.12395	-0.19237	-0.25606	-0.31706	-0.37797	-0.44201
0.625	-0.05347	-0.12441	-0.19099	-0.25382	-0.32024	-0.38338	-0.44313
0.624	-0.05472	-0.12567	-0.19407	-0.259	-0.31982	-0.38371	-0.44868
0.623	-0.05492	-0.12598	-0.19275	-0.25841	-0.32381	-0.38635	-0.44652
0.622	-0.0554	-0.12662	-0.19423	-0.25863	-0.32172	-0.38713	-0.45031
0.621	-0.05593	-0.12783	-0.19412	-0.26275	-0.32618	-0.38586	-0.45475
0.62	-0.05661	-0.12823	-0.19744	-0.2599	-0.32444	-0.39409	-0.44921
0.619	-0.05667	-0.12939	-0.19694	-0.26245	-0.32866	-0.39033	-0.45572
0.618	-0.0578	-0.12999	-0.20029	-0.26513	-0.32782	-0.39474	-0.45737
0.617	-0.05796	-0.13073	-0.19804	-0.26329	-0.33166	-0.39431	-0.45557
0.616	-0.05904	-0.13195	-0.20008	-0.26824	-0.32997	-0.39705	-0.4623
0.615	-0.05932	-0.13216	-0.19956	-0.26752	-0.33399	-0.40161	-0.46085
0.614	-0.05979	-0.13257	-0.20283	-0.26755	-0.33246	-0.39552	-0.45999
0.613	-0.06021	-0.13385	-0.20296	-0.2715	-0.33687	-0.40292	-0.46905
0.612	-0.06089	-0.13425	-0.20515	-0.26843	-0.33426	-0.40108	-0.46461
0.611	-0.06115	-0.13499	-0.20317	-0.27132	-0.3386	-0.40439	-0.46731
0.61	-0.06234	-0.13571	-0.20588	-0.27364	-0.33758	-0.40578	-0.4723
0.609	-0.06209	-0.13609	-0.2046	-0.27118	-0.34071	-0.40278	-0.46844
0.608	-0.063	-0.13728	-0.20819	-0.27625	-0.33997	-0.41182	-0.47367
0.607	-0.06343	-0.1377	-0.20835	-0.27563	-0.34378	-0.40829	-0.47701
0.606	-0.06399	-0.1379	-0.21017	-0.27579	-0.34177	-0.41091	-0.47158
0.605	-0.06509	-0.13944	-0.21015	-0.28061	-0.34714	-0.41276	-0.47945
0.604	-0.06617	-0.14185	-0.21267	-0.27953	-0.34798	-0.41632	-0.48273
0.603	-0.06533	-0.14116	-0.21034	-0.28032	-0.34956	-0.41926	-0.47916
0.602	-0.06664	-0.14146	-0.21464	-0.28211	-0.34832	-0.41341	-0.48524
0.601	-0.06654	-0.14202	-0.21319	-0.27991	-0.35095	-0.41931	-0.48296
0.6	-0.06744	-0.14308	-0.21559	-0.28496	-0.35024	-0.41801	-0.48232
0.599	-0.06756	-0.14339	-0.21449	-0.28418	-0.35328	-0.42141	-0.49035
0.598	-0.06812	-0.14381	-0.21581	-0.28417	-0.35158	-0.42144	-0.48654
0.597	-0.06871	-0.14485	-0.21547	-0.28796	-0.3559	-0.42021	-0.48885
0.596	-0.06923	-0.14527	-0.21887	-0.28435	-0.35377	-0.4277	-0.49283
0.595	-0.06954	-0.14599	-0.21843	-0.28749	-0.35764	-0.42345	-0.49026
0.594	-0.07051	-0.14683	-0.22122	-0.28964	-0.35696	-0.42773	-0.4947
0.593	-0.0704	-0.14714	-0.2188	-0.28674	-0.35922	-0.42651	-0.4972
0.592	-0.07153	-0.14817	-0.22118	-0.29255	-0.35915	-0.42929	-0.49307
0.591	-0.07184	-0.1487	-0.22081	-0.29186	-0.36234	-0.43405	-0.49867
0.59	-0.07219	-0.14905	-0.22342	-0.29144	-0.36099	-0.42726	-0.49952
0.589	-0.07293	-0.15006	-0.22369	-0.29546	-0.36453	-0.43479	-0.4981
0.588	-0.07333	-0.15058	-0.22579	-0.29232	-0.36298	-0.43281	-0.5031
0.587	-0.07346	-0.1513	-0.22371	-0.29499	-0.36621	-0.43572	-0.50211
0.586	-0.07475	-0.1519	-0.22641	-0.29726	-0.36566	-0.43678	-0.50162
0.585	-0.07454	-0.15246	-0.22502	-0.29462	-0.36833	-0.43418	-0.50879
0.584	-0.0754	-0.15371	-0.22825	-0.2999	-0.3676	-0.44279	-0.50598
0.583	-0.07581	-0.1538	-0.22849	-0.29914	-0.37082	-0.43842	-0.50773
0.582	-0.07607	-0.15416	-0.2303	-0.29922	-0.36923	-0.44175	-0.51214
0.581	-0.07677	-0.15535	-0.22936	-0.30326	-0.37299	-0.44201	-0.50973
0.58	-0.07709	-0.15593	-0.23061	-0.2997	-0.37139	-0.44373	-0.51265
0.579	-0.07743	-0.1568	-0.23014	-0.30267	-0.37511	-0.44751	-0.51694
0.578	-0.07883	-0.15714	-0.23372	-0.3049	-0.37434	-0.44274	-0.51186
0.577	-0.07829	-0.15758	-0.23258	-0.30206	-0.37645	-0.44833	-0.5168
0.576	-0.07941	-0.15881	-0.23529	-0.30744	-0.37636	-0.44767	-0.51867
0.575	-0.07972	-0.15916	-0.2342	-0.3067	-0.37956	-0.45054	-0.51686
0.574	-0.08011	-0.15948	-0.23525	-0.30619	-0.37795	-0.45044	-0.52172
0.573	-0.08085	-0.16053	-0.23546	-0.31072	-0.38181	-0.44913	-0.52124
0.572	-0.08121	-0.16112	-0.23819	-0.30707	-0.38024	-0.45713	-0.51962
0.571	-0.08147	-0.16162	-0.23744	-0.30941	-0.3835	-0.4523	-0.52781
0.57	-0.08259	-0.16218	-0.24034	-0.31165	-0.38279	-0.45658	-0.52471
0.569	-0.08247	-0.16268	-0.23832	-0.30942	-0.38527	-0.45513	-0.52575
0.568	-0.08329	-0.16388	-0.24012	-0.31427	-0.38477	-0.45771	-0.53059
0.567	-0.08359	-0.16404	-0.24019	-0.31407	-0.38735	-0.46184	-0.52706
0.566	-0.08461	-0.16483	-0.2429	-0.31414	-0.38712	-0.45582	-0.5315
0.565	-0.08478	-0.16598	-0.24298	-0.31831	-0.39057	-0.46328	-0.53567
0.564	-0.08536	-0.16632	-0.24449	-0.3143	-0.38866	-0.46113	-0.52911
0.563	-0.08554	-0.16683	-0.24351	-0.31712	-0.39169	-0.46388	-0.53511
0.562	-0.08664	-0.16724	-0.24583	-0.31961	-0.39168	-0.46483	-0.53722
0.561	-0.08629	-0.16778	-0.24408	-0.31673	-0.3931	-0.46184	-0.53399
0.56	-0.08738	-0.16926	-0.24742	-0.32187	-0.39354	-0.47058	-0.53989
0.559	-0.08773	-0.16952	-0.24786	-0.32151	-0.39603	-0.46599	-0.5391
0.558	-0.08824	-0.16971	-0.24912	-0.3209	-0.39497	-0.4698	-0.53704
0.557	-0.08865	-0.1711	-0.24862	-0.32499	-0.39824	-0.46974	-0.54626
0.556	-0.08933	-0.17136	-0.24974	-0.32158	-0.3972	-0.47102	-0.54186
0.555	-0.08944	-0.17222	-0.24909	-0.32403	-0.39984	-0.47505	-0.54307
0.554	-0.0905	-0.17267	-0.25242	-0.32661	-0.39976	-0.47004	-0.5482
0.553	-0.09064	-0.17343	-0.25241	-0.32425	-0.4021	-0.47631	-0.54544
0.552	-0.09137	-0.17431	-0.25388	-0.32906	-0.40189	-0.47495	-0.54908
0.551	-0.09179	-0.17454	-0.2533	-0.32875	-0.40382	-0.47789	-0.55198
0.55	-0.09225	-0.175	-0.25448	-0.32848	-0.4035	-0.47762	-0.54658
0.549	-0.09276	-0.17627	-0.25465	-0.33237	-0.40642	-0.47646	-0.55299
0.548	-0.09318	-0.17659	-0.25684	-0.32885	-0.40521	-0.48408	-0.55288
0.547	-0.09348	-0.17741	-0.25664	-0.33126	-0.40799	-0.47957	-0.55133
0.546	-0.09464	-0.1779	-0.25924	-0.33369	-0.40835	-0.48366	-0.55726
0.545	-0.0942	-0.1782	-0.25747	-0.33097	-0.40909	-0.48221	-0.5553
0.544	-0.09554	-0.17927	-0.25924	-0.33626	-0.4094	-0.48508	-0.55502
0.543	-0.09587	-0.17965	-0.25945	-0.33586	-0.41158	-0.48908	-0.56303
0.542	-0.09621	-0.18016	-0.26103	-0.33495	-0.41131	-0.48237	-0.55865
0.541	-0.09672	-0.18123	-0.26185	-0.33955	-0.41445	-0.49067	-0.56069
0.54	-0.09754	-0.18202	-0.26354	-0.33622	-0.41424	-0.48827	-0.56537
0.539	-0.09756	-0.18245	-0.26246	-0.33834	-0.41649	-0.49115	-0.56197
0.538	-0.09885	-0.18301	-0.26415	-0.34098	-0.41629	-0.49156	-0.56636
0.537	-0.09863	-0.18355	-0.26352	-0.33809	-0.41775	-0.48948	-0.56915
0.536	-0.09942	-0.18484	-0.26585	-0.34353	-0.41789	-0.49794	-0.56404
0.535	-0.09988	-0.18501	-0.26656	-0.34278	-0.42038	-0.49284	-0.56974
0.534	-0.10038	-0.1854	-0.26792	-0.34228	-0.41994	-0.4962	-0.57063
0.533	-0.10077	-0.1867	-0.26784	-0.34674	-0.42269	-0.49686	-0.56915
0.532	-0.10135	-0.18682	-0.26867	-0.34289	-0.42151	-0.49797	-0.5735
0.531	-0.10154	-0.18773	-0.26853	-0.3455	-0.42426	-0.50203	-0.57295
0.53	-0.10275	-0.18827	-0.2714	-0.34784	-0.42459	-0.49659	-0.57209
0.529	-0.10243	-0.1887	-0.27091	-0.3451	-0.42629	-0.5027	-0.57923
0.528	-0.10333	-0.18978	-0.2725	-0.35055	-0.42647	-0.50176	-0.57656
0.527	-0.10377	-0.19017	-0.27267	-0.35023	-0.42853	-0.50485	-0.57788
0.526	-0.10431	-0.19062	-0.273	-0.34955	-0.42792	-0.50393	-0.58215
0.525	-0.10486	-0.1919	-0.27336	-0.3537	-0.43063	-0.50348	-0.58004
0.524	-0.10547	-0.19241	-0.27538	-0.35031	-0.43007	-0.51101	-0.58305
0.523	-0.10563	-0.19297	-0.27567	-0.35253	-0.43222	-0.50565	-0.58667
0.522	-0.10677	-0.19352	-0.27803	-0.35533	-0.43289	-0.51032	-0.58185
0.521	-0.10668	-0.19416	-0.27687	-0.35253	-0.43388	-0.50943	-0.58701
0.52	-0.10752	-0.19535	-0.2779	-0.35763	-0.43454	-0.51179	-0.5886
0.519	-0.10787	-0.19558	-0.27862	-0.35726	-0.43629	-0.51546	-0.58609
0.518	-0.1086	-0.19606	-0.27982	-0.35681	-0.43633	-0.50932	-0.59145
0.517	-0.10897	-0.19713	-0.28128	-0.3611	-0.43901	-0.51747	-0.59138
0.516	-0.10944	-0.19762	-0.28225	-0.3571	-0.43838	-0.51484	-0.58914
0.515	-0.11003	-0.19841	-0.28238	-0.36026	-0.4409	-0.51827	-0.59755
0.514	-0.11086	-0.19915	-0.2835	-0.36321	-0.44142	-0.51842	-0.59477
0.513	-0.11071	-0.19945	-0.28291	-0.35966	-0.44215	-0.5163	-0.59433
0.512	-0.11163	-0.20092	-0.28504	-0.36507	-0.44278	-0.52478	-0.60036
0.511	-0.11194	-0.20127	-0.28592	-0.36459	-0.44486	-0.52012	-0.59769
0.51	-0.11243	-0.20146	-0.28683	-0.36407	-0.44476	-0.52323	-0.60049
0.509	-0.11279	-0.20262	-0.28737	-0.36867	-0.44734	-0.52362	-0.60454
0.508	-0.11369	-0.20313	-0.28757	-0.36497	-0.44701	-0.52519	-0.59846
0.507	-0.11383	-0.20397	-0.28801	-0.3676	-0.44886	-0.52864	-0.60432
0.506	-0.11508	-0.20436	-0.29014	-0.37011	-0.44936	-0.52353	-0.60642
0.505	-0.11482	-0.20509	-0.29024	-0.36718	-0.45098	-0.53021	-0.60305
0.504	-0.1158	-0.20636	-0.29183	-0.37251	-0.45127	-0.52864	-0.60884
0.503	-0.11632	-0.20627	-0.29234	-0.37202	-0.45327	-0.5319	-0.6081
0.502	-0.11695	-0.20719	-0.29271	-0.37222	-0.45343	-0.53189	-0.60748
0.501	-0.1176	-0.20827	-0.29359	-0.37678	-0.45567	-0.53098	-0.61598
0.5	-0.11794	-0.20869	-0.29461	-0.37276	-0.45536	-0.53846	-0.61178
0.499	-0.11823	-0.20945	-0.29571	-0.37508	-0.45743	-0.53348	-0.61292
0.498	-0.11942	-0.21014	-0.29741	-0.3776	-0.45778	-0.53837	-0.619
0.497	-0.11912	-0.21063	-0.29674	-0.37464	-0.4586	-0.5365	-0.61444
0.496	-0.12022	-0.21175	-0.29788	-0.38049	-0.45983	-0.53932	-0.61882
0.495	-0.12054	-0.21234	-0.29872	-0.38015	-0.46144	-0.54312	-0.62235
0.494	-0.12102	-0.21264	-0.2993	-0.37936	-0.46143	-0.53684	-0.61651
0.493	-0.12165	-0.21394	-0.30111	-0.38389	-0.46401	-0.54489	-0.62326
0.492	-0.12217	-0.21446	-0.30203	-0.38011	-0.46352	-0.54257	-0.62394
0.491	-0.12237	-0.21527	-0.30231	-0.3827	-0.46551	-0.54546	-0.6212
0.49	-0.12363	-0.21585	-0.30346	-0.3857	-0.4663	-0.54594	-0.6275
0.489	-0.12358	-0.217	-0.3036	-0.38297	-0.4682	-0.54508	-0.62629
0.488	-0.12454	-0.2179	-0.30459	-0.38828	-0.4684	-0.55227	-0.62572
0.487	-0.12508	-0.21794	-0.30621	-0.38828	-0.47003	-0.54722	-0.63329
0.486	-0.12564	-0.21869	-0.30692	-0.38755	-0.47062	-0.55078	-0.62985
0.485	-0.12624	-0.21961	-0.30806	-0.39199	-0.47255	-0.55106	-0.6314
0.484	-0.12679	-0.22005	-0.30812	-0.38811	-0.47225	-0.55248	-0.63577
0.483	-0.12696	-0.22093	-0.30871	-0.39072	-0.47398	-0.55614	-0.63339
0.482	-0.12834	-0.22161	-0.31037	-0.39332	-0.47547	-0.55149	-0.63711
0.481	-0.12799	-0.22195	-0.31091	-0.39032	-0.47621	-0.55764	-0.63992
0.48	-0.12903	-0.2234	-0.31245	-0.39576	-0.47749	-0.5564	-0.63529
0.479	-0.12936	-0.22412	-0.31346	-0.39571	-0.4791	-0.5595	-0.641
0.478	-0.13014	-0.22441	-0.31313	-0.39507	-0.47911	-0.55896	-0.64195
0.477	-0.13066	-0.22565	-0.31472	-0.39983	-0.48188	-0.55878	-0.64007
0.476	-0.13143	-0.22628	-0.31525	-0.39671	-0.4813	-0.56638	-0.64559
0.475	-0.13164	-0.22683	-0.3168	-0.39866	-0.48316	-0.56096	-0.64447
0.474	-0.13281	-0.2275	-0.31813	-0.40138	-0.48434	-0.5661	-0.64413
0.473	-0.13269	-0.22826	-0.31811	-0.39868	-0.48517	-0.56445	-0.65135
0.472	-0.13377	-0.22955	-0.31878	-0.4042	-0.48639	-0.56777	-0.64834
0.471	-0.13405	-0.22974	-0.31966	-0.40389	-0.48759	-0.57074	-0.6493
0.47	-0.1347	-0.2305	-0.32019	-0.40358	-0.48791	-0.56535	-0.65485
0.469	-0.13529	-0.23167	-0.32258	-0.40796	-0.49055	-0.57366	-0.65267
0.468	-0.13593	-0.23209	-0.32338	-0.40444	-0.49009	-0.57086	-0.65501
0.467	-0.13607	-0.23298	-0.32419	-0.40674	-0.49222	-0.57367	-0.65901
0.466	-0.13716	-0.23368	-0.32511	-0.40969	-0.49322	-0.57449	-0.65391
0.465	-0.13717	-0.23424	-0.32478	-0.40652	-0.49414	-0.57277	-0.65917
0.464	-0.13835	-0.2357	-0.32607	-0.41215	-0.49567	-0.58164	-0.66239
0.463	-0.13888	-0.2365	-0.32828	-0.41266	-0.49699	-0.57637	-0.65931
0.462	-0.13922	-0.23669	-0.3286	-0.41161	-0.49774	-0.58029	-0.66414
0.461	-0.13982	-0.23782	-0.33032	-0.41624	-0.49979	-0.58091	-0.66406
0.46	-0.14067	-0.23825	-0.32986	-0.41307	-0.50005	-0.5825	-0.6626
0.459	-0.14079	-0.23917	-0.33054	-0.4151	-0.50161	-0.58525	-0.67106
0.458	-0.14201	-0.23974	-0.33205	-0.41831	-0.50258	-0.58142	-0.6685
0.457	-0.14221	-0.24065	-0.33324	-0.41541	-0.50392	-0.58802	-0.66841
0.456	-0.143	-0.2418	-0.33445	-0.42074	-0.50522	-0.58658	-0.67459
0.455	-0.14342	-0.24234	-0.33586	-0.42065	-0.50658	-0.58942	-0.67192
0.454	-0.14413	-0.243	-0.33528	-0.42018	-0.50707	-0.58914	-0.67487
0.453	-0.14494	-0.24391	-0.33698	-0.42468	-0.50929	-0.58939	-0.6794
0.452	-0.14539	-0.24465	-0.33733	-0.42134	-0.50948	-0.5963	-0.67351
0.451	-0.14583	-0.24615	-0.3398	-0.42418	-0.5115	-0.59192	-0.68004
0.45	-0.14696	-0.24674	-0.34115	-0.42706	-0.51303	-0.59741	-0.68285
0.449	-0.14677	-0.24707	-0.34116	-0.42388	-0.51331	-0.5953	-0.67837
0.448	-0.14775	-0.24838	-0.34144	-0.42935	-0.51502	-0.59881	-0.6849
0.447	-0.14843	-0.24899	-0.34299	-0.42989	-0.51642	-0.602	-0.68437
0.446	-0.14892	-0.24941	-0.34288	-0.42879	-0.51701	-0.59621	-0.68267
0.445	-0.14956	-0.25072	-0.34563	-0.4338	-0.51921	-0.60489	-0.69201
0.444	-0.15028	-0.25135	-0.34613	-0.43069	-0.51945	-0.60235	-0.68784
0.443	-0.15059	-0.25213	-0.34746	-0.43273	-0.52111	-0.60519	-0.68919
0.442	-0.15165	-0.25297	-0.34809	-0.43566	-0.52226	-0.60588	-0.69531
0.441	-0.15187	-0.25384	-0.34832	-0.43293	-0.52276	-0.60494	-0.69209
0.44	-0.15278	-0.25529	-0.34904	-0.43809	-0.52465	-0.61275	-0.69562
0.439	-0.15337	-0.25575	-0.35174	-0.43832	-0.52593	-0.60771	-0.69905
0.438	-0.15393	-0.25663	-0.35229	-0.43869	-0.52751	-0.61269	-0.69482
0.437	-0.15454	-0.25775	-0.35435	-0.44311	-0.52938	-0.61285	-0.70167
0.436	-0.15509	-0.25829	-0.35343	-0.43965	-0.52961	-0.6147	-0.70258
0.435	-0.15548	-0.25924	-0.3549	-0.44177	-0.53156	-0.61749	-0.69998
0.434	-0.15676	-0.2599	-0.35614	-0.44485	-0.5332	-0.61339	-0.70643
0.433	-0.15674	-0.26041	-0.35752	-0.44184	-0.53399	-0.62023	-0.70484
0.432	-0.15771	-0.26197	-0.35862	-0.44734	-0.53537	-0.61896	-0.7048
0.431	-0.15838	-0.26246	-0.36087	-0.44778	-0.5365	-0.62226	-0.71283
0.43	-0.15891	-0.26315	-0.35928	-0.447	-0.53745	-0.62193	-0.70927
0.429	-0.15956	-0.26449	-0.36155	-0.45209	-0.5394	-0.62277	-0.71123
0.428	-0.16029	-0.2651	-0.36146	-0.44899	-0.54003	-0.62976	-0.71667
0.427	-0.1607	-0.26594	-0.36396	-0.45127	-0.54165	-0.62441	-0.71398
0.426	-0.16166	-0.26693	-0.36579	-0.45423	-0.5433	-0.63013	-0.7183
0.425	-0.16181	-0.26752	-0.36632	-0.45167	-0.54409	-0.62891	-0.72146
0.424	-0.16266	-0.26917	-0.36622	-0.4568	-0.54571	-0.63208	-0.7168
0.423	-0.16344	-0.26971	-0.36828	-0.45717	-0.54703	-0.63513	-0.72292
0.422	-0.16375	-0.2704	-0.36824	-0.45674	-0.5482	-0.6298	-0.72526
0.421	-0.16474	-0.27157	-0.37135	-0.46142	-0.55005	-0.63852	-0.72251
0.42	-0.16515	-0.27208	-0.3716	-0.45868	-0.55056	-0.63555	-0.7275
0.419	-0.16568	-0.27322	-0.37342	-0.46114	-0.55209	-0.63921	-0.72776
0.418	-0.16692	-0.27391	-0.3735	-0.46398	-0.55397	-0.6402	-0.72815
0.417	-0.16693	-0.27452	-0.37421	-0.46144	-0.55443	-0.63949	-0.73497
0.416	-0.16802	-0.27631	-0.37476	-0.46673	-0.55667	-0.64765	-0.73272
0.415	-0.1687	-0.2768	-0.37817	-0.46735	-0.5581	-0.64256	-0.73357
0.414	-0.16902	-0.27737	-0.37815	-0.46655	-0.55869	-0.64653	-0.73935
0.413	-0.17021	-0.27872	-0.38093	-0.47162	-0.56102	-0.64768	-0.73757
0.412	-0.17075	-0.27975	-0.38013	-0.46928	-0.56234	-0.65015	-0.74133
0.411	-0.17107	-0.28068	-0.38153	-0.4709	-0.56362	-0.65327	-0.74527
0.41	-0.17229	-0.28154	-0.38281	-0.47442	-0.56542	-0.64928	-0.74133
0.409	-0.17239	-0.28232	-0.38476	-0.4718	-0.56628	-0.65686	-0.74649
0.408	-0.17341	-0.28365	-0.38529	-0.47715	-0.56846	-0.65497	-0.74944
0.407	-0.17403	-0.28432	-0.38811	-0.47747	-0.56932	-0.65882	-0.74675
0.406	-0.17451	-0.28502	-0.38672	-0.47694	-0.57095	-0.65834	-0.75196
0.405	-0.17555	-0.28652	-0.38924	-0.48211	-0.57283	-0.65927	-0.75321
0.404	-0.17586	-0.28713	-0.38918	-0.47934	-0.57345	-0.66626	-0.75169
0.403	-0.17639	-0.28846	-0.39242	-0.48162	-0.5753	-0.66152	-0.76006
0.402	-0.17769	-0.28941	-0.39376	-0.48473	-0.57721	-0.66678	-0.75784
0.401	-0.17764	-0.28986	-0.39481	-0.48249	-0.57764	-0.66592	-0.75779

## Sheet: S8f
x	y1	y2	y3	y4	y5	y6	y7
	20	40	60	80	100	120	140
E	j	j	j	j	j	j	j
0.401	-0.18586	-0.31588	-0.42074	-0.51867	-0.61576	-0.70468	-0.80976
0.4	-0.13428	-0.27467	-0.32779	-0.42754	-0.53125	-0.59943	-0.7078
0.401	-0.0577	-0.14405	-0.17185	-0.23968	-0.31736	-0.3721	-0.46605
0.402	-0.03227	-0.0787	-0.09719	-0.14055	-0.19597	-0.23775	-0.31376
0.403	-0.01884	-0.04381	-0.05095	-0.07749	-0.11627	-0.1469	-0.20827
0.404	-0.00907	-0.02054	-0.01841	-0.03228	-0.05856	-0.07886	-0.12946
0.405	-0.00187	-0.00349	0.00684	0.00305	-0.01242	-0.02587	-0.065
0.406	0.00367	0.00967	0.02622	0.02977	0.02156	0.01754	-0.014
0.407	0.00868	0.02086	0.04278	0.05285	0.05284	0.05361	0.02923
0.408	0.01334	0.02962	0.05667	0.07272	0.07676	0.08428	0.06696
0.409	0.01707	0.03811	0.06864	0.0888	0.09956	0.11096	0.09884
0.41	0.0208	0.0456	0.0795	0.10466	0.11817	0.13425	0.12746
0.411	0.02301	0.05143	0.08875	0.11715	0.13491	0.15476	0.1524
0.412	0.02593	0.05718	0.09774	0.12858	0.14988	0.17364	0.17533
0.413	0.02848	0.06237	0.10586	0.13998	0.16537	0.19166	0.1964
0.414	0.03026	0.06688	0.11208	0.14884	0.17626	0.20515	0.21515
0.415	0.03284	0.07162	0.11879	0.15797	0.18936	0.21984	0.23208
0.416	0.03477	0.07561	0.12449	0.16651	0.1989	0.23287	0.24842
0.417	0.036	0.07958	0.12963	0.17338	0.20939	0.24395	0.26287
0.418	0.03837	0.08327	0.13521	0.18136	0.21818	0.25659	0.27668
0.419	0.03974	0.08619	0.13988	0.18741	0.22697	0.26597	0.28973
0.42	0.04149	0.0897	0.14429	0.1933	0.23422	0.27645	0.30197
0.421	0.04267	0.0926	0.14889	0.20003	0.24282	0.2858	0.3129
0.422	0.04392	0.09526	0.15239	0.20475	0.24877	0.29351	0.32405
0.423	0.04522	0.09841	0.15682	0.21037	0.25658	0.30276	0.33373
0.424	0.04601	0.10067	0.16046	0.2153	0.26169	0.30938	0.3426
0.425	0.04669	0.103	0.16399	0.21909	0.26873	0.31723	0.35238
0.426	0.0483	0.10561	0.16745	0.2244	0.27409	0.32503	0.36097
0.427	0.04895	0.10741	0.17018	0.22818	0.27928	0.33084	0.36841
0.428	0.05008	0.11025	0.17326	0.23194	0.28405	0.33787	0.37705
0.429	0.05124	0.11214	0.17694	0.23666	0.29026	0.34368	0.38353
0.43	0.05152	0.1138	0.17914	0.23923	0.29344	0.3492	0.39022
0.431	0.05271	0.11598	0.18218	0.24329	0.29936	0.35444	0.39794
0.432	0.05382	0.11757	0.18452	0.2471	0.30297	0.35971	0.40358
0.433	0.05425	0.11936	0.18665	0.24933	0.3078	0.36418	0.40986
0.434	0.05572	0.12116	0.18946	0.25322	0.31106	0.36928	0.41603
0.435	0.05628	0.12239	0.19136	0.25553	0.3153	0.37378	0.42036
0.436	0.05709	0.12419	0.19332	0.25839	0.31824	0.37737	0.42682
0.437	0.05803	0.12553	0.19612	0.26197	0.32268	0.38241	0.43176
0.438	0.05871	0.12683	0.19778	0.26416	0.32535	0.38624	0.43648
0.439	0.05937	0.12846	0.20001	0.26724	0.3298	0.39064	0.44233
0.44	0.06046	0.12934	0.2017	0.2696	0.33153	0.39422	0.44589
0.441	0.06129	0.13084	0.20343	0.27148	0.33543	0.39672	0.45028
0.442	0.06203	0.13215	0.20585	0.27462	0.33807	0.40186	0.45587
0.443	0.06249	0.13293	0.20714	0.27642	0.34103	0.40343	0.45844
0.444	0.06323	0.13483	0.20895	0.27866	0.34312	0.40747	0.46313
0.445	0.06433	0.13607	0.21077	0.28147	0.34706	0.41129	0.46735
0.446	0.0646	0.13717	0.21177	0.28243	0.34794	0.4134	0.46923
0.447	0.06552	0.13857	0.21391	0.28471	0.35183	0.41747	0.47418
0.448	0.0663	0.13938	0.21527	0.28722	0.35323	0.41964	0.47734
0.449	0.06647	0.14044	0.21652	0.28819	0.35668	0.42279	0.47994
0.45	0.06756	0.14172	0.21828	0.29097	0.35829	0.42531	0.48511
0.451	0.06789	0.14291	0.21958	0.29283	0.36139	0.42761	0.48742
0.452	0.06852	0.144	0.22093	0.29443	0.3627	0.43055	0.49023
0.453	0.06938	0.14489	0.22246	0.29631	0.36622	0.43253	0.49426
0.454	0.06966	0.14575	0.2231	0.29721	0.36676	0.43526	0.49629
0.455	0.07023	0.14722	0.22468	0.29889	0.37005	0.43725	0.49961
0.456	0.07112	0.14769	0.22566	0.30101	0.37053	0.43973	0.50238
0.457	0.07138	0.14853	0.22673	0.30186	0.3733	0.44144	0.50434
0.458	0.07233	0.14945	0.22841	0.30402	0.37454	0.444	0.50787
0.459	0.07282	0.14993	0.229	0.30494	0.3763	0.44604	0.50973
0.46	0.07353	0.15119	0.23052	0.30619	0.3777	0.44742	0.51188
0.461	0.07393	0.15211	0.23219	0.3085	0.38039	0.45065	0.51515
0.462	0.07424	0.15264	0.23216	0.30891	0.3803	0.45139	0.51687
0.463	0.07501	0.15383	0.23404	0.3104	0.38385	0.45408	0.51924
0.464	0.07577	0.15455	0.23512	0.31277	0.38446	0.45629	0.52263
0.465	0.07594	0.15528	0.23551	0.31294	0.38654	0.4568	0.52385
0.466	0.07688	0.15625	0.23716	0.31521	0.3877	0.45988	0.52644
0.467	0.07707	0.15702	0.23766	0.31593	0.38927	0.46064	0.5285
0.468	0.07765	0.15798	0.23877	0.31672	0.38997	0.46256	0.52996
0.469	0.07845	0.15857	0.23984	0.31827	0.39247	0.46436	0.5323
0.47	0.07857	0.15896	0.23997	0.31926	0.39257	0.46514	0.53402
0.471	0.0792	0.15985	0.24159	0.32023	0.39509	0.46806	0.53551
0.472	0.07951	0.1603	0.24244	0.32157	0.39527	0.46821	0.5377
0.473	0.07979	0.16129	0.24337	0.3222	0.39725	0.47032	0.53975
0.474	0.08058	0.16211	0.24458	0.32355	0.39811	0.47184	0.54117
0.475	0.08057	0.16201	0.24455	0.32416	0.39924	0.47265	0.5428
0.476	0.08107	0.163	0.24548	0.32506	0.40026	0.47474	0.54466
0.477	0.08199	0.16363	0.24675	0.32681	0.40248	0.47584	0.54578
0.478	0.08179	0.16391	0.24708	0.32706	0.40211	0.47708	0.54768
0.479	0.08266	0.16504	0.2486	0.32838	0.40466	0.47833	0.54936
0.48	0.08338	0.16538	0.24878	0.32956	0.40439	0.48007	0.55068
0.481	0.08362	0.16602	0.24896	0.32985	0.40615	0.48084	0.55246
0.482	0.084	0.16681	0.25017	0.33142	0.40688	0.48215	0.55373
0.483	0.08391	0.16704	0.25097	0.33176	0.40835	0.4837	0.55497
0.484	0.08437	0.16783	0.25165	0.33198	0.40882	0.48415	0.557
0.485	0.0847	0.16826	0.25256	0.33372	0.41042	0.48613	0.55765
0.486	0.08491	0.16879	0.25242	0.33391	0.41016	0.48616	0.55904
0.487	0.08553	0.16976	0.25346	0.33486	0.412	0.48772	0.56081
0.488	0.08608	0.16999	0.25398	0.33572	0.41178	0.4887	0.5609
0.489	0.08658	0.17063	0.25483	0.33632	0.41371	0.4892	0.56282
0.49	0.08718	0.17173	0.25567	0.33767	0.41445	0.49157	0.56436
0.491	0.08688	0.1718	0.25565	0.33781	0.41516	0.49111	0.56384
0.492	0.08761	0.17264	0.25636	0.33859	0.41531	0.49276	0.56605
0.493	0.08809	0.17279	0.25735	0.34009	0.41726	0.49358	0.56726
0.494	0.08798	0.17291	0.2575	0.34002	0.41705	0.49343	0.5674
0.495	0.08861	0.17377	0.25855	0.34106	0.4191	0.49525	0.56957
0.496	0.08896	0.17423	0.25921	0.34219	0.41927	0.49562	0.57012
0.497	0.08922	0.17471	0.25943	0.34232	0.42102	0.49707	0.57065
0.498	0.0897	0.17502	0.26058	0.34374	0.4217	0.49816	0.57245
0.499	0.08978	0.17524	0.26061	0.34426	0.42265	0.49898	0.57198
0.5	0.09031	0.17607	0.2611	0.34488	0.42346	0.50014	0.57341
0.501	0.09081	0.17653	0.26223	0.34642	0.42504	0.50134	0.57457
0.502	0.09113	0.17721	0.26279	0.34672	0.42551	0.50332	0.57505
0.503	0.09132	0.17786	0.26361	0.34781	0.42745	0.50399	0.57702
0.504	0.09184	0.17781	0.26415	0.3489	0.42761	0.50533	0.5782
0.505	0.09212	0.17835	0.26471	0.34911	0.42928	0.50635	0.57826
0.506	0.09268	0.17901	0.26574	0.35014	0.42978	0.508	0.581
0.507	0.09246	0.17896	0.26563	0.35072	0.43074	0.50897	0.58123
0.508	0.09293	0.17977	0.26633	0.351	0.43119	0.50978	0.58289
0.509	0.0934	0.18037	0.26739	0.35237	0.43281	0.51153	0.58494
0.51	0.09358	0.18053	0.26709	0.35242	0.43226	0.51171	0.58554
0.511	0.09411	0.18126	0.268	0.35325	0.43426	0.51329	0.58764
0.512	0.09449	0.18173	0.2686	0.35422	0.43397	0.51434	0.58919
0.513	0.09443	0.18204	0.26888	0.35414	0.43536	0.51438	0.58981
0.514	0.09536	0.18244	0.26981	0.35531	0.43569	0.5165	0.59157
0.515	0.09562	0.18307	0.27016	0.35595	0.4373	0.5171	0.5931
0.516	0.09568	0.18386	0.27067	0.35629	0.43733	0.51815	0.59341
0.517	0.09631	0.18364	0.27138	0.35732	0.43868	0.51905	0.595
0.518	0.09625	0.18424	0.27142	0.35713	0.43835	0.51923	0.5956
0.519	0.09649	0.18487	0.27209	0.35805	0.43966	0.52082	0.59647
0.52	0.09704	0.18485	0.27239	0.35849	0.43929	0.52068	0.59757
0.521	0.09732	0.18533	0.27274	0.35887	0.44063	0.52212	0.59825
0.522	0.09778	0.18574	0.27363	0.35993	0.44104	0.52296	0.59955
0.523	0.09761	0.18568	0.27357	0.35989	0.44169	0.52308	0.60017
0.524	0.09827	0.18654	0.2742	0.36045	0.44223	0.52438	0.60076
0.525	0.09861	0.18681	0.27495	0.36153	0.44361	0.5246	0.60189
0.526	0.09836	0.18695	0.27499	0.36156	0.44287	0.52538	0.60231
0.527	0.09896	0.18769	0.27554	0.36234	0.44452	0.52583	0.60307
0.528	0.09939	0.18768	0.27627	0.36279	0.44441	0.52674	0.6042
0.529	0.09931	0.1879	0.27603	0.3628	0.44555	0.52722	0.60489
0.53	0.10007	0.18842	0.27706	0.36381	0.44608	0.52823	0.60532
0.531	0.10015	0.18859	0.27697	0.36403	0.44651	0.52903	0.6062
0.532	0.10061	0.18943	0.27766	0.36407	0.44643	0.52898	0.60708
0.533	0.10091	0.18954	0.27858	0.36545	0.44785	0.53034	0.60715
0.534	0.10099	0.18988	0.27811	0.36531	0.44736	0.53053	0.6085
0.535	0.10154	0.19031	0.27884	0.36583	0.44886	0.53122	0.6092
0.536	0.10161	0.1904	0.2789	0.36668	0.44829	0.5322	0.60937
0.537	0.10172	0.19097	0.27936	0.36657	0.44961	0.53203	0.61068
0.538	0.10234	0.19139	0.28023	0.36754	0.44973	0.53395	0.61102
0.539	0.10214	0.19131	0.28012	0.36759	0.45027	0.53318	0.61124
0.54	0.10283	0.19225	0.28103	0.36801	0.45059	0.53451	0.61288
0.541	0.10318	0.19256	0.28142	0.3691	0.45225	0.53558	0.61315
0.542	0.10297	0.19246	0.2812	0.36875	0.45146	0.53496	0.61339
0.543	0.10373	0.1928	0.28192	0.36914	0.4531	0.53681	0.61485
0.544	0.10388	0.19308	0.28235	0.37033	0.45263	0.53643	0.61448
0.545	0.10397	0.19354	0.28207	0.37018	0.45376	0.53725	0.61541
0.546	0.10456	0.19394	0.28296	0.37127	0.45386	0.53796	0.61627
0.547	0.10454	0.1942	0.28287	0.37134	0.45459	0.53829	0.61603
0.548	0.10451	0.19467	0.28308	0.3715	0.45445	0.53904	0.6173
0.549	0.10491	0.19474	0.28373	0.37237	0.45572	0.53925	0.61755
0.55	0.10471	0.19484	0.28383	0.37236	0.45508	0.54026	0.61757
0.551	0.10528	0.19548	0.2846	0.37286	0.45674	0.54035	0.61916
0.552	0.10556	0.1958	0.28468	0.37333	0.45619	0.54107	0.61898
0.553	0.10568	0.19628	0.28483	0.37359	0.45768	0.54199	0.61992
0.554	0.10624	0.19688	0.28582	0.3746	0.45787	0.54266	0.62152
0.555	0.10619	0.1967	0.2857	0.37409	0.45817	0.54306	0.62023
0.556	0.10648	0.19692	0.2863	0.3746	0.45821	0.54286	0.62178
0.557	0.10676	0.19725	0.28682	0.37558	0.45978	0.54455	0.62274
0.558	0.10667	0.19732	0.28679	0.37512	0.45878	0.5441	0.62179
0.559	0.10696	0.19769	0.28748	0.37585	0.46032	0.54508	0.62335
0.56	0.10727	0.19804	0.28772	0.37673	0.45981	0.54562	0.62365
0.561	0.1073	0.19837	0.28754	0.3763	0.46092	0.54518	0.62344
0.562	0.10795	0.1989	0.28839	0.37748	0.46102	0.54702	0.62494
0.563	0.10796	0.199	0.28841	0.37746	0.46163	0.54656	0.62467
0.564	0.10816	0.19948	0.28891	0.37756	0.46191	0.54737	0.62518
0.565	0.10846	0.19946	0.28922	0.37838	0.46317	0.54771	0.62652
0.566	0.10869	0.19982	0.28954	0.3785	0.46269	0.54811	0.62645
0.567	0.10919	0.20017	0.28988	0.37888	0.4642	0.54929	0.62729
0.568	0.10921	0.20008	0.28997	0.37936	0.46317	0.54901	0.62772
0.569	0.10937	0.20066	0.29029	0.37921	0.46443	0.54982	0.6275
0.57	0.10993	0.20094	0.29101	0.38032	0.46469	0.55026	0.62873
0.571	0.10969	0.20097	0.29055	0.38013	0.46508	0.55032	0.62883
0.572	0.11017	0.20156	0.29104	0.38054	0.46501	0.55136	0.62873
0.573	0.11065	0.20179	0.29188	0.38138	0.46642	0.55164	0.6302
0.574	0.11054	0.20171	0.29173	0.38102	0.46533	0.55198	0.62992
0.575	0.11097	0.20241	0.29233	0.38147	0.46684	0.55236	0.63047
0.576	0.11149	0.20245	0.2927	0.38221	0.4662	0.55314	0.63169
0.577	0.11125	0.20286	0.29238	0.38185	0.46728	0.55334	0.63165
0.578	0.11179	0.20327	0.29342	0.3828	0.46731	0.55415	0.63217
0.579	0.1119	0.20323	0.29335	0.38308	0.46822	0.55514	0.6333
0.58	0.11217	0.20385	0.29342	0.38328	0.46812	0.55474	0.63326
0.581	0.11238	0.20412	0.29406	0.38412	0.46961	0.55625	0.63378
0.582	0.11252	0.20441	0.29394	0.38387	0.46863	0.55581	0.63396
0.583	0.11298	0.20466	0.29451	0.38428	0.47019	0.5564	0.63453
0.584	0.11326	0.2046	0.29464	0.3849	0.46925	0.55699	0.63479
0.585	0.11329	0.20485	0.29475	0.38472	0.47048	0.55678	0.63573
0.586	0.11397	0.20541	0.29564	0.38561	0.47057	0.55852	0.6359
0.587	0.11372	0.20538	0.29539	0.38565	0.47127	0.5578	0.6361
0.588	0.11419	0.20598	0.29587	0.38594	0.47127	0.55867	0.63664
0.589	0.11462	0.20626	0.29654	0.38673	0.4727	0.55931	0.63678
0.59	0.1144	0.20607	0.29638	0.38657	0.47171	0.55884	0.63752
0.591	0.11505	0.2065	0.29703	0.38721	0.47366	0.56039	0.63782
0.592	0.11549	0.2069	0.29789	0.38827	0.47306	0.56076	0.6385
0.593	0.11531	0.20714	0.29717	0.38797	0.47405	0.56121	0.63909
0.594	0.11578	0.20747	0.29759	0.38859	0.47376	0.56152	0.63925
0.595	0.1161	0.20758	0.29751	0.38879	0.47463	0.56171	0.63932
0.596	0.11618	0.20807	0.2979	0.38882	0.47421	0.56256	0.64048
0.597	0.1169	0.20811	0.29855	0.38952	0.47572	0.56228	0.64
0.598	0.11648	0.20838	0.29882	0.38948	0.47526	0.56335	0.64057
0.599	0.1168	0.20893	0.29932	0.38985	0.47674	0.5634	0.64205
0.6	0.11726	0.20874	0.29935	0.39043	0.47564	0.56401	0.6412
0.601	0.11738	0.2092	0.29948	0.39024	0.47702	0.56448	0.64216
0.602	0.11766	0.20971	0.30016	0.39134	0.4769	0.5652	0.6428
0.603	0.11786	0.20959	0.29984	0.39119	0.47718	0.56571	0.64203
0.604	0.11924	0.21062	0.3022	0.39292	0.4788	0.56728	0.64543
0.605	0.1196	0.21176	0.30326	0.39453	0.48149	0.56975	0.647
0.606	0.11881	0.21095	0.30185	0.3931	0.47918	0.56801	0.64544
0.607	0.1191	0.21108	0.30213	0.39339	0.4805	0.56873	0.64641
0.608	0.11945	0.21114	0.30221	0.3937	0.47951	0.56918	0.64595
0.609	0.11928	0.2112	0.30198	0.39339	0.48045	0.56829	0.646
0.61	0.12006	0.21157	0.30298	0.39423	0.48032	0.5699	0.64738
0.611	0.1201	0.21154	0.30275	0.39397	0.48118	0.56927	0.64648
0.612	0.12009	0.21203	0.30327	0.3941	0.48107	0.57016	0.64763
0.613	0.12052	0.21222	0.30361	0.39519	0.48224	0.57071	0.64806
0.614	0.12084	0.21242	0.30333	0.39489	0.48147	0.57012	0.64723
0.615	0.12118	0.21311	0.30393	0.39527	0.48316	0.5719	0.64912
0.616	0.12114	0.21293	0.30457	0.39593	0.48197	0.57092	0.64917
0.617	0.12179	0.21362	0.30497	0.39623	0.48357	0.57216	0.6489
0.618	0.12208	0.21394	0.30526	0.39716	0.48379	0.57293	0.65073
0.619	0.12185	0.21375	0.30485	0.39697	0.48403	0.57265	0.65011
0.62	0.1223	0.21413	0.30521	0.39716	0.48395	0.57393	0.65055
0.621	0.1229	0.2143	0.30602	0.39817	0.48546	0.57381	0.6521
0.622	0.12248	0.21423	0.30589	0.39776	0.48407	0.57431	0.65125
0.623	0.12304	0.21466	0.30636	0.39819	0.48579	0.57443	0.65233
0.624	0.12335	0.21498	0.30677	0.39898	0.4851	0.57529	0.65264
0.625	0.12338	0.21536	0.30635	0.39841	0.48617	0.57513	0.652
0.626	0.12386	0.2157	0.30733	0.39956	0.48613	0.57589	0.65376
0.627	0.12371	0.21557	0.30749	0.3997	0.48717	0.57688	0.65358
0.628	0.12417	0.21604	0.30784	0.39977	0.48709	0.57648	0.65363
0.629	0.12462	0.21615	0.30821	0.40074	0.48847	0.57766	0.65482
0.63	0.12469	0.21654	0.308	0.40064	0.48773	0.57727	0.65512
0.631	0.12502	0.21709	0.30847	0.40122	0.48916	0.5786	0.65559
0.632	0.12507	0.21704	0.30862	0.40164	0.48836	0.57929	0.65634
0.633	0.12532	0.21729	0.30866	0.40144	0.48956	0.5789	0.65632
0.634	0.12575	0.21764	0.3095	0.40233	0.48923	0.58049	0.65707
0.635	0.12557	0.21743	0.30938	0.40199	0.48997	0.57971	0.65744
0.636	0.12602	0.21806	0.3099	0.40235	0.48996	0.58084	0.65741
0.637	0.12668	0.21836	0.3105	0.40338	0.49139	0.58163	0.65829
0.638	0.12656	0.21835	0.30997	0.40307	0.49036	0.58117	0.65867
0.639	0.12667	0.21902	0.3105	0.40369	0.49209	0.58259	0.65877
0.64	0.12707	0.2189	0.31109	0.40406	0.4914	0.58237	0.6594
0.641	0.12729	0.21902	0.31118	0.40396	0.49243	0.58285	0.65984
0.642	0.12785	0.21955	0.31221	0.40482	0.49263	0.58376	0.65968
0.643	0.12792	0.2199	0.31209	0.40537	0.49379	0.58415	0.66102
0.644	0.12817	0.22011	0.3123	0.40526	0.49327	0.58495	0.6613
0.645	0.1285	0.22007	0.31303	0.40609	0.4946	0.58484	0.66117
0.646	0.12849	0.22009	0.31287	0.40609	0.49391	0.58552	0.66192
0.647	0.12881	0.22091	0.31349	0.40654	0.49539	0.58599	0.66268
0.648	0.12905	0.22093	0.31349	0.40696	0.49446	0.58646	0.66278
0.649	0.12918	0.22131	0.31367	0.40704	0.49583	0.58667	0.66389
0.65	0.12982	0.22159	0.3147	0.40784	0.49605	0.58749	0.66434
0.651	0.12964	0.22164	0.3141	0.40768	0.49658	0.58767	0.66413
0.652	0.13014	0.22226	0.31493	0.40796	0.49668	0.58758	0.66538
0.653	0.13066	0.22231	0.31582	0.40904	0.49781	0.58907	0.66567
0.654	0.13049	0.22218	0.31518	0.4088	0.49687	0.58826	0.66563
0.655	0.13108	0.22291	0.31592	0.40946	0.4988	0.58999	0.66698
0.656	0.13124	0.2233	0.31672	0.41038	0.4985	0.59114	0.66665
0.657	0.1314	0.22338	0.31643	0.40992	0.49936	0.59042	0.66748
0.658	0.13198	0.22367	0.3174	0.41076	0.49938	0.59196	0.66838
0.659	0.13189	0.22356	0.3172	0.41077	0.50014	0.59132	0.66782
0.66	0.13208	0.2241	0.31767	0.4111	0.49959	0.59217	0.66912
0.661	0.13271	0.22433	0.31814	0.41167	0.50107	0.59296	0.66943
0.662	0.13263	0.2245	0.31784	0.41179	0.50028	0.59259	0.66924
0.663	0.13299	0.22498	0.31831	0.41215	0.50192	0.59441	0.67098
0.664	0.13339	0.22493	0.31885	0.41264	0.50135	0.59376	0.67056
0.665	0.13343	0.22548	0.31881	0.41271	0.50277	0.59489	0.67103
0.666	0.13397	0.22585	0.31988	0.41347	0.50295	0.59543	0.67231
0.667	0.13378	0.2256	0.31947	0.41341	0.50332	0.59494	0.67147
0.668	0.1343	0.22625	0.32041	0.41379	0.5035	0.5962	0.67347
0.669	0.13491	0.22678	0.32093	0.41501	0.50508	0.59675	0.67438
0.67	0.1346	0.22672	0.32046	0.41464	0.50406	0.59718	0.67297
0.671	0.1353	0.22716	0.32113	0.41514	0.50585	0.59751	0.6748
0.672	0.13549	0.2273	0.32166	0.41573	0.50492	0.59829	0.67508
0.673	0.13561	0.2275	0.32119	0.41552	0.50619	0.59848	0.67473
0.674	0.1363	0.22801	0.32209	0.41658	0.50588	0.59927	0.67649
0.675	0.13609	0.22812	0.32204	0.41667	0.5069	0.59991	0.67614
0.676	0.13654	0.22847	0.32231	0.41698	0.50687	0.59943	0.67692
0.677	0.13686	0.22859	0.32315	0.41777	0.50827	0.60073	0.67818
0.678	0.13699	0.22887	0.32309	0.41781	0.50744	0.60063	0.67763
0.679	0.13725	0.22947	0.32352	0.41804	0.50872	0.60178	0.67893
0.68	0.13742	0.2293	0.32378	0.41847	0.50795	0.60213	0.67938
0.681	0.13769	0.22957	0.32413	0.41878	0.50933	0.60224	0.67921
0.682	0.13831	0.22997	0.32522	0.41984	0.50959	0.60392	0.68094
0.683	0.13833	0.23007	0.32492	0.41953	0.51063	0.60315	0.68078
0.684	0.13851	0.23062	0.32554	0.41993	0.51029	0.60435	0.68099
0.685	0.13907	0.2309	0.32602	0.42086	0.5117	0.60504	0.68244
0.686	0.139	0.23101	0.32549	0.42069	0.51081	0.6044	0.6819
0.687	0.13938	0.23163	0.32614	0.421	0.51251	0.60604	0.6824
0.688	0.13971	0.2318	0.32692	0.42188	0.51223	0.60563	0.6837
0.689	0.13972	0.23192	0.32672	0.42173	0.5132	0.60626	0.6835
0.69	0.14025	0.23227	0.32779	0.42248	0.51313	0.60704	0.68424
0.691	0.1402	0.23244	0.32761	0.42284	0.51377	0.60721	0.68481
0.692	0.14054	0.23306	0.32806	0.42315	0.51381	0.6082	0.68496
0.693	0.14116	0.23307	0.3286	0.42404	0.51505	0.60851	0.68596
0.694	0.1414	0.23355	0.32899	0.42441	0.51491	0.60958	0.68714
0.695	0.14144	0.23406	0.32931	0.42469	0.51644	0.61012	0.68725
0.696	0.14194	0.23398	0.32929	0.42516	0.51578	0.61055	0.68797
0.697	0.14186	0.23425	0.32914	0.42522	0.51705	0.6107	0.68847
0.698	0.14254	0.23477	0.33006	0.42596	0.51703	0.61169	0.68884
0.699	0.14237	0.23465	0.32988	0.42591	0.51763	0.61168	0.68913
0.7	0.09706	0.19826	0.24711	0.34465	0.44112	0.5167	0.59919
0.699	0.03002	0.08064	0.10428	0.17024	0.24368	0.30518	0.37152
0.698	0.01001	0.02437	0.0381	0.08008	0.1294	0.17676	0.22745
0.697	-0.000297419	-0.00344	0.000134154	0.02531	0.05933	0.09427	0.13022
0.696	-0.00745	-0.02139	-0.02635	-0.01223	0.00813	0.03399	0.05907
0.695	-0.0125	-0.034	-0.04604	-0.04022	-0.02819	-0.0127	0.00534
0.694	-0.01716	-0.04406	-0.06107	-0.06315	-0.05913	-0.04874	-0.03931
0.693	-0.02091	-0.05247	-0.07383	-0.08167	-0.08342	-0.08026	-0.07611
0.692	-0.02352	-0.05863	-0.08385	-0.09729	-0.10436	-0.10509	-0.10632
0.691	-0.02648	-0.06459	-0.09358	-0.11005	-0.12115	-0.12738	-0.13393
0.69	-0.0291	-0.06948	-0.10187	-0.1219	-0.13787	-0.14749	-0.15713
0.689	-0.03071	-0.07412	-0.10796	-0.13168	-0.14976	-0.16301	-0.17662
0.688	-0.03319	-0.07861	-0.11456	-0.14086	-0.16299	-0.17933	-0.19612
0.687	-0.03516	-0.08193	-0.12056	-0.14918	-0.17264	-0.19261	-0.21224
0.686	-0.03639	-0.08529	-0.12528	-0.15615	-0.18314	-0.20511	-0.22723
0.685	-0.03835	-0.08877	-0.13054	-0.16325	-0.1918	-0.21727	-0.24227
0.684	-0.03972	-0.09152	-0.13453	-0.16944	-0.20051	-0.22684	-0.25361
0.683	-0.04115	-0.09462	-0.13852	-0.17482	-0.20776	-0.23733	-0.26631
0.682	-0.04295	-0.09707	-0.14248	-0.1808	-0.21622	-0.24623	-0.27735
0.681	-0.04384	-0.09932	-0.14583	-0.18559	-0.22171	-0.25461	-0.28648
0.68	-0.04516	-0.10188	-0.14961	-0.19009	-0.22877	-0.26225	-0.29685
0.679	-0.04641	-0.10353	-0.15294	-0.19485	-0.23375	-0.27002	-0.30527
0.678	-0.04736	-0.10545	-0.15585	-0.19902	-0.24015	-0.27696	-0.31321
0.677	-0.04884	-0.10749	-0.15916	-0.20319	-0.24495	-0.28354	-0.3225
0.676	-0.04956	-0.1091	-0.16113	-0.20696	-0.25017	-0.28988	-0.32876
0.675	-0.05125	-0.11134	-0.16375	-0.21044	-0.25442	-0.29549	-0.3362
0.674	-0.05221	-0.11313	-0.16671	-0.21428	-0.26007	-0.30153	-0.34394
0.673	-0.05265	-0.11433	-0.16826	-0.21715	-0.26281	-0.3061	-0.34889
0.672	-0.05387	-0.11611	-0.17104	-0.2205	-0.26804	-0.31176	-0.35594
0.671	-0.05465	-0.11768	-0.17341	-0.2239	-0.27114	-0.31761	-0.36185
0.67	-0.05545	-0.11914	-0.17486	-0.22638	-0.27544	-0.32074	-0.36626
0.669	-0.05679	-0.12073	-0.17757	-0.22938	-0.27916	-0.32669	-0.37232
0.668	-0.05764	-0.12213	-0.1794	-0.23245	-0.28329	-0.33042	-0.37744
0.667	-0.05822	-0.1236	-0.18141	-0.23474	-0.28577	-0.33427	-0.38201
0.666	-0.05933	-0.12497	-0.18357	-0.23758	-0.28982	-0.33879	-0.38732
0.665	-0.05976	-0.12603	-0.18492	-0.2396	-0.29192	-0.34141	-0.39138
0.664	-0.06069	-0.12733	-0.18685	-0.24192	-0.29619	-0.34643	-0.39574
0.663	-0.06148	-0.12829	-0.18871	-0.24487	-0.29829	-0.34933	-0.40065
0.662	-0.06216	-0.12967	-0.18981	-0.24691	-0.30152	-0.35317	-0.40428
0.661	-0.06327	-0.13122	-0.1924	-0.24906	-0.3039	-0.3569	-0.4085
0.66	-0.06375	-0.13192	-0.19352	-0.25091	-0.30672	-0.35921	-0.41216
0.659	-0.06447	-0.13309	-0.19508	-0.25287	-0.30878	-0.36316	-0.41549
0.658	-0.06548	-0.13413	-0.1972	-0.25536	-0.31263	-0.36607	-0.41966
0.657	-0.06573	-0.13494	-0.19779	-0.25691	-0.31382	-0.36889	-0.42294
0.656	-0.06666	-0.13681	-0.19979	-0.25924	-0.3179	-0.37216	-0.42637
0.655	-0.06767	-0.1381	-0.20165	-0.26156	-0.31931	-0.37557	-0.43032
0.654	-0.06791	-0.1388	-0.20252	-0.26297	-0.32223	-0.37797	-0.43351
0.653	-0.06887	-0.13975	-0.20438	-0.26486	-0.32392	-0.38076	-0.43639
0.652	-0.06932	-0.14036	-0.205	-0.26661	-0.32634	-0.38399	-0.43965
0.651	-0.06983	-0.14158	-0.20592	-0.26802	-0.32788	-0.38591	-0.44209
0.65	-0.07077	-0.14249	-0.20813	-0.27001	-0.33095	-0.38884	-0.44511
0.649	-0.07124	-0.14335	-0.20917	-0.27155	-0.33171	-0.39067	-0.44811
0.648	-0.07203	-0.14442	-0.21055	-0.27317	-0.33485	-0.39322	-0.45074
0.647	-0.07274	-0.14513	-0.21202	-0.27491	-0.33572	-0.39559	-0.45329
0.646	-0.07318	-0.1461	-0.21285	-0.27623	-0.33817	-0.39705	-0.4565
0.645	-0.074	-0.14727	-0.21394	-0.27794	-0.33975	-0.40076	-0.45904
0.644	-0.07436	-0.14761	-0.21453	-0.27938	-0.3421	-0.40195	-0.46089
0.643	-0.07533	-0.14886	-0.21643	-0.28132	-0.34382	-0.40505	-0.46476
0.642	-0.07619	-0.14991	-0.21825	-0.28326	-0.34654	-0.40779	-0.46707
0.641	-0.07637	-0.1502	-0.21855	-0.28395	-0.34644	-0.40857	-0.46928
0.64	-0.07696	-0.15142	-0.22	-0.28541	-0.34939	-0.41157	-0.47237
0.639	-0.07773	-0.15202	-0.22126	-0.28721	-0.35023	-0.413	-0.47394
0.638	-0.07793	-0.15282	-0.22199	-0.28823	-0.35272	-0.41507	-0.47656
0.637	-0.07906	-0.15377	-0.22361	-0.28945	-0.35388	-0.41736	-0.47897
0.636	-0.07923	-0.15434	-0.22384	-0.29091	-0.3558	-0.41838	-0.48017
0.635	-0.07967	-0.15547	-0.22509	-0.29219	-0.35702	-0.42126	-0.48318
0.634	-0.08066	-0.15628	-0.22642	-0.29358	-0.35962	-0.42249	-0.48521
0.633	-0.08099	-0.157	-0.22665	-0.29477	-0.35994	-0.42456	-0.487
0.632	-0.08166	-0.15808	-0.22817	-0.29612	-0.36259	-0.42647	-0.48994
0.631	-0.08235	-0.15852	-0.2292	-0.29709	-0.36297	-0.42823	-0.49102
0.63	-0.0828	-0.15929	-0.2302	-0.29849	-0.36551	-0.43032	-0.49349
0.629	-0.08351	-0.16023	-0.23141	-0.29978	-0.3664	-0.43192	-0.49598
0.628	-0.08372	-0.16065	-0.23175	-0.30083	-0.36809	-0.43393	-0.49653
0.627	-0.08447	-0.16166	-0.23278	-0.30236	-0.36918	-0.43506	-0.49947
0.626	-0.08506	-0.16243	-0.23441	-0.30379	-0.37161	-0.43777	-0.50176
0.625	-0.08531	-0.16277	-0.23473	-0.30452	-0.37162	-0.43838	-0.50221
0.624	-0.08604	-0.16381	-0.23622	-0.30556	-0.37422	-0.44033	-0.50505
0.623	-0.08663	-0.16432	-0.23747	-0.30683	-0.37491	-0.44238	-0.50685
0.622	-0.08684	-0.16488	-0.23754	-0.30774	-0.37689	-0.44309	-0.50776
0.621	-0.08777	-0.16587	-0.23869	-0.30911	-0.37782	-0.44543	-0.51119
0.62	-0.08821	-0.16631	-0.23926	-0.31029	-0.37932	-0.44665	-0.51186
0.619	-0.08856	-0.16717	-0.24015	-0.3115	-0.37998	-0.44786	-0.51371
0.618	-0.08941	-0.16794	-0.24161	-0.31303	-0.38249	-0.45012	-0.51642
0.617	-0.08984	-0.16878	-0.24248	-0.31412	-0.38279	-0.45084	-0.51751
0.616	-0.09026	-0.16959	-0.24329	-0.31508	-0.38514	-0.45369	-0.51929
0.615	-0.09093	-0.16988	-0.24414	-0.31612	-0.38543	-0.45441	-0.52139
0.614	-0.09121	-0.17048	-0.24487	-0.31704	-0.387	-0.45582	-0.52198
0.613	-0.09189	-0.17121	-0.24623	-0.318	-0.38803	-0.45791	-0.52489
0.612	-0.09217	-0.17159	-0.24677	-0.319	-0.3895	-0.45851	-0.52568
0.611	-0.09257	-0.17253	-0.24763	-0.31986	-0.39022	-0.46069	-0.52703
0.61	-0.09341	-0.17308	-0.24863	-0.32138	-0.39283	-0.46172	-0.52973
0.609	-0.09359	-0.17349	-0.24857	-0.32188	-0.39262	-0.46292	-0.53045
0.608	-0.09442	-0.17459	-0.24967	-0.32299	-0.39509	-0.46467	-0.53203
0.607	-0.09462	-0.17519	-0.25091	-0.32396	-0.3952	-0.46609	-0.53405
0.606	-0.09506	-0.17584	-0.25137	-0.32478	-0.39699	-0.46736	-0.53448
0.605	-0.09621	-0.17691	-0.25342	-0.32655	-0.39824	-0.46943	-0.53709
0.604	-0.09718	-0.179	-0.25543	-0.33007	-0.40224	-0.47373	-0.54166
0.603	-0.09701	-0.17886	-0.25501	-0.32961	-0.40129	-0.47307	-0.54135
0.602	-0.09762	-0.17903	-0.25576	-0.33039	-0.40302	-0.47471	-0.54249
0.601	-0.09753	-0.17919	-0.25601	-0.3308	-0.40237	-0.47493	-0.54375
0.6	-0.09823	-0.18005	-0.25691	-0.33123	-0.4044	-0.47614	-0.54443
0.599	-0.09881	-0.18045	-0.25784	-0.33223	-0.40455	-0.47822	-0.54603
0.598	-0.09906	-0.18122	-0.25823	-0.33325	-0.40663	-0.47832	-0.54752
0.597	-0.09971	-0.18189	-0.25939	-0.33428	-0.40724	-0.48061	-0.5487
0.596	-0.09979	-0.18217	-0.25939	-0.33531	-0.40849	-0.48113	-0.55009
0.595	-0.10056	-0.1832	-0.26058	-0.33629	-0.40914	-0.4823	-0.55162
0.594	-0.10101	-0.18395	-0.26208	-0.33744	-0.41123	-0.48434	-0.5525
0.593	-0.1012	-0.18429	-0.26223	-0.33806	-0.41084	-0.48405	-0.55411
0.592	-0.10199	-0.18533	-0.26357	-0.3391	-0.4133	-0.48702	-0.55552
0.591	-0.10254	-0.18583	-0.26435	-0.34	-0.41377	-0.48732	-0.55688
0.59	-0.10262	-0.18617	-0.26477	-0.34076	-0.41542	-0.48841	-0.55846
0.589	-0.10333	-0.18721	-0.26588	-0.34173	-0.41595	-0.48984	-0.55972
0.588	-0.10349	-0.18772	-0.26641	-0.34274	-0.41732	-0.49046	-0.5609
0.587	-0.10374	-0.18817	-0.26704	-0.34366	-0.41756	-0.49209	-0.56253
0.586	-0.10451	-0.18875	-0.26838	-0.34498	-0.41955	-0.49289	-0.56326
0.585	-0.10466	-0.18925	-0.26842	-0.34563	-0.41955	-0.4943	-0.56489
0.584	-0.10507	-0.19011	-0.26921	-0.34642	-0.422	-0.49555	-0.56659
0.583	-0.10574	-0.19052	-0.27013	-0.34741	-0.42216	-0.49701	-0.56715
0.582	-0.10616	-0.19112	-0.27083	-0.34801	-0.42379	-0.49816	-0.5688
0.581	-0.10686	-0.1919	-0.272	-0.34882	-0.42436	-0.49925	-0.57024
0.58	-0.10682	-0.19221	-0.27225	-0.34945	-0.42549	-0.50106	-0.571
0.579	-0.10736	-0.19323	-0.27329	-0.35061	-0.4262	-0.50188	-0.57353
0.578	-0.10817	-0.19403	-0.27441	-0.35188	-0.42838	-0.50369	-0.57499
0.577	-0.10803	-0.19419	-0.27433	-0.35276	-0.42817	-0.50389	-0.57553
0.576	-0.10884	-0.19518	-0.27553	-0.35367	-0.4306	-0.50564	-0.57789
0.575	-0.10928	-0.19542	-0.2769	-0.35495	-0.43079	-0.50732	-0.57844
0.574	-0.1095	-0.19592	-0.27688	-0.35534	-0.43225	-0.50704	-0.57989
0.573	-0.11034	-0.19688	-0.27812	-0.3562	-0.43305	-0.50965	-0.58221
0.572	-0.11069	-0.19709	-0.2786	-0.35756	-0.43426	-0.51029	-0.58236
0.571	-0.11085	-0.19804	-0.2791	-0.35838	-0.43454	-0.51141	-0.58395
0.57	-0.11175	-0.19858	-0.28057	-0.35913	-0.43655	-0.51308	-0.58555
0.569	-0.11183	-0.19877	-0.28067	-0.36001	-0.43643	-0.51347	-0.58581
0.568	-0.11243	-0.19951	-0.2814	-0.36055	-0.43879	-0.51532	-0.58845
0.567	-0.11291	-0.19985	-0.28222	-0.36146	-0.43851	-0.51561	-0.58897
0.566	-0.11345	-0.20071	-0.28292	-0.36313	-0.44059	-0.51749	-0.59062
0.565	-0.11417	-0.20146	-0.28398	-0.36384	-0.4414	-0.51881	-0.59322
0.564	-0.11418	-0.20182	-0.28469	-0.36446	-0.44269	-0.51955	-0.59345
0.563	-0.11459	-0.20273	-0.28564	-0.36542	-0.44338	-0.52151	-0.5948
0.562	-0.11534	-0.20338	-0.28668	-0.3665	-0.44548	-0.52216	-0.59676
0.561	-0.11533	-0.2037	-0.28672	-0.36699	-0.44479	-0.52309	-0.59677
0.56	-0.11582	-0.20459	-0.28764	-0.36793	-0.44705	-0.52429	-0.59876
0.559	-0.11662	-0.20491	-0.2885	-0.36871	-0.44682	-0.52579	-0.60036
0.558	-0.11662	-0.2053	-0.28893	-0.36937	-0.44851	-0.52679	-0.60053
0.557	-0.11734	-0.206	-0.29008	-0.37047	-0.44954	-0.52789	-0.60309
0.556	-0.11796	-0.20627	-0.29038	-0.37117	-0.45083	-0.52952	-0.60369
0.555	-0.11816	-0.20739	-0.29102	-0.37189	-0.45147	-0.52965	-0.60465
0.554	-0.11895	-0.20805	-0.29218	-0.3728	-0.45354	-0.53151	-0.60674
0.553	-0.11908	-0.20888	-0.29285	-0.37438	-0.4537	-0.53247	-0.60778
0.552	-0.11948	-0.2097	-0.29344	-0.37481	-0.45558	-0.53341	-0.60865
0.551	-0.12013	-0.20985	-0.29452	-0.37583	-0.4552	-0.53495	-0.61041
0.55	-0.12056	-0.21039	-0.2948	-0.37691	-0.45681	-0.53535	-0.61128
0.549	-0.12121	-0.21142	-0.29571	-0.37764	-0.45733	-0.53742	-0.61239
0.548	-0.12142	-0.21128	-0.29588	-0.37802	-0.45858	-0.53739	-0.61428
0.547	-0.12197	-0.21215	-0.29704	-0.3793	-0.45903	-0.53877	-0.61461
0.546	-0.12243	-0.21279	-0.29839	-0.38052	-0.46114	-0.54037	-0.61686
0.545	-0.12264	-0.21298	-0.29836	-0.38093	-0.46055	-0.53973	-0.61734
0.544	-0.12349	-0.21392	-0.29938	-0.38141	-0.4628	-0.54252	-0.6185
0.543	-0.12377	-0.21434	-0.30006	-0.38243	-0.46312	-0.54305	-0.6202
0.542	-0.12384	-0.21484	-0.30027	-0.38314	-0.46476	-0.5439	-0.62133
0.541	-0.12476	-0.21572	-0.3018	-0.38426	-0.46541	-0.54557	-0.62226
0.54	-0.12524	-0.21645	-0.30247	-0.38547	-0.46754	-0.54646	-0.62407
0.539	-0.12533	-0.21731	-0.30293	-0.38578	-0.46752	-0.54794	-0.62483
0.538	-0.12622	-0.21762	-0.30402	-0.38676	-0.46947	-0.54853	-0.62562
0.537	-0.1262	-0.21787	-0.30412	-0.38767	-0.46899	-0.54947	-0.62753
0.536	-0.12693	-0.21879	-0.30491	-0.38842	-0.47139	-0.55066	-0.62823
0.535	-0.12756	-0.21924	-0.30587	-0.38921	-0.47093	-0.55165	-0.62928
0.534	-0.12767	-0.21992	-0.30642	-0.39049	-0.47289	-0.55263	-0.63119
0.533	-0.12842	-0.22074	-0.30754	-0.39104	-0.47335	-0.5536	-0.63236
0.532	-0.12846	-0.22118	-0.30788	-0.39185	-0.4744	-0.55491	-0.63326
0.531	-0.12918	-0.22206	-0.3084	-0.39291	-0.47485	-0.55568	-0.63481
0.53	-0.12985	-0.22242	-0.30961	-0.39374	-0.47727	-0.55734	-0.63575
0.529	-0.12963	-0.22306	-0.30968	-0.39446	-0.47664	-0.55749	-0.63688
0.528	-0.13024	-0.22395	-0.31129	-0.39513	-0.47909	-0.55902	-0.63885
0.527	-0.13116	-0.22428	-0.31206	-0.39627	-0.47874	-0.5606	-0.63908
0.526	-0.13106	-0.2248	-0.3121	-0.39691	-0.48051	-0.56009	-0.64062
0.525	-0.13216	-0.22568	-0.31335	-0.39763	-0.48104	-0.5623	-0.64165
0.524	-0.13229	-0.22589	-0.31393	-0.39836	-0.48259	-0.56261	-0.64237
0.523	-0.13261	-0.22681	-0.31415	-0.39911	-0.48244	-0.56378	-0.64436
0.522	-0.13324	-0.22736	-0.31541	-0.4002	-0.48445	-0.56557	-0.64546
0.521	-0.1334	-0.2276	-0.31581	-0.40125	-0.48417	-0.56553	-0.64614
0.52	-0.13365	-0.22848	-0.31683	-0.402	-0.48658	-0.56777	-0.64825
0.519	-0.1343	-0.22901	-0.31779	-0.40295	-0.48655	-0.56821	-0.64859
0.518	-0.13491	-0.22967	-0.31819	-0.40381	-0.48851	-0.56947	-0.64979
0.517	-0.13562	-0.23041	-0.31961	-0.40447	-0.48916	-0.57085	-0.65165
0.516	-0.13578	-0.23059	-0.32007	-0.40529	-0.49046	-0.57129	-0.6512
0.515	-0.13641	-0.23179	-0.32077	-0.40649	-0.49111	-0.57325	-0.65383
0.514	-0.13714	-0.23245	-0.32182	-0.4075	-0.49328	-0.57401	-0.65534
0.513	-0.13715	-0.23256	-0.3216	-0.40825	-0.49228	-0.57503	-0.65519
0.512	-0.13776	-0.23336	-0.32291	-0.40896	-0.49473	-0.57601	-0.6575
0.511	-0.13833	-0.23376	-0.32378	-0.40991	-0.49442	-0.57722	-0.65816
0.51	-0.13849	-0.23447	-0.32417	-0.41029	-0.49602	-0.57803	-0.65894
0.509	-0.13944	-0.23529	-0.32524	-0.41159	-0.49683	-0.57897	-0.66141
0.508	-0.13955	-0.23573	-0.32567	-0.41238	-0.49817	-0.58056	-0.66167
0.507	-0.14017	-0.23656	-0.32629	-0.41322	-0.49828	-0.58128	-0.6631
0.506	-0.1407	-0.23697	-0.32784	-0.41444	-0.50069	-0.58294	-0.66544
0.505	-0.14074	-0.23733	-0.32805	-0.41519	-0.50026	-0.58337	-0.66493
0.504	-0.1416	-0.23825	-0.32921	-0.41592	-0.50243	-0.58467	-0.66703
0.503	-0.14193	-0.23878	-0.33015	-0.41692	-0.50248	-0.58636	-0.66827
0.502	-0.14231	-0.23946	-0.33086	-0.418	-0.50472	-0.58639	-0.66916
0.501	-0.14323	-0.24022	-0.33169	-0.41884	-0.50492	-0.58887	-0.6715
0.5	-0.14335	-0.2406	-0.33209	-0.41956	-0.50634	-0.58877	-0.67189
0.499	-0.14388	-0.2417	-0.33263	-0.42047	-0.50643	-0.58973	-0.67293
0.498	-0.14456	-0.24259	-0.334	-0.42113	-0.50885	-0.59159	-0.67504
0.497	-0.14442	-0.24283	-0.33421	-0.42185	-0.50826	-0.59164	-0.67531
0.496	-0.14518	-0.2436	-0.3354	-0.42303	-0.51069	-0.5944	-0.67668
0.495	-0.14586	-0.24416	-0.33622	-0.4238	-0.5107	-0.59472	-0.67888
0.494	-0.1459	-0.24488	-0.33639	-0.42465	-0.51213	-0.5957	-0.67924
0.493	-0.14699	-0.24565	-0.338	-0.42545	-0.51272	-0.59686	-0.68111
0.492	-0.14723	-0.24611	-0.33812	-0.42658	-0.51434	-0.59751	-0.68219
0.491	-0.14749	-0.24694	-0.33897	-0.4273	-0.51461	-0.59895	-0.68269
0.49	-0.14809	-0.24741	-0.34014	-0.42864	-0.5167	-0.5997	-0.6846
0.489	-0.14853	-0.24814	-0.34079	-0.42985	-0.51692	-0.60129	-0.68626
0.488	-0.14909	-0.24898	-0.34167	-0.43043	-0.51916	-0.60238	-0.68682
0.487	-0.14955	-0.24907	-0.34266	-0.43098	-0.51891	-0.60345	-0.68838
0.486	-0.14996	-0.24986	-0.34328	-0.43177	-0.52062	-0.60446	-0.68975
0.485	-0.15058	-0.25079	-0.34444	-0.4328	-0.52094	-0.60573	-0.69086
0.484	-0.1509	-0.25105	-0.34465	-0.43356	-0.52223	-0.60725	-0.69201
0.483	-0.15126	-0.25208	-0.34534	-0.43474	-0.52279	-0.60739	-0.69357
0.482	-0.1522	-0.25265	-0.34646	-0.43577	-0.5251	-0.6095	-0.69484
0.481	-0.15211	-0.25298	-0.34637	-0.43662	-0.52468	-0.60936	-0.69636
0.48	-0.15284	-0.2541	-0.34788	-0.43749	-0.52712	-0.61107	-0.69739
0.479	-0.15351	-0.25442	-0.34872	-0.43852	-0.52708	-0.61265	-0.69858
0.478	-0.15342	-0.25502	-0.34927	-0.43931	-0.52844	-0.61248	-0.70028
0.477	-0.15417	-0.25585	-0.35029	-0.44018	-0.52916	-0.61506	-0.70132
0.476	-0.15473	-0.25656	-0.35074	-0.44108	-0.53058	-0.61537	-0.70224
0.475	-0.15518	-0.25739	-0.3514	-0.44167	-0.53104	-0.61667	-0.70433
0.474	-0.15595	-0.25779	-0.35284	-0.44285	-0.5336	-0.61836	-0.70516
0.473	-0.15624	-0.25848	-0.35311	-0.44374	-0.53348	-0.61835	-0.70609
0.472	-0.15659	-0.25932	-0.35433	-0.44474	-0.53584	-0.62099	-0.70834
0.471	-0.15731	-0.25963	-0.3552	-0.44586	-0.53578	-0.6214	-0.70876
0.47	-0.15791	-0.26051	-0.35578	-0.44697	-0.5377	-0.62265	-0.71053
0.469	-0.15857	-0.26133	-0.3569	-0.44794	-0.53841	-0.62405	-0.71205
0.468	-0.15858	-0.26152	-0.35732	-0.44868	-0.53934	-0.62434	-0.71271
0.467	-0.1591	-0.26279	-0.35825	-0.44989	-0.53978	-0.62632	-0.71465
0.466	-0.15965	-0.26328	-0.3596	-0.45113	-0.54205	-0.62706	-0.71572
0.465	-0.15982	-0.2636	-0.35894	-0.45154	-0.5416	-0.62802	-0.71625
0.464	-0.16066	-0.26482	-0.36075	-0.45281	-0.54437	-0.62991	-0.71888
0.463	-0.16124	-0.2653	-0.36174	-0.45403	-0.54456	-0.63132	-0.71991
0.462	-0.16159	-0.26604	-0.3622	-0.45478	-0.54633	-0.63234	-0.72125
0.461	-0.16227	-0.26701	-0.36369	-0.45588	-0.54686	-0.633	-0.72392
0.46	-0.16273	-0.26746	-0.36427	-0.4564	-0.54842	-0.6346	-0.72325
0.459	-0.16307	-0.26809	-0.36458	-0.45725	-0.54856	-0.63463	-0.72553
0.458	-0.16386	-0.26872	-0.36591	-0.45865	-0.55102	-0.63693	-0.72699
0.457	-0.16409	-0.26943	-0.36614	-0.45949	-0.55075	-0.63743	-0.7274
0.456	-0.16457	-0.27054	-0.36766	-0.46048	-0.55337	-0.63905	-0.72978
0.455	-0.16529	-0.27097	-0.36853	-0.46166	-0.55317	-0.6409	-0.73061
0.454	-0.1654	-0.27153	-0.36907	-0.46287	-0.55518	-0.6409	-0.73161
0.453	-0.16635	-0.2726	-0.37016	-0.4641	-0.55595	-0.64329	-0.73464
0.452	-0.16661	-0.27287	-0.37066	-0.4648	-0.55714	-0.64351	-0.7345
0.451	-0.16739	-0.27403	-0.37194	-0.46622	-0.55812	-0.64569	-0.73639
0.45	-0.16805	-0.27491	-0.37308	-0.46731	-0.56036	-0.6474	-0.739
0.449	-0.16823	-0.27504	-0.37322	-0.46773	-0.55933	-0.64701	-0.73866
0.448	-0.16879	-0.27599	-0.37463	-0.46878	-0.56183	-0.64918	-0.74119
0.447	-0.16935	-0.27656	-0.37538	-0.46987	-0.5621	-0.6499	-0.74282
0.446	-0.16991	-0.27703	-0.37547	-0.47088	-0.56415	-0.65102	-0.74265
0.445	-0.17044	-0.2781	-0.37698	-0.472	-0.56488	-0.65254	-0.74537
0.444	-0.17066	-0.27846	-0.37814	-0.47297	-0.56629	-0.65358	-0.74631
0.443	-0.17127	-0.27958	-0.37885	-0.47439	-0.56651	-0.65488	-0.74744
0.442	-0.17209	-0.2803	-0.38023	-0.47535	-0.56911	-0.65564	-0.74949
0.441	-0.17222	-0.281	-0.38066	-0.47623	-0.56894	-0.657	-0.7499
0.44	-0.17283	-0.28205	-0.3812	-0.47725	-0.57111	-0.65807	-0.75156
0.439	-0.17341	-0.2825	-0.38252	-0.47808	-0.57097	-0.65962	-0.75356
0.438	-0.17405	-0.28358	-0.38379	-0.47955	-0.57366	-0.66085	-0.75446
0.437	-0.17459	-0.28451	-0.38488	-0.48061	-0.5745	-0.66208	-0.75659
0.436	-0.17476	-0.28474	-0.38523	-0.48143	-0.57575	-0.66336	-0.75816
0.435	-0.17532	-0.28568	-0.38608	-0.48261	-0.57633	-0.66384	-0.7591
0.434	-0.17639	-0.28654	-0.38792	-0.48375	-0.57868	-0.66687	-0.76161
0.433	-0.17627	-0.28697	-0.38793	-0.48471	-0.57844	-0.66696	-0.76244
0.432	-0.17726	-0.28795	-0.38947	-0.48585	-0.58098	-0.66901	-0.76387
0.431	-0.17769	-0.28866	-0.39047	-0.48697	-0.58107	-0.67093	-0.76614
0.43	-0.17803	-0.28917	-0.39106	-0.48805	-0.58298	-0.67095	-0.76687
0.429	-0.17877	-0.29021	-0.39234	-0.4892	-0.58403	-0.67379	-0.76858
0.428	-0.1794	-0.29071	-0.39303	-0.48991	-0.58581	-0.6739	-0.77049
0.427	-0.17974	-0.2917	-0.39362	-0.49102	-0.58624	-0.67547	-0.77168
0.426	-0.18044	-0.29269	-0.39523	-0.49249	-0.58888	-0.6774	-0.77321
0.425	-0.1806	-0.29324	-0.39579	-0.49366	-0.58856	-0.67783	-0.7753
0.424	-0.18144	-0.29439	-0.39697	-0.49458	-0.59116	-0.68062	-0.77641
0.423	-0.1821	-0.29483	-0.39805	-0.49562	-0.59134	-0.68087	-0.77785
0.422	-0.18247	-0.29561	-0.39853	-0.49682	-0.59359	-0.68223	-0.77981
0.421	-0.18307	-0.29655	-0.39981	-0.49796	-0.59443	-0.68405	-0.78133
0.42	-0.18319	-0.29688	-0.4005	-0.49883	-0.59579	-0.68466	-0.78229
0.419	-0.18412	-0.29786	-0.40169	-0.50061	-0.59647	-0.68706	-0.78435
0.418	-0.18506	-0.29883	-0.40328	-0.50174	-0.59919	-0.68824	-0.78593
0.417	-0.18496	-0.29949	-0.40339	-0.5026	-0.59869	-0.68936	-0.78688
0.416	-0.18572	-0.30055	-0.40488	-0.50373	-0.60146	-0.69071	-0.78976
0.415	-0.18659	-0.3012	-0.40595	-0.50503	-0.60155	-0.69229	-0.79017
0.414	-0.18687	-0.30219	-0.40663	-0.50614	-0.60356	-0.69321	-0.7924
0.413	-0.18764	-0.30336	-0.40826	-0.50732	-0.60474	-0.6948	-0.79421
0.412	-0.1881	-0.30385	-0.40922	-0.50859	-0.60696	-0.69737	-0.79535
0.411	-0.18842	-0.30467	-0.40957	-0.50976	-0.60704	-0.6979	-0.79759
0.41	-0.18951	-0.30536	-0.41123	-0.5112	-0.60952	-0.70057	-0.79912
0.409	-0.1896	-0.30602	-0.41145	-0.51193	-0.6095	-0.70098	-0.80025
0.408	-0.1902	-0.30702	-0.41293	-0.51328	-0.6122	-0.70312	-0.80316
0.407	-0.19107	-0.30791	-0.41423	-0.51445	-0.61218	-0.70503	-0.80395
0.406	-0.19136	-0.30866	-0.415	-0.51552	-0.6147	-0.70553	-0.80572
0.405	-0.19201	-0.30986	-0.41615	-0.51708	-0.61562	-0.70811	-0.80822
0.404	-0.1923	-0.3105	-0.41685	-0.51807	-0.61718	-0.70833	-0.80841
0.403	-0.1931	-0.31161	-0.41799	-0.51953	-0.61808	-0.71061	-0.81103
0.402	-0.19376	-0.31224	-0.41973	-0.52088	-0.62087	-0.71234	-0.81316
0.401	-0.19398	-0.31285	-0.42007	-0.52186	-0.62092	-0.71241	-0.81362

## Sheet: S8g
x	y1	y2	y3	y4	y5	y6	y7
	20	40	60	80	100	120	140
E	j	j	j	j	j	j	j
0.401	-0.16997	-0.28964	-0.39165	-0.50481	-0.60835	-0.6963	-0.79768
0.4	-0.11126	-0.23717	-0.27013	-0.37923	-0.49295	-0.54754	-0.64568
0.401	-0.03701	-0.09781	-0.1123	-0.17438	-0.24669	-0.29281	-0.35433
0.402	-0.01482	-0.03966	-0.04425	-0.08572	-0.13503	-0.15598	-0.21165
0.403	-0.00213	-0.00872	-0.00651	-0.02617	-0.06291	-0.08001	-0.11165
0.404	0.00677	0.0127	0.02654	0.00869	-0.01311	-0.01751	-0.04367
0.405	0.01414	0.02819	0.0476	0.04238	0.02905	0.02845	0.00953
0.406	0.0192	0.04016	0.06707	0.06827	0.05886	0.06472	0.0628
0.407	0.02427	0.05091	0.07874	0.08677	0.08918	0.10547	0.09619
0.408	0.02835	0.0595	0.09379	0.11003	0.11054	0.12425	0.12858
0.409	0.0319	0.06707	0.1021	0.12456	0.1325	0.15302	0.16188
0.41	0.03554	0.07386	0.11692	0.13808	0.1496	0.17326	0.1828
0.411	0.03805	0.07983	0.12339	0.15351	0.16634	0.19325	0.20759
0.412	0.04083	0.08599	0.13434	0.15973	0.17954	0.21309	0.23255
0.413	0.04407	0.09063	0.13827	0.17249	0.1957	0.22207	0.24318
0.414	0.04552	0.09461	0.14541	0.18145	0.20501	0.24456	0.26575
0.415	0.04784	0.09961	0.14983	0.1872	0.21881	0.25364	0.28287
0.416	0.0499	0.10342	0.15914	0.20037	0.22656	0.26838	0.29141
0.417	0.05172	0.10699	0.16218	0.20552	0.23806	0.27689	0.31075
0.418	0.05373	0.11048	0.16971	0.21189	0.24598	0.28749	0.32174
0.419	0.05519	0.11372	0.17032	0.22143	0.25538	0.30451	0.33041
0.42	0.05634	0.1167	0.17593	0.222	0.2613	0.30505	0.35037
0.421	0.05827	0.11923	0.17805	0.23016	0.27124	0.31925	0.35554
0.422	0.05929	0.12153	0.18516	0.23618	0.27563	0.32456	0.36453
0.423	0.06104	0.12495	0.18752	0.23793	0.28464	0.33523	0.37978
0.424	0.0622	0.12724	0.19345	0.24777	0.28856	0.34397	0.38227
0.425	0.06362	0.12953	0.19228	0.25058	0.29673	0.34256	0.3937
0.426	0.06501	0.13193	0.19784	0.25387	0.30058	0.35979	0.40533
0.427	0.06593	0.13377	0.19799	0.26102	0.30718	0.36026	0.40321
0.428	0.06691	0.13634	0.20498	0.26003	0.31077	0.36937	0.41708
0.429	0.06864	0.13813	0.20659	0.26589	0.31822	0.37368	0.42548
0.43	0.06896	0.13961	0.21046	0.26996	0.31992	0.37668	0.42529
0.431	0.07048	0.14216	0.20964	0.27009	0.32735	0.39036	0.43766
0.432	0.07161	0.14379	0.21373	0.27897	0.32899	0.3868	0.44097
0.433	0.07222	0.14523	0.21365	0.27979	0.33551	0.39539	0.44358
0.434	0.07345	0.147	0.22048	0.28233	0.33789	0.39903	0.45865
0.435	0.07417	0.14836	0.22008	0.28815	0.34297	0.4045	0.45701
0.436	0.07512	0.15037	0.22462	0.28547	0.34457	0.41022	0.46144
0.437	0.07627	0.15158	0.22323	0.29063	0.35059	0.40754	0.47271
0.438	0.07685	0.15278	0.22651	0.29431	0.35179	0.42001	0.47159
0.439	0.07784	0.15479	0.22602	0.29331	0.35761	0.41971	0.47906
0.44	0.07884	0.15573	0.23238	0.30102	0.35805	0.42541	0.48571
0.441	0.07927	0.15664	0.2317	0.30112	0.36357	0.42716	0.48152
0.442	0.08045	0.15812	0.23644	0.30289	0.36507	0.42927	0.49245
0.443	0.08084	0.15889	0.23365	0.30785	0.36878	0.43934	0.49611
0.444	0.08162	0.16071	0.23685	0.30499	0.37016	0.43404	0.49448
0.445	0.08265	0.16138	0.2372	0.3094	0.37574	0.44265	0.50448
0.446	0.0829	0.16188	0.2414	0.31166	0.37476	0.44215	0.5041
0.447	0.08395	0.16383	0.24161	0.31045	0.38046	0.44781	0.50556
0.448	0.0848	0.16494	0.24549	0.31781	0.37999	0.45227	0.51735
0.449	0.08494	0.16552	0.24228	0.31738	0.38432	0.44667	0.51399
0.45	0.08603	0.1666	0.24624	0.31826	0.3852	0.4589	0.51762
0.451	0.08664	0.16791	0.24503	0.32398	0.3896	0.45721	0.52632
0.452	0.08721	0.16916	0.25006	0.31992	0.38915	0.4617	0.52346
0.453	0.08818	0.16978	0.25009	0.32382	0.3941	0.46273	0.52955
0.454	0.08832	0.17027	0.25259	0.32605	0.39306	0.46241	0.53422
0.455	0.0889	0.17186	0.25055	0.32417	0.39786	0.47307	0.52932
0.456	0.08966	0.17242	0.25358	0.33095	0.39742	0.46636	0.53769
0.457	0.09012	0.17319	0.25205	0.33024	0.40155	0.47276	0.54106
0.458	0.09099	0.17426	0.2573	0.33135	0.40158	0.47351	0.53814
0.459	0.09103	0.17502	0.2564	0.33572	0.40486	0.47639	0.54483
0.46	0.09177	0.1764	0.25982	0.33166	0.40474	0.48102	0.54529
0.461	0.09256	0.17692	0.25769	0.33587	0.40911	0.47521	0.54556
0.462	0.09286	0.17704	0.25902	0.33725	0.40778	0.48473	0.55521
0.463	0.09366	0.17847	0.25852	0.33584	0.41268	0.48313	0.55222
0.464	0.09437	0.1795	0.26362	0.34262	0.41194	0.48787	0.55383
0.465	0.09434	0.17958	0.26213	0.3409	0.41515	0.48686	0.56142
0.466	0.09541	0.18024	0.26612	0.34169	0.41509	0.48762	0.55895
0.467	0.09551	0.18106	0.26299	0.34607	0.41833	0.49671	0.56234
0.468	0.09586	0.1822	0.2653	0.34171	0.41718	0.48982	0.56686
0.469	0.09651	0.18236	0.26482	0.34519	0.42148	0.49652	0.56109
0.47	0.09696	0.18297	0.26876	0.34662	0.42007	0.49493	0.56853
0.471	0.09758	0.18433	0.26844	0.34498	0.42418	0.49873	0.57185
0.472	0.09814	0.18468	0.27164	0.35123	0.42284	0.50221	0.56709
0.473	0.0983	0.18505	0.26775	0.34998	0.42635	0.49519	0.57414
0.474	0.09911	0.18603	0.2708	0.35052	0.42604	0.50575	0.57449
0.475	0.09915	0.18651	0.26869	0.35409	0.42871	0.50203	0.57194
0.476	0.09982	0.18778	0.2735	0.35019	0.4283	0.50589	0.58217
0.477	0.10062	0.18821	0.27336	0.3542	0.43223	0.50623	0.57873
0.478	0.10063	0.1881	0.2753	0.35546	0.43001	0.50432	0.57818
0.479	0.10109	0.18951	0.27251	0.35331	0.434	0.51461	0.58701
0.48	0.10184	0.1902	0.27566	0.35885	0.43315	0.50753	0.58317
0.481	0.10187	0.19024	0.27324	0.35754	0.43637	0.51271	0.58627
0.482	0.10277	0.1908	0.27869	0.35785	0.43548	0.51245	0.59099
0.483	0.10281	0.19162	0.2772	0.36152	0.43847	0.51469	0.58418
0.484	0.10347	0.19276	0.27991	0.35736	0.43704	0.51818	0.59106
0.485	0.10376	0.19268	0.27719	0.36087	0.44133	0.51187	0.59472
0.486	0.10416	0.19268	0.27902	0.36173	0.4387	0.52037	0.5879
0.487	0.10434	0.19408	0.27782	0.35955	0.44306	0.51829	0.59629
0.488	0.10496	0.19412	0.28284	0.36536	0.44086	0.52172	0.59428
0.489	0.10536	0.19463	0.28176	0.36467	0.44466	0.52101	0.59312
0.49	0.10609	0.19543	0.28502	0.36443	0.44364	0.52053	0.60365
0.491	0.10594	0.19542	0.28053	0.36775	0.44629	0.52881	0.59769
0.492	0.10653	0.19635	0.28325	0.36362	0.44511	0.52162	0.59778
0.493	0.10713	0.19663	0.28229	0.36705	0.44949	0.52739	0.60627
0.494	0.10736	0.19673	0.28558	0.36759	0.44635	0.52483	0.60099
0.495	0.10774	0.19779	0.28498	0.36535	0.45088	0.52916	0.60498
0.496	0.10828	0.19841	0.28791	0.3715	0.44897	0.53226	0.6087
0.497	0.10806	0.19867	0.28409	0.36985	0.45197	0.52371	0.60164
0.498	0.10924	0.19933	0.28714	0.37007	0.45064	0.53398	0.60914
0.499	0.10913	0.19959	0.2849	0.37351	0.45304	0.53058	0.61076
0.5	0.10951	0.20043	0.28915	0.36904	0.45172	0.5336	0.60508
0.501	0.11007	0.20052	0.28896	0.37239	0.45597	0.53313	0.61246
0.502	0.11054	0.20103	0.29151	0.37358	0.45328	0.53139	0.61115
0.503	0.11064	0.20208	0.28819	0.37135	0.45765	0.54136	0.60924
0.504	0.11131	0.20214	0.29063	0.37683	0.45518	0.53375	0.6179
0.505	0.11096	0.20234	0.28821	0.37506	0.45852	0.53799	0.61309
0.506	0.11214	0.20288	0.29294	0.37538	0.45731	0.53772	0.61329
0.507	0.11181	0.20297	0.29158	0.37824	0.45974	0.53901	0.62042
0.508	0.11259	0.20385	0.29431	0.37396	0.45805	0.54279	0.61604
0.509	0.11303	0.20416	0.29144	0.3772	0.46223	0.53554	0.61969
0.51	0.1131	0.20408	0.29282	0.37787	0.45913	0.54381	0.62234
0.511	0.11341	0.20539	0.29148	0.37594	0.46336	0.54109	0.61673
0.512	0.1143	0.2058	0.29615	0.3815	0.46068	0.54382	0.62316
0.513	0.11369	0.20566	0.29432	0.37909	0.46362	0.54301	0.62451
0.514	0.11496	0.20598	0.29787	0.3796	0.46221	0.54153	0.61926
0.515	0.11495	0.20662	0.29441	0.38327	0.46571	0.55081	0.6254
0.516	0.11519	0.20736	0.29617	0.37846	0.46359	0.5435	0.62423
0.517	0.11563	0.2077	0.29476	0.38189	0.46774	0.54815	0.62272
0.518	0.11584	0.20781	0.29803	0.38232	0.46452	0.54539	0.63031
0.519	0.116	0.20861	0.29743	0.38021	0.4684	0.54884	0.62581
0.52	0.11663	0.20838	0.30043	0.38533	0.46563	0.55253	0.62472
0.521	0.1165	0.2088	0.29645	0.38349	0.46956	0.54357	0.63281
0.522	0.1176	0.20916	0.29947	0.38366	0.46813	0.55354	0.62903
0.523	0.11711	0.20896	0.29671	0.38645	0.47005	0.54931	0.63074
0.524	0.11774	0.21002	0.30139	0.38232	0.46833	0.55227	0.63457
0.525	0.11798	0.21039	0.30076	0.38597	0.47266	0.55243	0.62826
0.526	0.11796	0.21039	0.30228	0.38572	0.46897	0.54879	0.63328
0.527	0.11849	0.21145	0.29931	0.38387	0.47362	0.55928	0.63626
0.528	0.11929	0.21191	0.30181	0.38958	0.47058	0.55201	0.62972
0.529	0.11895	0.21182	0.29951	0.38716	0.47405	0.55557	0.63563
0.53	0.12003	0.2122	0.30435	0.38727	0.47206	0.55522	0.63554
0.531	0.11967	0.21228	0.30271	0.3903	0.47546	0.55673	0.63229
0.532	0.1201	0.21313	0.30514	0.38605	0.47276	0.5609	0.64086
0.533	0.12045	0.21302	0.30236	0.38947	0.47701	0.55271	0.63681
0.534	0.12073	0.2129	0.30362	0.38965	0.47367	0.56031	0.63528
0.535	0.1209	0.21399	0.30219	0.38761	0.47796	0.55785	0.64384
0.536	0.12166	0.21425	0.30669	0.39274	0.4749	0.56046	0.6379
0.537	0.12128	0.21446	0.30506	0.39051	0.47855	0.55905	0.64014
0.538	0.1222	0.21504	0.30835	0.39095	0.47636	0.5573	0.64482
0.539	0.12191	0.21487	0.30416	0.39359	0.47927	0.5661	0.6373
0.54	0.12271	0.21594	0.30692	0.38987	0.47723	0.55913	0.64392
0.541	0.12304	0.2161	0.30527	0.39367	0.48169	0.56414	0.64672
0.542	0.12303	0.21537	0.30837	0.3933	0.47723	0.56096	0.63838
0.543	0.12331	0.21662	0.3074	0.39159	0.48202	0.56408	0.64537
0.544	0.12404	0.21703	0.31033	0.39619	0.47871	0.56809	0.64431
0.545	0.12359	0.21693	0.30663	0.39345	0.48288	0.55837	0.64114
0.546	0.12472	0.21739	0.3089	0.3942	0.48045	0.56775	0.65012
0.547	0.12448	0.21771	0.30662	0.3969	0.48353	0.56412	0.645
0.548	0.12493	0.21849	0.31073	0.39239	0.48061	0.56703	0.64396
0.549	0.12531	0.21847	0.31024	0.39612	0.48526	0.56679	0.65259
0.55	0.12544	0.21826	0.31221	0.39621	0.48143	0.56249	0.64679
0.551	0.12564	0.21933	0.30887	0.3942	0.48621	0.573	0.64959
0.552	0.12608	0.21932	0.31109	0.39884	0.48235	0.566	0.65285
0.553	0.12619	0.21958	0.30918	0.39681	0.48725	0.56996	0.64684
0.554	0.12717	0.22011	0.3139	0.39698	0.4845	0.56936	0.65299
0.555	0.12644	0.22009	0.31184	0.39958	0.48743	0.57007	0.654
0.556	0.12726	0.22105	0.31462	0.39569	0.48401	0.57419	0.64699
0.557	0.1276	0.22091	0.31173	0.39927	0.48889	0.56631	0.65462
0.558	0.12776	0.2205	0.31272	0.39928	0.48447	0.57322	0.65224
0.559	0.12771	0.22176	0.31109	0.39743	0.4899	0.57098	0.65038
0.56	0.12861	0.22198	0.31591	0.40226	0.48615	0.57403	0.65779
0.561	0.12803	0.22176	0.31374	0.39936	0.49028	0.57211	0.65261
0.562	0.1291	0.22219	0.31721	0.39991	0.4875	0.57013	0.65215
0.563	0.12886	0.22257	0.31338	0.4024	0.49132	0.57896	0.66001
0.564	0.12942	0.22316	0.31501	0.39842	0.48769	0.57255	0.65495
0.565	0.12962	0.22316	0.31378	0.40183	0.49267	0.57625	0.65743
0.566	0.13006	0.22329	0.3179	0.40258	0.48859	0.57482	0.6611
0.567	0.13018	0.22409	0.31613	0.40064	0.49379	0.57645	0.65523
0.568	0.13075	0.22417	0.31906	0.40505	0.48893	0.58043	0.66014
0.569	0.13058	0.22408	0.31543	0.40239	0.49369	0.57128	0.66214
0.57	0.13148	0.22443	0.31816	0.4029	0.49057	0.5801	0.65541
0.571	0.13107	0.22439	0.31529	0.40513	0.49429	0.57629	0.66064
0.572	0.13186	0.22524	0.31953	0.40138	0.49097	0.57957	0.66039
0.573	0.13176	0.22553	0.31874	0.40539	0.49629	0.57918	0.65851
0.574	0.1321	0.22525	0.32049	0.40444	0.49092	0.57419	0.66448
0.575	0.13218	0.22612	0.31738	0.40292	0.49647	0.58554	0.66103
0.576	0.13293	0.22643	0.31958	0.4075	0.4922	0.57856	0.65921
0.577	0.13259	0.22638	0.31692	0.40452	0.49697	0.58096	0.66729
0.578	0.13369	0.22647	0.32188	0.40545	0.4931	0.58047	0.66285
0.579	0.13316	0.22697	0.32022	0.40795	0.49782	0.5816	0.66426
0.58	0.13383	0.22766	0.32275	0.4036	0.49358	0.58604	0.66809
0.581	0.13405	0.22801	0.31983	0.40771	0.49949	0.57775	0.66242
0.582	0.13422	0.2274	0.32118	0.4072	0.49394	0.58458	0.6668
0.583	0.13432	0.22809	0.31966	0.40585	0.49999	0.5826	0.67018
0.584	0.13503	0.22841	0.32358	0.41044	0.49514	0.58518	0.66188
0.585	0.13488	0.22873	0.3221	0.40737	0.50035	0.58413	0.66834
0.586	0.13576	0.22872	0.32528	0.40826	0.49698	0.58121	0.6683
0.587	0.13553	0.22868	0.32134	0.41025	0.50111	0.59007	0.66453
0.588	0.136	0.22993	0.32322	0.40641	0.49666	0.584	0.67187
0.589	0.13617	0.23001	0.32204	0.41025	0.50251	0.58755	0.66855
0.59	0.13638	0.22977	0.32506	0.40967	0.49655	0.58507	0.66571
0.591	0.13668	0.23075	0.32452	0.4085	0.50384	0.58773	0.67607
0.592	0.13745	0.23101	0.3274	0.41316	0.49907	0.59257	0.67017
0.593	0.13711	0.23065	0.32323	0.40962	0.50338	0.58288	0.67127
0.594	0.138	0.23119	0.32551	0.41043	0.49934	0.59103	0.67586
0.595	0.13775	0.2315	0.32333	0.41275	0.50393	0.58769	0.66857
0.596	0.1382	0.23203	0.32734	0.40887	0.4994	0.59058	0.67413
0.597	0.13859	0.23208	0.32667	0.41294	0.50537	0.59042	0.67723
0.598	0.13893	0.23205	0.32868	0.4128	0.49971	0.58559	0.66845
0.599	0.13889	0.23267	0.32537	0.41083	0.506	0.59609	0.67586
0.6	0.13956	0.23289	0.32768	0.41514	0.50065	0.58915	0.67556
0.601	0.13923	0.23312	0.32522	0.41204	0.50667	0.59236	0.67188
0.602	0.14008	0.2336	0.33001	0.41303	0.50217	0.59127	0.68007
0.603	0.13982	0.23347	0.32793	0.4148	0.50693	0.59199	0.67485
0.604	0.14174	0.23525	0.33289	0.41349	0.50418	0.60017	0.67635
0.605	0.1415	0.23603	0.32923	0.41765	0.51142	0.59218	0.68646
0.606	0.14125	0.23458	0.32984	0.41541	0.50352	0.59664	0.67792
0.607	0.14131	0.23527	0.32812	0.41398	0.51015	0.59423	0.67973
0.608	0.14205	0.23557	0.33234	0.41821	0.50434	0.59698	0.68294
0.609	0.14175	0.23533	0.33032	0.41441	0.51017	0.59535	0.67724
0.61	0.14258	0.23592	0.33339	0.41571	0.50553	0.59216	0.68213
0.611	0.14242	0.23578	0.32961	0.41777	0.5106	0.60137	0.68443
0.612	0.14287	0.23644	0.33126	0.41422	0.5052	0.59482	0.6764
0.613	0.14319	0.23679	0.33007	0.41824	0.51201	0.59893	0.68356
0.614	0.14317	0.23652	0.33329	0.41746	0.50554	0.59598	0.68233
0.615	0.14346	0.23712	0.33227	0.41612	0.51249	0.5978	0.67982
0.616	0.14408	0.23703	0.33506	0.42058	0.50666	0.60318	0.68635
0.617	0.14407	0.23796	0.33141	0.41727	0.51343	0.59429	0.68274
0.618	0.145	0.23825	0.33385	0.41866	0.50809	0.60204	0.68141
0.619	0.14446	0.23783	0.3313	0.42005	0.51343	0.59813	0.68966
0.62	0.14501	0.23893	0.33545	0.4165	0.50791	0.6017	0.68403
0.621	0.14549	0.23895	0.33481	0.421	0.51481	0.60161	0.68616
0.622	0.14561	0.23835	0.33622	0.41972	0.50793	0.59609	0.68903
0.623	0.14555	0.23914	0.33355	0.41878	0.51541	0.60671	0.68431
0.624	0.14643	0.23963	0.3357	0.42316	0.50944	0.60056	0.68865
0.625	0.1461	0.23961	0.33301	0.41906	0.51575	0.60364	0.69124
0.626	0.14687	0.23994	0.33797	0.42075	0.51063	0.60248	0.6838
0.627	0.14677	0.24026	0.33645	0.42266	0.51665	0.60298	0.68954
0.628	0.14717	0.24114	0.33881	0.41878	0.51053	0.60822	0.68939
0.629	0.14744	0.24113	0.33613	0.42362	0.51793	0.60008	0.6872
0.63	0.14788	0.24098	0.33761	0.4228	0.51127	0.60616	0.69301
0.631	0.14793	0.24179	0.33574	0.42144	0.5188	0.60446	0.68979
0.632	0.14852	0.24222	0.34029	0.42554	0.51196	0.60702	0.68747
0.633	0.14819	0.24252	0.3381	0.42165	0.51918	0.60609	0.69635
0.634	0.14925	0.24238	0.34145	0.42336	0.51337	0.60238	0.69155
0.635	0.149	0.24202	0.33753	0.42469	0.51932	0.61118	0.69186
0.636	0.14956	0.24308	0.33922	0.42141	0.51342	0.60571	0.69693
0.637	0.1499	0.24345	0.3379	0.42635	0.52111	0.60989	0.69209
0.638	0.1499	0.24312	0.34121	0.42516	0.51365	0.60655	0.69482
0.639	0.1504	0.24376	0.34062	0.42408	0.5212	0.60845	0.69903
0.64	0.15088	0.24429	0.34342	0.42843	0.51487	0.61467	0.69042
0.641	0.15052	0.24437	0.339	0.42411	0.52209	0.60444	0.69702
0.642	0.15144	0.24465	0.34198	0.42581	0.51603	0.61239	0.69692
0.643	0.15159	0.24514	0.34014	0.42791	0.52314	0.61029	0.69401
0.644	0.15203	0.246	0.34382	0.42402	0.5167	0.61245	0.70008
0.645	0.15201	0.24574	0.34304	0.4291	0.52445	0.6129	0.69729
0.646	0.15226	0.24536	0.34482	0.42794	0.5167	0.60696	0.69436
0.647	0.15256	0.24626	0.3417	0.42695	0.52481	0.61745	0.70423
0.648	0.15323	0.24686	0.34398	0.43089	0.51765	0.61179	0.69857
0.649	0.15301	0.24689	0.3416	0.42701	0.52534	0.61414	0.69953
0.65	0.15397	0.24695	0.34651	0.4282	0.51914	0.61353	0.70488
0.651	0.15341	0.24681	0.34438	0.42972	0.52575	0.61344	0.69812
0.652	0.15418	0.24806	0.34699	0.4265	0.5191	0.62018	0.70313
0.653	0.15461	0.2483	0.3442	0.4321	0.52746	0.61126	0.70691
0.654	0.1546	0.24768	0.34528	0.43038	0.51904	0.61693	0.69757
0.655	0.15511	0.2487	0.34416	0.42983	0.5283	0.61576	0.70558
0.656	0.15585	0.24925	0.34874	0.43448	0.52133	0.61867	0.70579
0.657	0.1553	0.24925	0.3468	0.42975	0.52887	0.61825	0.70167
0.658	0.15621	0.24951	0.34995	0.43136	0.52212	0.61379	0.70866
0.659	0.15603	0.24953	0.34602	0.43247	0.52925	0.62292	0.7044
0.66	0.15654	0.25033	0.34772	0.4293	0.5221	0.61713	0.70233
0.661	0.15695	0.25043	0.3468	0.43469	0.53101	0.62055	0.7126
0.662	0.1569	0.25017	0.35002	0.43348	0.52249	0.61814	0.70569
0.663	0.15699	0.25102	0.34887	0.43249	0.53174	0.61945	0.70732
0.664	0.15785	0.25141	0.352	0.43671	0.52326	0.62578	0.71135
0.665	0.15784	0.25137	0.34769	0.43201	0.53166	0.61672	0.70627
0.666	0.15833	0.25197	0.35074	0.43423	0.52491	0.62385	0.71139
0.667	0.15815	0.25196	0.34808	0.43544	0.53228	0.62071	0.71371
0.668	0.15894	0.25281	0.35298	0.43252	0.52511	0.62401	0.70583
0.669	0.15929	0.25321	0.35203	0.43827	0.53449	0.62505	0.71385
0.67	0.15909	0.25274	0.35362	0.43651	0.52557	0.61799	0.71259
0.671	0.15949	0.25346	0.35052	0.43587	0.53508	0.62882	0.7099
0.672	0.16016	0.25382	0.35268	0.43977	0.52689	0.62358	0.71607
0.673	0.15987	0.25411	0.3502	0.43516	0.53544	0.626	0.71223
0.674	0.16066	0.25443	0.3553	0.43735	0.52792	0.62497	0.71101
0.675	0.16043	0.25424	0.35397	0.43839	0.53607	0.6253	0.72019
0.676	0.16087	0.25508	0.3561	0.43502	0.52838	0.63191	0.71411
0.677	0.16144	0.25521	0.35336	0.44064	0.53776	0.62381	0.71616
0.678	0.16144	0.25497	0.35467	0.43926	0.529	0.62926	0.71973
0.679	0.16172	0.25582	0.35305	0.43867	0.53851	0.62756	0.71502
0.68	0.16234	0.25607	0.3574	0.44271	0.52993	0.63031	0.71902
0.681	0.16224	0.25675	0.35602	0.43791	0.53895	0.63053	0.72183
0.682	0.16306	0.25709	0.35921	0.44004	0.53131	0.626	0.71437
0.683	0.16282	0.25709	0.35515	0.44122	0.53946	0.63466	0.72022
0.684	0.16333	0.25778	0.35737	0.43786	0.53144	0.62997	0.7209
0.685	0.16382	0.25799	0.35606	0.44401	0.541	0.63337	0.71777
0.686	0.16394	0.25735	0.35924	0.44196	0.5316	0.63064	0.72288
0.687	0.16415	0.25862	0.35821	0.44143	0.54213	0.63181	0.72095
0.688	0.16507	0.25891	0.36167	0.44576	0.53301	0.63857	0.71888
0.689	0.16451	0.25888	0.35742	0.44081	0.54223	0.62912	0.72751
0.69	0.16523	0.25939	0.35997	0.44309	0.53461	0.63585	0.72289
0.691	0.16526	0.25944	0.35745	0.44452	0.54304	0.63363	0.72308
0.692	0.16567	0.26052	0.36167	0.44114	0.5347	0.63599	0.72827
0.693	0.16605	0.26049	0.36146	0.44729	0.54457	0.63753	0.72404
0.694	0.16653	0.26038	0.36354	0.44575	0.53577	0.63151	0.72809
0.695	0.16658	0.26115	0.36012	0.44515	0.54589	0.64179	0.73131
0.696	0.16729	0.26131	0.36227	0.44921	0.53674	0.63676	0.72262
0.697	0.16706	0.26171	0.35981	0.44403	0.54637	0.63895	0.72947
0.698	0.16782	0.26209	0.36464	0.44619	0.5381	0.63892	0.73038
0.699	0.16765	0.26186	0.36311	0.44753	0.54696	0.63741	0.72553
0.7	0.11327	0.21224	0.2493	0.32582	0.42226	0.49849	0.58685
0.699	0.04961	0.08519	0.09794	0.14142	0.20264	0.24113	0.30631
0.698	0.032	0.03732	0.04362	0.06263	0.09442	0.13298	0.16969
0.697	0.02259	0.01358	0.00942	0.01588	0.04499	0.06104	0.09583
0.696	0.01578	-0.00242	-0.01065	-0.01347	-0.0075	0.01183	0.02813
0.695	0.01034	-0.01428	-0.03063	-0.04406	-0.03022	-0.02737	-0.0181
0.694	0.00647	-0.02447	-0.04247	-0.06309	-0.06715	-0.06705	-0.05276
0.693	0.0023	-0.03213	-0.0585	-0.07877	-0.07942	-0.08461	-0.09116
0.692	-0.000121939	-0.03766	-0.06684	-0.09581	-0.10647	-0.11183	-0.11381
0.691	-0.00283	-0.04354	-0.07768	-0.10257	-0.11331	-0.12901	-0.13566
0.69	-0.0056	-0.04897	-0.08226	-0.11585	-0.13745	-0.14939	-0.16608
0.689	-0.00733	-0.05289	-0.08944	-0.12561	-0.13909	-0.16427	-0.17708
0.688	-0.00923	-0.0574	-0.09388	-0.13125	-0.16094	-0.17216	-0.19524
0.687	-0.01152	-0.06106	-0.10349	-0.14408	-0.16144	-0.19418	-0.21581
0.686	-0.01288	-0.06459	-0.1061	-0.14877	-0.1799	-0.2001	-0.22314
0.685	-0.01489	-0.06771	-0.11392	-0.15448	-0.17947	-0.21402	-0.2403
0.684	-0.01621	-0.06966	-0.11424	-0.16346	-0.19645	-0.22078	-0.2546
0.683	-0.01772	-0.07254	-0.1195	-0.1634	-0.19374	-0.2296	-0.25713
0.682	-0.01936	-0.07566	-0.122	-0.17106	-0.21132	-0.24602	-0.27445
0.681	-0.0204	-0.07797	-0.12846	-0.17655	-0.20699	-0.24409	-0.28303
0.68	-0.02154	-0.08011	-0.13043	-0.17824	-0.22342	-0.25698	-0.28768
0.679	-0.02298	-0.08207	-0.13627	-0.18752	-0.21889	-0.2618	-0.30158
0.678	-0.024	-0.08417	-0.13524	-0.18958	-0.23413	-0.27032	-0.30621
0.677	-0.02539	-0.08647	-0.13993	-0.19207	-0.22967	-0.27755	-0.31168
0.676	-0.02624	-0.08741	-0.13997	-0.19914	-0.24369	-0.27595	-0.3266
0.675	-0.02756	-0.08952	-0.14618	-0.19727	-0.23849	-0.29058	-0.32754
0.674	-0.02882	-0.09153	-0.14774	-0.20311	-0.25335	-0.29216	-0.33479
0.673	-0.02924	-0.09289	-0.1514	-0.20642	-0.24632	-0.29822	-0.34461
0.672	-0.03055	-0.09475	-0.15039	-0.20643	-0.26153	-0.30172	-0.34608
0.671	-0.03177	-0.09603	-0.15443	-0.21466	-0.25463	-0.30605	-0.35506
0.67	-0.03222	-0.09764	-0.15377	-0.21542	-0.26845	-0.31689	-0.36218
0.669	-0.03357	-0.09963	-0.16063	-0.21702	-0.26234	-0.31299	-0.35978
0.668	-0.03438	-0.1006	-0.16116	-0.22316	-0.27581	-0.32192	-0.37101
0.667	-0.03496	-0.1017	-0.16475	-0.21985	-0.26858	-0.3232	-0.3755
0.666	-0.03626	-0.10353	-0.16381	-0.22496	-0.28279	-0.33024	-0.37598
0.665	-0.03659	-0.10422	-0.16648	-0.22756	-0.27472	-0.33375	-0.3842
0.664	-0.0374	-0.10592	-0.16619	-0.22666	-0.28889	-0.33036	-0.38622
0.663	-0.03849	-0.10704	-0.17176	-0.2345	-0.28084	-0.34272	-0.38778
0.662	-0.03893	-0.10843	-0.17131	-0.23461	-0.29419	-0.34101	-0.40023
0.661	-0.04016	-0.10989	-0.17567	-0.23578	-0.28672	-0.34712	-0.39864
0.66	-0.04067	-0.1103	-0.17342	-0.24114	-0.29908	-0.34765	-0.40147
0.659	-0.04133	-0.11198	-0.17652	-0.23776	-0.29123	-0.34994	-0.41034
0.658	-0.04267	-0.11335	-0.17693	-0.24217	-0.30535	-0.36139	-0.40954
0.657	-0.0428	-0.11377	-0.18061	-0.24439	-0.29589	-0.35411	-0.41454
0.656	-0.04405	-0.11514	-0.18155	-0.24343	-0.30992	-0.36276	-0.42161
0.655	-0.04499	-0.11621	-0.1855	-0.25084	-0.30167	-0.36359	-0.41643
0.654	-0.04518	-0.11723	-0.18228	-0.24989	-0.31388	-0.36728	-0.42524
0.653	-0.04614	-0.11859	-0.18564	-0.25073	-0.30611	-0.37197	-0.42999
0.652	-0.04675	-0.11878	-0.18493	-0.25589	-0.31855	-0.3666	-0.42661
0.651	-0.04722	-0.11993	-0.18941	-0.25191	-0.30948	-0.37769	-0.43533
0.65	-0.04852	-0.12127	-0.18986	-0.25592	-0.32284	-0.3762	-0.43599
0.649	-0.04836	-0.12204	-0.19233	-0.25774	-0.31309	-0.37967	-0.43509
0.648	-0.04928	-0.12302	-0.19013	-0.25598	-0.32661	-0.38037	-0.44768
0.647	-0.05013	-0.12365	-0.19326	-0.26298	-0.31716	-0.38177	-0.44372
0.646	-0.05049	-0.12494	-0.19218	-0.26274	-0.33002	-0.39107	-0.44545
0.645	-0.05122	-0.12628	-0.19751	-0.26322	-0.32186	-0.38549	-0.45441
0.644	-0.05166	-0.12628	-0.19667	-0.26763	-0.33362	-0.39173	-0.45051
0.643	-0.0524	-0.12716	-0.20017	-0.26422	-0.32494	-0.392	-0.45639
0.642	-0.05341	-0.12862	-0.19832	-0.26808	-0.33842	-0.39679	-0.46228
0.641	-0.05337	-0.12904	-0.19954	-0.2698	-0.32794	-0.39888	-0.45499
0.64	-0.05431	-0.13008	-0.19913	-0.26793	-0.34145	-0.39347	-0.46424
0.639	-0.05517	-0.13062	-0.20456	-0.27458	-0.33152	-0.40478	-0.46726
0.638	-0.05531	-0.13154	-0.20346	-0.27308	-0.3442	-0.40168	-0.46314
0.637	-0.05616	-0.13279	-0.20719	-0.27405	-0.33495	-0.40615	-0.47221
0.636	-0.05682	-0.13292	-0.20454	-0.27844	-0.34758	-0.40541	-0.47077
0.635	-0.05697	-0.13379	-0.20659	-0.27449	-0.33788	-0.40607	-0.47029
0.634	-0.05848	-0.13508	-0.20659	-0.27842	-0.35156	-0.41658	-0.48161
0.633	-0.0584	-0.13551	-0.21002	-0.27991	-0.34073	-0.40856	-0.47692
0.632	-0.05915	-0.13615	-0.21001	-0.27823	-0.35475	-0.41526	-0.4783
0.631	-0.05971	-0.13692	-0.21357	-0.28461	-0.34422	-0.41499	-0.48632
0.63	-0.06041	-0.13813	-0.21066	-0.28352	-0.35711	-0.4186	-0.48298
0.629	-0.06087	-0.13911	-0.21292	-0.28391	-0.34742	-0.42295	-0.48801
0.628	-0.06131	-0.13902	-0.21177	-0.28811	-0.35982	-0.41602	-0.49175
0.627	-0.06179	-0.14001	-0.21573	-0.28437	-0.34983	-0.42638	-0.48542
0.626	-0.06301	-0.14112	-0.21648	-0.28799	-0.36398	-0.42427	-0.49435
0.625	-0.06277	-0.14148	-0.21869	-0.28953	-0.35223	-0.42701	-0.49552
0.624	-0.0636	-0.1423	-0.21661	-0.28773	-0.36612	-0.4273	-0.49198
0.623	-0.06392	-0.14267	-0.2197	-0.29393	-0.35546	-0.42726	-0.49965
0.622	-0.06451	-0.1434	-0.21753	-0.2925	-0.36835	-0.43598	-0.49822
0.621	-0.06516	-0.14454	-0.22252	-0.29309	-0.35849	-0.42985	-0.49829
0.62	-0.06578	-0.14454	-0.22187	-0.29725	-0.37112	-0.43531	-0.50754
0.619	-0.0658	-0.14556	-0.2243	-0.293	-0.3607	-0.43403	-0.50359
0.618	-0.06694	-0.14653	-0.22249	-0.29666	-0.37462	-0.439	-0.5048
0.617	-0.06697	-0.14755	-0.22429	-0.29835	-0.36352	-0.44213	-0.51238
0.616	-0.06785	-0.14802	-0.22294	-0.29637	-0.37691	-0.43505	-0.50892
0.615	-0.06836	-0.14818	-0.2277	-0.30259	-0.36638	-0.44517	-0.51278
0.614	-0.06873	-0.14907	-0.22648	-0.30122	-0.37915	-0.44236	-0.5168
0.613	-0.06907	-0.15016	-0.22996	-0.30183	-0.36922	-0.44692	-0.51158
0.612	-0.06978	-0.15012	-0.22723	-0.30542	-0.38187	-0.4455	-0.51783
0.611	-0.06994	-0.15103	-0.22969	-0.3014	-0.37118	-0.44503	-0.52061
0.61	-0.0711	-0.15221	-0.22905	-0.30515	-0.38478	-0.4557	-0.51691
0.609	-0.07076	-0.15248	-0.23229	-0.30627	-0.37315	-0.44724	-0.52231
0.608	-0.07172	-0.15292	-0.23181	-0.30428	-0.3869	-0.45359	-0.52293
0.607	-0.07209	-0.15325	-0.23511	-0.31051	-0.37608	-0.45298	-0.52154
0.606	-0.07248	-0.15436	-0.23208	-0.30904	-0.38837	-0.45573	-0.53022
0.605	-0.07356	-0.15563	-0.23627	-0.3106	-0.37945	-0.46142	-0.52753
0.604	-0.07467	-0.15772	-0.23556	-0.31655	-0.39488	-0.45586	-0.53066
0.603	-0.07398	-0.15745	-0.23807	-0.31052	-0.38151	-0.46374	-0.53621
0.602	-0.07485	-0.15801	-0.23795	-0.31379	-0.39508	-0.46065	-0.53199
0.601	-0.07475	-0.15796	-0.23981	-0.31448	-0.38306	-0.46316	-0.53503
0.6	-0.07545	-0.15866	-0.23714	-0.31226	-0.39715	-0.46313	-0.53915
0.599	-0.07575	-0.15882	-0.23979	-0.31807	-0.38552	-0.46188	-0.53293
0.598	-0.07629	-0.15974	-0.23828	-0.31687	-0.39861	-0.47144	-0.53976
0.597	-0.07677	-0.161	-0.24319	-0.31718	-0.38832	-0.46499	-0.54337
0.596	-0.0774	-0.1607	-0.24208	-0.3209	-0.40085	-0.46933	-0.53663
0.595	-0.07746	-0.16142	-0.24493	-0.31671	-0.38988	-0.46838	-0.54371
0.594	-0.07861	-0.16235	-0.2425	-0.32035	-0.40392	-0.47237	-0.54376
0.593	-0.07824	-0.163	-0.24387	-0.32131	-0.39158	-0.47472	-0.54104
0.592	-0.07938	-0.16385	-0.2431	-0.31967	-0.40611	-0.46806	-0.55147
0.591	-0.07968	-0.16408	-0.24786	-0.32592	-0.3947	-0.47827	-0.54752
0.59	-0.07978	-0.16465	-0.24637	-0.32379	-0.40754	-0.47479	-0.54647
0.589	-0.08039	-0.16602	-0.24966	-0.32451	-0.39683	-0.47886	-0.55544
0.588	-0.0811	-0.16578	-0.24612	-0.32791	-0.40996	-0.47777	-0.55045
0.587	-0.08121	-0.16629	-0.24853	-0.32369	-0.39848	-0.47622	-0.55387
0.586	-0.08219	-0.16734	-0.2483	-0.32766	-0.41284	-0.48669	-0.55902
0.585	-0.082	-0.16788	-0.25136	-0.32852	-0.40005	-0.47888	-0.55154
0.584	-0.08294	-0.16859	-0.251	-0.32656	-0.41446	-0.48392	-0.55886
0.583	-0.08316	-0.16871	-0.254	-0.33251	-0.4027	-0.48299	-0.56157
0.582	-0.08371	-0.16951	-0.25086	-0.33057	-0.41598	-0.48564	-0.55595
0.581	-0.08402	-0.1704	-0.25354	-0.33081	-0.40521	-0.4907	-0.56281
0.58	-0.08444	-0.17023	-0.25198	-0.33462	-0.41788	-0.48203	-0.56157
0.579	-0.08482	-0.17109	-0.25641	-0.33082	-0.40689	-0.49192	-0.56048
0.578	-0.08602	-0.17265	-0.25628	-0.33475	-0.42133	-0.49018	-0.56989
0.577	-0.0855	-0.1726	-0.25795	-0.33515	-0.40864	-0.49178	-0.56447
0.576	-0.08654	-0.17302	-0.25555	-0.33378	-0.42331	-0.49201	-0.56553
0.575	-0.08693	-0.17324	-0.25812	-0.33972	-0.41124	-0.49091	-0.57399
0.574	-0.08717	-0.1744	-0.25613	-0.33738	-0.42467	-0.50031	-0.56855
0.573	-0.08767	-0.17572	-0.26116	-0.33806	-0.41357	-0.49397	-0.57292
0.572	-0.08819	-0.17534	-0.26027	-0.34133	-0.42651	-0.49817	-0.57647
0.571	-0.08827	-0.17579	-0.26251	-0.33729	-0.41444	-0.49647	-0.57
0.57	-0.08944	-0.17667	-0.26058	-0.34138	-0.42938	-0.50026	-0.57759
0.569	-0.08941	-0.17734	-0.26158	-0.34225	-0.41677	-0.50419	-0.57932
0.568	-0.09019	-0.17794	-0.26052	-0.34038	-0.4311	-0.49594	-0.57368
0.567	-0.0903	-0.17822	-0.26516	-0.34621	-0.4194	-0.50522	-0.58035
0.566	-0.09095	-0.17932	-0.26451	-0.34476	-0.43376	-0.5029	-0.57997
0.565	-0.09114	-0.18026	-0.26721	-0.34543	-0.42213	-0.50656	-0.57898
0.564	-0.09177	-0.18004	-0.26449	-0.34813	-0.43477	-0.50544	-0.58649
0.563	-0.09184	-0.18078	-0.26599	-0.34454	-0.42355	-0.50331	-0.58276
0.562	-0.09299	-0.18151	-0.26571	-0.34809	-0.438	-0.51439	-0.58294
0.561	-0.09243	-0.18189	-0.26887	-0.34852	-0.42472	-0.50666	-0.59059
0.56	-0.09367	-0.18268	-0.26866	-0.34687	-0.43921	-0.51171	-0.58646
0.559	-0.09389	-0.18306	-0.27171	-0.3524	-0.42746	-0.51114	-0.59011
0.558	-0.09438	-0.18378	-0.26809	-0.35037	-0.44095	-0.51318	-0.59307
0.557	-0.09494	-0.18506	-0.27052	-0.35154	-0.42969	-0.51854	-0.58822
0.556	-0.09532	-0.18486	-0.26922	-0.35484	-0.44312	-0.50957	-0.59384
0.555	-0.09509	-0.18517	-0.27324	-0.35113	-0.43129	-0.51819	-0.59698
0.554	-0.09659	-0.18591	-0.27311	-0.35503	-0.4459	-0.51708	-0.5916
0.553	-0.09667	-0.18673	-0.27561	-0.35617	-0.43379	-0.51974	-0.59845
0.552	-0.09722	-0.18773	-0.273	-0.35438	-0.44802	-0.51959	-0.59757
0.551	-0.09748	-0.18771	-0.27541	-0.35964	-0.43573	-0.51711	-0.59578
0.55	-0.09802	-0.18844	-0.27387	-0.35768	-0.44953	-0.52669	-0.60397
0.549	-0.0983	-0.18962	-0.27832	-0.35833	-0.43808	-0.52098	-0.60062
0.548	-0.09873	-0.18913	-0.27703	-0.36133	-0.45115	-0.5246	-0.5987
0.547	-0.09897	-0.18988	-0.27933	-0.35796	-0.43928	-0.52373	-0.60824
0.546	-0.10018	-0.19107	-0.27746	-0.36187	-0.45421	-0.52726	-0.60415
0.545	-0.09986	-0.19127	-0.2785	-0.36174	-0.44096	-0.53039	-0.60593
0.544	-0.1005	-0.19209	-0.27795	-0.36053	-0.45579	-0.52303	-0.6106
0.543	-0.10077	-0.1921	-0.2826	-0.36607	-0.44387	-0.5319	-0.60476
0.542	-0.10116	-0.19306	-0.28109	-0.36361	-0.45713	-0.52894	-0.61038
0.541	-0.10196	-0.19426	-0.28452	-0.36507	-0.44595	-0.5333	-0.61448
0.54	-0.10255	-0.1945	-0.2816	-0.36837	-0.45966	-0.53229	-0.60773
0.539	-0.10226	-0.19496	-0.28285	-0.36433	-0.44742	-0.52928	-0.61423
0.538	-0.10346	-0.19575	-0.28282	-0.36865	-0.46208	-0.5404	-0.61431
0.537	-0.10322	-0.19581	-0.28599	-0.36896	-0.44942	-0.53323	-0.61173
0.536	-0.10404	-0.19639	-0.28565	-0.36756	-0.46377	-0.53781	-0.62038
0.535	-0.1043	-0.19668	-0.28858	-0.37257	-0.45149	-0.53686	-0.61626
0.534	-0.10482	-0.19787	-0.28532	-0.37048	-0.46553	-0.53874	-0.61579
0.533	-0.10525	-0.19887	-0.28782	-0.37141	-0.45411	-0.54422	-0.62554
0.532	-0.1059	-0.19874	-0.28635	-0.37434	-0.46695	-0.53538	-0.61906
0.531	-0.10586	-0.19946	-0.29021	-0.3709	-0.45551	-0.5439	-0.62238
0.53	-0.10706	-0.20039	-0.28994	-0.37538	-0.47011	-0.54267	-0.62768
0.529	-0.1065	-0.20029	-0.29177	-0.37567	-0.45706	-0.54466	-0.62047
0.528	-0.10773	-0.20126	-0.2895	-0.3742	-0.47165	-0.54498	-0.62728
0.527	-0.10775	-0.20146	-0.29223	-0.37934	-0.45949	-0.54223	-0.63082
0.526	-0.10828	-0.20227	-0.29049	-0.37655	-0.4729	-0.55243	-0.62329
0.525	-0.10888	-0.20342	-0.29505	-0.37768	-0.46209	-0.54702	-0.63114
0.524	-0.10957	-0.20341	-0.29428	-0.38092	-0.4752	-0.55059	-0.62994
0.523	-0.1096	-0.20371	-0.29643	-0.37737	-0.46331	-0.54925	-0.62863
0.522	-0.11047	-0.20477	-0.29427	-0.3817	-0.47755	-0.55234	-0.63699
0.521	-0.11037	-0.20572	-0.29575	-0.38233	-0.4652	-0.55678	-0.6321
0.52	-0.11115	-0.20593	-0.29482	-0.38079	-0.4794	-0.54882	-0.63153
0.519	-0.11141	-0.2059	-0.29899	-0.38597	-0.46761	-0.55699	-0.64081
0.518	-0.11183	-0.20737	-0.29764	-0.38356	-0.48098	-0.55487	-0.63586
0.517	-0.11255	-0.20833	-0.30087	-0.38461	-0.47003	-0.55872	-0.63924
0.516	-0.11287	-0.20808	-0.29805	-0.38741	-0.48266	-0.55751	-0.64252
0.515	-0.11315	-0.20894	-0.30053	-0.3844	-0.47191	-0.55498	-0.63799
0.514	-0.11417	-0.21001	-0.30002	-0.38935	-0.48617	-0.56652	-0.64461
0.513	-0.11388	-0.21029	-0.30279	-0.3891	-0.47293	-0.55895	-0.6465
0.512	-0.11487	-0.21066	-0.30241	-0.38758	-0.48768	-0.56379	-0.63968
0.511	-0.11496	-0.21114	-0.30547	-0.39285	-0.47571	-0.56284	-0.64726
0.51	-0.11557	-0.21177	-0.30207	-0.38984	-0.48836	-0.56437	-0.64669
0.509	-0.11583	-0.21269	-0.30498	-0.39123	-0.47818	-0.57112	-0.64545
0.508	-0.11653	-0.21298	-0.30353	-0.39404	-0.49071	-0.56147	-0.65299
0.507	-0.11658	-0.21352	-0.30739	-0.39082	-0.4794	-0.56917	-0.64938
0.506	-0.1178	-0.21441	-0.30733	-0.39545	-0.49344	-0.56849	-0.64865
0.505	-0.1172	-0.21492	-0.30916	-0.39556	-0.48103	-0.57097	-0.6577
0.504	-0.11821	-0.21577	-0.30687	-0.39408	-0.49529	-0.57122	-0.65285
0.503	-0.11877	-0.21567	-0.30918	-0.39931	-0.48365	-0.56809	-0.65538
0.502	-0.11947	-0.21693	-0.30793	-0.39725	-0.49721	-0.57873	-0.66039
0.501	-0.11983	-0.21781	-0.31216	-0.39813	-0.48653	-0.57324	-0.65528
0.5	-0.1203	-0.21759	-0.31079	-0.40067	-0.49867	-0.57642	-0.66013
0.499	-0.12018	-0.21846	-0.31325	-0.39807	-0.48768	-0.57596	-0.66426
0.498	-0.12155	-0.2194	-0.31184	-0.40314	-0.50188	-0.57877	-0.65704
0.497	-0.12107	-0.21972	-0.31275	-0.40239	-0.48936	-0.5832	-0.66344
0.496	-0.12217	-0.22068	-0.31235	-0.40179	-0.50363	-0.57528	-0.66396
0.495	-0.12244	-0.22101	-0.31657	-0.40699	-0.49237	-0.58318	-0.6623
0.494	-0.12265	-0.22168	-0.31485	-0.4036	-0.50508	-0.58074	-0.66905
0.493	-0.12311	-0.22267	-0.31857	-0.40512	-0.4946	-0.58482	-0.66699
0.492	-0.12392	-0.22261	-0.31531	-0.40801	-0.50705	-0.58401	-0.66508
0.491	-0.12391	-0.22317	-0.31714	-0.40474	-0.49574	-0.5804	-0.67509
0.49	-0.12535	-0.22414	-0.31704	-0.40985	-0.50948	-0.59206	-0.67072
0.489	-0.12493	-0.22516	-0.32049	-0.40982	-0.49832	-0.58645	-0.67245
0.488	-0.12582	-0.22564	-0.31979	-0.40859	-0.51171	-0.59018	-0.67753
0.487	-0.12622	-0.22567	-0.32278	-0.41384	-0.50038	-0.58921	-0.6722
0.486	-0.12658	-0.22661	-0.31953	-0.41092	-0.51342	-0.59098	-0.67774
0.485	-0.12699	-0.22775	-0.32232	-0.41245	-0.50301	-0.59772	-0.68195
0.484	-0.12772	-0.2276	-0.32083	-0.41508	-0.51514	-0.58873	-0.67349
0.483	-0.12773	-0.22843	-0.32482	-0.41195	-0.50414	-0.59627	-0.68111
0.482	-0.12897	-0.22954	-0.3251	-0.41687	-0.51808	-0.59579	-0.68206
0.481	-0.12841	-0.23	-0.32639	-0.41667	-0.50601	-0.59747	-0.67874
0.48	-0.12945	-0.23051	-0.32428	-0.41611	-0.51999	-0.59915	-0.68686
0.479	-0.12986	-0.23053	-0.32694	-0.42118	-0.50919	-0.59484	-0.68426
0.478	-0.13015	-0.23151	-0.32505	-0.41777	-0.52133	-0.60492	-0.68227
0.477	-0.13082	-0.23279	-0.32995	-0.41986	-0.51163	-0.60064	-0.69331
0.476	-0.13145	-0.23299	-0.32883	-0.42204	-0.52354	-0.60393	-0.6873
0.475	-0.13129	-0.23339	-0.3311	-0.41886	-0.51328	-0.60298	-0.68976
0.474	-0.1325	-0.23448	-0.32951	-0.42428	-0.526	-0.60553	-0.69572
0.473	-0.13234	-0.23498	-0.33088	-0.42404	-0.51495	-0.6112	-0.68904
0.472	-0.1333	-0.23593	-0.33029	-0.42353	-0.52804	-0.60297	-0.69546
0.471	-0.13358	-0.23601	-0.33412	-0.42868	-0.51783	-0.61041	-0.69896
0.47	-0.13392	-0.23684	-0.33325	-0.42574	-0.5299	-0.60839	-0.69106
0.469	-0.13433	-0.23805	-0.3366	-0.42763	-0.52034	-0.61241	-0.70027
0.468	-0.135	-0.23788	-0.33371	-0.42964	-0.53166	-0.61251	-0.69877
0.467	-0.13513	-0.23863	-0.3357	-0.4268	-0.52188	-0.60819	-0.69723
0.466	-0.13622	-0.23981	-0.33542	-0.43227	-0.53471	-0.62051	-0.70566
0.465	-0.13589	-0.24017	-0.33825	-0.43168	-0.52368	-0.6136	-0.70128
0.464	-0.13705	-0.24143	-0.33842	-0.43163	-0.53701	-0.6183	-0.70135
0.463	-0.13739	-0.24162	-0.34139	-0.43637	-0.52708	-0.61809	-0.71176
0.462	-0.13769	-0.24223	-0.33809	-0.43266	-0.53835	-0.61861	-0.70565
0.461	-0.13839	-0.24348	-0.34085	-0.43486	-0.52896	-0.62623	-0.70851
0.46	-0.13884	-0.24342	-0.33954	-0.43737	-0.54081	-0.61723	-0.71315
0.459	-0.13887	-0.24402	-0.34333	-0.43442	-0.53089	-0.62418	-0.70809
0.458	-0.1399	-0.24487	-0.34382	-0.44009	-0.54335	-0.62355	-0.71432
0.457	-0.13991	-0.24576	-0.34526	-0.43974	-0.5327	-0.62638	-0.71751
0.456	-0.14073	-0.24655	-0.34324	-0.43936	-0.54511	-0.62751	-0.71048
0.455	-0.14107	-0.24654	-0.34571	-0.4442	-0.53543	-0.62326	-0.71804
0.454	-0.1416	-0.24761	-0.34401	-0.44067	-0.54714	-0.63366	-0.71802
0.453	-0.14197	-0.24886	-0.34853	-0.44306	-0.53813	-0.62941	-0.71672
0.452	-0.14257	-0.24877	-0.34783	-0.44514	-0.54937	-0.63256	-0.72319
0.451	-0.14306	-0.24974	-0.35066	-0.44326	-0.54039	-0.63221	-0.72128
0.45	-0.14411	-0.25083	-0.34906	-0.44879	-0.55301	-0.63436	-0.72037
0.449	-0.14367	-0.2511	-0.34978	-0.44779	-0.54223	-0.63967	-0.72972
0.448	-0.14474	-0.25192	-0.3497	-0.44775	-0.55477	-0.63233	-0.72557
0.447	-0.14503	-0.25222	-0.3543	-0.45256	-0.54517	-0.6395	-0.72732
0.446	-0.14545	-0.2533	-0.35269	-0.44862	-0.55657	-0.63771	-0.7319
0.445	-0.14626	-0.25476	-0.35566	-0.45131	-0.54744	-0.64175	-0.72857
0.444	-0.14676	-0.25469	-0.35356	-0.45359	-0.55879	-0.64229	-0.73282
0.443	-0.14689	-0.25529	-0.35522	-0.45073	-0.54913	-0.63762	-0.73643
0.442	-0.14802	-0.25636	-0.35508	-0.45648	-0.562	-0.64914	-0.72961
0.441	-0.1478	-0.25709	-0.35832	-0.45618	-0.55164	-0.64346	-0.73646
0.44	-0.14864	-0.25786	-0.35788	-0.45576	-0.56412	-0.64763	-0.73798
0.439	-0.14903	-0.2578	-0.36075	-0.4606	-0.55487	-0.64689	-0.73558
0.438	-0.14985	-0.25908	-0.35858	-0.45753	-0.56663	-0.64806	-0.74255
0.437	-0.15033	-0.26074	-0.36111	-0.4598	-0.5577	-0.65655	-0.7418
0.436	-0.15076	-0.26064	-0.36013	-0.46215	-0.56859	-0.64696	-0.73907
0.435	-0.15078	-0.26109	-0.36363	-0.45948	-0.55947	-0.65492	-0.74955
0.434	-0.15208	-0.26204	-0.36378	-0.46565	-0.57187	-0.65514	-0.74571
0.433	-0.15169	-0.26278	-0.36549	-0.46445	-0.56126	-0.65669	-0.74601
0.432	-0.15298	-0.26361	-0.36364	-0.46476	-0.57364	-0.65899	-0.75244
0.431	-0.1533	-0.26391	-0.3665	-0.46958	-0.56469	-0.6541	-0.74868
0.43	-0.15372	-0.26474	-0.36482	-0.46573	-0.57537	-0.66385	-0.75293
0.429	-0.15425	-0.2663	-0.36934	-0.46858	-0.56759	-0.66082	-0.75819
0.428	-0.15487	-0.26648	-0.36888	-0.47072	-0.57809	-0.66366	-0.75006
0.427	-0.155	-0.26689	-0.3712	-0.46799	-0.56941	-0.66304	-0.75812
0.426	-0.15601	-0.26815	-0.36979	-0.47432	-0.5818	-0.6654	-0.75965
0.425	-0.15594	-0.26918	-0.37113	-0.47322	-0.57218	-0.67227	-0.75624
0.424	-0.15703	-0.26992	-0.37075	-0.47365	-0.58381	-0.66464	-0.76417
0.423	-0.15717	-0.26974	-0.3751	-0.4786	-0.57479	-0.67144	-0.76172
0.422	-0.1581	-0.27096	-0.37431	-0.4747	-0.58569	-0.66994	-0.76072
0.421	-0.15871	-0.2726	-0.37735	-0.47729	-0.57802	-0.67366	-0.77208
0.42	-0.15897	-0.27224	-0.37529	-0.47959	-0.58823	-0.67498	-0.76599
0.419	-0.15941	-0.27339	-0.37708	-0.4771	-0.58017	-0.67047	-0.76784
0.418	-0.16054	-0.27423	-0.37731	-0.48368	-0.59186	-0.6821	-0.77458
0.417	-0.16067	-0.27492	-0.37992	-0.48264	-0.58273	-0.67687	-0.76961
0.416	-0.16138	-0.27593	-0.38006	-0.48283	-0.5942	-0.68136	-0.77526
0.415	-0.16191	-0.27624	-0.38298	-0.48771	-0.58608	-0.68083	-0.7798
0.414	-0.16223	-0.27733	-0.38032	-0.48347	-0.59596	-0.68125	-0.77162
0.413	-0.16318	-0.27875	-0.38333	-0.48707	-0.589	-0.69063	-0.78079
0.412	-0.1638	-0.27918	-0.38258	-0.48976	-0.59935	-0.68271	-0.7816
0.411	-0.16371	-0.27955	-0.38597	-0.48665	-0.59134	-0.68899	-0.77904
0.41	-0.16518	-0.28092	-0.38676	-0.49379	-0.6027	-0.6891	-0.78679
0.409	-0.16488	-0.28154	-0.38837	-0.49242	-0.59362	-0.69112	-0.78403
0.408	-0.16562	-0.2825	-0.38649	-0.49249	-0.60502	-0.69392	-0.78312
0.407	-0.16612	-0.28266	-0.38878	-0.49758	-0.59703	-0.68849	-0.79427
0.406	-0.16678	-0.2837	-0.38782	-0.49346	-0.60726	-0.69875	-0.78869
0.405	-0.16765	-0.28515	-0.39253	-0.49668	-0.60041	-0.69586	-0.79134
0.404	-0.16804	-0.28533	-0.39159	-0.4988	-0.60983	-0.6989	-0.79652
0.403	-0.16828	-0.28622	-0.39395	-0.49653	-0.60227	-0.69885	-0.79306
0.402	-0.16942	-0.28738	-0.39334	-0.50335	-0.61369	-0.70052	-0.79888
0.401	-0.16912	-0.28827	-0.39434	-0.50212	-0.60522	-0.70783	-0.80276
