# Supplementary material for: Efficient wettability-controlled electroreduction of CO2 to CO at Au/C interfaces
Source: Nat Commun. 2020 Jun 15;11:3028. doi: 10.1038/s41467-020-16847-9 (PMC7295780; doi:10.1038/s41467-020-16847-9)
Supplement: Supplementary file 2 — Source Data [file 41467_2020_16847_MOESM2_ESM.zip › Source Data/SI/S9.xlsx]

## Sheet: S9a
x	y1	y2	y3	y4	y5	y6	y7
	Au/C-F	Au/C	Au/C-P-0.5	Au/C-P-1	Au/C-P-1.5	Au/C-P-2	Au/C-P-2.5
Scan rate	delta j	delta j	delta j	delta j	delta j	delta j	delta j
20	0.07546	0.12406	0.16423	0.18607	0.20421	0.22527	0.22347
40	0.13694	0.22239	0.29527	0.342	0.37368	0.40523	0.40671
60	0.19515	0.31869	0.42177	0.48894	0.53775	0.57863	0.58608
80	0.24901	0.41209	0.5442	0.6321	0.69109	0.74927	0.75389
100	0.30272	0.50382	0.66159	0.7716	0.84898	0.91189	0.93095
120	0.35531	0.59595	0.77647	0.90877	0.99534	1.07561	1.08919
140	0.40563	0.68556	0.89105	1.04408	1.14182	1.22885	1.25076

## Sheet: S9b
x	xEr	y
CA		ECSA
157.5	2.7074	48.5031
135	3.13209	82.6677
107.367	3.43851	106.919
84.3	8.98387	126.214
62.9	6.70224	138.075
42.4	5.06853	148.165
21.0667	5.36315	151.528
--
--
--
--
--
--
--
--
